# Supplementary material for: Canine tumor mutational burden is correlated with TP53 mutation across tumor types and breeds
Source: Nat Commun. 2021 Aug 3;12:4670. doi: 10.1038/s41467-021-24836-9 (PMC8333103; doi:10.1038/s41467-021-24836-9)
Supplement: Supplementary file 4 — Supplementary Data 1 [file 41467_2021_24836_MOESM4_ESM.xlsx]

## Sheet: Index
Supplementary Data 1: Source, breeds, sequence quality control of published WES and WGS data of canine tumor cases

## Sheet: Canine_WES_Sources
Summary of published canine WES data.
Bioproject ID	Tumor Type	Total cases (matched normal & tumor samples)	Read length	Total: (654 dogs)
PRJNA489159	Mammary tumor (Age; Breed; disease_stage; Molecular subtype; Platform; ReleaseDate; Sequence Center Name; sex; survival_status; tissue; tumor_grade)	184(368)	101x101bp
PRJNA552905	Mammary tumor (Age; Breed; *; Molecular subtype; Platform; ReleaseDate; Sequence Center Name; sex; *; *)	20 (40)	101x101bp
PRJEB12081	Melanoma (*; *; *; *; Platform; ReleaseDate; Sequence Center Name; * , tissue; *)	65(136)	75x75bp
PRJNA247493	Osteosarcoma (Age; Breed; *;*;Platform; ReleaseDate; Sequence Center Name; sex; *; tissue; *)	66(132)	75x75bp
PRJNA525883	Osteosarcoma (Age; Breed; *; *; Platform; ReleaseDate; Sequence Center Name; sex; *; tissue; *)	12 (24)	82x82 bp
PRJNA247493	Lymphoma (*; Breed; *; *; Platform; ReleaseDate; Sequence Center Name; sex; *; *; *)	100 (200)	75x75bp
PRJNA247493	Unclassified (*; Breed; *; *; Platform; ReleaseDate; Sequence Center Name; sex; *; *; *)	83(166)	75x75bp
PRJNA579792	Glioma (Age; Breed; *; *; Platform; ReleaseDate; Sequence Center Name; sex; *; tissue; *)	56(112)	76x76 bp
PRJNA417727	Hemangiosarcoma (Age; Breed; *; *; Platform; ReleaseDate; Sequence Center Name; sex; *; tissue; *)	21 (44)	75x75bp
PRJNA552034	Hemangiosarcoma (Age; Breed; *; *; Platform; ReleaseDate; Sequence Center Name; sex; *; tissue; *)	47 (94)	101x101bp
* = no information in that category in the bioproject

## Sheet: WES_Breeds
Summary of breeds before sequencing QC. (654 cases)
Breed	Number of cases
American Bulldog	1
American Staffordshire	1
Beagle	1
Beagle X	1
Bichon Frise	4
Boston Terrier	9
Boston Terrier (JAXH)	1
Boxer	36
Chihuahua	4
Cocker Spaniel	19
Cocker Spaniel/Poodle	1
Dachshund	4
Doberman Pinscher	1
English Bulldog	2
French Bulldog	5
German Shepherd	2
Golden Retriever	163
Great Pyrenees	1
Greyhound	25
Jack Russell Terrier	1
King Charles Spaniel	1
Labrador	13
Maltese	69
Mastiff	1
Miniature Pinscher	4
Miniature Schnauzer	1
Mixed	27
Nova Scotia Duck Tolling Retriever	1
Old English Sheepdog	2
Pekingese	1
Pit Bull	3
Pomeranian	6
Poodle	38
Portugese Water Dog	1
Rottweiler	22
Samoyed	1
Sapsaree	1
Schnauzer	14
Shih Tzu	24
Soft-coated Wheaten Terrier	1
Staff Terrier	1
Toy Poodle	1
Yorkshire Terrier	18

## Sheet: WES_QC_Summary
WES data QC summary.
Tumor Type	Total WES (Normal-Tumor pairs cases)	Cases with sequence read pairs < 5M	Cases with uniquely & concordantly mapped rate < 0.6	Cases with target CDS mapping rate < 0.3	Cases with mean_coverage < 30	Cases where RMSE of sequence coverage > 0.01	Cases with callable bases < 10Mb	Cases where Tumor/Normal not best match	Cases passing all QC (Normal-Tumor pairs cases)
Mammary tumor (MT)	204	0	0	0	1	0	0	1	202
Oral melanoma (OM)	65	0	0	0	0	0	0	0	65
Osteosarcoma (OSA)	78	0	0	0	0	0	0	0	78
Bcell-Lymphoma (BCL)	61	0	0	1	2	0	0	3	55
Tcell-Lymphoma (TCL)	39	0	0	1	0	0	0	0	38
Unclassified (UCL)	83	2	0	1	6	0	0	19	55
Glioma (GLM)	56	0	6	0	1	0	0	0	49
Hemangiosarcoma (HSA)	68	0	3	0	14	1	0	1	49
Total	654	2	9	3	24	1	0	24	591

## Sheet: WES_QC_data
Sequencing QC results of the WES data.
* Highlighted samples are those that failed QC and are excluded from further analyses, with values that do not meet the cutoff highlighted in red.
Case_ID	Sample_ID	Total_pairs	Uniquely_concordantly_mapped_rate	Gt_30_fraction	Target_CDS_Mapping_Rates	Mean_Coverage	RMSE	Tumor_Type	DiseaseAcronym2	Status	Callable_bases	SelfMatch	DiffFromBest	Reason_to_exclude	Symbol	Breed_info	Sample_status	Bioproject
004	SRR9911376	39442404	0.943524	0.935758	0.677183	84.2151	0.00540002	MT	MT	Tumor	29250220	0.89772	0.23683	Pass QC	MT SNU	Schnauzer	Frozen	PRJNA552905
004	SRR9911377	43209883	0.946806	0.936097	0.681104	89.5186	0.00490838	MT	MT	Normal	Normal_sample	0.89772	0.23683	Pass QC	MT SNU	Schnauzer	Frozen	PRJNA552905
007	SRR9911361	43123466	0.941764	0.932918	0.677869	90.477	0.00439114	MT	MT	Normal	Normal_sample	0.92439	0.2744	Pass QC	MT SNU	Maltese	Frozen	PRJNA552905
007	SRR9911362	33169053	0.946126	0.936436	0.680499	74.6951	0.00504926	MT	MT	Tumor	29281741	0.92439	0.2744	Pass QC	MT SNU	Maltese	Frozen	PRJNA552905
008	SRR9911360	37613135	0.94636	0.936376	0.67177	83.044	0.00420943	MT	MT	Normal	Normal_sample	0.88185	0.1773	Pass QC	MT SNU	Schnauzer	Frozen	PRJNA552905
008	SRR9911371	39643282	0.950341	0.939159	0.683718	85.2339	0.00440246	MT	MT	Tumor	29192255	0.88185	0.1773	Pass QC	MT SNU	Schnauzer	Frozen	PRJNA552905
009	SRR9911352	37647761	0.947521	0.936351	0.677583	81.7322	0.00502594	MT	MT	Normal	Normal_sample	0.88682	0.23619	Pass QC	MT SNU	Maltese	Frozen	PRJNA552905
009	SRR9911353	38551692	0.944444	0.933026	0.674901	84.0459	0.00476698	MT	MT	Tumor	29279464	0.88682	0.23619	Pass QC	MT SNU	Maltese	Frozen	PRJNA552905
013	SRR9911363	38636719	0.944352	0.932482	0.665319	84.4988	0.00488303	MT	MT	Normal	Normal_sample	0.88606	0.24683	Pass QC	MT SNU	Maltese	Frozen	PRJNA552905
013	SRR9911364	38468887	0.946775	0.93398	0.668112	87.1147	0.00463992	MT	MT	Tumor	29138489	0.88606	0.24683	Pass QC	MT SNU	Maltese	Frozen	PRJNA552905
022	SRR9911365	39259601	0.943211	0.935702	0.68494	87.0102	0.00495319	MT	MT	Normal	Normal_sample	0.90573	0.24546	Pass QC	MT SNU	Maltese	Frozen	PRJNA552905
022	SRR9911366	40618498	0.949415	0.937022	0.667538	89.6476	0.00469801	MT	MT	Tumor	29387588	0.90573	0.24546	Pass QC	MT SNU	Maltese	Frozen	PRJNA552905
024	SRR9911368	36573213	0.939048	0.933266	0.675944	81.6855	0.00454488	MT	MT	Tumor	29205221	0.90618	0.32758	Pass QC	MT SNU	Maltese	Frozen	PRJNA552905
024	SRR9911381	41669857	0.944568	0.936904	0.686593	90.0758	0.00423312	MT	MT	Normal	Normal_sample	0.90618	0.32758	Pass QC	MT SNU	Maltese	Frozen	PRJNA552905
026	SRR9911378	43861069	0.946684	0.939074	0.689029	93.6849	0.00450321	MT	MT	Tumor	29213542	0.90823	0.18796	Pass QC	MT SNU	Schnauzer	Frozen	PRJNA552905
026	SRR9911379	38900293	0.94179	0.934385	0.682977	83.0811	0.00474574	MT	MT	Normal	Normal_sample	0.90823	0.18796	Pass QC	MT SNU	Schnauzer	Frozen	PRJNA552905
047	SRR9911367	35915356	0.945445	0.930306	0.669342	75.7796	0.00440571	MT	MT	Tumor	29325631	0.88324	0.19037	Pass QC	MT SNU	Schnauzer	Frozen	PRJNA552905
047	SRR9911380	37178450	0.949643	0.938832	0.68027	83.4749	0.00443022	MT	MT	Normal	Normal_sample	0.88324	0.19037	Pass QC	MT SNU	Schnauzer	Frozen	PRJNA552905
062	SRR9911369	36310182	0.945613	0.937159	0.674479	81.7639	0.00415065	MT	MT	Tumor	29070318	0.89312	0.20653	Pass QC	MT SNU	Schnauzer	Frozen	PRJNA552905
062	SRR9911370	39684576	0.941546	0.934081	0.669897	84.5552	0.00412978	MT	MT	Normal	Normal_sample	0.89312	0.20653	Pass QC	MT SNU	Schnauzer	Frozen	PRJNA552905
063	SRR9911354	41688364	0.950601	0.939688	0.692653	90.6947	0.00436055	MT	MT	Normal	Normal_sample	0.88998	0.17254	Pass QC	MT SNU	Schnauzer	Frozen	PRJNA552905
063	SRR9911355	38359798	0.949038	0.937478	0.679546	83.9223	0.0044652	MT	MT	Tumor	29402473	0.88998	0.17254	Pass QC	MT SNU	Schnauzer	Frozen	PRJNA552905
070	SRR9911346	36491020	0.94561	0.932231	0.657463	81.0868	0.00359666	MT	MT	Normal	Normal_sample	0.8832	0.29301	Pass QC	MT SNU	Maltese	Frozen	PRJNA552905
070	SRR9911347	40900350	0.943695	0.931201	0.671193	89.7716	0.00325269	MT	MT	Tumor	29321689	0.8832	0.29301	Pass QC	MT SNU	Maltese	Frozen	PRJNA552905
072	SRR9911357	37135120	0.944976	0.935724	0.670351	83.2511	0.00521875	MT	MT	Normal	Normal_sample	0.88152	0.23721	Pass QC	MT SNU	Maltese	Frozen	PRJNA552905
072	SRR9911358	34681969	0.943103	0.929707	0.663829	78.5405	0.0045219	MT	MT	Tumor	29244224	0.88152	0.23721	Pass QC	MT SNU	Maltese	Frozen	PRJNA552905
073	SRR9911350	39535166	0.948155	0.934514	0.666941	86.8089	0.00488794	MT	MT	Normal	Normal_sample	0.90446	0.24937	Pass QC	MT SNU	Maltese	Frozen	PRJNA552905
073	SRR9911351	37069610	0.945548	0.935981	0.677374	84.7583	0.0050723	MT	MT	Tumor	29435145	0.90446	0.24937	Pass QC	MT SNU	Maltese	Frozen	PRJNA552905
088	SRR9911356	38132950	0.950704	0.937637	0.684671	84.0771	0.00461325	MT	MT	Normal	Normal_sample	0.8939	0.19482	Pass QC	MT SNU	Schnauzer	Frozen	PRJNA552905
088	SRR9911359	39672858	0.947385	0.938139	0.687225	84.9183	0.0038171	MT	MT	Tumor	29311493	0.8939	0.19482	Pass QC	MT SNU	Schnauzer	Frozen	PRJNA552905
095	SRR9911348	36828798	0.943128	0.936742	0.685802	81.757	0.00493595	MT	MT	Normal	Normal_sample	0.89521	0.24362	Pass QC	MT SNU	Maltese	Frozen	PRJNA552905
095	SRR9911349	34783985	0.945141	0.934786	0.679743	74.9537	0.00452671	MT	MT	Tumor	29010112	0.89521	0.24362	Pass QC	MT SNU	Maltese	Frozen	PRJNA552905
119	SRR9911344	44064712	0.940476	0.934743	0.687995	94.5528	0.00435654	MT	MT	Normal	Normal_sample	0.88429	0.22402	Pass QC	MT SNU	Maltese	Frozen	PRJNA552905
119	SRR9911345	41583756	0.943404	0.933436	0.668281	92.2795	0.00429826	MT	MT	Tumor	29261531	0.88429	0.22402	Pass QC	MT SNU	Maltese	Frozen	PRJNA552905
125	SRR9911342	38800240	0.951292	0.938878	0.692975	83.2338	0.00426185	MT	MT	Normal	Normal_sample	0.90384	0.18357	Pass QC	MT SNU	Schnauzer	Frozen	PRJNA552905
125	SRR9911343	40087688	0.951945	0.938351	0.678946	87.0682	0.00425082	MT	MT	Tumor	29418949	0.90384	0.18357	Pass QC	MT SNU	Schnauzer	Frozen	PRJNA552905
132	SRR9911372	35446413	0.94433	0.93015	0.66992	75.5449	0.00472351	MT	MT	Tumor	29299314	0.90257	0.24748	Pass QC	MT SNU	Maltese	Frozen	PRJNA552905
132	SRR9911373	37440688	0.947452	0.934428	0.671088	82.6333	0.004562	MT	MT	Normal	Normal_sample	0.90257	0.24748	Pass QC	MT SNU	Maltese	Frozen	PRJNA552905
153	SRR9911374	41999676	0.946926	0.935687	0.673746	91.9518	0.00445701	MT	MT	Tumor	29387017	0.88802	0.2391	Pass QC	MT SNU	Maltese	Frozen	PRJNA552905
153	SRR9911375	43238831	0.945161	0.934755	0.679971	91.7296	0.00460578	MT	MT	Normal	Normal_sample	0.88802	0.2391	Pass QC	MT SNU	Maltese	Frozen	PRJNA552905
AleKee	SAMN03732738	60200000	0.93416	0.90021	0.60951	87.0807	0.002288	OSA	OSA	Normal	Normal_sample	0.93115	0.18893	Pass QC	OSA BI	Greyhound	Frozen	PRJNA247493
AleKee	SAMN03436835	104548240	0.92884	0.88568	0.63293	132.148	0.002026	OSA	OSA	Tumor	28557894	0.93115	0.18893	Pass QC	OSA BI	Greyhound	Frozen	PRJNA247493
AllSmi	SAMN03436686	70600000	0.92263	0.87727	0.50701	96.044	0.002186	OSA	OSA	Normal	Normal_sample	0.93961	0.16037	Pass QC	OSA BI	Greyhound	Frozen	PRJNA247493
AllSmi	SAMN03732754	103396885	0.9328	0.89468	0.49471	130.093	0.001979	OSA	OSA	Tumor	28944066	0.93961	0.16037	Pass QC	OSA BI	Greyhound	Frozen	PRJNA247493
AlvWen	SAMN03732751	89900000	0.93118	0.89736	0.53355	119.608	0.002056	OSA	OSA	Normal	Normal_sample	0.96321	0.22635	Pass QC	OSA BI	Greyhound	Frozen	PRJNA247493
AlvWen	SAMN03436468	115197720	0.92587	0.88284	0.62734	138.752	0.002081	OSA	OSA	Tumor	29130192	0.96321	0.22635	Pass QC	OSA BI	Greyhound	Frozen	PRJNA247493
BelBer	SAMN04002390	67667794	0.88195	0.82857	0.55483	95.0218	0.001899	LYM	BCL	Normal	Normal_sample	0.89634	0.19156	Pass QC	BCL BI	Golden Retriever	Frozen	PRJNA247493
BelBer	SAMN04002385	63800000	0.8877	0.83477	0.55481	92.0982	0.002073	LYM	BCL	Tumor	27975948	0.89634	0.19156	Pass QC	BCL BI	Golden Retriever	Frozen	PRJNA247493
BenGal	SAMN04002435	105960950	0.88792	0.8335	0.59342	152.166	0.001453	LYM	BCL	Normal	Normal_sample	0.91524	0.17881	Pass QC	BCL BI	Golden Retriever	Frozen	PRJNA247493
BenGal	SAMN04002423	73800000	0.88554	0.82778	0.55089	105.56	0.001586	LYM	BCL	Tumor	28317746	0.91524	0.17881	Pass QC	BCL BI	Golden Retriever	Frozen	PRJNA247493
BENTUC	SAMN04009644	131000000	0.83702	0.7734	0.55833	150.142	0.001428	LYM	BCL	Normal	Normal_sample	0.92464	0.17807	Pass QC	BCL BI	Golden Retriever	Frozen	PRJNA247493
BENTUC	SAMN04009636	104089321	0.83216	0.76468	0.5531	102.52	0.001847	LYM	BCL	Tumor	29021121	0.92464	0.17807	Pass QC	BCL BI	Golden Retriever	Frozen	PRJNA247493
BITRIC	SAMN04009639	45909861	0.84667	0.77822	0.57174	64.7883	0.002545	LYM	BCL	Normal	Normal_sample	0.94623	0.1926	Pass QC	BCL BI	Golden Retriever	Frozen	PRJNA247493
BITRIC	SAMN04009635	84114186	0.83827	0.76456	0.58386	87.1028	0.002199	LYM	BCL	Tumor	27502265	0.94623	0.1926	Pass QC	BCL BI	Golden Retriever	Frozen	PRJNA247493
BluKim	SAMN03732776	93000	0.9154	0.87594	0.47274	0.01385	3.04e-05	UCL	UCL	Tumor	0	Fail in Sequence QC	Fail in Sequence QC	Tumor-SAMN03732776-Total_Pair_reads < 5M	UCL BI	No breed provided	Frozen	PRJNA247493
BluKim	SAMN03436477	81879890	0.91279	0.86745	0.51684	113.083	0.00189	UCL	UCL	Normal	Normal_sample	Fail in Sequence QC	Fail in Sequence QC	Tumor-SAMN03732776-Total_Pair_reads < 5M	UCL BI	No breed provided	Frozen	PRJNA247493
CASLAB	SAMN04002429	74557742	0.85936	0.78402	0.55335	98.3452	0.001877	LYM	BCL	Normal	Normal_sample	0.92772	0.21868	Pass QC	BCL BI	Golden Retriever	Frozen	PRJNA247493
CASLAB	SAMN04002421	80759224	0.85307	0.77852	0.59846	97.8398	0.002068	LYM	BCL	Tumor	27526873	0.92772	0.21868	Pass QC	BCL BI	Golden Retriever	Frozen	PRJNA247493
CasLea	SAMN03436847	87100000	0.92388	0.88541	0.59285	122.406	0.001929	LYM	TCL	Normal	Normal_sample	0.92292	0.24078	Pass QC	TCL BI	Boxer	Frozen	PRJNA247493
CasLea	SAMN03436268	102585131	0.92178	0.89044	0.46515	78.7683	0.002868	LYM	TCL	Tumor	28685466	0.92292	0.24078	Pass QC	TCL BI	Boxer	Frozen	PRJNA247493
CCB010005	SAMN03436630	67300000	0.91212	0.87351	0.49067	50.3196	0.002932	OSA	OSA	Normal	Normal_sample	0.91272	0.23164	Pass QC	OSA BI	Golden Retriever	Frozen	PRJNA247493
CCB010005	SAMN03436891	100497891	0.91669	0.86851	0.57404	120.564	0.001716	OSA	OSA	Tumor	28825003	0.91272	0.23164	Pass QC	OSA BI	Golden Retriever	Frozen	PRJNA247493
CCB010009	SAMN03436628	68000000	0.89061	0.82705	0.55767	81.2475	0.002556	LYM	BCL	Normal	Normal_sample	0.95531	-0.00389	CCB010009_T/MBGR109_N match=0.9592	BCL BI	Golden Retriever	Frozen	PRJNA247493
CCB010009	SAMN03436465	111834198	0.90019	0.84297	0.55439	123.009	0.001998	LYM	BCL	Tumor	28274694	0.95531	-0.00389	CCB010009_T/MBGR109_N match=0.9592	BCL BI	Golden Retriever	Frozen	PRJNA247493
CCB010010	SAMN03436614	94500000	0.89202	0.8277	0.58539	114.41	0.002102	LYM	BCL	Normal	Normal_sample	0.96022	0.23433	Pass QC	BCL BI	Golden Retriever	Frozen	PRJNA247493
CCB010010	SAMN03436570	126790239	0.90294	0.84729	0.57114	141.436	0.001836	LYM	BCL	Tumor	28767702	0.96022	0.23433	Pass QC	BCL BI	Golden Retriever	Frozen	PRJNA247493
CCB010023	SAMN03436671	57700000	0.9193	0.87803	0.53069	53.3642	0.002634	OSA	OSA	Normal	Normal_sample	0.90835	0.18567	Pass QC	OSA BI	Golden Retriever	Frozen	PRJNA247493
CCB010023	SAMN03436937	101583045	0.91983	0.87094	0.44207	135.576	0.001664	OSA	OSA	Tumor	28932063	0.90835	0.18567	Pass QC	OSA BI	Golden Retriever	Frozen	PRJNA247493
CCB010024	SAMN03436817	53224721	0.91492	0.87817	0.54519	51.5936	0.002634	OSA	OSA	Normal	Normal_sample	0.90734	0.19191	Pass QC	OSA BI	Rottweiler	Frozen	PRJNA247493
CCB010024	SAMN03436716	87115161	0.90586	0.86459	0.63131	92.8373	0.001849	OSA	OSA	Tumor	28476200	0.90734	0.19191	Pass QC	OSA BI	Rottweiler	Frozen	PRJNA247493
CCB010026	SAMN03436827	60200000	0.92183	0.88864	0.54136	81.841	0.002122	OSA	OSA	Normal	Normal_sample	0.9337	0.18615	Pass QC	OSA BI	Rottweiler	Frozen	PRJNA247493
CCB010026	SAMN03436691	102992319	0.92367	0.88589	0.54945	133.51	0.001959	OSA	OSA	Tumor	29142128	0.9337	0.18615	Pass QC	OSA BI	Rottweiler	Frozen	PRJNA247493
CCB010028	SAMN03436471	84284558	0.88951	0.842	0.48056	94.7574	0.002207	LYM	TCL	Normal	Normal_sample	0.88905	0.24017	Pass QC	TCL BI	Boxer	Frozen	PRJNA247493
CCB010028	SAMN03436679	89708857	0.84369	0.74588	0.46862	96.345	0.002284	LYM	TCL	Tumor	29287728	0.88905	0.24017	Pass QC	TCL BI	Boxer	Frozen	PRJNA247493
CCB010035	SAMN03436633	68700000	0.92219	0.88448	0.55485	100.434	0.001848	OSA	OSA	Normal	Normal_sample	0.94679	0.22328	Pass QC	OSA BI	Golden Retriever	Frozen	PRJNA247493
CCB010035	SAMN03436631	104000000	0.91658	0.86747	0.54832	130.582	0.001502	OSA	OSA	Tumor	29338188	0.94679	0.22328	Pass QC	OSA BI	Golden Retriever	Frozen	PRJNA247493
CCB010036	SAMN03436809	118884440	0.89066	0.83237	0.52887	135.412	0.001798	LYM	BCL	Normal	Normal_sample	0.90644	0.15251	Pass QC	BCL BI	Golden Retriever	Frozen	PRJNA247493
CCB010036	SAMN03436266	94312844	0.90642	0.8611	0.5079	70.7164	0.002806	LYM	BCL	Tumor	29706704	0.90644	0.15251	Pass QC	BCL BI	Golden Retriever	Frozen	PRJNA247493
CCB010040	SAMN03436864	98732346	0.89163	0.83328	0.52075	108.031	0.002423	LYM	BCL	Normal	Normal_sample	0.92521	0.18796	Pass QC	BCL BI	Golden Retriever	Frozen	PRJNA247493
CCB010040	SAMN03436274	98879584	0.90433	0.85665	0.51629	99.2673	0.002417	LYM	BCL	Tumor	29972446	0.92521	0.18796	Pass QC	BCL BI	Golden Retriever	Frozen	PRJNA247493
CCB010054	SAMN03436773	57082333	0.87345	0.83227	0.53554	72.2659	0.00228	LYM	BCL	Normal	Normal_sample	0.94931	0.23674	Pass QC	BCL BI	Cocker Spaniel	Frozen	PRJNA247493
CCB010054	SAMN03436785	94913547	0.88664	0.84102	0.51739	112.182	0.00197	LYM	BCL	Tumor	28241152	0.94931	0.23674	Pass QC	BCL BI	Cocker Spaniel	Frozen	PRJNA247493
CCB010059	SAMN03436666	75900000	0.91313	0.88009	0.56846	77.4945	0.002094	OSA	OSA	Normal	Normal_sample	0.93838	0.21174	Pass QC	OSA BI	Golden Retriever	Frozen	PRJNA247493
CCB010059	SAMN03436611	120204153	0.91299	0.86098	0.54795	153.492	0.001462	OSA	OSA	Tumor	29545575	0.93838	0.21174	Pass QC	OSA BI	Golden Retriever	Frozen	PRJNA247493
CCB010060	SAMN03436281	65900000	0.92321	0.88739	0.5623	102.384	0.001813	OSA	OSA	Normal	Normal_sample	0.95468	0.22714	Pass QC	OSA BI	Golden Retriever	Frozen	PRJNA247493
CCB010060	SAMN03436265	102341552	0.91165	0.86457	0.51351	133.201	0.001431	OSA	OSA	Tumor	29574314	0.95468	0.22714	Pass QC	OSA BI	Golden Retriever	Frozen	PRJNA247493
CCB010069	SAMN03436286	76900000	0.91721	0.884	0.54767	119.262	0.001662	OSA	OSA	Normal	Normal_sample	0.91546	0.20945	Pass QC	OSA BI	Golden Retriever	Frozen	PRJNA247493
CCB010069	SAMN03436687	136678665	0.90868	0.86273	0.47712	178.814	0.001431	OSA	OSA	Tumor	29619177	0.91546	0.20945	Pass QC	OSA BI	Golden Retriever	Frozen	PRJNA247493
CCB010089	SAMN03436271	58778807	0.91701	0.87742	0.5319	47.2793	0.002765	OSA	OSA	Normal	Normal_sample	0.94463	0.19864	Pass QC	OSA BI	Rottweiler	Frozen	PRJNA247493
CCB010089	SAMN03436646	97597468	0.91685	0.87549	0.48555	108.199	0.001658	OSA	OSA	Tumor	29047245	0.94463	0.19864	Pass QC	OSA BI	Rottweiler	Frozen	PRJNA247493
CCB010099	SAMN03436732	61700000	0.89647	0.85371	0.50611	73.2352	0.002038	LYM	BCL	Normal	Normal_sample	0.90041	0.20317	Pass QC	BCL BI	Cocker Spaniel	Frozen	PRJNA247493
CCB010099	SAMN03436534	103936677	0.86611	0.8125	0.43312	82.7879	0.001786	LYM	BCL	Tumor	28239629	0.90041	0.20317	Pass QC	BCL BI	Cocker Spaniel	Frozen	PRJNA247493
CCB010102	SAMN03436820	77400000	0.91719	0.88601	0.51422	107.162	0.001935	OSA	OSA	Normal	Normal_sample	0.8746	0.1649	Pass QC	OSA BI	Golden Retriever	Frozen	PRJNA247493
CCB010102	SAMN03436658	127264248	0.92142	0.87261	0.53928	139.765	0.001761	OSA	OSA	Tumor	28981605	0.8746	0.1649	Pass QC	OSA BI	Golden Retriever	Frozen	PRJNA247493
CCB010153	SAMN03436574	75600000	0.90715	0.84191	0.55544	65.6626	0.00529	LYM	BCL	Normal	Normal_sample	Fail in Sequence QC	Fail in Sequence QC	SAMN03436668,coverage < 30	BCL BI	Golden Retriever	Frozen	PRJNA247493
CCB010153	SAMN03436668	163615355	0.90184	0.84318	0.47484	27.8979	0.006125	LYM	BCL	Tumor	16534037	Fail in Sequence QC	Fail in Sequence QC	SAMN03436668,coverage < 30	BCL BI	Golden Retriever	Frozen	PRJNA247493
CCB010174	SAMN03436604	101398379	0.86425	0.76359	0.4803	114.807	0.001795	UCL	UCL	Tumor	29046635	0.88249	0.21068	Pass QC	UCL BI	No breed provided	Frozen	PRJNA247493
CCB010174	SAMN03436719	87200000	0.90609	0.85667	0.49219	110.175	0.001807	UCL	UCL	Normal	Normal_sample	0.88249	0.21068	Pass QC	UCL BI	No breed provided	Frozen	PRJNA247493
CCB010182	SAMN03436811	92400000	0.91159	0.85287	0.52376	68.9294	0.002609	LYM	BCL	Normal	Normal_sample	0.93218	0.21394	Pass QC	BCL BI	Golden Retriever	Frozen	PRJNA247493
CCB010182	SAMN03436643	120018499	0.84365	0.75042	0.56934	120.398	0.001853	LYM	BCL	Tumor	28334120	0.93218	0.21394	Pass QC	BCL BI	Golden Retriever	Frozen	PRJNA247493
CCB010214	SAMN03436554	54471951	0.89456	0.83641	0.53342	71.6368	0.002856	LYM	BCL	Normal	Normal_sample	0.93966	0.22997	Pass QC	BCL BI	Golden Retriever	Frozen	PRJNA247493
CCB010214	SAMN03436279	74373001	0.90858	0.86303	0.53166	89.7743	0.002448	LYM	BCL	Tumor	29427669	0.93966	0.22997	Pass QC	BCL BI	Golden Retriever	Frozen	PRJNA247493
CCB010217	SAMN03436267	78900000	0.91709	0.88462	0.49847	109.075	0.001709	OSA	OSA	Normal	Normal_sample	0.94165	0.23441	Pass QC	OSA BI	Rottweiler	Frozen	PRJNA247493
CCB010217	SAMN03436641	132149293	0.91772	0.88034	0.54001	163.928	0.001515	OSA	OSA	Tumor	29640037	0.94165	0.23441	Pass QC	OSA BI	Rottweiler	Frozen	PRJNA247493
CCB010233	SAMN03436654	55900000	0.89314	0.83718	0.5339	69.3253	0.002881	LYM	TCL	Normal	Normal_sample	0.94726	0.18544	Pass QC	TCL BI	Golden Retriever	Frozen	PRJNA247493
CCB010233	SAMN03436629	109411820	0.90586	0.86027	0.54462	147.934	0.001724	LYM	TCL	Tumor	29718343	0.94726	0.18544	Pass QC	TCL BI	Golden Retriever	Frozen	PRJNA247493
CCB010243	SAMN03436730	76200000	0.91364	0.8527	0.50429	74.0857	0.003008	LYM	TCL	Normal	Normal_sample	0.92653	0.22771	Pass QC	TCL BI	Golden Retriever	Frozen	PRJNA247493
CCB010243	SAMN03436695	105132425	0.83366	0.74242	0.59565	115.716	0.00211	LYM	TCL	Tumor	27885897	0.92653	0.22771	Pass QC	TCL BI	Golden Retriever	Frozen	PRJNA247493
CCB010253	SAMN03436552	77968311	0.9119	0.85071	0.48798	59.8903	0.003932	LYM	TCL	Normal	Normal_sample	0.93018	0.21292	Pass QC	TCL BI	Golden Retriever	Frozen	PRJNA247493
CCB010253	SAMN03436556	69393500	0.84328	0.74682	0.55558	80.0553	0.002851	LYM	TCL	Tumor	27195667	0.93018	0.21292	Pass QC	TCL BI	Golden Retriever	Frozen	PRJNA247493
CCB010289	SAMN03436562	79500000	0.91287	0.85115	0.51181	89.572	0.002633	LYM	TCL	Normal	Normal_sample	0.92153	0.1969	Pass QC	TCL BI	Golden Retriever	Frozen	PRJNA247493
CCB010289	SAMN03436660	116343532	0.84852	0.75318	0.54562	119.68	0.002317	LYM	TCL	Tumor	29092317	0.92153	0.1969	Pass QC	TCL BI	Golden Retriever	Frozen	PRJNA247493
CCB010299	SAMN03436593	9.18194e+07	0.92149	0.88296	0.53145	131.131	0.001604	UCL	UCL	Tumor	29341882	0.95355	0.24554	Pass QC	UCL BI	No breed provided	Frozen	PRJNA247493
CCB010299	SAMN03436892	6.66575e+07	0.90927	0.88292	0.58551	69.9043	0.002469	UCL	UCL	Normal	Normal_sample	0.95355	0.24554	Pass QC	UCL BI	No breed provided	Frozen	PRJNA247493
CCB010307	SAMN03436888	69100000	0.81831	0.70996	0.52769	66.079	0.003054	LYM	BCL	Normal	Normal_sample	0.97357	0.21473	Pass QC	BCL BI	Golden Retriever	Frozen	PRJNA247493
CCB010307	SAMN03436723	145216711	0.91397	0.86534	0.50271	94.8819	0.002685	LYM	BCL	Tumor	26807959	0.97357	0.21473	Pass QC	BCL BI	Golden Retriever	Frozen	PRJNA247493
CCB010327	SAMN03436226	91300000	0.91269	0.88517	0.49574	74.6899	0.002758	OSA	OSA	Normal	Normal_sample	0.95931	0.21042	Pass QC	OSA BI	Rottweiler	Frozen	PRJNA247493
CCB010327	SAMN03436585	148925996	0.91525	0.87911	0.47456	203.612	0.001353	OSA	OSA	Tumor	29448023	0.95931	0.21042	Pass QC	OSA BI	Rottweiler	Frozen	PRJNA247493
CCB010330	SAMN03436670	93700000	0.9194	0.89163	0.57121	123.382	0.001782	OSA	OSA	Normal	Normal_sample	0.94051	0.21314	Pass QC	OSA BI	Rottweiler	Frozen	PRJNA247493
CCB010330	SAMN03436715	113237670	0.91672	0.88179	0.59913	141.11	0.001514	OSA	OSA	Tumor	29497046	0.94051	0.21314	Pass QC	OSA BI	Rottweiler	Frozen	PRJNA247493
CCB010332	SAMN03436705	95300000	0.91823	0.88704	0.61567	122.903	0.001871	OSA	OSA	Normal	Normal_sample	0.86928	0.17156	Pass QC	OSA BI	Rottweiler	Frozen	PRJNA247493
CCB010332	SAMN03436549	125904258	0.91833	0.884	0.50065	190.788	0.001607	OSA	OSA	Tumor	29206629	0.86928	0.17156	Pass QC	OSA BI	Rottweiler	Frozen	PRJNA247493
CCB010346	SAMN03436711	83323483	0.89422	0.83609	0.54312	108.055	0.001791	LYM	BCL	Normal	Normal_sample	0.95019	0.21504	Pass QC	BCL BI	Golden Retriever	Frozen	PRJNA247493
CCB010346	SAMN03436454	92971685	0.90628	0.86061	0.52925	111.492	0.001841	LYM	BCL	Tumor	29953946	0.95019	0.21504	Pass QC	BCL BI	Golden Retriever	Frozen	PRJNA247493
CCB020009	SAMN03436708	63600000	0.82809	0.71826	0.51335	59.0429	0.00367	LYM	BCL	Normal	Normal_sample	0.9614	0.06176	Pass QC	BCL BI	Golden Retriever	Frozen	PRJNA247493
CCB020009	SAMN03436836	136971930	0.9123	0.86219	0.53339	102.32	0.002556	LYM	BCL	Tumor	27940314	0.9614	0.06176	Pass QC	BCL BI	Golden Retriever	Frozen	PRJNA247493
CCB020012	SAMN03436717	8.26022e+07	0.92387	0.89183	0.47893	96.4971	0.002137	UCL	UCL	Tumor	182927	Fail in Sequence QC	Fail in Sequence QC	Normal- SAMN03436550,Mean Coverage < 30	UCL BI	No breed provided	Frozen	PRJNA247493
CCB020012	SAMN03436550	1.52205e+07	0.89162	0.84602	0.45763	1.92954	0.004628	UCL	UCL	Normal	Normal_sample	Fail in Sequence QC	Fail in Sequence QC	Normal- SAMN03436550,Mean Coverage < 30	UCL BI	No breed provided	Frozen	PRJNA247493
CCB020022	SAMN03436514	72500000	0.91209	0.87375	0.54901	35.6034	0.003879	OSA	OSA	Normal	Normal_sample	0.93869	0.2107	Pass QC	OSA BI	Rottweiler	Frozen	PRJNA247493
CCB020022	SAMN03436466	100292940	0.92667	0.89652	0.62919	125.754	0.002043	OSA	OSA	Tumor	28886839	0.93869	0.2107	Pass QC	OSA BI	Rottweiler	Frozen	PRJNA247493
CCB020030	SAMN03436531	96000000	0.91354	0.86543	0.50121	118.082	0.001862	LYM	TCL	Normal	Normal_sample	0.90937	0.24054	Pass QC	TCL BI	Boxer	Frozen	PRJNA247493
CCB020030	SAMN03436936	101673296	0.86851	0.7683	0.49742	117.764	0.001882	LYM	TCL	Tumor	29298473	0.90937	0.24054	Pass QC	TCL BI	Boxer	Frozen	PRJNA247493
CCB020062	SAMN03436491	106645801	0.90819	0.85796	0.50315	132.734	0.001587	UCL	UCL	Tumor	29066105	0.93184	0.21927	Pass QC	UCL BI	No breed provided	Frozen	PRJNA247493
CCB020062	SAMN03436812	61700000	0.90668	0.86283	0.5072	83.0755	0.002082	UCL	UCL	Normal	Normal_sample	0.93184	0.21927	Pass QC	UCL BI	No breed provided	Frozen	PRJNA247493
CCB020071	SAMN03436283	89400000	0.92224	0.89011	0.54682	94.6866	0.0024	OSA	OSA	Normal	Normal_sample	0.9526	0.23111	Pass QC	OSA BI	Golden Retriever	Frozen	PRJNA247493
CCB020071	SAMN03436700	134704184	0.914	0.86724	0.51539	200.89	0.001429	OSA	OSA	Tumor	28772357	0.9526	0.23111	Pass QC	OSA BI	Golden Retriever	Frozen	PRJNA247493
CCB020081	SAMN03436275	111707344	0.91489	0.86568	0.50585	134.043	0.001677	UCL	UCL	Tumor	23682596	Fail in Sequence QC	Fail in Sequence QC	SAMN03436490,coverage < 30	UCL BI	No breed provided	Frozen	PRJNA247493
CCB020081	SAMN03436490	54800000	0.90083	0.8469	0.42908	12.2553	0.005157	UCL	UCL	Normal	Normal_sample	Fail in Sequence QC	Fail in Sequence QC	SAMN03436490,coverage < 30	UCL BI	No breed provided	Frozen	PRJNA247493
CCB020104	SAMN03436623	72100000	0.82923	0.72331	0.54398	66.8414	0.002846	LYM	BCL	Normal	Normal_sample	0.97379	0.24106	Pass QC	BCL BI	Golden Retriever	Frozen	PRJNA247493
CCB020104	SAMN03436596	134474169	0.91955	0.87187	0.52139	123.176	0.001958	LYM	BCL	Tumor	28399586	0.97379	0.24106	Pass QC	BCL BI	Golden Retriever	Frozen	PRJNA247493
CCB020156	SAMN03436595	66000000	0.90931	0.85557	0.56392	30.524	0.004097	OSA	OSA	Normal	Normal_sample	0.86514	0.15892	Pass QC	OSA BI	Golden Retriever	Frozen	PRJNA247493
CCB020156	SAMN03436509	115858086	0.9165	0.86406	0.56289	151.21	0.001645	OSA	OSA	Tumor	28255934	0.86514	0.15892	Pass QC	OSA BI	Golden Retriever	Frozen	PRJNA247493
CCB020249	SAMN03436839	46272567	0.89863	0.84109	0.54427	63.0189	0.003006	LYM	BCL	Normal	Normal_sample	0.89702	0.18136	Pass QC	BCL BI	Golden Retriever	Frozen	PRJNA247493
CCB020249	SAMN03436688	71506079	0.86619	0.80883	0.51318	67.0137	0.003155	LYM	BCL	Tumor	27829739	0.89702	0.18136	Pass QC	BCL BI	Golden Retriever	Frozen	PRJNA247493
CCB030003	SAMN03436934	37924520	0.89745	0.83867	0.56036	57.3892	0.003435	LYM	TCL	Normal	Normal_sample	0.96771	0.23311	Pass QC	TCL BI	Golden Retriever	Frozen	PRJNA247493
CCB030003	SAMN03436618	78440110	0.89904	0.8506	0.53253	102.141	0.002315	LYM	TCL	Tumor	28446158	0.96771	0.23311	Pass QC	TCL BI	Golden Retriever	Frozen	PRJNA247493
CCB030016	SAMN03436677	47200000	0.89368	0.83605	0.54403	66.5948	0.002746	LYM	TCL	Normal	Normal_sample	0.91718	0.19995	Pass QC	TCL BI	Golden Retriever	Frozen	PRJNA247493
CCB030016	SAMN03436487	109064714	0.88867	0.83778	0.53241	140.96	0.001736	LYM	TCL	Tumor	27995804	0.91718	0.19995	Pass QC	TCL BI	Golden Retriever	Frozen	PRJNA247493
CCB030021	SAMN03436935	46466931	0.7876	0.73268	0.22926	25.6237	0.003638	LYM	BCL	Normal	Normal_sample	Fail in Sequence QC	Fail in Sequence QC	Normal-SAMN03436935, Unique CDS mapping rate < 0.3	BCL BI	Cocker Spaniel	Frozen	PRJNA247493
CCB030021	SAMN03436675	94869273	0.863	0.80591	0.47003	100.367	0.001948	LYM	BCL	Tumor	22796739	Fail in Sequence QC	Fail in Sequence QC	Normal-SAMN03436935, Unique CDS mapping rate < 0.3	BCL BI	Cocker Spaniel	Frozen	PRJNA247493
CCB030026	SAMN03436854	76519204	0.90469	0.84912	0.57627	82.4945	0.002515	LYM	TCL	Normal	Normal_sample	0.8772	0.16667	Pass QC	TCL BI	Golden Retriever	Frozen	PRJNA247493
CCB030026	SAMN03436676	53371838	0.82041	0.72298	0.54485	60.3204	0.002587	LYM	TCL	Tumor	25354656	0.8772	0.16667	Pass QC	TCL BI	Golden Retriever	Frozen	PRJNA247493
CCB030038	SAMN03436262	134089404	0.85576	0.73433	0.52798	167.016	0.00158	UCL	UCL	Tumor	29038917	0.88449	0.21285	Pass QC	UCL BI	No breed provided	Frozen	PRJNA247493
CCB030038	SAMN03436624	84500000	0.9258	0.89298	0.53471	124.49	0.001675	UCL	UCL	Normal	Normal_sample	0.88449	0.21285	Pass QC	UCL BI	No breed provided	Frozen	PRJNA247493
CCB030039	SAMN03436662	116614434	0.85534	0.73519	0.56877	151.648	0.00153	UCL	UCL	Tumor	29383596	0.9274	0.2316	Pass QC	UCL BI	No breed provided	Frozen	PRJNA247493
CCB030039	SAMN03436526	85300000	0.92653	0.896	0.59003	136.301	0.00175	UCL	UCL	Normal	Normal_sample	0.9274	0.2316	Pass QC	UCL BI	No breed provided	Frozen	PRJNA247493
CCB030059	SAMN03436926	79449892	0.90956	0.84984	0.54009	81.0291	0.002284	LYM	TCL	Normal	Normal_sample	0.90253	0.16321	Pass QC	TCL BI	Golden Retriever	Frozen	PRJNA247493
CCB030059	SAMN03436893	93626319	0.83059	0.73768	0.5751	107.472	0.001834	LYM	TCL	Tumor	28142901	0.90253	0.16321	Pass QC	TCL BI	Golden Retriever	Frozen	PRJNA247493
CCB030061	SAMN03436527	76700000	0.91753	0.86991	0.52564	113.356	0.001934	OSA	OSA	Normal	Normal_sample	0.93962	0.21661	Pass QC	OSA BI	Golden Retriever	Frozen	PRJNA247493
CCB030061	SAMN03436674	104288413	0.91698	0.86659	0.53668	131.864	0.001717	OSA	OSA	Tumor	29221850	0.93962	0.21661	Pass QC	OSA BI	Golden Retriever	Frozen	PRJNA247493
CCB030075	SAMN03766273	8.26162e+07	0.85105	0.78751	0.61432	125.815	0.00217	UCL	UCL	Tumor	26581276	0.93834	0.20596	Pass QC	UCL BI	No breed provided	Frozen	PRJNA247493
CCB030075	SAMN03766279	81221904	0.86151	0.77941	0.57799	116.153	0.002373	UCL	UCL	Normal	Normal_sample	0.93834	0.20596	Pass QC	UCL BI	No breed provided	Frozen	PRJNA247493
CCB030078	SAMN03436855	78100000	0.9177	0.87122	0.53241	108.066	0.001704	OSA	OSA	Normal	Normal_sample	0.94169	0.21523	Pass QC	OSA BI	Golden Retriever	Frozen	PRJNA247493
CCB030078	SAMN03436503	128275134	0.91455	0.86377	0.6059	159.135	0.001474	OSA	OSA	Tumor	29570409	0.94169	0.21523	Pass QC	OSA BI	Golden Retriever	Frozen	PRJNA247493
CCB030097	SAMN03436482	231877670	0.85186	0.73046	0.52138	266.393	0.001257	UCL	UCL	Tumor	29631512	0.96102	0.24058	Pass QC	UCL BI	No breed provided	Frozen	PRJNA247493
CCB030097	SAMN03436650	69600000	0.9243	0.89067	0.54375	103.668	0.001909	UCL	UCL	Normal	Normal_sample	0.96102	0.24058	Pass QC	UCL BI	No breed provided	Frozen	PRJNA247493
CCB030108	SAMN03436857	64892416	0.92497	0.8886	0.57788	83.7384	0.001961	OSA	OSA	Normal	Normal_sample	0.94358	0.19137	Pass QC	OSA BI	Rottweiler	Frozen	PRJNA247493
CCB030108	SAMN03436567	99381594	0.92582	0.89543	0.45778	125.564	0.001639	OSA	OSA	Tumor	29270073	0.94358	0.19137	Pass QC	OSA BI	Rottweiler	Frozen	PRJNA247493
CCB030117	SAMN03436690	66400000	0.83618	0.72803	0.5075	65.0797	0.003795	LYM	BCL	Normal	Normal_sample	0.97521	0.25106	Pass QC	BCL BI	Golden Retriever	Frozen	PRJNA247493
CCB030117	SAMN03436744	116188562	0.91892	0.86889	0.49399	91.7685	0.002894	LYM	BCL	Tumor	28598888	0.97521	0.25106	Pass QC	BCL BI	Golden Retriever	Frozen	PRJNA247493
CCB030120	SAMN03766274	4.19823e+07	0.87995	0.80026	0.5953	68.5857	0.003428	UCL	UCL	Tumor	25877920	0.93143	0.16972	Pass QC	UCL BI	No breed provided	Frozen	PRJNA247493
CCB030120	SAMN03766283	36759425	0.87813	0.80233	0.54517	52.5227	0.004045	UCL	UCL	Normal	Normal_sample	0.93143	0.16972	Pass QC	UCL BI	No breed provided	Frozen	PRJNA247493
CCB030130	SAMN03436456	80000000	0.83633	0.73541	0.60677	87.4588	0.002827	LYM	BCL	Normal	Normal_sample	0.96375	0.20193	Pass QC	BCL BI	Golden Retriever	Frozen	PRJNA247493
CCB030130	SAMN03436515	141601525	0.91475	0.87399	0.58688	78.5823	0.002986	LYM	BCL	Tumor	28069124	0.96375	0.20193	Pass QC	BCL BI	Golden Retriever	Frozen	PRJNA247493
CCB030145	SAMN03436772	66659036	0.82518	0.7202	0.56488	77.4484	0.002557	LYM	BCL	Normal	Normal_sample	0.88996	0.15941	Pass QC	BCL BI	Golden Retriever	Frozen	PRJNA247493
CCB030145	SAMN03436786	92682648	0.90139	0.84903	0.43861	36.9297	0.003341	LYM	BCL	Tumor	25999263	0.88996	0.15941	Pass QC	BCL BI	Golden Retriever	Frozen	PRJNA247493
CCB030156	SAMN03436838	99400000	0.91089	0.85388	0.563	114.786	0.002133	LYM	TCL	Normal	Normal_sample	0.92698	0.21573	Pass QC	TCL BI	Golden Retriever	Frozen	PRJNA247493
CCB030156	SAMN03436516	112323084	0.84313	0.74702	0.5647	116.333	0.002031	LYM	TCL	Tumor	28673766	0.92698	0.21573	Pass QC	TCL BI	Golden Retriever	Frozen	PRJNA247493
CCB030166	SAMN03436525	92300000	0.91625	0.86731	0.49656	115.278	0.001794	LYM	TCL	Normal	Normal_sample	0.88447	0.23253	Pass QC	TCL BI	Boxer	Frozen	PRJNA247493
CCB030166	SAMN03436502	103428778	0.85826	0.7569	0.489	116.208	0.001838	LYM	TCL	Tumor	29110564	0.88447	0.23253	Pass QC	TCL BI	Boxer	Frozen	PRJNA247493
CCB030183	SAMN03436282	112046549	0.85687	0.73433	0.51388	139.709	0.001786	UCL	UCL	Tumor	29111696	0.90212	0.22423	Pass QC	UCL BI	No breed provided	Frozen	PRJNA247493
CCB030183	SAMN03436481	71300000	0.92628	0.8911	0.51047	104.455	0.001763	UCL	UCL	Normal	Normal_sample	0.90212	0.22423	Pass QC	UCL BI	No breed provided	Frozen	PRJNA247493
CCB030193	SAMN03436273	57000000	0.8926	0.84627	0.42074	57.8403	0.002596	LYM	BCL	Normal	Normal_sample	0.85847	0.16064	Pass QC	BCL BI	Cocker Spaniel	Frozen	PRJNA247493
CCB030193	SAMN03436696	103100751	0.89881	0.84441	0.49253	110.308	0.001786	LYM	BCL	Tumor	27246309	0.85847	0.16064	Pass QC	BCL BI	Cocker Spaniel	Frozen	PRJNA247493
CCB030201	SAMN03766282	142108759	0.86097	0.80486	0.6401	207.941	0.001801	UCL	UCL	Tumor	28005087	0.94855	0.21662	Pass QC	UCL BI	No breed provided	Frozen	PRJNA247493
CCB030201	SAMN03766270	86100000	0.86431	0.78194	0.55369	113.451	0.002334	UCL	UCL	Normal	Normal_sample	0.94855	0.21662	Pass QC	UCL BI	No breed provided	Frozen	PRJNA247493
CCB030212	SAMN03436852	72004170	0.90928	0.86041	0.45765	75.6085	0.002496	LYM	TCL	Normal	Normal_sample	0.88631	0.21507	Pass QC	TCL BI	Boxer	Frozen	PRJNA247493
CCB030212	SAMN03436216	93300000	0.86344	0.76154	0.4714	98.1993	0.002036	LYM	TCL	Tumor	29054924	0.88631	0.21507	Pass QC	TCL BI	Boxer	Frozen	PRJNA247493
CCB030224	SAMN03436507	101000000	0.91059	0.88308	0.55509	86.2566	0.002268	OSA	OSA	Normal	Normal_sample	0.96397	0.21192	Pass QC	OSA BI	Rottweiler	Frozen	PRJNA247493
CCB030224	SAMN03436620	111905730	0.92533	0.89513	0.54687	146.567	0.001509	OSA	OSA	Tumor	29476859	0.96397	0.21192	Pass QC	OSA BI	Rottweiler	Frozen	PRJNA247493
CCB030227	SAMN03766276	29917864	0.88106	0.80687	0.6467	51.2362	0.004525	UCL	UCL	Tumor	20771269	0.91498	0.17338	Pass QC	UCL BI	No breed provided	Frozen	PRJNA247493
CCB030227	SAMN03766275	43904194	0.84625	0.75715	0.59892	67.2779	0.003164	UCL	UCL	Normal	Normal_sample	0.91498	0.17338	Pass QC	UCL BI	No breed provided	Frozen	PRJNA247493
CCB030251	SAMN03436495	65300000	0.82902	0.72367	0.56322	75.5482	0.002524	LYM	BCL	Normal	Normal_sample	0.97658	0.248	Pass QC	BCL BI	Golden Retriever	Frozen	PRJNA247493
CCB030251	SAMN03436601	141885746	0.91703	0.87105	0.558	140.258	0.001735	LYM	BCL	Tumor	28377632	0.97658	0.248	Pass QC	BCL BI	Golden Retriever	Frozen	PRJNA247493
CCB030258	SAMN03436532	87200000	0.92266	0.86364	0.53643	64.6329	0.003662	LYM	TCL	Normal	Normal_sample	0.9158	0.19988	Pass QC	TCL BI	Golden Retriever	Frozen	PRJNA247493
CCB030258	SAMN03436285	100382141	0.84959	0.75278	0.5496	91.8936	0.003018	LYM	TCL	Tumor	27937539	0.9158	0.19988	Pass QC	TCL BI	Golden Retriever	Frozen	PRJNA247493
CCB030259	SAMN03436831	62303390	0.87713	0.78647	0.49729	43.3416	0.004995	LYM	TCL	Normal	Normal_sample	0.89669	0.18211	Pass QC	TCL BI	Golden Retriever	Frozen	PRJNA247493
CCB030259	SAMN03436296	87490764	0.87107	0.78403	0.51319	82.587	0.00269	LYM	TCL	Tumor	27789288	0.89669	0.18211	Pass QC	TCL BI	Golden Retriever	Frozen	PRJNA247493
CCB030265	SAMN03436683	58800000	0.87336	0.78254	0.48637	41.5396	0.004387	LYM	TCL	Normal	Normal_sample	0.87028	0.15099	Pass QC	TCL BI	Golden Retriever	Frozen	PRJNA247493
CCB030265	SAMN03436520	110402753	0.87427	0.79263	0.56381	133.498	0.002186	LYM	TCL	Tumor	27783376	0.87028	0.15099	Pass QC	TCL BI	Golden Retriever	Frozen	PRJNA247493
CCB030268	SAMN03436722	71100000	0.82377	0.71843	0.57078	86.9717	0.00247	LYM	BCL	Normal	Normal_sample	0.97083	0.2225	Pass QC	BCL BI	Golden Retriever	Frozen	PRJNA247493
CCB030268	SAMN03436814	123580604	0.91623	0.86699	0.51633	112.812	0.002395	LYM	BCL	Tumor	28039299	0.97083	0.2225	Pass QC	BCL BI	Golden Retriever	Frozen	PRJNA247493
CCB030269	SAMN03436647	108370609	0.85734	0.73382	0.51647	130.973	0.001756	UCL	UCL	Tumor	29158587	0.90723	0.22656	Pass QC	UCL BI	No breed provided	Frozen	PRJNA247493
CCB030269	SAMN03436519	69400000	0.92561	0.88942	0.49139	97.387	0.001971	UCL	UCL	Normal	Normal_sample	0.90723	0.22656	Pass QC	UCL BI	No breed provided	Frozen	PRJNA247493
CCB030271	SAMN03436612	57843301	0.8756	0.78546	0.50206	52.8399	0.003949	LYM	TCL	Normal	Normal_sample	0.90488	0.19645	Pass QC	TCL BI	Golden Retriever	Frozen	PRJNA247493
CCB030271	SAMN03436635	66383570	0.87738	0.79369	0.53798	80.3546	0.002771	LYM	TCL	Tumor	27670327	0.90488	0.19645	Pass QC	TCL BI	Golden Retriever	Frozen	PRJNA247493
CCB030292	SAMN03436607	66090986	0.91262	0.86831	0.51419	80.013	0.002435	LYM	TCL	Normal	Normal_sample	0.87958	0.18924	Pass QC	TCL BI	Boxer	Frozen	PRJNA247493
CCB030292	SAMN03436780	90512437	0.86519	0.76195	0.47652	99.4837	0.002099	LYM	TCL	Tumor	29162603	0.87958	0.18924	Pass QC	TCL BI	Boxer	Frozen	PRJNA247493
CCB030293	SAMN03436657	92179964	0.84264	0.78661	0.38863	81.4245	0.002005	UCL	UCL	Tumor	26311639	0.84299	0.12421	Pass QC	UCL BI	No breed provided	Frozen	PRJNA247493
CCB030293	SAMN03436784	5.67435e+07	0.88223	0.8328	0.40077	57.2015	0.002476	UCL	UCL	Normal	Normal_sample	0.84299	0.12421	Pass QC	UCL BI	No breed provided	Frozen	PRJNA247493
CCB030300	SAMN03436856	71835989	0.8684	0.78403	0.57708	63.3126	0.003127	LYM	TCL	Normal	Normal_sample	0.88447	0.14106	Pass QC	TCL BI	Golden Retriever	Frozen	PRJNA247493
CCB030300	SAMN03436572	87356804	0.85891	0.77954	0.58388	97.4437	0.002207	LYM	TCL	Tumor	26339111	0.88447	0.14106	Pass QC	TCL BI	Golden Retriever	Frozen	PRJNA247493
CCB030317	SAMN03436824	60434396	0.89059	0.80188	0.54902	61.6463	0.003044	LYM	TCL	Normal	Normal_sample	0.93212	0.21614	Pass QC	TCL BI	Golden Retriever	Frozen	PRJNA247493
CCB030317	SAMN03436498	96519333	0.86244	0.77722	0.55606	101.475	0.002195	LYM	TCL	Tumor	27422228	0.93212	0.21614	Pass QC	TCL BI	Golden Retriever	Frozen	PRJNA247493
CCB030342	SAMN03766277	8.0499e+07	0.86453	0.80218	0.60751	124.099	0.002054	UCL	UCL	Tumor	25429760	0.92233	0.19266	Pass QC	UCL BI	No breed provided	Frozen	PRJNA247493
CCB030342	SAMN03766284	4.00318e+07	0.84798	0.75704	0.55901	59.2358	0.003307	UCL	UCL	Normal	Normal_sample	0.92233	0.19266	Pass QC	UCL BI	No breed provided	Frozen	PRJNA247493
CCB030346	SAMN03436776	75700000	0.85564	0.76488	0.54043	76.4446	0.002948	LYM	BCL	Normal	Normal_sample	0.95565	0.22912	Pass QC	BCL BI	Golden Retriever	Frozen	PRJNA247493
CCB030346	SAMN03436591	140866494	0.89886	0.83114	0.54863	129.677	0.001981	LYM	BCL	Tumor	28557865	0.95565	0.22912	Pass QC	BCL BI	Golden Retriever	Frozen	PRJNA247493
CCB030357	SAMN03436524	121000000	0.87185	0.79539	0.58615	136.728	0.001956	UCL	UCL	Tumor	28505072	0.67694	-0.24887	80 other samples have a better match	UCL BI	No breed provided	Frozen	PRJNA247493
CCB030357	SAMN03436619	89100000	0.86323	0.77769	0.56321	99.3554	0.002327	UCL	UCL	Normal	Normal_sample	0.67694	-0.24887	80 other samples have a better match	UCL BI	No breed provided	Frozen	PRJNA247493
CCB030362	SAMN03436924	58300000	0.86327	0.76923	0.4965	44.2416	0.004594	LYM	BCL	Normal	Normal_sample	0.93948	0.20574	Pass QC	BCL BI	Golden Retriever	Frozen	PRJNA247493
CCB030362	SAMN03436287	108478455	0.90578	0.83659	0.5226	104.415	0.00242	LYM	BCL	Tumor	28408636	0.93948	0.20574	Pass QC	BCL BI	Golden Retriever	Frozen	PRJNA247493
CCB040007	SAMN03436270	106586504	0.8525	0.75005	0.42471	106.081	0.001892	UCL	UCL	Tumor	29229692	0.86	0.17745	Pass QC	UCL BI	No breed provided	Frozen	PRJNA247493
CCB040007	SAMN03436565	79300000	0.90977	0.85825	0.47791	97.3664	0.001872	UCL	UCL	Normal	Normal_sample	0.86	0.17745	Pass QC	UCL BI	No breed provided	Frozen	PRJNA247493
CCB040033	SAMN03436512	72100000	0.92058	0.8755	0.5344	103.094	0.001856	OSA	OSA	Normal	Normal_sample	0.95533	0.19801	Pass QC	OSA BI	Golden Retriever	Frozen	PRJNA247493
CCB040033	SAMN03436621	109512453	0.91915	0.86981	0.58191	141.537	0.001575	OSA	OSA	Tumor	29571441	0.95533	0.19801	Pass QC	OSA BI	Golden Retriever	Frozen	PRJNA247493
CCB040038	SAMN03436579	69900000	0.87186	0.78452	0.5199	71.7088	0.003018	LYM	BCL	Normal	Normal_sample	0.95522	0.04179	Pass QC	BCL BI	Golden Retriever	Frozen	PRJNA247493
CCB040038	SAMN03436819	108390044	0.87226	0.78841	0.52627	111.621	0.002176	LYM	BCL	Tumor	28306874	0.95522	0.04179	Pass QC	BCL BI	Golden Retriever	Frozen	PRJNA247493
CCB040105	SAMN03436813	129891073	0.88181	0.80251	0.54861	133.883	0.002145	UCL	UCL	Tumor	28006421	0.66541	-0.2604	84 other samples have a better match	UCL BI	No breed provided	Frozen	PRJNA247493
CCB040105	SAMN03436606	108000000	0.90953	0.82703	0.524	87.5018	0.002793	UCL	UCL	Normal	Normal_sample	0.66541	-0.2604	84 other samples have a better match	UCL BI	No breed provided	Frozen	PRJNA247493
CCB040143	SAMN03436816	71000000	0.85707	0.76321	0.52863	72.0654	0.003186	LYM	BCL	Normal	Normal_sample	0.97189	0.22907	Pass QC	BCL BI	Golden Retriever	Frozen	PRJNA247493
CCB040143	SAMN03436712	130871157	0.90718	0.8398	0.53456	128.388	0.002227	LYM	BCL	Tumor	28873085	0.97189	0.22907	Pass QC	BCL BI	Golden Retriever	Frozen	PRJNA247493
CCB040180	SAMN03436455	60437175	0.90343	0.85763	0.46928	74.3144	0.002218	LYM	BCL	Normal	Normal_sample	0.83088	0.12868	Pass QC	BCL BI	Cocker Spaniel	Frozen	PRJNA247493
CCB040180	SAMN03436508	99833494	0.89744	0.84247	0.49234	119.891	0.001675	LYM	BCL	Tumor	25954335	0.83088	0.12868	Pass QC	BCL BI	Cocker Spaniel	Frozen	PRJNA247493
CCB040184	SAMN03436289	114460839	0.8536	0.75348	0.44947	107.035	0.00181	UCL	UCL	Tumor	29120135	0.8474	0.19584	Pass QC	UCL BI	No breed provided	Frozen	PRJNA247493
CCB040184	SAMN03436665	92200000	0.88253	0.82882	0.3893	87.1395	0.002059	UCL	UCL	Normal	Normal_sample	0.8474	0.19584	Pass QC	UCL BI	No breed provided	Frozen	PRJNA247493
CCB040207	SAMN03436930	74200000	0.92008	0.89086	0.62721	102.4	0.00194	OSA	OSA	Normal	Normal_sample	0.95482	0.20261	Pass QC	OSA BI	Rottweiler	Frozen	PRJNA247493
CCB040207	SAMN03436467	100331335	0.92861	0.89798	0.53051	135.79	0.00172	OSA	OSA	Tumor	29468641	0.95482	0.20261	Pass QC	OSA BI	Rottweiler	Frozen	PRJNA247493
CCB040222	SAMN03436829	54928873	0.91352	0.82601	0.47981	47.0561	0.004287	LYM	BCL	Normal	Normal_sample	0.92556	0.11754	Pass QC	BCL BI	Golden Retriever	Frozen	PRJNA247493
CCB040222	SAMN03436462	86655911	0.88612	0.80239	0.50663	84.2792	0.002537	LYM	BCL	Tumor	27873566	0.92556	0.11754	Pass QC	BCL BI	Golden Retriever	Frozen	PRJNA247493
CCB040232	SAMN03436777	126677816	0.92369	0.89524	0.56555	174.698	0.001428	UCL	UCL	Tumor	26238821	Fail in Sequence QC	Fail in Sequence QC	SAMN03436833,coverage < 30	UCL BI	No breed provided	Frozen	PRJNA247493
CCB040232	SAMN03436833	85600000	0.90511	0.87566	0.58513	18.0293	0.005578	UCL	UCL	Normal	Normal_sample	Fail in Sequence QC	Fail in Sequence QC	SAMN03436833,coverage < 30	UCL BI	No breed provided	Frozen	PRJNA247493
CCB040265	SAMN03436542	56670678	0.88371	0.8138	0.51788	74.9329	0.002304	LYM	TCL	Normal	Normal_sample	0.82018	0.12984	Pass QC	TCL BI	Boxer	Frozen	PRJNA247493
CCB040265	SAMN03436295	28657189	0.85725	0.78051	0.42278	31.865	0.00359	LYM	TCL	Tumor	19625642	0.82018	0.12984	Pass QC	TCL BI	Boxer	Frozen	PRJNA247493
CCB040287	SAMN03436528	78300000	0.91488	0.88348	0.52515	111.638	0.001803	OSA	OSA	Normal	Normal_sample	0.96422	0.21217	Pass QC	OSA BI	Rottweiler	Frozen	PRJNA247493
CCB040287	SAMN03436808	118000000	0.92286	0.89211	0.52063	162.956	0.001406	OSA	OSA	Tumor	29712171	0.96422	0.21217	Pass QC	OSA BI	Rottweiler	Frozen	PRJNA247493
CCB040292	SAMN03436889	124000000	0.91019	0.82411	0.50069	98.4742	0.002951	LYM	TCL	Normal	Normal_sample	0.93919	0.13117	Pass QC	TCL BI	Golden Retriever	Frozen	PRJNA247493
CCB040292	SAMN03436634	112443700	0.88418	0.8043	0.53429	113.055	0.002516	LYM	TCL	Tumor	28622828	0.93919	0.13117	Pass QC	TCL BI	Golden Retriever	Frozen	PRJNA247493
CCB040313	SAMN03436775	87878911	0.88369	0.80103	0.50306	91.173	0.002342	UCL	UCL	Tumor	28520692	0.94157	0.19507	Pass QC	UCL BI	No breed provided	Frozen	PRJNA247493
CCB040313	SAMN03436846	7.55025e+07	0.9125	0.82701	0.50786	89.1505	0.002527	UCL	UCL	Normal	Normal_sample	0.94157	0.19507	Pass QC	UCL BI	No breed provided	Frozen	PRJNA247493
CCB040334	SAMN03436223	80215756	0.8598	0.7367	0.5048	100.599	0.002013	UCL	UCL	Tumor	28779802	0.92557	0.2417	Pass QC	UCL BI	No breed provided	Frozen	PRJNA247493
CCB040334	SAMN03436473	59141304	0.92834	0.89342	0.49062	82.4059	0.002096	UCL	UCL	Normal	Normal_sample	0.92557	0.2417	Pass QC	UCL BI	No breed provided	Frozen	PRJNA247493
CCB040425	SAMN03436653	71873105	0.91917	0.83917	0.59262	50.7155	0.004443	LYM	TCL	Normal	Normal_sample	0.91578	0.19777	Pass QC	TCL BI	Golden Retriever	Frozen	PRJNA247493
CCB040425	SAMN03436500	92595223	0.88208	0.80653	0.58238	68.7453	0.003422	LYM	TCL	Tumor	26307885	0.91578	0.19777	Pass QC	TCL BI	Golden Retriever	Frozen	PRJNA247493
CCB040464	SAMN03436720	93900000	0.92178	0.89474	0.55155	160.965	0.001587	OSA	OSA	Normal	Normal_sample	0.95519	0.21208	Pass QC	OSA BI	Rottweiler	Frozen	PRJNA247493
CCB040464	SAMN03436587	138029342	0.92435	0.8984	0.52765	201.716	0.001304	OSA	OSA	Tumor	29254408	0.95519	0.21208	Pass QC	OSA BI	Rottweiler	Frozen	PRJNA247493
CCB040497	SAMN03436551	37500000	0.86518	0.77438	0.51403	43.6216	0.004497	LYM	BCL	Normal	Normal_sample	0.94062	0.20275	Pass QC	BCL BI	Golden Retriever	Frozen	PRJNA247493
CCB040497	SAMN03436513	134724745	0.90669	0.83966	0.55202	151.389	0.002041	LYM	BCL	Tumor	28393404	0.94062	0.20275	Pass QC	BCL BI	Golden Retriever	Frozen	PRJNA247493
CCB050015	SAMN03436940	92500000	0.91288	0.87043	0.54126	109.797	0.001908	OSA	OSA	Normal	Normal_sample	0.95646	0.20242	Pass QC	OSA BI	Golden Retriever	Frozen	PRJNA247493
CCB050015	SAMN03436457	123574101	0.91325	0.86451	0.59768	177.017	0.001422	OSA	OSA	Tumor	29483088	0.95646	0.20242	Pass QC	OSA BI	Golden Retriever	Frozen	PRJNA247493
CCB050023	SAMN03436825	87980650	0.85932	0.73577	0.51768	109.678	0.001877	UCL	UCL	Tumor	28754762	0.9032	0.21258	Pass QC	UCL BI	No breed provided	Frozen	PRJNA247493
CCB050023	SAMN03436698	62364084	0.92711	0.89161	0.517	90.5767	0.001945	UCL	UCL	Normal	Normal_sample	0.9032	0.21258	Pass QC	UCL BI	No breed provided	Frozen	PRJNA247493
CCB050025	SAMN03436928	66647354	0.91429	0.87525	0.51721	62.8984	0.00282	OSA	OSA	Normal	Normal_sample	0.92131	0.19111	Pass QC	OSA BI	Rottweiler	Frozen	PRJNA247493
CCB050025	SAMN03436521	99062300	0.92249	0.88643	0.55476	116.908	0.002256	OSA	OSA	Tumor	28975923	0.92131	0.19111	Pass QC	OSA BI	Rottweiler	Frozen	PRJNA247493
CCB050031	SAMN03436458	155452373	0.85104	0.72855	0.54142	184.064	0.00143	UCL	UCL	Tumor	29033194	0.89647	0.22949	Pass QC	UCL BI	No breed provided	Frozen	PRJNA247493
CCB050031	SAMN03436728	82000000	0.92173	0.88906	0.53662	99.3436	0.001938	UCL	UCL	Normal	Normal_sample	0.89647	0.22949	Pass QC	UCL BI	No breed provided	Frozen	PRJNA247493
CCB050042	SAMN03436463	145254360	0.91821	0.87132	0.51706	185.55	0.001375	UCL	UCL	Tumor	29399459	0.97011	0.25286	Pass QC	UCL BI	No breed provided	Frozen	PRJNA247493
CCB050042	SAMN03436484	77900000	0.92672	0.89606	0.5328	110.076	0.00194	UCL	UCL	Normal	Normal_sample	0.97011	0.25286	Pass QC	UCL BI	No breed provided	Frozen	PRJNA247493
CCB050063	SAMN03436774	9.51063e+07	0.87051	0.79576	0.34212	79.2284	0.001963	UCL	UCL	Tumor	28525809	0.89859	0.23417	Pass QC	UCL BI	No breed provided	Frozen	PRJNA247493
CCB050063	SAMN03436713	58233494	0.88281	0.81389	0.46014	69.9096	0.002379	UCL	UCL	Normal	Normal_sample	0.89859	0.23417	Pass QC	UCL BI	No breed provided	Frozen	PRJNA247493
CCB050096	SAMN03436655	132830952	0.91969	0.87387	0.55929	187.912	0.001312	UCL	UCL	Tumor	28564922	0.93023	0.21504	Pass QC	UCL BI	No breed provided	Frozen	PRJNA247493
CCB050096	SAMN03436704	37700000	0.93219	0.9015	0.54025	61.1733	0.002563	UCL	UCL	Normal	Normal_sample	0.93023	0.21504	Pass QC	UCL BI	No breed provided	Frozen	PRJNA247493
CCB050102	SAMN03436644	84500000	0.91507	0.87379	0.50818	133.975	0.001809	OSA	OSA	Normal	Normal_sample	0.89532	0.18295	Pass QC	OSA BI	Golden Retriever	Frozen	PRJNA247493
CCB050102	SAMN03436493	115256075	0.91144	0.86334	0.48318	152.935	0.001763	OSA	OSA	Tumor	28886832	0.89532	0.18295	Pass QC	OSA BI	Golden Retriever	Frozen	PRJNA247493
CCB050193	SAMN03436539	76026962	0.9099	0.82631	0.54144	69.8451	0.003164	LYM	BCL	Normal	Normal_sample	0.93413	0.20369	Pass QC	BCL BI	Golden Retriever	Frozen	PRJNA247493
CCB050193	SAMN03436592	32207347	0.86425	0.78942	0.54952	43.0963	0.003206	LYM	BCL	Tumor	24847198	0.93413	0.20369	Pass QC	BCL BI	Golden Retriever	Frozen	PRJNA247493
CCB050194	SAMN03436684	92177823	0.88182	0.80609	0.48779	111.81	0.001896	UCL	UCL	Tumor	28875459	0.94116	0.26042	Pass QC	UCL BI	No breed provided	Frozen	PRJNA247493
CCB050194	SAMN03436865	57389142	0.89009	0.81817	0.48943	74.0042	0.002452	UCL	UCL	Normal	Normal_sample	0.94116	0.26042	Pass QC	UCL BI	No breed provided	Frozen	PRJNA247493
CCB050195	SAMN03436586	110865073	0.89142	0.83843	0.4132	97.0562	0.001646	UCL	UCL	Tumor	28578595	0.92474	0.30517	Pass QC	UCL BI	No breed provided	Frozen	PRJNA247493
CCB050195	SAMN03436480	67000000	0.88935	0.8421	0.4059	58.5195	0.002444	UCL	UCL	Normal	Normal_sample	0.92474	0.30517	Pass QC	UCL BI	No breed provided	Frozen	PRJNA247493
CCB050204	SAMN03436927	91100000	0.86093	0.77761	0.51021	111.285	0.002094	UCL	UCL	Tumor	22729294	0.86714	0.19351	Pass QC	UCL BI	No breed provided	Frozen	PRJNA247493
CCB050204	SAMN03436602	60057645	0.88765	0.81692	0.46072	70.0073	0.002451	UCL	UCL	Normal	Normal_sample	0.86714	0.19351	Pass QC	UCL BI	No breed provided	Frozen	PRJNA247493
CCB050206	SAMN03436830	102000000	0.90983	0.82565	0.53039	93.406	0.002633	LYM	BCL	Normal	Normal_sample	0.89428	0.13257	Pass QC	BCL BI	Golden Retriever	Frozen	PRJNA247493
CCB050206	SAMN03436269	126570323	0.87039	0.79422	0.57838	136.91	0.001723	LYM	BCL	Tumor	28841844	0.89428	0.13257	Pass QC	BCL BI	Golden Retriever	Frozen	PRJNA247493
CCB050228	SAMN03436599	93052297	0.9222	0.87491	0.5243	130.62	0.001577	UCL	UCL	Tumor	29356246	0.93748	0.22229	Pass QC	UCL BI	No breed provided	Frozen	PRJNA247493
CCB050228	SAMN03436615	7.98297e+07	0.9287	0.89904	0.55547	118.882	0.001797	UCL	UCL	Normal	Normal_sample	0.93748	0.22229	Pass QC	UCL BI	No breed provided	Frozen	PRJNA247493
CCB050315	SAMN03436779	68300000	0.90767	0.86747	0.52795	48.0959	0.003028	OSA	OSA	Normal	Normal_sample	0.91277	0.22619	Pass QC	OSA BI	Rottweiler	Frozen	PRJNA247493
CCB050315	SAMN03436923	108738273	0.92303	0.88972	0.50042	150.894	0.001825	OSA	OSA	Tumor	29152559	0.91277	0.22619	Pass QC	OSA BI	Rottweiler	Frozen	PRJNA247493
CCB050320	SAMN03436933	77800000	0.92435	0.88543	0.62455	112.027	0.001928	OSA	OSA	Normal	Normal_sample	0.93944	0.19151	Pass QC	OSA BI	Rottweiler	Frozen	PRJNA247493
CCB050320	SAMN03436590	101892081	0.92359	0.88743	0.52688	129.672	0.00189	OSA	OSA	Tumor	29381383	0.93944	0.19151	Pass QC	OSA BI	Rottweiler	Frozen	PRJNA247493
CCB060008	SAMN03436714	72186409	0.90986	0.82298	0.48036	51.1985	0.003933	LYM	TCL	Normal	Normal_sample	0.92002	0.20526	Pass QC	TCL BI	Golden Retriever	Frozen	PRJNA247493
CCB060008	SAMN03436561	98525123	0.884	0.80189	0.49932	84.7599	0.002954	LYM	TCL	Tumor	28336676	0.92002	0.20526	Pass QC	TCL BI	Golden Retriever	Frozen	PRJNA247493
CCB060021	SAMN03436689	77800000	0.91342	0.88024	0.55114	99.0816	0.001676	OSA	OSA	Normal	Normal_sample	0.92502	0.19459	Pass QC	OSA BI	Rottweiler	Frozen	PRJNA247493
CCB060021	SAMN03436609	106151978	0.92025	0.88348	0.58332	130.495	0.001365	OSA	OSA	Tumor	29451446	0.92502	0.19459	Pass QC	OSA BI	Rottweiler	Frozen	PRJNA247493
CCB060027	SAMN03436518	65976655	0.8932	0.82508	0.48861	79.2115	0.002533	LYM	TCL	Normal	Normal_sample	0.72618	0.05867	Pass QC	TCL BI	Boxer	Frozen	PRJNA247493
CCB060027	SAMN03436523	92273963	0.86316	0.78123	0.49538	105.418	0.002292	LYM	TCL	Tumor	22000673	0.72618	0.05867	Pass QC	TCL BI	Boxer	Frozen	PRJNA247493
CCB060032	SAMN03436543	51163918	0.88952	0.81784	0.45047	57.4362	0.002718	LYM	TCL	Normal	Normal_sample	0.81747	0.15134	Pass QC	TCL BI	Boxer	Frozen	PRJNA247493
CCB060032	SAMN03436559	78211224	0.87416	0.79613	0.47108	89.3272	0.002208	LYM	TCL	Tumor	26595788	0.81747	0.15134	Pass QC	TCL BI	Boxer	Frozen	PRJNA247493
CCB060033	SAMN03436475	67500000	0.91668	0.88312	0.58914	93.0296	0.001912	OSA	OSA	Normal	Normal_sample	0.89997	0.15663	Pass QC	OSA BI	Rottweiler	Frozen	PRJNA247493
CCB060033	SAMN03436474	104217473	0.92554	0.892	0.52621	150.656	0.001808	OSA	OSA	Tumor	29502133	0.89997	0.15663	Pass QC	OSA BI	Rottweiler	Frozen	PRJNA247493
CCB060034	SAMN03436890	62208401	0.89086	0.82141	0.49355	78.7703	0.002218	LYM	TCL	Normal	Normal_sample	0.84914	0.17358	Pass QC	TCL BI	Boxer	Frozen	PRJNA247493
CCB060034	SAMN03436603	88267031	0.86368	0.78407	0.46983	99.6808	0.001896	LYM	TCL	Tumor	27291947	0.84914	0.17358	Pass QC	TCL BI	Boxer	Frozen	PRJNA247493
CCB060047	SAMN03436537	71400000	0.85476	0.76654	0.57939	74.1963	0.003467	LYM	BCL	Normal	Normal_sample	0.96376	0.25452	Pass QC	BCL BI	Golden Retriever	Frozen	PRJNA247493
CCB060047	SAMN03436530	149525879	0.89747	0.83549	0.58673	114.151	0.002308	LYM	BCL	Tumor	29235328	0.96376	0.25452	Pass QC	BCL BI	Golden Retriever	Frozen	PRJNA247493
CCB060052	SAMN03436649	62300000	0.8528	0.76039	0.54864	64.2059	0.003129	LYM	BCL	Normal	Normal_sample	0.97077	0.21345	Pass QC	BCL BI	Golden Retriever	Frozen	PRJNA247493
CCB060052	SAMN03436504	114627484	0.90129	0.83392	0.53711	125.683	0.002016	LYM	BCL	Tumor	28176860	0.97077	0.21345	Pass QC	BCL BI	Golden Retriever	Frozen	PRJNA247493
CCB060066	SAMN03436781	92100000	0.90912	0.86783	0.61181	145.524	0.001585	OSA	OSA	Normal	Normal_sample	0.94863	0.23264	Pass QC	OSA BI	Golden Retriever	Frozen	PRJNA247493
CCB060066	SAMN03436541	124675760	0.90748	0.85946	0.51353	183.932	0.0014	OSA	OSA	Tumor	29478718	0.94863	0.23264	Pass QC	OSA BI	Golden Retriever	Frozen	PRJNA247493
CCB060086	SAMN03436290	9.06164e+07	0.80739	0.76324	0.42616	84.7529	0.001908	UCL	UCL	Tumor	28109078	0.87294	0.17107	Pass QC	UCL BI	No breed provided	Frozen	PRJNA247493
CCB060086	SAMN03436517	5.60404e+07	0.88207	0.83973	0.48503	70.8089	0.002292	UCL	UCL	Normal	Normal_sample	0.87294	0.17107	Pass QC	UCL BI	No breed provided	Frozen	PRJNA247493
CCB060087	SAMN03436555	114891195	0.85147	0.76913	0.03689	3.06341	0.005587	UCL	UCL	Tumor	308533	Fail in Sequence QC	Fail in Sequence QC	Tumor-SAMN03436555-Unique CDS mapping rate < 0.3	UCL BI	No breed provided	Frozen	PRJNA247493
CCB060087	SAMN03436942	63400000	0.89408	0.82383	0.51185	68.5553	0.00328	UCL	UCL	Normal	Normal_sample	Fail in Sequence QC	Fail in Sequence QC	Tumor-SAMN03436555-Unique CDS mapping rate < 0.3	UCL BI	No breed provided	Frozen	PRJNA247493
CCB060088	SAMN03436292	8.89067e+07	0.90203	0.85581	0.46891	97.1515	0.00207	UCL	UCL	Tumor	28851773	0.93471	0.22831	Pass QC	UCL BI	No breed provided	Frozen	PRJNA247493
CCB060088	SAMN03436230	58198120	0.89604	0.85171	0.47566	70.7799	0.002213	UCL	UCL	Normal	Normal_sample	0.93471	0.22831	Pass QC	UCL BI	No breed provided	Frozen	PRJNA247493
CCB060099	SAMN03732684	80300000	0.91693	0.88452	0.55151	128.084	0.001928	OSA	OSA	Normal	Normal_sample	0.95024	0.22939	Pass QC	OSA BI	Golden Retriever	Frozen	PRJNA247493
CCB060099	SAMN03436685	117832396	0.91636	0.86908	0.52639	166.909	0.001729	OSA	OSA	Tumor	28551495	0.95024	0.22939	Pass QC	OSA BI	Golden Retriever	Frozen	PRJNA247493
CCB060100	SAMN03436469	90200000	0.91596	0.88374	0.53068	133.47	0.00159	OSA	OSA	Normal	Normal_sample	0.93642	0.19518	Pass QC	OSA BI	Rottweiler	Frozen	PRJNA247493
CCB060100	SAMN03436598	126826634	0.92199	0.88984	0.58457	183.657	0.00129	OSA	OSA	Tumor	29748201	0.93642	0.19518	Pass QC	OSA BI	Rottweiler	Frozen	PRJNA247493
CCB060128	SAMN03436464	119539847	0.92252	0.87413	0.54156	166.714	0.001436	UCL	UCL	Tumor	29147681	0.95248	0.23204	Pass QC	UCL BI	No breed provided	Frozen	PRJNA247493
CCB060128	SAMN03732747	89600000	0.92485	0.88714	0.55683	137.91	0.001666	UCL	UCL	Normal	Normal_sample	0.95248	0.23204	Pass QC	UCL BI	No breed provided	Frozen	PRJNA247493
CCB060135	SAMN03436476	55445812	0.90799	0.86308	0.49748	71.8186	0.002257	LYM	BCL	Normal	Normal_sample	0.90796	0.22291	Pass QC	BCL BI	Cocker Spaniel	Frozen	PRJNA247493
CCB060135	SAMN03436284	84066138	0.89284	0.84127	0.47462	91.0553	0.001904	LYM	BCL	Tumor	28383768	0.90796	0.22291	Pass QC	BCL BI	Cocker Spaniel	Frozen	PRJNA247493
CCB060138	SAMN03732676	83600000	0.93001	0.89039	0.51855	125.264	0.001961	OSA	OSA	Normal	Normal_sample	0.93645	0.21224	Pass QC	OSA BI	Golden Retriever	Frozen	PRJNA247493
CCB060138	SAMN03436581	109435345	0.92211	0.87278	0.47484	154.059	0.00174	OSA	OSA	Tumor	28667225	0.93645	0.21224	Pass QC	OSA BI	Golden Retriever	Frozen	PRJNA247493
CCB060148	SAMN03732680	79800000	0.92491	0.8872	0.49577	122.153	0.001978	OSA	OSA	Normal	Normal_sample	0.9051	0.19069	Pass QC	OSA BI	Golden Retriever	Frozen	PRJNA247493
CCB060148	SAMN03436642	112332353	0.91407	0.86482	0.52258	162.545	0.001727	OSA	OSA	Tumor	28979664	0.9051	0.19069	Pass QC	OSA BI	Golden Retriever	Frozen	PRJNA247493
CCB060151	SAMN03436734	75000000	0.87089	0.78333	0.51359	64.9181	0.003372	LYM	TCL	Normal	Normal_sample	0.91597	0.244	Pass QC	TCL BI	Golden Retriever	Frozen	PRJNA247493
CCB060151	SAMN03436540	125916100	0.87719	0.79832	0.54959	125.439	0.002114	LYM	TCL	Tumor	28139656	0.91597	0.244	Pass QC	TCL BI	Golden Retriever	Frozen	PRJNA247493
CCB060153	SAMN03436787	71800000	0.85798	0.76535	0.55249	77.8992	0.002764	LYM	BCL	Normal	Normal_sample	0.93448	0.28212	Pass QC	BCL BI	Golden Retriever	Frozen	PRJNA247493
CCB060153	SAMN03436483	158544524	0.89548	0.83519	0.6031	177.708	0.001607	LYM	BCL	Tumor	28757395	0.93448	0.28212	Pass QC	BCL BI	Golden Retriever	Frozen	PRJNA247493
CCB070011	SAMN03436566	88400104	0.89173	0.84797	0.506	71.1329	0.002259	UCL	UCL	Tumor	28688193	0.91837	0.19302	Pass QC	UCL BI	No breed provided	Frozen	PRJNA247493
CCB070011	SAMN03436697	62420485	0.90282	0.86296	0.53141	76.187	0.002247	UCL	UCL	Normal	Normal_sample	0.91837	0.19302	Pass QC	UCL BI	No breed provided	Frozen	PRJNA247493
CCB070012	SAMN03436850	77300000	0.86419	0.77196	0.58135	77.5352	0.003489	LYM	BCL	Normal	Normal_sample	0.96603	0.25852	Pass QC	BCL BI	Golden Retriever	Frozen	PRJNA247493
CCB070012	SAMN03436547	129735978	0.906	0.83756	0.53304	118.065	0.002229	LYM	BCL	Tumor	27604408	0.96603	0.25852	Pass QC	BCL BI	Golden Retriever	Frozen	PRJNA247493
CCB070044	SAMN03732743	68800000	0.92369	0.88286	0.60883	48.3891	0.003829	OSA	OSA	Normal	Normal_sample	0.89222	0.17665	Pass QC	OSA BI	Golden Retriever	Frozen	PRJNA247493
CCB070044	SAMN03436806	118972160	0.92151	0.87186	0.60886	163.266	0.001625	OSA	OSA	Tumor	28698968	0.89222	0.17665	Pass QC	OSA BI	Golden Retriever	Frozen	PRJNA247493
CCB070049	SAMN03732735	85500000	0.92124	0.88133	0.5331	105.807	0.002343	OSA	OSA	Normal	Normal_sample	0.93226	0.20705	Pass QC	OSA BI	Golden Retriever	Frozen	PRJNA247493
CCB070049	SAMN03436580	117210597	0.91604	0.8716	0.51032	179.049	0.001582	OSA	OSA	Tumor	28261061	0.93226	0.20705	Pass QC	OSA BI	Golden Retriever	Frozen	PRJNA247493
CCB070051	SAMN03732741	69300000	0.9268	0.88684	0.5737	81.3562	0.002596	OSA	OSA	Normal	Normal_sample	0.84617	0.14337	Pass QC	OSA BI	Golden Retriever	Frozen	PRJNA247493
CCB070051	SAMN03436652	108486707	0.90593	0.85888	0.56315	137.763	0.001625	OSA	OSA	Tumor	28629495	0.84617	0.14337	Pass QC	OSA BI	Golden Retriever	Frozen	PRJNA247493
CCB070053	SAMN03732756	84400000	0.92209	0.88507	0.49871	124.668	0.001825	OSA	OSA	Normal	Normal_sample	0.83814	0.1379	Pass QC	OSA BI	Golden Retriever	Frozen	PRJNA247493
CCB070053	SAMN03436558	125382381	0.91224	0.86099	0.5015	160.073	0.001756	OSA	OSA	Tumor	26860457	0.83814	0.1379	Pass QC	OSA BI	Golden Retriever	Frozen	PRJNA247493
CCB070060	SAMN03436848	9.53741e+07	0.8986	0.84043	0.52639	124.023	0.001702	UCL	UCL	Tumor	28525009	0.89053	-0.05149	CCB070060_T/MBGRD14_N match=0.94202	UCL BI	No breed provided	Frozen	PRJNA247493
CCB070060	SAMN03436548	53376342	0.85959	0.80928	0.39541	47.88	0.003409	UCL	UCL	Normal	Normal_sample	0.89053	-0.05149	CCB070060_T/MBGRD14_N match=0.94202	UCL BI	No breed provided	Frozen	PRJNA247493
CCB070080	SAMN03436605	63000000	0.90286	0.85242	0.51385	78.4936	0.001962	LYM	TCL	Normal	Normal_sample	0.90384	0.14606	Pass QC	TCL BI	Golden Retriever	Frozen	PRJNA247493
CCB070080	SAMN03436293	102199850	0.88771	0.82691	0.49043	114.875	0.001571	LYM	TCL	Tumor	29084850	0.90384	0.14606	Pass QC	TCL BI	Golden Retriever	Frozen	PRJNA247493
CCB070081	SAMN03436782	96800000	0.89442	0.831	0.54476	83.9516	0.002691	LYM	BCL	Normal	Normal_sample	0.94803	0.21912	Pass QC	BCL BI	Golden Retriever	Frozen	PRJNA247493
CCB070081	SAMN03436588	119661401	0.90744	0.85082	0.5251	93.4113	0.00254	LYM	BCL	Tumor	28493012	0.94803	0.21912	Pass QC	BCL BI	Golden Retriever	Frozen	PRJNA247493
CCB070086	SAMN03436536	63756446	0.88908	0.84486	0.463	77.3487	0.002154	LYM	BCL	Normal	Normal_sample	0.88516	0.18774	Pass QC	BCL BI	Cocker Spaniel	Frozen	PRJNA247493
CCB070086	SAMN03436545	88925718	0.88395	0.83137	0.46101	104.339	0.001823	LYM	BCL	Tumor	27325274	0.88516	0.18774	Pass QC	BCL BI	Cocker Spaniel	Frozen	PRJNA247493
CCB070115	SAMN03436731	77004078	0.8983	0.83235	0.54378	93.3477	0.002397	LYM	BCL	Normal	Normal_sample	0.94597	0.21333	Pass QC	BCL BI	Golden Retriever	Frozen	PRJNA247493
CCB070115	SAMN03436727	97753057	0.90236	0.84074	0.49817	76.6483	0.002988	LYM	BCL	Tumor	28305371	0.94597	0.21333	Pass QC	BCL BI	Golden Retriever	Frozen	PRJNA247493
CCB070124	SAMN03436538	58770915	0.89721	0.85226	0.45285	64.8537	0.002438	LYM	BCL	Normal	Normal_sample	0.94055	0.22634	Pass QC	BCL BI	Cocker Spaniel	Frozen	PRJNA247493
CCB070124	SAMN03436560	83074794	0.90607	0.85836	0.47194	88.533	0.002045	LYM	BCL	Tumor	28785267	0.94055	0.22634	Pass QC	BCL BI	Cocker Spaniel	Frozen	PRJNA247493
CCB070131	SAMN03436280	55780636	0.90461	0.85795	0.48521	71.1584	0.002242	LYM	BCL	Normal	Normal_sample	0.94299	0.22421	Pass QC	BCL BI	Cocker Spaniel	Frozen	PRJNA247493
CCB070131	SAMN03436721	77592211	0.89271	0.8426	0.45432	85.854	0.001952	LYM	BCL	Tumor	29031722	0.94299	0.22421	Pass QC	BCL BI	Cocker Spaniel	Frozen	PRJNA247493
CCB070139	SAMN03436557	59508355	0.90477	0.85121	0.46361	71.5769	0.002158	LYM	TCL	Normal	Normal_sample	0.81746	0.06531	Pass QC	TCL BI	Golden Retriever	Frozen	PRJNA247493
CCB070139	SAMN03436828	85388960	0.88024	0.80841	0.50264	98.4606	0.002031	LYM	TCL	Tumor	22887648	0.81746	0.06531	Pass QC	TCL BI	Golden Retriever	Frozen	PRJNA247493
CCB070162	SAMN03436733	64754810	0.89028	0.83574	0.41485	69.7016	0.002056	LYM	TCL	Normal	Normal_sample	Fail in Sequence QC	Fail in Sequence QC	Tumor-SAMN03436221, Unique CDS mapping rate < 0.3	TCL BI	Golden Retriever	Frozen	PRJNA247493
CCB070162	SAMN03436221	96504176	0.83498	0.77113	0.29733	69.0292	0.001995	LYM	TCL	Tumor	28669876	Fail in Sequence QC	Fail in Sequence QC	Tumor-SAMN03436221, Unique CDS mapping rate < 0.3	TCL BI	Golden Retriever	Frozen	PRJNA247493
CCB070177	SAMN03436885	71800000	0.92283	0.88489	0.54443	102.235	0.001908	OSA	OSA	Normal	Normal_sample	0.92399	0.20473	Pass QC	OSA BI	Rottweiler	Frozen	PRJNA247493
CCB070177	SAMN03436492	153787249	0.92404	0.89398	0.57828	174.991	0.001668	OSA	OSA	Tumor	29203217	0.92399	0.20473	Pass QC	OSA BI	Rottweiler	Frozen	PRJNA247493
CCB070230	SAMN03436699	82588982	0.89812	0.83199	0.53841	97.6412	0.002558	LYM	BCL	Normal	Normal_sample	0.90861	0.18085	Pass QC	BCL BI	Golden Retriever	Frozen	PRJNA247493
CCB070230	SAMN03436702	72366161	0.88105	0.80513	0.52376	72.6924	0.002888	LYM	BCL	Tumor	26698005	0.90861	0.18085	Pass QC	BCL BI	Golden Retriever	Frozen	PRJNA247493
CCB070243	SAMN03436638	51021202	0.87618	0.81966	0.39038	44.3307	0.002961	LYM	BCL	Normal	Normal_sample	0.89506	0.17947	Pass QC	BCL BI	Golden Retriever	Frozen	PRJNA247493
CCB070243	SAMN03436453	58766160	0.8572	0.78733	0.39742	53.1951	0.002472	LYM	BCL	Tumor	27141025	0.89506	0.17947	Pass QC	BCL BI	Golden Retriever	Frozen	PRJNA247493
CCB070252	SAMN03436479	91500000	0.89929	0.8333	0.52941	105.826	0.002386	LYM	BCL	Normal	Normal_sample	0.79066	0.07241	Pass QC	BCL BI	Golden Retriever	Frozen	PRJNA247493
CCB070252	SAMN03436522	107097370	0.80961	0.71312	0.50469	42.4422	0.003734	LYM	BCL	Tumor	18907912	0.79066	0.07241	Pass QC	BCL BI	Golden Retriever	Frozen	PRJNA247493
CCB070253	SAMN03436497	91000000	0.92084	0.88724	0.47233	89.9451	0.002351	OSA	OSA	Normal	Normal_sample	0.8791	0.1484	Pass QC	OSA BI	Rottweiler	Frozen	PRJNA247493
CCB070253	SAMN03436553	130657071	0.92054	0.89177	0.4909	199.74	0.001484	OSA	OSA	Tumor	28918939	0.8791	0.1484	Pass QC	OSA BI	Rottweiler	Frozen	PRJNA247493
CCB070280	SAMN03436805	90700000	0.8846	0.82479	0.59322	101.472	0.002192	LYM	BCL	Normal	Normal_sample	0.88928	0.19348	Pass QC	BCL BI	Golden Retriever	Frozen	PRJNA247493
CCB070280	SAMN03436648	115426846	0.88722	0.83109	0.58434	122.733	0.001882	LYM	BCL	Tumor	27640060	0.88928	0.19348	Pass QC	BCL BI	Golden Retriever	Frozen	PRJNA247493
CCB070289	SAMN03436931	59946843	0.90441	0.85932	0.50321	80.5217	0.002046	LYM	BCL	Normal	Normal_sample	0.84902	0.14438	Pass QC	BCL BI	Cocker Spaniel	Frozen	PRJNA247493
CCB070289	SAMN03436664	87081201	0.90019	0.84992	0.50952	114.343	0.001807	LYM	BCL	Tumor	26919653	0.84902	0.14438	Pass QC	BCL BI	Cocker Spaniel	Frozen	PRJNA247493
CCB070292	SAMN03436576	47687772	0.90303	0.84652	0.36919	45.9603	0.002976	LYM	TCL	Normal	Normal_sample	0.90798	0.18058	Pass QC	TCL BI	Golden Retriever	Frozen	PRJNA247493
CCB070292	SAMN03436616	86297637	0.89569	0.83497	0.45934	96.0795	0.002004	LYM	TCL	Tumor	28489875	0.90798	0.18058	Pass QC	TCL BI	Golden Retriever	Frozen	PRJNA247493
CCB080009	SAMN03436701	9.5315e+07	0.87061	0.79955	0.49903	93.5354	0.001827	UCL	UCL	Tumor	24387384	0.56167	-0.20887	195 other samples have a better match	UCL BI	No breed provided	Frozen	PRJNA247493
CCB080009	SAMN03436568	5.88031e+07	0.90389	0.85073	0.44789	71.2865	0.002267	UCL	UCL	Normal	Normal_sample	0.56167	-0.20887	195 other samples have a better match	UCL BI	No breed provided	Frozen	PRJNA247493
CCB080016	SAMN03436622	94252584	0.87695	0.8179	0.41928	86.8955	0.002081	UCL	UCL	Tumor	28827433	0.68151	-0.25978	73 other samples have a better match	UCL BI	No breed provided	Frozen	PRJNA247493
CCB080016	SAMN03436272	6.46286e+07	0.9099	0.86092	0.51005	76.2418	0.002296	UCL	UCL	Normal	Normal_sample	0.68151	-0.25978	73 other samples have a better match	UCL BI	No breed provided	Frozen	PRJNA247493
CCB080023	SAMN03436461	115596646	0.92648	0.89872	0.54853	157.996	0.00156	UCL	UCL	Tumor	28511072	0.88248	0.21778	Pass QC	UCL BI	No breed provided	Frozen	PRJNA247493
CCB080023	SAMN03436939	65000000	0.91622	0.87322	0.51727	84.7774	0.002114	UCL	UCL	Normal	Normal_sample	0.88248	0.21778	Pass QC	UCL BI	No breed provided	Frozen	PRJNA247493
CHIMUN	SAMN04009641	79000000	0.84138	0.76812	0.5662	107.002	0.002078	LYM	BCL	Normal	Normal_sample	0.90092	0.15197	Pass QC	BCL BI	Golden Retriever	Frozen	PRJNA247493
CHIMUN	SAMN04009637	109525752	0.84556	0.77169	0.5926	127.002	0.002075	LYM	BCL	Tumor	28639326	0.90092	0.15197	Pass QC	BCL BI	Golden Retriever	Frozen	PRJNA247493
CMT-100	SRR7780976	33272125	0.96113	0.91674	0.50161	65.1374	0.001125	MT	MT	Normal	Normal_sample	0.92665	0.23901	Pass QC	MT CUK	Cocker Spaniel	Frozen	PRJNA489159
CMT-100	SRR7780979	62521378	0.96718	0.92781	0.54892	132.724	0.000838	MT	MT	Tumor	29536694	0.92665	0.23901	Pass QC	MT CUK	Cocker Spaniel	Frozen	PRJNA489159
CMT-102	SRR7780978	37306362	0.96198	0.91768	0.50077	70.6975	0.001051	MT	MT	Normal	Normal_sample	0.93687	0.25411	Pass QC	MT CUK	Maltese	Frozen	PRJNA489159
CMT-102	SRR7780981	73842841	0.96633	0.92669	0.54816	152.039	0.000769	MT	MT	Tumor	29650299	0.93687	0.25411	Pass QC	MT CUK	Maltese	Frozen	PRJNA489159
CMT-103	SRR7780980	36652597	0.96156	0.91899	0.50079	70.7054	0.001095	MT	MT	Normal	Normal_sample	0.93587	0.24044	Pass QC	MT CUK	Maltese	Frozen	PRJNA489159
CMT-103	SRR7781073	73900140	0.9671	0.92653	0.54442	145.288	0.0008	MT	MT	Tumor	29660861	0.93587	0.24044	Pass QC	MT CUK	Maltese	Frozen	PRJNA489159
CMT-105	SRR7781074	37243166	0.95851	0.91325	0.50781	70.2809	0.001027	MT	MT	Normal	Normal_sample	0.9373	0.21585	Pass QC	MT CUK	Mixed	Frozen	PRJNA489159
CMT-105	SRR7781071	74626407	0.96768	0.92845	0.53862	151.632	0.00079	MT	MT	Tumor	29699755	0.9373	0.21585	Pass QC	MT CUK	Mixed	Frozen	PRJNA489159
CMT-106	SRR7781072	30487093	0.96103	0.91899	0.5183	69.0098	0.000986	MT	MT	Normal	Normal_sample	0.93439	0.24285	Pass QC	MT CUK	Yorkshire Terrier	Frozen	PRJNA489159
CMT-106	SRR7781077	75982993	0.96684	0.92829	0.5555	158.594	0.000754	MT	MT	Tumor	29377065	0.93439	0.24285	Pass QC	MT CUK	Yorkshire Terrier	Frozen	PRJNA489159
CMT-107	SRR7781078	33377393	0.96088	0.91573	0.51048	65.9718	0.001029	MT	MT	Normal	Normal_sample	0.93879	0.26243	Pass QC	MT CUK	Maltese	Frozen	PRJNA489159
CMT-107	SRR7781075	62181561	0.96633	0.92755	0.54308	131.239	0.000814	MT	MT	Tumor	29561778	0.93879	0.26243	Pass QC	MT CUK	Maltese	Frozen	PRJNA489159
CMT-109	SRR7781079	36666088	0.96344	0.92171	0.50827	70.5925	0.00114	MT	MT	Normal	Normal_sample	0.92928	0.24264	Pass QC	MT CUK	Yorkshire Terrier	Frozen	PRJNA489159
CMT-109	SRR7781080	69425527	0.96529	0.92645	0.55868	143.867	0.000854	MT	MT	Tumor	29656309	0.92928	0.24264	Pass QC	MT CUK	Yorkshire Terrier	Frozen	PRJNA489159
CMT-111	SRR7780991	44080000	0.96032	0.91606	0.51633	85.2151	0.000968	MT	MT	Normal	Normal_sample	0.91641	0.18521	Pass QC	MT CUK	Shih Tzu	Frozen	PRJNA489159
CMT-111	SRR7780990	70934364	0.96275	0.92257	0.54002	144.333	0.000726	MT	MT	Tumor	29755387	0.91641	0.18521	Pass QC	MT CUK	Shih Tzu	Frozen	PRJNA489159
CMT-112	SRR7780989	43561465	0.95959	0.9148	0.50401	83.4091	0.000943	MT	MT	Normal	Normal_sample	0.88366	0.21867	Pass QC	MT CUK	Maltese	Frozen	PRJNA489159
CMT-112	SRR7780988	73466622	0.96567	0.92521	0.54835	148.46	0.000734	MT	MT	Tumor	29705145	0.88366	0.21867	Pass QC	MT CUK	Maltese	Frozen	PRJNA489159
CMT-114	SRR7780987	38659150	0.9795	0.92783	0.62816	81.437	0.000976	MT	MT	Normal	Normal_sample	0.94342	0.26293	Pass QC	MT CUK	Maltese	Frozen	PRJNA489159
CMT-114	SRR7780986	65196079	0.98089	0.93059	0.64531	133.337	0.000781	MT	MT	Tumor	29599019	0.94342	0.26293	Pass QC	MT CUK	Maltese	Frozen	PRJNA489159
CMT-116	SRR7780985	34705223	0.9793	0.9297	0.60572	73.0575	0.001055	MT	MT	Normal	Normal_sample	0.93853	0.2404	Pass QC	MT CUK	Yorkshire Terrier	Frozen	PRJNA489159
CMT-116	SRR7780984	63343989	0.98009	0.93146	0.64674	128.577	0.000799	MT	MT	Tumor	29544637	0.93853	0.2404	Pass QC	MT CUK	Yorkshire Terrier	Frozen	PRJNA489159
CMT-118	SRR7780983	37318958	0.95967	0.91341	0.50105	66.2222	0.001194	MT	MT	Normal	Normal_sample	0.94435	0.20434	Pass QC	MT CUK	Schnauzer	Frozen	PRJNA489159
CMT-118	SRR7780982	82806459	0.96336	0.92281	0.55267	159.669	0.000749	MT	MT	Tumor	29655443	0.94435	0.20434	Pass QC	MT CUK	Schnauzer	Frozen	PRJNA489159
CMT-119	SRR7781083	33499157	0.91611	0.90158	0.518	60.8347	0.001109	MT	MT	Normal	Normal_sample	0.92509	0.19175	Pass QC	MT CUK	No breed provided	Frozen	PRJNA489159
CMT-119	SRR7781084	58609811	0.96229	0.92852	0.60543	118.77	0.000797	MT	MT	Tumor	28864634	0.92509	0.19175	Pass QC	MT CUK	No breed provided	Frozen	PRJNA489159
CMT-121	SRR7781085	42739315	0.96061	0.91432	0.50189	81.2388	0.000978	MT	MT	Normal	Normal_sample	0.91699	0.2358	Pass QC	MT CUK	Mixed	Frozen	PRJNA489159
CMT-121	SRR7781086	73312922	0.96535	0.92471	0.54039	153.423	0.000786	MT	MT	Tumor	29754598	0.91699	0.2358	Pass QC	MT CUK	Mixed	Frozen	PRJNA489159
CMT-124	SRR7781087	37219757	0.96086	0.91378	0.50239	71.9001	0.000877	MT	MT	Normal	Normal_sample	0.9307	0.23566	Pass QC	MT CUK	Yorkshire Terrier	Frozen	PRJNA489159
CMT-124	SRR7781088	75037356	0.96291	0.9181	0.55022	148.411	0.000709	MT	MT	Tumor	29695071	0.9307	0.23566	Pass QC	MT CUK	Yorkshire Terrier	Frozen	PRJNA489159
CMT-128	SRR7781089	36134542	0.96051	0.91504	0.49897	71.5657	0.001046	MT	MT	Normal	Normal_sample	0.93124	0.25482	Pass QC	MT CUK	Yorkshire Terrier	Frozen	PRJNA489159
CMT-128	SRR7781090	75011872	0.96426	0.91844	0.54731	155.088	0.000764	MT	MT	Tumor	29646223	0.93124	0.25482	Pass QC	MT CUK	Yorkshire Terrier	Frozen	PRJNA489159
CMT-129	SRR7781081	31598238	0.95932	0.91365	0.50673	63.4632	0.001135	MT	MT	Normal	Normal_sample	0.93962	0.20842	Pass QC	MT CUK	Shih Tzu	Frozen	PRJNA489159
CMT-129	SRR7781082	67192757	0.96469	0.9214	0.54344	138.426	0.000824	MT	MT	Tumor	29551278	0.93962	0.20842	Pass QC	MT CUK	Shih Tzu	Frozen	PRJNA489159
CMT-13	SRR7780926	34218301	0.96585	0.93042	0.54392	78.7312	0.000973	MT	MT	Normal	Normal_sample	0.95244	0.26591	Pass QC	MT CUK	Mixed	Frozen	PRJNA489159
CMT-13	SRR7780927	78129369	0.96049	0.92521	0.53467	156.231	0.000755	MT	MT	Tumor	29646956	0.95244	0.26591	Pass QC	MT CUK	Mixed	Frozen	PRJNA489159
CMT-136	SRR7780945	30826474	0.96019	0.91515	0.50739	62.4183	0.000998	MT	MT	Normal	Normal_sample	0.95246	0.24838	Pass QC	MT CUK	Yorkshire Terrier	Frozen	PRJNA489159
CMT-136	SRR7780944	52633600	0.96528	0.92434	0.54885	115.688	0.000821	MT	MT	Tumor	29413886	0.95246	0.24838	Pass QC	MT CUK	Yorkshire Terrier	Frozen	PRJNA489159
CMT-142	SRR7780943	40767108	0.95968	0.91193	0.50727	76.0427	0.001046	MT	MT	Normal	Normal_sample	0.91032	0.27059	Pass QC	MT CUK	Mixed	Frozen	PRJNA489159
CMT-142	SRR7780942	70388359	0.9654	0.92538	0.5513	144.305	0.000877	MT	MT	Tumor	29642253	0.91032	0.27059	Pass QC	MT CUK	Mixed	Frozen	PRJNA489159
CMT-147	SRR7780941	40620807	0.95929	0.91258	0.50501	77.8843	0.001049	MT	MT	Normal	Normal_sample	0.91889	0.26564	Pass QC	MT CUK	Mixed	Frozen	PRJNA489159
CMT-147	SRR7780940	73122169	0.96429	0.92157	0.54208	145.031	0.000821	MT	MT	Tumor	29693090	0.91889	0.26564	Pass QC	MT CUK	Mixed	Frozen	PRJNA489159
CMT-148	SRR7780939	40877514	0.95872	0.9143	0.49816	80.3448	0.001078	MT	MT	Normal	Normal_sample	0.91911	0.27695	Pass QC	MT CUK	Mixed	Frozen	PRJNA489159
CMT-148	SRR7780938	71490751	0.96398	0.92039	0.54972	146.7	0.000782	MT	MT	Tumor	29724446	0.91911	0.27695	Pass QC	MT CUK	Mixed	Frozen	PRJNA489159
CMT-149	SRR7780948	33773799	0.95896	0.91152	0.50148	65.0846	0.001019	MT	MT	Normal	Normal_sample	0.93126	0.2627	Pass QC	MT CUK	Maltese	Frozen	PRJNA489159
CMT-149	SRR7780947	62660689	0.96451	0.92494	0.5455	136.975	0.000799	MT	MT	Tumor	29554006	0.93126	0.2627	Pass QC	MT CUK	Maltese	Frozen	PRJNA489159
CMT-150	SRR7780834	33119182	0.96266	0.93413	0.58734	74.8574	0.001039	MT	MT	Normal	Normal_sample	0.95819	0.3004	Pass QC	MT CUK	No breed provided	Frozen	PRJNA489159
CMT-150	SRR7780835	76546672	0.95645	0.9319	0.44858	130.282	0.000844	MT	MT	Tumor	29433988	0.95819	0.3004	Pass QC	MT CUK	No breed provided	Frozen	PRJNA489159
CMT-153	SRR7780836	71462216	0.95582	0.90987	0.5042	131.838	0.000778	MT	MT	Normal	Normal_sample	0.81398	0.15613	Pass QC	MT CUK	Yorkshire Terrier	Frozen	PRJNA489159
CMT-153	SRR7780837	71116993	0.96188	0.92029	0.5525	147.628	0.000748	MT	MT	Tumor	29806407	0.81398	0.15613	Pass QC	MT CUK	Yorkshire Terrier	Frozen	PRJNA489159
CMT-156	SRR7780838	34749979	0.96	0.91601	0.51795	67.6841	0.001023	MT	MT	Normal	Normal_sample	0.94875	0.21564	Pass QC	MT CUK	Shih Tzu	Frozen	PRJNA489159
CMT-156	SRR7780839	73276193	0.9625	0.91753	0.54574	147.806	0.000766	MT	MT	Tumor	29630415	0.94875	0.21564	Pass QC	MT CUK	Shih Tzu	Frozen	PRJNA489159
CMT-157	SRR7780840	41128480	0.96047	0.91473	0.51382	77.8482	0.001124	MT	MT	Normal	Normal_sample	0.92956	0.2846	Pass QC	MT CUK	Mixed	Frozen	PRJNA489159
CMT-157	SRR7780841	33062912	0.96199	0.92005	0.54731	74.1218	0.001091	MT	MT	Tumor	29019060	0.92956	0.2846	Pass QC	MT CUK	Mixed	Frozen	PRJNA489159
CMT-158	SRR7780832	39107983	0.95947	0.91435	0.5069	74.9222	0.001031	MT	MT	Normal	Normal_sample	0.95063	0.25375	Pass QC	MT CUK	Dachshund	Frozen	PRJNA489159
CMT-158	SRR7780833	78049391	0.964	0.92309	0.5022	133.337	0.000795	MT	MT	Tumor	29744395	0.95063	0.25375	Pass QC	MT CUK	Dachshund	Frozen	PRJNA489159
CMT-159	SRR7780767	13811712	0.96117	0.9158	0.5114	29.7517	0.00157	MT	MT	Normal	Normal_sample	Fail in Sequence QC	Fail in Sequence QC	SRR7780767,coverage < 30	MT CUK	Mixed	Frozen	PRJNA489159
CMT-159	SRR7780766	19832832	0.96322	0.91858	0.49832	40.9701	0.001401	MT	MT	Tumor	26085651	Fail in Sequence QC	Fail in Sequence QC	SRR7780767,coverage < 30	MT CUK	Mixed	Frozen	PRJNA489159
CMT-162	SRR7780769	34828748	0.95996	0.91628	0.51118	69.4	0.001166	MT	MT	Normal	Normal_sample	0.95673	0.27115	Pass QC	MT CUK	Maltese	Frozen	PRJNA489159
CMT-162	SRR7780768	83012375	0.96277	0.91847	0.50082	139.008	0.000859	MT	MT	Tumor	29697212	0.95673	0.27115	Pass QC	MT CUK	Maltese	Frozen	PRJNA489159
CMT-168	SRR7780771	33234439	0.9202	0.90974	0.59117	64.2567	0.001106	MT	MT	Normal	Normal_sample	0.72742	0.07717	Pass QC	MT CUK	Maltese	Frozen	PRJNA489159
CMT-168	SRR7780770	62682381	0.88274	0.79368	0.57447	136.939	0.000755	MT	MT	Tumor	24796214	0.72742	0.07717	Pass QC	MT CUK	Maltese	Frozen	PRJNA489159
CMT-169	SRR7780773	42850599	0.9599	0.91299	0.51084	81.8585	0.000909	MT	MT	Normal	Normal_sample	0.93823	0.29477	Pass QC	MT CUK	Mixed	Frozen	PRJNA489159
CMT-169	SRR7780772	78595286	0.95932	0.9126	0.49685	133.754	0.000732	MT	MT	Tumor	29799628	0.93823	0.29477	Pass QC	MT CUK	Mixed	Frozen	PRJNA489159
CMT-17	SRR7780822	29071856	0.96218	0.91811	0.49547	58.0775	0.001129	MT	MT	Normal	Normal_sample	0.93453	0.24742	Pass QC	MT CUK	Mixed	Frozen	PRJNA489159
CMT-17	SRR7780823	67276816	0.96536	0.92557	0.54219	137.793	0.000755	MT	MT	Tumor	29478792	0.93453	0.24742	Pass QC	MT CUK	Mixed	Frozen	PRJNA489159
CMT-173	SRR7780775	41289004	0.9603	0.91427	0.51181	79.4055	0.001043	MT	MT	Normal	Normal_sample	0.95229	0.25686	Pass QC	MT CUK	Maltese	Frozen	PRJNA489159
CMT-173	SRR7780774	94214964	0.96143	0.91495	0.5035	153.797	0.000768	MT	MT	Tumor	29818254	0.95229	0.25686	Pass QC	MT CUK	Maltese	Frozen	PRJNA489159
CMT-178	SRR7781040	32713094	0.98057	0.92654	0.62857	72.2514	0.000944	MT	MT	Normal	Normal_sample	0.95853	0.27906	Pass QC	MT CUK	Maltese	Frozen	PRJNA489159
CMT-178	SRR7781041	67170284	0.97922	0.91693	0.63414	138.107	0.000743	MT	MT	Tumor	29583068	0.95853	0.27906	Pass QC	MT CUK	Maltese	Frozen	PRJNA489159
CMT-182	SRR7781038	39810360	0.98062	0.92971	0.62437	83.6238	0.000853	MT	MT	Normal	Normal_sample	0.93507	0.25424	Pass QC	MT CUK	Maltese	Frozen	PRJNA489159
CMT-182	SRR7781039	65921417	0.97796	0.91855	0.64159	136.199	0.000725	MT	MT	Tumor	29603081	0.93507	0.25424	Pass QC	MT CUK	Maltese	Frozen	PRJNA489159
CMT-183	SRR7781044	36607943	0.96235	0.91901	0.5132	72.8507	0.001097	MT	MT	Normal	Normal_sample	0.84375	0.19867	Pass QC	MT CUK	No breed provided	Frozen	PRJNA489159
CMT-183	SRR7781045	71219321	0.95874	0.91555	0.50603	131.391	0.000809	MT	MT	Tumor	29575129	0.84375	0.19867	Pass QC	MT CUK	No breed provided	Frozen	PRJNA489159
CMT-184	SRR7781042	72436160	0.95773	0.91071	0.50128	130.408	0.000821	MT	MT	Normal	Normal_sample	0.8404	0.13862	Pass QC	MT CUK	Shih Tzu	Frozen	PRJNA489159
CMT-184	SRR7781043	83574184	0.96314	0.91829	0.51112	139.981	0.000775	MT	MT	Tumor	29915818	0.8404	0.13862	Pass QC	MT CUK	Shih Tzu	Frozen	PRJNA489159
CMT-187	SRR7781046	33603759	0.9619	0.91725	0.51086	67.5922	0.001171	MT	MT	Normal	Normal_sample	0.95541	0.29613	Pass QC	MT CUK	Bichon Frise	Frozen	PRJNA489159
CMT-187	SRR7781047	82524126	0.96339	0.91967	0.50522	138.285	0.000864	MT	MT	Tumor	29650992	0.95541	0.29613	Pass QC	MT CUK	Bichon Frise	Frozen	PRJNA489159
CMT-188	SRR7780885	36393081	0.96181	0.91757	0.5123	72.4773	0.001015	MT	MT	Normal	Normal_sample	0.75959	0.09278	Pass QC	MT CUK	Maltese	Frozen	PRJNA489159
CMT-188	SRR7780884	61838608	0.94455	0.89651	0.49753	134.121	0.000789	MT	MT	Tumor	27619532	0.75959	0.09278	Pass QC	MT CUK	Maltese	Frozen	PRJNA489159
CMT-190	SRR7780883	38639025	0.96252	0.91792	0.51183	75.0454	0.001139	MT	MT	Normal	Normal_sample	0.94851	0.25694	Pass QC	MT CUK	Maltese	Frozen	PRJNA489159
CMT-190	SRR7780882	75020914	0.95978	0.91936	0.50462	126.63	0.000879	MT	MT	Tumor	29730350	0.94851	0.25694	Pass QC	MT CUK	Maltese	Frozen	PRJNA489159
CMT-193	SRR7780889	34556213	0.96145	0.9191	0.51868	69.2083	0.001227	MT	MT	Normal	Normal_sample	0.95391	0.20292	Pass QC	MT CUK	Schnauzer	Frozen	PRJNA489159
CMT-193	SRR7780888	68395140	0.96077	0.92044	0.49666	120.763	0.000919	MT	MT	Tumor	29627573	0.95391	0.20292	Pass QC	MT CUK	Schnauzer	Frozen	PRJNA489159
CMT-197	SRR7780887	68887905	0.95737	0.91181	0.50623	119.77	0.000862	MT	MT	Normal	Normal_sample	0.84973	0.14237	Pass QC	MT CUK	Maltese	Frozen	PRJNA489159
CMT-197	SRR7780886	73827695	0.95961	0.91856	0.50431	125.872	0.000797	MT	MT	Tumor	29850170	0.84973	0.14237	Pass QC	MT CUK	Maltese	Frozen	PRJNA489159
CMT-2	SRR7780922	36222938	0.9608	0.91513	0.50292	69.5084	0.001004	MT	MT	Normal	Normal_sample	0.92269	0.20675	Pass QC	MT CUK	Shih Tzu	Frozen	PRJNA489159
CMT-2	SRR7780923	64710117	0.95986	0.91743	0.51743	131.564	0.000825	MT	MT	Tumor	29588320	0.92269	0.20675	Pass QC	MT CUK	Shih Tzu	Frozen	PRJNA489159
CMT-201	SRR7780891	39492755	0.96099	0.91714	0.50998	77.5576	0.000936	MT	MT	Normal	Normal_sample	0.84009	0.19014	Pass QC	MT CUK	Maltese	Frozen	PRJNA489159
CMT-201	SRR7780890	65410955	0.96021	0.91957	0.49532	118.955	0.000777	MT	MT	Tumor	29629344	0.84009	0.19014	Pass QC	MT CUK	Maltese	Frozen	PRJNA489159
CMT-203	SRR7780780	36536523	0.96075	0.91565	0.51004	71.6789	0.001017	MT	MT	Normal	Normal_sample	0.94322	0.28806	Pass QC	MT CUK	Pomeranian	Frozen	PRJNA489159
CMT-203	SRR7780781	65241485	0.96157	0.92126	0.49928	119.59	0.00085	MT	MT	Tumor	29654952	0.94322	0.28806	Pass QC	MT CUK	Pomeranian	Frozen	PRJNA489159
CMT-206	SRR7780782	35240021	0.96019	0.9156	0.50818	68.4785	0.001101	MT	MT	Normal	Normal_sample	0.94862	0.2894	Pass QC	MT CUK	Miniature Pinscher	Frozen	PRJNA489159
CMT-206	SRR7780783	71392187	0.96073	0.92076	0.50624	123.746	0.00085	MT	MT	Tumor	29660856	0.94862	0.2894	Pass QC	MT CUK	Miniature Pinscher	Frozen	PRJNA489159
CMT-207	SRR7780776	38781633	0.96072	0.91463	0.51314	71.8252	0.000993	MT	MT	Normal	Normal_sample	0.94755	0.26336	Pass QC	MT CUK	Maltese	Frozen	PRJNA489159
CMT-207	SRR7780777	68247631	0.95948	0.91658	0.49643	119.281	0.000825	MT	MT	Tumor	29666742	0.94755	0.26336	Pass QC	MT CUK	Maltese	Frozen	PRJNA489159
CMT-21	SRR7780824	32187065	0.96674	0.9313	0.54329	74.2719	0.000972	MT	MT	Normal	Normal_sample	0.94685	0.27454	Pass QC	MT CUK	Maltese	Frozen	PRJNA489159
CMT-21	SRR7780825	67113835	0.96726	0.92889	0.54843	140.199	0.00076	MT	MT	Tumor	29552892	0.94685	0.27454	Pass QC	MT CUK	Maltese	Frozen	PRJNA489159
CMT-210	SRR7780778	43472881	0.96172	0.91747	0.51471	84.7786	0.000938	MT	MT	Normal	Normal_sample	0.91777	0.22934	Pass QC	MT CUK	Poodle	Frozen	PRJNA489159
CMT-210	SRR7780779	65932811	0.95913	0.91528	0.5074	109.178	0.000806	MT	MT	Tumor	29662920	0.91777	0.22934	Pass QC	MT CUK	Poodle	Frozen	PRJNA489159
CMT-215	SRR7780784	34753259	0.96251	0.92201	0.53421	70.9044	0.001055	MT	MT	Normal	Normal_sample	0.9527	0.25766	Pass QC	MT CUK	Poodle	Frozen	PRJNA489159
CMT-215	SRR7780785	68473692	0.96066	0.91677	0.49964	117.551	0.000835	MT	MT	Tumor	29566001	0.9527	0.25766	Pass QC	MT CUK	Poodle	Frozen	PRJNA489159
CMT-217	SRR7781098	39741058	0.96169	0.91825	0.51469	78.2377	0.000944	MT	MT	Normal	Normal_sample	0.93533	0.24079	Pass QC	MT CUK	Maltese	Frozen	PRJNA489159
CMT-217	SRR7781097	54116352	0.95617	0.91106	0.49939	100.221	0.000785	MT	MT	Tumor	29594910	0.93533	0.24079	Pass QC	MT CUK	Maltese	Frozen	PRJNA489159
CMT-227	SRR7781100	37338581	0.95949	0.91183	0.50415	71.1942	0.000964	MT	MT	Normal	Normal_sample	0.95026	0.2571	Pass QC	MT CUK	Maltese	Frozen	PRJNA489159
CMT-227	SRR7781099	80169280	0.9606	0.91641	0.50522	131.43	0.000762	MT	MT	Tumor	29715914	0.95026	0.2571	Pass QC	MT CUK	Maltese	Frozen	PRJNA489159
CMT-231	SRR7781094	38344652	0.96113	0.91569	0.50753	73.5279	0.001157	MT	MT	Normal	Normal_sample	0.94102	0.27198	Pass QC	MT CUK	Pomeranian	Frozen	PRJNA489159
CMT-231	SRR7781093	66294240	0.96302	0.92165	0.50151	123.746	0.000912	MT	MT	Tumor	29687447	0.94102	0.27198	Pass QC	MT CUK	Pomeranian	Frozen	PRJNA489159
CMT-232	SRR7781096	36748864	0.96259	0.919	0.50209	73.346	0.00095	MT	MT	Normal	Normal_sample	0.93134	0.20167	Pass QC	MT CUK	Shih Tzu	Frozen	PRJNA489159
CMT-232	SRR7781095	62711938	0.96068	0.91481	0.50411	108.785	0.000791	MT	MT	Tumor	29619557	0.93134	0.20167	Pass QC	MT CUK	Shih Tzu	Frozen	PRJNA489159
CMT-233	SRR7781092	42060834	0.96134	0.91456	0.49714	78.728	0.000978	MT	MT	Normal	Normal_sample	0.91373	0.18583	Pass QC	MT CUK	Shih Tzu	Frozen	PRJNA489159
CMT-233	SRR7781091	65523828	0.95988	0.9176	0.50828	119.564	0.000846	MT	MT	Tumor	29713684	0.91373	0.18583	Pass QC	MT CUK	Shih Tzu	Frozen	PRJNA489159
CMT-234	SRR7781000	42106532	0.96383	0.91868	0.51939	77.1159	0.001007	MT	MT	Normal	Normal_sample	0.92971	0.23246	Pass QC	MT CUK	No breed provided	Frozen	PRJNA489159
CMT-234	SRR7781001	74576305	0.96054	0.9156	0.50631	122.92	0.000797	MT	MT	Tumor	29660963	0.92971	0.23246	Pass QC	MT CUK	No breed provided	Frozen	PRJNA489159
CMT-236	SRR7780998	30178558	0.95313	0.92539	0.52901	61.8375	0.000894	MT	MT	Normal	Normal_sample	0.95263	0.27062	Pass QC	MT CUK	No breed provided	Frozen	PRJNA489159
CMT-236	SRR7780999	63668985	0.97387	0.94248	0.59066	141.942	0.00073	MT	MT	Tumor	29267894	0.95263	0.27062	Pass QC	MT CUK	No breed provided	Frozen	PRJNA489159
CMT-239	SRR7780996	33302687	0.91471	0.89549	0.41094	49.3793	0.00112	MT	MT	Normal	Normal_sample	0.7504	0.0912	Pass QC	MT CUK	Maltese	Frozen	PRJNA489159
CMT-239	SRR7780997	62352942	0.93798	0.88246	0.53534	142.965	0.000765	MT	MT	Tumor	23595520	0.7504	0.0912	Pass QC	MT CUK	Maltese	Frozen	PRJNA489159
CMT-24	SRR7780826	41593284	0.98055	0.93301	0.65181	90.3045	0.000844	MT	MT	Normal	Normal_sample	0.93971	0.02851	Pass QC	MT CUK	Yorkshire Terrier	Frozen	PRJNA489159
CMT-24	SRR7780827	60335465	0.97725	0.91409	0.63283	120.563	0.000742	MT	MT	Tumor	29563711	0.93971	0.02851	Pass QC	MT CUK	Yorkshire Terrier	Frozen	PRJNA489159
CMT-241	SRR7780994	40902001	0.96172	0.9165	0.5022	78.1033	0.000891	MT	MT	Normal	Normal_sample	0.9439	0.2144	Pass QC	MT CUK	Shih Tzu	Frozen	PRJNA489159
CMT-241	SRR7780995	90296099	0.9599	0.91019	0.497	146.939	0.000713	MT	MT	Tumor	29790902	0.9439	0.2144	Pass QC	MT CUK	Shih Tzu	Frozen	PRJNA489159
CMT-242	SRR7780992	39256280	0.95567	0.91139	0.49627	75.2797	0.001133	MT	MT	Normal	Normal_sample	0.92184	0.19866	Pass QC	MT CUK	Mixed	Frozen	PRJNA489159
CMT-242	SRR7780993	60365174	0.9643	0.9196	0.50535	112.449	0.000932	MT	MT	Tumor	29643918	0.92184	0.19866	Pass QC	MT CUK	Mixed	Frozen	PRJNA489159
CMT-245	SRR7780855	37645293	0.98327	0.94419	0.63547	79.7364	0.000893	MT	MT	Normal	Normal_sample	0.92379	0.29523	Pass QC	MT CUK	Chihuahua	Frozen	PRJNA489159
CMT-245	SRR7780854	65010778	0.97962	0.93347	0.65029	131.701	0.000744	MT	MT	Tumor	29538289	0.92379	0.29523	Pass QC	MT CUK	Chihuahua	Frozen	PRJNA489159
CMT-246	SRR7780853	34109159	0.96624	0.93	0.5615	79.4889	0.000947	MT	MT	Normal	Normal_sample	0.94285	0.25752	Pass QC	MT CUK	Poodle	Frozen	PRJNA489159
CMT-246	SRR7780852	62610743	0.968	0.92527	0.55288	118.421	0.000816	MT	MT	Tumor	29471682	0.94285	0.25752	Pass QC	MT CUK	Poodle	Frozen	PRJNA489159
CMT-247	SRR7780851	29267114	0.97576	0.93996	0.56927	67.7989	0.001018	MT	MT	Normal	Normal_sample	0.92852	0.19308	Pass QC	MT CUK	Shih Tzu	Frozen	PRJNA489159
CMT-247	SRR7780850	73204038	0.97287	0.93827	0.57849	116.985	0.00079	MT	MT	Tumor	29394516	0.92852	0.19308	Pass QC	MT CUK	Shih Tzu	Frozen	PRJNA489159
CMT-250	SRR7780849	34987441	0.96671	0.93019	0.57487	81.8077	0.001021	MT	MT	Normal	Normal_sample	0.95104	0.29066	Pass QC	MT CUK	Poodle	Frozen	PRJNA489159
CMT-250	SRR7780848	67953178	0.9623	0.92367	0.56218	143.55	0.000802	MT	MT	Tumor	29574473	0.95104	0.29066	Pass QC	MT CUK	Poodle	Frozen	PRJNA489159
CMT-252	SRR7780847	28120428	0.96503	0.92639	0.56311	63.382	0.001068	MT	MT	Normal	Normal_sample	0.9596	0.26344	Pass QC	MT CUK	Poodle	Frozen	PRJNA489159
CMT-252	SRR7780846	61746456	0.96757	0.92778	0.55523	127.661	0.000836	MT	MT	Tumor	22469702	0.9596	0.26344	Pass QC	MT CUK	Poodle	Frozen	PRJNA489159
CMT-257	SRR7781111	37635753	0.98403	0.94495	0.63769	81.1402	0.000892	MT	MT	Normal	Normal_sample	0.93072	0.24145	Pass QC	MT CUK	Poodle	Frozen	PRJNA489159
CMT-257	SRR7781112	61942086	0.98009	0.93464	0.65171	132.915	0.000755	MT	MT	Tumor	29556511	0.93072	0.24145	Pass QC	MT CUK	Poodle	Frozen	PRJNA489159
CMT-259	SRR7780731	32488751	0.96519	0.92627	0.54076	72.7315	0.00131	MT	MT	Normal	Normal_sample	0.95374	0.2183	Pass QC	MT CUK	No breed provided	Frozen	PRJNA489159
CMT-259	SRR7780732	64726327	0.96849	0.92911	0.55224	132.973	0.000972	MT	MT	Tumor	29524523	0.95374	0.2183	Pass QC	MT CUK	No breed provided	Frozen	PRJNA489159
CMT-26	SRR7780828	49258131	0.98036	0.93263	0.64901	98.8289	0.000904	MT	MT	Normal	Normal_sample	0.93851	0.19481	Pass QC	MT CUK	Schnauzer	Frozen	PRJNA489159
CMT-26	SRR7780829	71309095	0.97983	0.92555	0.64628	145.191	0.000794	MT	MT	Tumor	29680102	0.93851	0.19481	Pass QC	MT CUK	Schnauzer	Frozen	PRJNA489159
CMT-262	SRR7780733	29155274	0.96662	0.92797	0.55979	67.5342	0.001091	MT	MT	Normal	Normal_sample	0.96142	0.28284	Pass QC	MT CUK	Maltese	Frozen	PRJNA489159
CMT-262	SRR7780734	60448139	0.96891	0.92958	0.5498	126.062	0.000841	MT	MT	Tumor	29432402	0.96142	0.28284	Pass QC	MT CUK	Maltese	Frozen	PRJNA489159
CMT-271	SRR7780737	34248957	0.96698	0.92853	0.54127	75.3895	0.001003	MT	MT	Normal	Normal_sample	0.93558	0.26851	Pass QC	MT CUK	Poodle	Frozen	PRJNA489159
CMT-271	SRR7780738	59243967	0.96698	0.92883	0.55938	125.79	0.000787	MT	MT	Tumor	29573040	0.93558	0.26851	Pass QC	MT CUK	Poodle	Frozen	PRJNA489159
CMT-272	SRR7780816	41774497	0.98294	0.94218	0.64209	88.5383	0.000803	MT	MT	Normal	Normal_sample	0.93969	0.26776	Pass QC	MT CUK	Maltese	Frozen	PRJNA489159
CMT-272	SRR7780817	72873694	0.98042	0.93302	0.6401	140.561	0.000699	MT	MT	Tumor	29634864	0.93969	0.26776	Pass QC	MT CUK	Maltese	Frozen	PRJNA489159
CMT-276	SRR7780818	42415593	0.98318	0.94334	0.63925	88.4694	0.000939	MT	MT	Normal	Normal_sample	0.91824	0.23763	Pass QC	MT CUK	Maltese	Frozen	PRJNA489159
CMT-276	SRR7780819	78222369	0.98093	0.93753	0.65974	145.421	0.000789	MT	MT	Tumor	29613089	0.91824	0.23763	Pass QC	MT CUK	Maltese	Frozen	PRJNA489159
CMT-278	SRR7780812	28883072	0.96759	0.93038	0.5649	66.6223	0.001123	MT	MT	Normal	Normal_sample	0.96788	0.26545	Pass QC	MT CUK	Maltese	Frozen	PRJNA489159
CMT-278	SRR7780813	83445291	0.96612	0.92839	0.55581	163.232	0.00075	MT	MT	Tumor	29541929	0.96788	0.26545	Pass QC	MT CUK	Maltese	Frozen	PRJNA489159
CMT-283	SRR7780814	33487925	0.96647	0.93124	0.56247	74.2691	0.000998	MT	MT	Normal	Normal_sample	0.94641	0.25453	Pass QC	MT CUK	Cocker Spaniel	Frozen	PRJNA489159
CMT-283	SRR7780815	60582037	0.96697	0.92578	0.54654	119.772	0.000853	MT	MT	Tumor	29477291	0.94641	0.25453	Pass QC	MT CUK	Cocker Spaniel	Frozen	PRJNA489159
CMT-290	SRR7780810	38176573	0.98268	0.94455	0.63594	81.4615	0.000906	MT	MT	Normal	Normal_sample	0.94704	0.28118	Pass QC	MT CUK	Miniature Pinscher	Frozen	PRJNA489159
CMT-290	SRR7780811	82315186	0.98094	0.93337	0.63755	156.685	0.000724	MT	MT	Tumor	29660351	0.94704	0.28118	Pass QC	MT CUK	Miniature Pinscher	Frozen	PRJNA489159
CMT-292	SRR7780913	33047215	0.96455	0.92863	0.5648	73.4948	0.000981	MT	MT	Normal	Normal_sample	0.94287	0.21691	Pass QC	MT CUK	Shih Tzu	Frozen	PRJNA489159
CMT-292	SRR7780912	61427930	0.96594	0.92529	0.56563	117.767	0.000823	MT	MT	Tumor	29457630	0.94287	0.21691	Pass QC	MT CUK	Shih Tzu	Frozen	PRJNA489159
CMT-3	SRR7780924	34291787	0.96204	0.91805	0.50693	68.2752	0.001063	MT	MT	Normal	Normal_sample	0.92438	0.26417	Pass QC	MT CUK	Chihuahua	Frozen	PRJNA489159
CMT-3	SRR7780925	73312296	0.96359	0.92884	0.53166	152.583	0.000824	MT	MT	Tumor	29591099	0.92438	0.26417	Pass QC	MT CUK	Chihuahua	Frozen	PRJNA489159
CMT-30	SRR7780830	32092541	0.93932	0.91153	0.50963	59.843	0.001257	MT	MT	Normal	Normal_sample	0.93943	0.26712	Pass QC	MT CUK	Maltese	Frozen	PRJNA489159
CMT-30	SRR7780831	60489491	0.96381	0.93019	0.55178	119.662	0.000887	MT	MT	Tumor	28997008	0.93943	0.26712	Pass QC	MT CUK	Maltese	Frozen	PRJNA489159
CMT-301	SRR7780911	33253821	0.96401	0.92268	0.54635	70.0947	0.00094	MT	MT	Normal	Normal_sample	0.93828	0.2661	Pass QC	MT CUK	Dachshund	Frozen	PRJNA489159
CMT-301	SRR7780910	64537350	0.96414	0.92178	0.56276	123.687	0.000786	MT	MT	Tumor	29554239	0.93828	0.2661	Pass QC	MT CUK	Dachshund	Frozen	PRJNA489159
CMT-306	SRR7780917	30579180	0.9638	0.9278	0.54965	66.5577	0.000886	MT	MT	Normal	Normal_sample	1	0.3658	Pass QC	MT CUK	Mixed	Frozen	PRJNA489159
CMT-306	SRR7780916	64971286	0.96344	0.92224	0.55493	122.542	0.000778	MT	MT	Tumor	29519734	1	0.3658	Pass QC	MT CUK	Mixed	Frozen	PRJNA489159
CMT-307	SRR7780915	51802421	0.95928	0.91762	0.53102	114.25	0.000759	MT	MT	Normal	Normal_sample	1	0.3032	Pass QC	MT CUK	Poodle	Frozen	PRJNA489159
CMT-307	SRR7780914	61330978	0.96196	0.91694	0.55331	119.081	0.000793	MT	MT	Tumor	29625637	1	0.3032	Pass QC	MT CUK	Poodle	Frozen	PRJNA489159
CMT-308	SRR7780909	33235073	0.97702	0.94313	0.57454	77.7163	0.000978	MT	MT	Normal	Normal_sample	0.85678	0.18804	Pass QC	MT CUK	Pomeranian	Frozen	PRJNA489159
CMT-308	SRR7780908	60504218	0.94807	0.9136	0.32844	72.0152	0.000907	MT	MT	Tumor	28936186	0.85678	0.18804	Pass QC	MT CUK	Pomeranian	Frozen	PRJNA489159
CMT-31	SRR7780935	37344073	0.96251	0.91749	0.5083	73.1291	0.001081	MT	MT	Normal	Normal_sample	1	0.36802	Pass QC	MT CUK	Mixed	Frozen	PRJNA489159
CMT-31	SRR7780934	71731950	0.96603	0.92733	0.54452	148.965	0.000771	MT	MT	Tumor	29695472	1	0.36802	Pass QC	MT CUK	Mixed	Frozen	PRJNA489159
CMT-311	SRR7781024	38283386	0.98265	0.94544	0.6395	79.8905	0.000844	MT	MT	Normal	Normal_sample	0.9413	0.28845	Pass QC	MT CUK	Maltese	Frozen	PRJNA489159
CMT-311	SRR7781025	60378725	0.97986	0.93207	0.64235	131.71	0.000731	MT	MT	Tumor	29558381	0.9413	0.28845	Pass QC	MT CUK	Maltese	Frozen	PRJNA489159
CMT-317	SRR7781022	38992443	0.98379	0.94436	0.63316	80.3272	0.000919	MT	MT	Normal	Normal_sample	1	0.33979	Pass QC	MT CUK	Pekingese	Frozen	PRJNA489159
CMT-317	SRR7781023	72135134	0.98039	0.93307	0.63961	139.489	0.000744	MT	MT	Tumor	29594499	1	0.33979	Pass QC	MT CUK	Pekingese	Frozen	PRJNA489159
CMT-318	SRR7781020	30701525	0.95907	0.91352	0.54571	67.7243	0.000987	MT	MT	Normal	Normal_sample	1	0.28442	Pass QC	MT CUK	Shih Tzu	Frozen	PRJNA489159
CMT-318	SRR7781021	27271168	0.96185	0.91748	0.55156	61.0917	0.001195	MT	MT	Tumor	28427392	1	0.28442	Pass QC	MT CUK	Shih Tzu	Frozen	PRJNA489159
CMT-319	SRR7781018	33136604	0.96622	0.92739	0.56203	73.4264	0.001038	MT	MT	Normal	Normal_sample	1	0.33088	Pass QC	MT CUK	No breed provided	Frozen	PRJNA489159
CMT-319	SRR7781019	64292469	0.96549	0.92393	0.5523	132.113	0.00081	MT	MT	Tumor	29467454	1	0.33088	Pass QC	MT CUK	No breed provided	Frozen	PRJNA489159
CMT-321	SRR7781026	31625690	0.96465	0.92186	0.52323	73.1435	0.001055	MT	MT	Normal	Normal_sample	1	0.37437	Pass QC	MT CUK	Miniature Pinscher	Frozen	PRJNA489159
CMT-321	SRR7781027	62190017	0.96517	0.92111	0.55255	115.094	0.000865	MT	MT	Tumor	28911990	1	0.37437	Pass QC	MT CUK	Miniature Pinscher	Frozen	PRJNA489159
CMT-33	SRR7780937	51954072	0.97985	0.92602	0.62047	102.31	0.000771	MT	MT	Normal	Normal_sample	1	0.32738	Pass QC	MT CUK	Yorkshire Terrier	Frozen	PRJNA489159
CMT-33	SRR7780936	66136707	0.98057	0.93098	0.63188	129.308	0.000722	MT	MT	Tumor	29637694	1	0.32738	Pass QC	MT CUK	Yorkshire Terrier	Frozen	PRJNA489159
CMT-332	SRR7780744	40212548	0.98398	0.94702	0.65041	85.1145	0.000936	MT	MT	Normal	Normal_sample	0.95041	0.26448	Pass QC	MT CUK	Maltese	Frozen	PRJNA489159
CMT-332	SRR7780743	89461009	0.97938	0.92687	0.63919	153.675	0.000744	MT	MT	Tumor	29641100	0.95041	0.26448	Pass QC	MT CUK	Maltese	Frozen	PRJNA489159
CMT-336	SRR7780746	33102733	0.96561	0.92963	0.55647	74.9411	0.001105	MT	MT	Normal	Normal_sample	1	0.24901	Pass QC	MT CUK	Miniature Schnauzer	Frozen	PRJNA489159
CMT-336	SRR7780745	64462330	0.96638	0.92472	0.55625	128.12	0.000896	MT	MT	Tumor	29520687	1	0.24901	Pass QC	MT CUK	Miniature Schnauzer	Frozen	PRJNA489159
CMT-340	SRR7780740	43306050	0.98317	0.9448	0.6414	91.3878	0.000838	MT	MT	Normal	Normal_sample	1	0.31511	Pass QC	MT CUK	Yorkshire Terrier	Frozen	PRJNA489159
CMT-340	SRR7780739	63612460	0.97939	0.92856	0.63617	129.67	0.000742	MT	MT	Tumor	29610533	1	0.31511	Pass QC	MT CUK	Yorkshire Terrier	Frozen	PRJNA489159
CMT-344	SRR7780742	33816818	0.96627	0.92859	0.56844	72.9536	0.001028	MT	MT	Normal	Normal_sample	1	0.2721	Pass QC	MT CUK	Yorkshire Terrier	Frozen	PRJNA489159
CMT-344	SRR7780741	56442388	0.9642	0.92042	0.55943	112.237	0.000842	MT	MT	Tumor	29445885	1	0.2721	Pass QC	MT CUK	Yorkshire Terrier	Frozen	PRJNA489159
CMT-346	SRR7780752	35172912	0.9676	0.92652	0.55233	78.6688	0.000891	MT	MT	Normal	Normal_sample	0.92165	0.28389	Pass QC	MT CUK	Sapsaree	Frozen	PRJNA489159
CMT-346	SRR7780820	54814906	0.96731	0.92513	0.54731	121.94	0.000829	MT	MT	Tumor	29462343	0.92165	0.28389	Pass QC	MT CUK	Sapsaree	Frozen	PRJNA489159
CMT-348	SRR7780856	32141602	0.96535	0.92748	0.56183	73.5219	0.001142	MT	MT	Normal	Normal_sample	0.95155	0.21917	Pass QC	MT CUK	Shih Tzu	Frozen	PRJNA489159
CMT-348	SRR7780857	65999785	0.96681	0.9257	0.55861	140.248	0.000908	MT	MT	Tumor	29547728	0.95155	0.21917	Pass QC	MT CUK	Shih Tzu	Frozen	PRJNA489159
CMT-353	SRR7781049	33783187	0.96478	0.92759	0.56361	76.0366	0.000954	MT	MT	Normal	Normal_sample	0.95356	0.24883	Pass QC	MT CUK	Yorkshire Terrier	Frozen	PRJNA489159
CMT-353	SRR7780860	64652559	0.96371	0.92424	0.54486	140.756	0.000751	MT	MT	Tumor	29617642	0.95356	0.24883	Pass QC	MT CUK	Yorkshire Terrier	Frozen	PRJNA489159
CMT-354	SRR7780861	35393454	0.96431	0.92057	0.53132	77.5622	0.000846	MT	MT	Normal	Normal_sample	0.93898	0.20687	Pass QC	MT CUK	Yorkshire Terrier	Frozen	PRJNA489159
CMT-354	SRR7780862	79379743	0.9607	0.92093	0.56894	171.166	0.000687	MT	MT	Tumor	29697259	0.93898	0.20687	Pass QC	MT CUK	Yorkshire Terrier	Frozen	PRJNA489159
CMT-355	SRR7780863	42511705	0.98285	0.94431	0.63815	88.8066	0.000902	MT	MT	Normal	Normal_sample	0.92428	0.25283	Pass QC	MT CUK	Maltese	Frozen	PRJNA489159
CMT-355	SRR7780949	69515308	0.98028	0.93086	0.64766	133.829	0.000781	MT	MT	Tumor	29616127	0.92428	0.25283	Pass QC	MT CUK	Maltese	Frozen	PRJNA489159
CMT-360	SRR7781068	35976688	0.96975	0.93252	0.53147	78.8915	0.00105	MT	MT	Normal	Normal_sample	0.93458	0.23596	Pass QC	MT CUK	Poodle	Frozen	PRJNA489159
CMT-360	SRR7780961	63228573	0.96281	0.92194	0.55132	136.106	0.000808	MT	MT	Tumor	29627030	0.93458	0.23596	Pass QC	MT CUK	Poodle	Frozen	PRJNA489159
CMT-365	SRR7780960	26869741	0.96474	0.92559	0.58058	62.1322	0.001069	MT	MT	Normal	Normal_sample	0.96661	0.2335	Pass QC	MT CUK	Shih Tzu	Frozen	PRJNA489159
CMT-365	SRR7780959	59248205	0.96284	0.92124	0.53952	129.7	0.000787	MT	MT	Tumor	29330623	0.96661	0.2335	Pass QC	MT CUK	Shih Tzu	Frozen	PRJNA489159
CMT-369	SRR7780946	31499796	0.96599	0.92783	0.55936	72.4292	0.001024	MT	MT	Normal	Normal_sample	0.94037	0.28202	Pass QC	MT CUK	Mixed	Frozen	PRJNA489159
CMT-369	SRR7780957	55815634	0.96388	0.92189	0.55809	114.454	0.000892	MT	MT	Tumor	29377093	0.94037	0.28202	Pass QC	MT CUK	Mixed	Frozen	PRJNA489159
CMT-374	SRR7780956	39286005	0.9833	0.94757	0.65421	83.5509	0.000886	MT	MT	Normal	Normal_sample	0.94537	0.2636	Pass QC	MT CUK	Maltese	Frozen	PRJNA489159
CMT-374	SRR7780955	71311178	0.97956	0.93021	0.64401	129.486	0.000753	MT	MT	Tumor	29572169	0.94537	0.2636	Pass QC	MT CUK	Maltese	Frozen	PRJNA489159
CMT-377	SRR7780954	28644232	0.96815	0.9324	0.56438	66.2975	0.001017	MT	MT	Normal	Normal_sample	0.96838	0.29223	Pass QC	MT CUK	Maltese	Frozen	PRJNA489159
CMT-377	SRR7780953	41672704	0.96431	0.91937	0.54915	90.0652	0.000908	MT	MT	Tumor	29239725	0.96838	0.29223	Pass QC	MT CUK	Maltese	Frozen	PRJNA489159
CMT-381	SRR7780952	27826472	0.96199	0.92995	0.56963	63.7282	0.001093	MT	MT	Normal	Normal_sample	0.9584	0.28029	Pass QC	MT CUK	Maltese	Frozen	PRJNA489159
CMT-381	SRR7781054	61415424	0.96376	0.92636	0.55864	136.728	0.00088	MT	MT	Tumor	29452091	0.9584	0.28029	Pass QC	MT CUK	Maltese	Frozen	PRJNA489159
CMT-392	SRR7781055	39481338	0.98383	0.94322	0.64031	85.4122	0.000856	MT	MT	Normal	Normal_sample	0.93501	0.25393	Pass QC	MT CUK	Maltese	Frozen	PRJNA489159
CMT-392	SRR7781052	75481305	0.98004	0.93231	0.64552	148.378	0.000714	MT	MT	Tumor	29645536	0.93501	0.25393	Pass QC	MT CUK	Maltese	Frozen	PRJNA489159
CMT-400	SRR7781053	32816224	0.96697	0.92605	0.54643	72.4647	0.001064	MT	MT	Normal	Normal_sample	0.95132	0.22088	Pass QC	MT CUK	Shih Tzu	Frozen	PRJNA489159
CMT-400	SRR7781058	66678465	0.96557	0.92222	0.55608	133.511	0.000834	MT	MT	Tumor	29571881	0.95132	0.22088	Pass QC	MT CUK	Shih Tzu	Frozen	PRJNA489159
CMT-402	SRR7781059	33776648	0.96596	0.92947	0.55922	77.2863	0.000935	MT	MT	Normal	Normal_sample	0.94686	0.25936	Pass QC	MT CUK	Dachshund	Frozen	PRJNA489159
CMT-402	SRR7781056	65205774	0.96421	0.92258	0.54473	135.359	0.000762	MT	MT	Tumor	29598840	0.94686	0.25936	Pass QC	MT CUK	Dachshund	Frozen	PRJNA489159
CMT-405	SRR7781057	37818840	0.98449	0.94957	0.65301	84.0192	0.000867	MT	MT	Normal	Normal_sample	0.96175	0.27794	Pass QC	MT CUK	Maltese	Frozen	PRJNA489159
CMT-405	SRR7781050	84387795	0.97719	0.92245	0.63255	156.279	0.00068	MT	MT	Tumor	29641178	0.96175	0.27794	Pass QC	MT CUK	Maltese	Frozen	PRJNA489159
CMT-407	SRR7781051	43243565	0.98385	0.94656	0.64671	90.0726	0.000835	MT	MT	Normal	Normal_sample	0.90806	0.26878	Pass QC	MT CUK	Mixed	Frozen	PRJNA489159
CMT-407	SRR7780789	58788119	0.98025	0.93351	0.6492	118.768	0.00076	MT	MT	Tumor	29519791	0.90806	0.26878	Pass QC	MT CUK	Mixed	Frozen	PRJNA489159
CMT-414	SRR7780788	33617178	0.96758	0.92758	0.5411	74.7197	0.000992	MT	MT	Normal	Normal_sample	0.95712	0.25469	Pass QC	MT CUK	Maltese	Frozen	PRJNA489159
CMT-414	SRR7780791	89898268	0.96523	0.91945	0.54461	169.983	0.000761	MT	MT	Tumor	29689629	0.95712	0.25469	Pass QC	MT CUK	Maltese	Frozen	PRJNA489159
CMT-417	SRR7780790	41664899	0.98322	0.94229	0.64609	87.2536	0.000842	MT	MT	Normal	Normal_sample	0.93243	0.21723	Pass QC	MT CUK	Shih Tzu	Frozen	PRJNA489159
CMT-417	SRR7780793	70262441	0.97919	0.92719	0.64162	137.53	0.000715	MT	MT	Tumor	29608275	0.93243	0.21723	Pass QC	MT CUK	Shih Tzu	Frozen	PRJNA489159
CMT-43	SRR7780931	34569787	0.93273	0.91218	0.60932	69.1023	0.001044	MT	MT	Normal	Normal_sample	0.93575	0.22839	Pass QC	MT CUK	No breed provided	Frozen	PRJNA489159
CMT-43	SRR7780930	59515513	0.94848	0.9109	0.37559	82.8505	0.000894	MT	MT	Tumor	28811115	0.93575	0.22839	Pass QC	MT CUK	No breed provided	Frozen	PRJNA489159
CMT-435	SRR7780792	32695942	0.96836	0.92859	0.54038	73.3986	0.001205	MT	MT	Normal	Normal_sample	0.89382	0.25142	Pass QC	MT CUK	Mixed	Frozen	PRJNA489159
CMT-435	SRR7780795	58864917	0.97074	0.93796	0.5548	95.4194	0.00097	MT	MT	Tumor	29259614	0.89382	0.25142	Pass QC	MT CUK	Mixed	Frozen	PRJNA489159
CMT-436	SRR7780794	35385293	0.9691	0.92914	0.56615	77.4911	0.001212	MT	MT	Normal	Normal_sample	0.9537	0.26004	Pass QC	MT CUK	Cocker Spaniel	Frozen	PRJNA489159
CMT-436	SRR7780787	61205227	0.96415	0.92018	0.53374	124.444	0.00096	MT	MT	Tumor	29591766	0.9537	0.26004	Pass QC	MT CUK	Cocker Spaniel	Frozen	PRJNA489159
CMT-439	SRR7780786	26865270	0.96617	0.92346	0.54955	60.8827	0.001136	MT	MT	Normal	Normal_sample	0.94377	0.26258	Pass QC	MT CUK	Miniature Pinscher	Frozen	PRJNA489159
CMT-439	SRR7780896	64010909	0.96306	0.92247	0.55005	139.208	0.000808	MT	MT	Tumor	29336000	0.94377	0.26258	Pass QC	MT CUK	Miniature Pinscher	Frozen	PRJNA489159
CMT-442	SRR7780950	41233474	0.98293	0.94467	0.64515	87.3966	0.00083	MT	MT	Normal	Normal_sample	0.94099	0.25761	Pass QC	MT CUK	Mixed	Frozen	PRJNA489159
CMT-442	SRR7780951	70323464	0.97883	0.92391	0.63737	136.79	0.000712	MT	MT	Tumor	29645224	0.94099	0.25761	Pass QC	MT CUK	Mixed	Frozen	PRJNA489159
CMT-449	SRR7780892	40516025	0.98324	0.94274	0.64078	88.1388	0.000843	MT	MT	Normal	Normal_sample	0.9211	0.22422	Pass QC	MT CUK	Dachshund	Frozen	PRJNA489159
CMT-449	SRR7780893	64944864	0.98058	0.93107	0.65108	134.179	0.000815	MT	MT	Tumor	29538844	0.9211	0.22422	Pass QC	MT CUK	Dachshund	Frozen	PRJNA489159
CMT-452	SRR7780894	37555683	0.98229	0.9418	0.63594	81.4278	0.000881	MT	MT	Normal	Normal_sample	0.93679	0.23579	Pass QC	MT CUK	Maltese	Frozen	PRJNA489159
CMT-452	SRR7780895	42429713	0.97934	0.92819	0.64474	92.4789	0.000834	MT	MT	Tumor	29284660	0.93679	0.23579	Pass QC	MT CUK	Maltese	Frozen	PRJNA489159
CMT-456	SRR7780904	38679568	0.98325	0.94276	0.64257	84.5675	0.000878	MT	MT	Normal	Normal_sample	0.94715	0.25737	Pass QC	MT CUK	Poodle	Frozen	PRJNA489159
CMT-456	SRR7780809	82845965	0.98009	0.92538	0.64103	157.618	0.00071	MT	MT	Tumor	29671259	0.94715	0.25737	Pass QC	MT CUK	Poodle	Frozen	PRJNA489159
CMT-458	SRR7780843	49897200	0.98258	0.94245	0.63981	102.052	0.000831	MT	MT	Normal	Normal_sample	0.9291	0.27783	Pass QC	MT CUK	Pomeranian	Frozen	PRJNA489159
CMT-458	SRR7781004	86585928	0.97728	0.91199	0.635	150.874	0.000735	MT	MT	Tumor	29724805	0.9291	0.27783	Pass QC	MT CUK	Pomeranian	Frozen	PRJNA489159
CMT-459	SRR7781003	40997186	0.98373	0.94548	0.64536	89.8009	0.000851	MT	MT	Normal	Normal_sample	0.92105	0.23477	Pass QC	MT CUK	Cocker Spaniel	Frozen	PRJNA489159
CMT-459	SRR7781002	69867695	0.97881	0.92298	0.65617	138.077	0.00074	MT	MT	Tumor	29577269	0.92105	0.23477	Pass QC	MT CUK	Cocker Spaniel	Frozen	PRJNA489159
CMT-471	SRR7781009	32082041	0.96765	0.92983	0.56512	74.3282	0.001223	MT	MT	Normal	Normal_sample	0.94224	0.24858	Pass QC	MT CUK	Cocker Spaniel	Frozen	PRJNA489159
CMT-471	SRR7781008	57329758	0.96176	0.92322	0.56567	127.339	0.000983	MT	MT	Tumor	29458159	0.94224	0.24858	Pass QC	MT CUK	Cocker Spaniel	Frozen	PRJNA489159
CMT-48	SRR7780933	34679338	0.94683	0.9156	0.4398	56.2938	0.001168	MT	MT	Normal	Normal_sample	0.78753	0.10551	Pass QC	MT CUK	Maltese	Frozen	PRJNA489159
CMT-48	SRR7780932	60723490	0.9351	0.87079	0.51747	109.135	0.000812	MT	MT	Tumor	26043329	0.78753	0.10551	Pass QC	MT CUK	Maltese	Frozen	PRJNA489159
CMT-480	SRR7781006	44616236	0.98347	0.94351	0.64451	90.9824	0.000863	MT	MT	Normal	Normal_sample	0.91123	0.23897	Pass QC	MT CUK	Maltese	Frozen	PRJNA489159
CMT-480	SRR7780845	65827829	0.97799	0.91841	0.64996	125.288	0.000788	MT	MT	Tumor	29567660	0.91123	0.23897	Pass QC	MT CUK	Maltese	Frozen	PRJNA489159
CMT-495	SRR7781065	38940108	0.96597	0.92267	0.5446	87.5373	0.001029	MT	MT	Normal	Normal_sample	0.91917	0.1926	Pass QC	MT CUK	Shih Tzu	Frozen	PRJNA489159
CMT-495	SRR7781064	61122303	0.96704	0.92699	0.55237	131.51	0.00106	MT	MT	Tumor	29584887	0.91917	0.1926	Pass QC	MT CUK	Shih Tzu	Frozen	PRJNA489159
CMT-496	SRR7781067	33361147	0.96597	0.92735	0.56796	77.6141	0.000956	MT	MT	Normal	Normal_sample	0.87252	-0.03868	CMT-496_N/CMT-24_T match=0.9112	MT CUK	Yorkshire Terrier	Frozen	PRJNA489159
CMT-496	SRR7781066	62372577	0.96373	0.92484	0.54811	135.005	0.001044	MT	MT	Tumor	29531091	0.87252	-0.03868	CMT-496_N/CMT-24_T match=0.9112	MT CUK	Yorkshire Terrier	Frozen	PRJNA489159
CMT-505	SRR7781061	44052302	0.97531	0.91965	0.60392	89.0173	0.000884	MT	MT	Normal	Normal_sample	0.95625	0.28564	Pass QC	MT CUK	Maltese	Frozen	PRJNA489159
CMT-505	SRR7781060	81784179	0.98411	0.94468	0.63516	154.89	0.000695	MT	MT	Tumor	29707388	0.95625	0.28564	Pass QC	MT CUK	Maltese	Frozen	PRJNA489159
CMT-51	SRR7780929	37283170	0.96055	0.91439	0.50667	73.4573	0.001068	MT	MT	Normal	Normal_sample	0.92601	0.28739	Pass QC	MT CUK	Mixed	Frozen	PRJNA489159
CMT-51	SRR7780928	66465050	0.96622	0.92669	0.54779	139.336	0.000798	MT	MT	Tumor	29659021	0.92601	0.28739	Pass QC	MT CUK	Mixed	Frozen	PRJNA489159
CMT-523	SRR7781062	48111299	0.98108	0.93938	0.62407	97.6204	0.000842	MT	MT	Normal	Normal_sample	0.93657	0.21671	Pass QC	MT CUK	Shih Tzu	Frozen	PRJNA489159
CMT-523	SRR7781070	83825579	0.98279	0.94154	0.6433	158.955	0.00068	MT	MT	Tumor	29747041	0.93657	0.21671	Pass QC	MT CUK	Shih Tzu	Frozen	PRJNA489159
CMT-53	SRR7781036	35943394	0.96545	0.92902	0.56229	83.0138	0.000991	MT	MT	Normal	Normal_sample	0.9468	0.2458	Pass QC	MT CUK	Maltese	Frozen	PRJNA489159
CMT-53	SRR7781037	73797499	0.96615	0.92647	0.54676	153.411	0.000781	MT	MT	Tumor	29696620	0.9468	0.2458	Pass QC	MT CUK	Maltese	Frozen	PRJNA489159
CMT-538	SRR7781069	36594749	0.9804	0.93529	0.61777	78.7198	0.000857	MT	MT	Normal	Normal_sample	0.93758	0.24494	Pass QC	MT CUK	Yorkshire Terrier	Frozen	PRJNA489159
CMT-538	SRR7780968	78493340	0.98233	0.94062	0.64574	145.317	0.000676	MT	MT	Tumor	29628086	0.93758	0.24494	Pass QC	MT CUK	Yorkshire Terrier	Frozen	PRJNA489159
CMT-54	SRR7781034	31880435	0.96035	0.92965	0.65373	68.5293	0.001007	MT	MT	Normal	Normal_sample	0.92447	0.21637	Pass QC	MT CUK	Poodle	Frozen	PRJNA489159
CMT-54	SRR7781035	27353088	0.95288	0.90803	0.51541	59.3491	0.001074	MT	MT	Tumor	27457364	0.92447	0.21637	Pass QC	MT CUK	Poodle	Frozen	PRJNA489159
CMT-57	SRR7781032	32509391	0.96163	0.92228	0.55955	71.0245	0.000942	MT	MT	Normal	Normal_sample	0.95826	0.27066	Pass QC	MT CUK	Maltese	Frozen	PRJNA489159
CMT-57	SRR7781033	78976585	0.96676	0.92688	0.54753	159.554	0.00074	MT	MT	Tumor	29647797	0.95826	0.27066	Pass QC	MT CUK	Maltese	Frozen	PRJNA489159
CMT-577	SRR7780969	31042806	0.9752	0.94089	0.56932	70.7883	0.00116	MT	MT	Normal	Normal_sample	0.92344	0.20634	Pass QC	MT CUK	Schnauzer	Frozen	PRJNA489159
CMT-577	SRR7780966	72316772	0.98243	0.9444	0.64943	139.779	0.000733	MT	MT	Tumor	29522399	0.92344	0.20634	Pass QC	MT CUK	Schnauzer	Frozen	PRJNA489159
CMT-581	SRR7780967	39591611	0.98137	0.93685	0.62269	81.745	0.000915	MT	MT	Normal	Normal_sample	0.93423	0.29951	Pass QC	MT CUK	Chihuahua	Frozen	PRJNA489159
CMT-581	SRR7780964	68890636	0.98352	0.94527	0.6515	140.228	0.000753	MT	MT	Tumor	29611145	0.93423	0.29951	Pass QC	MT CUK	Chihuahua	Frozen	PRJNA489159
CMT-586	SRR7780965	44822014	0.98151	0.94059	0.64578	92.8056	0.000858	MT	MT	Normal	Normal_sample	0.94581	0.25423	Pass QC	MT CUK	Cocker Spaniel	Frozen	PRJNA489159
CMT-586	SRR7780962	82666537	0.98444	0.94274	0.64505	157.776	0.000712	MT	MT	Tumor	29696377	0.94581	0.25423	Pass QC	MT CUK	Cocker Spaniel	Frozen	PRJNA489159
CMT-59	SRR7781030	30844425	0.94937	0.91932	0.43079	51.4968	0.001115	MT	MT	Normal	Normal_sample	0.9397	0.27075	Pass QC	MT CUK	Maltese	Frozen	PRJNA489159
CMT-59	SRR7781031	58209007	0.95204	0.91491	0.37562	85.6418	0.000936	MT	MT	Tumor	28862741	0.9397	0.27075	Pass QC	MT CUK	Maltese	Frozen	PRJNA489159
CMT-60	SRR7781028	38467151	0.9621	0.91508	0.51214	75.7078	0.000995	MT	MT	Normal	Normal_sample	0.92181	0.20927	Pass QC	MT CUK	Shih Tzu	Frozen	PRJNA489159
CMT-60	SRR7781029	67943838	0.96498	0.92432	0.54974	140.501	0.000726	MT	MT	Tumor	29677107	0.92181	0.20927	Pass QC	MT CUK	Shih Tzu	Frozen	PRJNA489159
CMT-603	SRR7780970	46343602	0.98104	0.93203	0.63127	95.0816	0.000854	MT	MT	Normal	Normal_sample	0.90586	0.25008	Pass QC	MT CUK	No breed provided	Frozen	PRJNA489159
CMT-603	SRR7780971	40974218	0.98351	0.9382	0.6459	94.2837	0.000917	MT	MT	Tumor	29332296	0.90586	0.25008	Pass QC	MT CUK	No breed provided	Frozen	PRJNA489159
CMT-606	SRR7780867	39717284	0.98188	0.93791	0.63943	87.7059	0.000849	MT	MT	Normal	Normal_sample	0.93868	0.2464	Pass QC	MT CUK	Poodle	Frozen	PRJNA489159
CMT-606	SRR7780866	67988532	0.98305	0.93717	0.642	144.211	0.000735	MT	MT	Tumor	29653170	0.93868	0.2464	Pass QC	MT CUK	Poodle	Frozen	PRJNA489159
CMT-613	SRR7780865	31398220	0.9755	0.94003	0.5722	71.3029	0.001028	MT	MT	Normal	Normal_sample	0.93123	0.21152	Pass QC	MT CUK	Shih Tzu	Frozen	PRJNA489159
CMT-613	SRR7780864	81927498	0.98238	0.93341	0.64238	172.287	0.000697	MT	MT	Tumor	29592190	0.93123	0.21152	Pass QC	MT CUK	Shih Tzu	Frozen	PRJNA489159
CMT-615	SRR7780871	37657839	0.98185	0.94224	0.62664	82.4498	0.000971	MT	MT	Normal	Normal_sample	0.95492	0.30524	Pass QC	MT CUK	Pomeranian	Frozen	PRJNA489159
CMT-615	SRR7780870	85826825	0.98169	0.93098	0.63433	164.591	0.000715	MT	MT	Tumor	29708020	0.95492	0.30524	Pass QC	MT CUK	Pomeranian	Frozen	PRJNA489159
CMT-63	SRR7780761	40451188	0.96089	0.91527	0.50787	78.823	0.00107	MT	MT	Normal	Normal_sample	0.90285	0.18517	Pass QC	MT CUK	Shih Tzu	Frozen	PRJNA489159
CMT-63	SRR7780760	65366164	0.96752	0.9285	0.55372	137.69	0.000798	MT	MT	Tumor	29700513	0.90285	0.18517	Pass QC	MT CUK	Shih Tzu	Frozen	PRJNA489159
CMT-630	SRR7780869	36565925	0.98176	0.93938	0.6248	78.3609	0.000978	MT	MT	Normal	Normal_sample	0.94168	0.25965	Pass QC	MT CUK	Cocker Spaniel	Frozen	PRJNA489159
CMT-630	SRR7780868	72136385	0.98282	0.93842	0.65265	150.486	0.000748	MT	MT	Tumor	29626661	0.94168	0.25965	Pass QC	MT CUK	Cocker Spaniel	Frozen	PRJNA489159
CMT-632	SRR7780859	36715521	0.98136	0.93903	0.6197	80.265	0.000856	MT	MT	Normal	Normal_sample	0.89574	0.24671	Pass QC	MT CUK	King Charles Spaniel	Frozen	PRJNA489159
CMT-632	SRR7780858	81592887	0.98403	0.93987	0.647	160.738	0.00069	MT	MT	Tumor	29612575	0.89574	0.24671	Pass QC	MT CUK	King Charles Spaniel	Frozen	PRJNA489159
CMT-634	SRR7780751	44029639	0.98258	0.94164	0.63462	93.4056	0.000834	MT	MT	Normal	Normal_sample	0.92176	0.2288	Pass QC	MT CUK	Yorkshire Terrier	Frozen	PRJNA489159
CMT-634	SRR7780821	77709517	0.98263	0.93356	0.65322	138.781	0.000715	MT	MT	Tumor	29641750	0.92176	0.2288	Pass QC	MT CUK	Yorkshire Terrier	Frozen	PRJNA489159
CMT-638	SRR7780753	40720754	0.98184	0.93923	0.62457	86.7397	0.000821	MT	MT	Normal	Normal_sample	0.9275	0.24398	Pass QC	MT CUK	Yorkshire Terrier	Frozen	PRJNA489159
CMT-638	SRR7780754	76088288	0.98298	0.9345	0.65466	145.532	0.00071	MT	MT	Tumor	29637802	0.9275	0.24398	Pass QC	MT CUK	Yorkshire Terrier	Frozen	PRJNA489159
CMT-642	SRR7780747	38301440	0.98232	0.94043	0.63026	82.2803	0.000882	MT	MT	Normal	Normal_sample	0.95038	0.27588	Pass QC	MT CUK	Maltese	Frozen	PRJNA489159
CMT-642	SRR7780748	75736256	0.9828	0.93232	0.62651	148.533	0.000732	MT	MT	Tumor	29647298	0.95038	0.27588	Pass QC	MT CUK	Maltese	Frozen	PRJNA489159
CMT-644	SRR7780749	33192990	0.97549	0.94104	0.56341	74.8135	0.001209	MT	MT	Normal	Normal_sample	0.8854	0.17156	Pass QC	MT CUK	Schnauzer	Frozen	PRJNA489159
CMT-644	SRR7780750	76456661	0.98315	0.9377	0.64576	152.726	0.000772	MT	MT	Tumor	29583582	0.8854	0.17156	Pass QC	MT CUK	Schnauzer	Frozen	PRJNA489159
CMT-651	SRR7780806	42360608	0.97414	0.93154	0.5347	75.4491	0.000951	MT	MT	Normal	Normal_sample	0.91991	0.22201	Pass QC	MT CUK	Maltese	Frozen	PRJNA489159
CMT-651	SRR7780808	76350944	0.98259	0.93489	0.6509	152.947	0.000727	MT	MT	Tumor	29615024	0.91991	0.22201	Pass QC	MT CUK	Maltese	Frozen	PRJNA489159
CMT-652	SRR7781104	43176053	0.9812	0.93787	0.62684	88.5605	0.000872	MT	MT	Normal	Normal_sample	0.93988	0.23178	Pass QC	MT CUK	Poodle	Frozen	PRJNA489159
CMT-652	SRR7781103	81221431	0.98294	0.93504	0.64517	156.49	0.000705	MT	MT	Tumor	29698417	0.93988	0.23178	Pass QC	MT CUK	Poodle	Frozen	PRJNA489159
CMT-659	SRR7781106	37569205	0.98061	0.93668	0.62029	80.2773	0.000951	MT	MT	Normal	Normal_sample	0.94954	0.23711	Pass QC	MT CUK	Shih Tzu	Frozen	PRJNA489159
CMT-659	SRR7781105	83720042	0.98296	0.93557	0.64374	167.942	0.000712	MT	MT	Tumor	29680162	0.94954	0.23711	Pass QC	MT CUK	Shih Tzu	Frozen	PRJNA489159
CMT-660	SRR7781108	37142765	0.981	0.9407	0.62706	78.409	0.000933	MT	MT	Normal	Normal_sample	0.94705	0.28719	Pass QC	MT CUK	Poodle	Frozen	PRJNA489159
CMT-660	SRR7781107	76899099	0.98327	0.93795	0.65013	151.98	0.000743	MT	MT	Tumor	29625292	0.94705	0.28719	Pass QC	MT CUK	Poodle	Frozen	PRJNA489159
CMT-667	SRR7781110	34456347	0.97565	0.9397	0.56649	81.3713	0.001037	MT	MT	Normal	Normal_sample	0.9027	0.21493	Pass QC	MT CUK	Maltese	Frozen	PRJNA489159
CMT-667	SRR7781109	82780925	0.984	0.93849	0.65525	163.46	0.000711	MT	MT	Tumor	29614458	0.9027	0.21493	Pass QC	MT CUK	Maltese	Frozen	PRJNA489159
CMT-678	SRR7781102	34923449	0.9806	0.94202	0.63775	76.2383	0.000901	MT	MT	Normal	Normal_sample	0.95889	0.32457	Pass QC	MT CUK	Mixed	Frozen	PRJNA489159
CMT-678	SRR7781101	87144294	0.98348	0.93851	0.6578	174.212	0.000678	MT	MT	Tumor	29615966	0.95889	0.32457	Pass QC	MT CUK	Mixed	Frozen	PRJNA489159
CMT-685	SRR7781012	38073679	0.98194	0.94424	0.63105	79.6853	0.000879	MT	MT	Normal	Normal_sample	0.95152	0.28646	Pass QC	MT CUK	Maltese	Frozen	PRJNA489159
CMT-685	SRR7781013	53860514	0.9835	0.93997	0.65558	119.52	0.000787	MT	MT	Tumor	29500832	0.95152	0.28646	Pass QC	MT CUK	Maltese	Frozen	PRJNA489159
CMT-686	SRR7781010	30390148	0.97442	0.93834	0.57165	69.8929	0.001004	MT	MT	Normal	Normal_sample	0.91726	0.196	Pass QC	MT CUK	Shih Tzu	Frozen	PRJNA489159
CMT-686	SRR7781011	78759225	0.98244	0.93094	0.64775	156.859	0.000731	MT	MT	Tumor	29532160	0.91726	0.196	Pass QC	MT CUK	Shih Tzu	Frozen	PRJNA489159
CMT-690	SRR7781017	42195775	0.9809	0.94195	0.6314	86.0135	0.000842	MT	MT	Normal	Normal_sample	0.93923	0.2986	Pass QC	MT CUK	Bichon Frise	Frozen	PRJNA489159
CMT-690	SRR7781014	75960166	0.98364	0.94016	0.66074	162.357	0.000691	MT	MT	Tumor	29669959	0.93923	0.2986	Pass QC	MT CUK	Bichon Frise	Frozen	PRJNA489159
CMT-695	SRR7781015	38987596	0.98068	0.94079	0.62326	78.9888	0.000888	MT	MT	Normal	Normal_sample	0.94267	0.26989	Pass QC	MT CUK	Poodle	Frozen	PRJNA489159
CMT-695	SRR7780842	83939545	0.98325	0.9385	0.65747	170.35	0.000686	MT	MT	Tumor	29660049	0.94267	0.26989	Pass QC	MT CUK	Poodle	Frozen	PRJNA489159
CMT-70	SRR7780759	37063383	0.9614	0.91599	0.51004	71.8527	0.001097	MT	MT	Normal	Normal_sample	0.93121	0.26209	Pass QC	MT CUK	Pomeranian	Frozen	PRJNA489159
CMT-70	SRR7780758	67353374	0.96761	0.92748	0.54903	139.216	0.000825	MT	MT	Tumor	29656657	0.93121	0.26209	Pass QC	MT CUK	Pomeranian	Frozen	PRJNA489159
CMT-711	SRR7781005	39476337	0.98077	0.94156	0.61172	80.4363	0.000873	MT	MT	Normal	Normal_sample	0.94315	0.22327	Pass QC	MT CUK	Yorkshire Terrier	Frozen	PRJNA489159
CMT-711	SRR7780907	85276225	0.98309	0.93543	0.64808	159.275	0.000671	MT	MT	Tumor	29663127	0.94315	0.22327	Pass QC	MT CUK	Yorkshire Terrier	Frozen	PRJNA489159
CMT-719	SRR7780906	39775406	0.98162	0.94369	0.63274	84.7164	0.000887	MT	MT	Normal	Normal_sample	0.90756	0.23369	Pass QC	MT CUK	Maltese	Frozen	PRJNA489159
CMT-719	SRR7780905	82905903	0.97744	0.93113	0.65053	165.046	0.000691	MT	MT	Tumor	29451186	0.90756	0.23369	Pass QC	MT CUK	Maltese	Frozen	PRJNA489159
CMT-72	SRR7780765	31619989	0.9649	0.92558	0.54284	71.2469	0.000993	MT	MT	Normal	Normal_sample	0.95817	0.29863	Pass QC	MT CUK	Mixed	Frozen	PRJNA489159
CMT-72	SRR7780764	74297418	0.96772	0.9264	0.54438	149.1	0.000747	MT	MT	Tumor	29575093	0.95817	0.29863	Pass QC	MT CUK	Mixed	Frozen	PRJNA489159
CMT-724	SRR7780958	38498428	0.97964	0.93814	0.62071	77.0755	0.000884	MT	MT	Normal	Normal_sample	0.9448	0.27233	Pass QC	MT CUK	Maltese	Frozen	PRJNA489159
CMT-724	SRR7780903	67991626	0.98111	0.93453	0.63885	139.326	0.000724	MT	MT	Tumor	29609188	0.9448	0.27233	Pass QC	MT CUK	Maltese	Frozen	PRJNA489159
CMT-725	SRR7780902	31639952	0.97695	0.94373	0.5696	74.5835	0.001101	MT	MT	Normal	Normal_sample	0.93023	0.2371	Pass QC	MT CUK	Maltese	Frozen	PRJNA489159
CMT-725	SRR7780901	77095423	0.98089	0.93719	0.64228	149.398	0.00074	MT	MT	Tumor	29575262	0.93023	0.2371	Pass QC	MT CUK	Maltese	Frozen	PRJNA489159
CMT-730	SRR7780900	41198041	0.98139	0.94301	0.63299	83.9148	0.00088	MT	MT	Normal	Normal_sample	0.94421	0.26164	Pass QC	MT CUK	Maltese	Frozen	PRJNA489159
CMT-730	SRR7780899	69292730	0.98039	0.9324	0.63215	133.673	0.000745	MT	MT	Tumor	29612532	0.94421	0.26164	Pass QC	MT CUK	Maltese	Frozen	PRJNA489159
CMT-737	SRR7780898	31274106	0.97642	0.94176	0.56915	71.4516	0.001225	MT	MT	Normal	Normal_sample	0.94233	0.25075	Pass QC	MT CUK	Cocker Spaniel	Frozen	PRJNA489159
CMT-737	SRR7780796	86686412	0.98097	0.93629	0.63101	165.839	0.000772	MT	MT	Tumor	29594721	0.94233	0.25075	Pass QC	MT CUK	Cocker Spaniel	Frozen	PRJNA489159
CMT-74	SRR7780763	41267114	0.95967	0.91438	0.49856	80.9515	0.001004	MT	MT	Normal	Normal_sample	0.90821	0.18263	Pass QC	MT CUK	Shih Tzu	Frozen	PRJNA489159
CMT-74	SRR7780762	65754186	0.96758	0.92723	0.54754	137.55	0.00081	MT	MT	Tumor	29707888	0.90821	0.18263	Pass QC	MT CUK	Shih Tzu	Frozen	PRJNA489159
CMT-756	SRR7780799	30660044	0.95953	0.9073	0.57945	65.8931	0.0011	MT	MT	Normal	Normal_sample	0.94443	0.25475	Pass QC	MT CUK	Maltese	Frozen	PRJNA489159
CMT-756	SRR7780800	83211337	0.98056	0.9337	0.65009	76.2047	0.000971	MT	MT	Tumor	28982273	0.94443	0.25475	Pass QC	MT CUK	Maltese	Frozen	PRJNA489159
CMT-77	SRR7780757	39545854	0.96021	0.91313	0.50218	76.1982	0.001041	MT	MT	Normal	Normal_sample	0.89542	0.26308	Pass QC	MT CUK	Beagle	Frozen	PRJNA489159
CMT-77	SRR7780756	76111072	0.96647	0.92534	0.54173	155.297	0.000775	MT	MT	Tumor	29728822	0.89542	0.26308	Pass QC	MT CUK	Beagle	Frozen	PRJNA489159
CMT-774	SRR7780802	39311451	0.98078	0.94131	0.63959	83.0018	0.000818	MT	MT	Normal	Normal_sample	0.9405	0.26677	Pass QC	MT CUK	Maltese	Frozen	PRJNA489159
CMT-774	SRR7780803	71679499	0.97982	0.92978	0.64885	136.254	0.000705	MT	MT	Tumor	29589927	0.9405	0.26677	Pass QC	MT CUK	Maltese	Frozen	PRJNA489159
CMT-776	SRR7780804	35753430	0.98377	0.9455	0.63752	76.6019	0.000994	MT	MT	Normal	Normal_sample	0.94675	0.28206	Pass QC	MT CUK	Maltese	Frozen	PRJNA489159
CMT-776	SRR7780805	74401526	0.9796	0.93329	0.65179	147.407	0.000744	MT	MT	Tumor	29543168	0.94675	0.28206	Pass QC	MT CUK	Maltese	Frozen	PRJNA489159
CMT-78	SRR7780876	32964282	0.94547	0.91924	0.43423	56.4057	0.001001	MT	MT	Normal	Normal_sample	0.93771	0.27456	Pass QC	MT CUK	Cocker Spaniel	Frozen	PRJNA489159
CMT-78	SRR7780877	58441774	0.95331	0.91331	0.40012	88.4019	0.000863	MT	MT	Tumor	28834659	0.93771	0.27456	Pass QC	MT CUK	Cocker Spaniel	Frozen	PRJNA489159
CMT-785	SRR7780807	29420094	0.95816	0.90022	0.55903	66.802	0.000975	MT	MT	Normal	Normal_sample	0.93375	0.29778	Pass QC	MT CUK	Old English Sheepdog	Frozen	PRJNA489159
CMT-785	SRR7780755	74125953	0.98042	0.93122	0.63806	139.047	0.000719	MT	MT	Tumor	29484947	0.93375	0.29778	Pass QC	MT CUK	Old English Sheepdog	Frozen	PRJNA489159
CMT-8	SRR7780918	38516323	0.95981	0.91311	0.50159	72.9884	0.000976	MT	MT	Normal	Normal_sample	0.94317	0.25163	Pass QC	MT CUK	Chihuahua	Frozen	PRJNA489159
CMT-8	SRR7780919	89994679	0.96061	0.92558	0.52961	183.312	0.000721	MT	MT	Tumor	29802874	0.94317	0.25163	Pass QC	MT CUK	Chihuahua	Frozen	PRJNA489159
CMT-84	SRR7780878	27797471	0.91725	0.90365	0.58907	57.2595	0.001237	MT	MT	Normal	Normal_sample	0.95544	0.29081	Pass QC	MT CUK	No breed provided	Frozen	PRJNA489159
CMT-84	SRR7780879	69699520	0.96835	0.92925	0.62621	167.974	0.000794	MT	MT	Tumor	28846208	0.95544	0.29081	Pass QC	MT CUK	No breed provided	Frozen	PRJNA489159
CMT-9	SRR7780920	43745772	0.96172	0.9164	0.50623	85.5661	0.000973	MT	MT	Normal	Normal_sample	0.90465	0.22783	Pass QC	MT CUK	Maltese	Frozen	PRJNA489159
CMT-9	SRR7780921	79277595	0.96043	0.92298	0.52575	156.653	0.000782	MT	MT	Tumor	29752465	0.90465	0.22783	Pass QC	MT CUK	Maltese	Frozen	PRJNA489159
CMT-91	SRR7780872	30085993	0.96183	0.91612	0.50193	60.3744	0.001163	MT	MT	Normal	Normal_sample	0.94737	0.24939	Pass QC	MT CUK	Maltese	Frozen	PRJNA489159
CMT-91	SRR7780873	26468352	0.9678	0.92873	0.54646	60.5616	0.001086	MT	MT	Tumor	28413976	0.94737	0.24939	Pass QC	MT CUK	Maltese	Frozen	PRJNA489159
CMT-92	SRR7780874	38784747	0.96236	0.91713	0.51157	76.9444	0.001171	MT	MT	Normal	Normal_sample	0.93521	0.18741	Pass QC	MT CUK	Schnauzer	Frozen	PRJNA489159
CMT-92	SRR7780875	79304364	0.96776	0.92931	0.5495	164.252	0.000855	MT	MT	Tumor	29753887	0.93521	0.18741	Pass QC	MT CUK	Schnauzer	Frozen	PRJNA489159
CMT-93	SRR7780880	38885294	0.9808	0.93116	0.63252	84.518	0.00084	MT	MT	Normal	Normal_sample	0.96026	0.2713	Pass QC	MT CUK	Maltese	Frozen	PRJNA489159
CMT-93	SRR7780881	85202904	0.98149	0.93255	0.63394	164.675	0.000675	MT	MT	Tumor	29693675	0.96026	0.2713	Pass QC	MT CUK	Maltese	Frozen	PRJNA489159
CMT-97	SRR7780972	76046821	0.95585	0.90506	0.50711	131.35	0.000772	MT	MT	Normal	Normal_sample	0.81919	0.14399	Pass QC	MT CUK	Maltese	Frozen	PRJNA489159
CMT-97	SRR7780975	74877035	0.96701	0.92585	0.55228	156.826	0.000762	MT	MT	Tumor	29875411	0.81919	0.14399	Pass QC	MT CUK	Maltese	Frozen	PRJNA489159
CMT-99	SRR7780974	37165208	0.96158	0.91486	0.50721	71.7471	0.000944	MT	MT	Normal	Normal_sample	0.92733	0.24888	Pass QC	MT CUK	Maltese	Frozen	PRJNA489159
CMT-99	SRR7780977	67654704	0.9685	0.92909	0.53869	137.629	0.0008	MT	MT	Tumor	29665928	0.92733	0.24888	Pass QC	MT CUK	Maltese	Frozen	PRJNA489159
ColWym	SAMN03436669	71400000	0.92527	0.89303	0.55427	98.8264	0.00213	OSA	OSA	Normal	Normal_sample	0.95847	0.21546	Pass QC	OSA BI	Greyhound	Frozen	PRJNA247493
ColWym	SAMN03732753	109599623	0.92047	0.87282	0.56551	121.794	0.002149	OSA	OSA	Tumor	28807751	0.95847	0.21546	Pass QC	OSA BI	Greyhound	Frozen	PRJNA247493
DD0001	ERR1681499-ERR1681454	67993080	0.94294	0.90911	0.61507	93.3866	0.001184	OM	OM	Normal	Normal_sample	0.85109	0.19041	Pass QC	OM SC	No breed provided	FFPE	PRJEB12081
DD0001	ERR1681500-ERR1681455	66708097	0.9511	0.91987	0.61584	88.8448	0.00123	OM	OM	Tumor	28601109	0.85109	0.19041	Pass QC	OM SC	No breed provided	FFPE	PRJEB12081
DD0002	ERR1681456-ERR1681501	74108180	0.94998	0.9161	0.59327	100.459	0.001096	OM	OM	Normal	Normal_sample	0.82245	0.20021	Pass QC	OM SC	No breed provided	FFPE	PRJEB12081
DD0002	ERR1681457-ERR1681502	94156174	0.93681	0.89589	0.59669	123.082	0.001022	OM	OM	Tumor	29125969	0.82245	0.20021	Pass QC	OM SC	No breed provided	FFPE	PRJEB12081
DD0002-1	ERR1681458-ERR1681503	60255253	0.92754	0.88869	0.60957	82.8978	0.001205	OM	OM	Tumor	28490732	0.79823	0.17599	Pass QC	OM SC	No breed provided	FFPE	PRJEB12081
DD0005	ERR1681462-ERR1681507	46953171	0.92678	0.89321	0.62866	64.6663	0.001268	OM	OM	Normal	Normal_sample	0.87446	0.23106	Pass QC	OM SC	No breed provided	FFPE	PRJEB12081
DD0005	ERR1681463-ERR1681508	52891507	0.9543	0.924	0.61084	73.3264	0.001369	OM	OM	Tumor	28446245	0.87446	0.23106	Pass QC	OM SC	No breed provided	FFPE	PRJEB12081
DD0005-1	ERR1681464-ERR1681509	48516492	0.95098	0.92055	0.61183	66.4164	0.001466	OM	OM	Tumor	27915097	0.82558	0.18218	Pass QC	OM SC	No breed provided	FFPE	PRJEB12081
DD0006	ERR1681465-ERR1681510	61555864	0.96039	0.92851	0.602	85.9223	0.001098	OM	OM	Normal	Normal_sample	0.8379	0.22785	Pass QC	OM SC	No breed provided	FFPE	PRJEB12081
DD0006	ERR1681466-ERR1681511	58419866	0.95059	0.91759	0.60199	81.4149	0.001137	OM	OM	Tumor	28918201	0.8379	0.22785	Pass QC	OM SC	No breed provided	FFPE	PRJEB12081
DD0006-1	ERR1681467-ERR1681512	53724535	0.96298	0.93208	0.60901	75.2412	0.001235	OM	OM	Tumor	28794730	0.85165	0.2416	Pass QC	OM SC	No breed provided	FFPE	PRJEB12081
DD0007	ERR2396468-ERR2496954	70243307	0.94792	0.91721	0.60201	82.3399	0.001309	OM	OM	Normal	Normal_sample	0.88132	0.16845	Pass QC	OM SC	No breed provided	FFPE	PRJEB12081
DD0007	ERR2396469-ERR2496955	80740986	0.95019	0.91572	0.615	98.4527	0.001106	OM	OM	Tumor	28940695	0.88132	0.16845	Pass QC	OM SC	No breed provided	FFPE	PRJEB12081
DD0008	ERR2396466-ERR2496952	77282443	0.93995	0.90504	0.61182	96.4832	0.001106	OM	OM	Normal	Normal_sample	0.80341	0.16925	Pass QC	OM SC	No breed provided	FFPE	PRJEB12081
DD0008	ERR2396467-ERR2496953	82366343	0.9544	0.92061	0.5887	98.8843	0.001175	OM	OM	Tumor	29084831	0.80341	0.16925	Pass QC	OM SC	No breed provided	FFPE	PRJEB12081
DD0010	ERR2436319-ERR2496966	49453162	0.94533	0.91315	0.63029	38.074	0.001748	OM	OM	Normal	Normal_sample	0.84951	0.21535	Pass QC	OM SC	No breed provided	FFPE	PRJEB12081
DD0010	ERR2436320-ERR2496967	47709219	0.95126	0.91985	0.63858	36.5978	0.001507	OM	OM	Tumor	24024604	0.84951	0.21535	Pass QC	OM SC	No breed provided	FFPE	PRJEB12081
DD0012	ERR2436317-ERR2496964	48200830	0.91016	0.88279	0.67389	36.787	0.001459	OM	OM	Normal	Normal_sample	0.81275	0.18566	Pass QC	OM SC	No breed provided	FFPE	PRJEB12081
DD0012	ERR2436318-ERR2496965	48808906	0.90388	0.86397	0.63862	33.8102	0.001273	OM	OM	Tumor	24304783	0.81275	0.18566	Pass QC	OM SC	No breed provided	FFPE	PRJEB12081
DD0013	ERR1681437-ERR1681482	47257028	0.95498	0.92297	0.60692	72.4403	0.001469	OM	OM	Tumor	28634962	0.88446	0.20994	Pass QC	OM SC	No breed provided	FFPE	PRJEB12081
DD0013	ERR1681438-ERR1681483	70427577	0.93618	0.89839	0.6148	100.938	0.000982	OM	OM	Normal	Normal_sample	0.88446	0.20994	Pass QC	OM SC	No breed provided	FFPE	PRJEB12081
DD0014	ERR1681471-ERR1681516	52244806	0.9596	0.92861	0.60095	68.3445	0.001365	OM	OM	Normal	Normal_sample	0.87326	0.24935	Pass QC	OM SC	No breed provided	FFPE	PRJEB12081
DD0014	ERR1681472-ERR1681517	71463455	0.95122	0.91455	0.61996	97.6301	0.001085	OM	OM	Tumor	28787434	0.87326	0.24935	Pass QC	OM SC	No breed provided	FFPE	PRJEB12081
DD0014-1	ERR1681473-ERR1681518	54869255	0.96209	0.93258	0.61134	72.3828	0.001465	OM	OM	Tumor	28356556	0.85669	0.23278	Pass QC	OM SC	No breed provided	FFPE	PRJEB12081
DD0015	ERR2436315-ERR2496962	45871698	0.9658	0.93819	0.63195	35.5245	0.002184	OM	OM	Normal	Normal_sample	0.85011	0.21162	Pass QC	OM SC	No breed provided	FFPE	PRJEB12081
DD0015	ERR2436316-ERR2496963	51803236	0.96088	0.92997	0.64595	41.8	0.001389	OM	OM	Tumor	25939686	0.85011	0.21162	Pass QC	OM SC	No breed provided	FFPE	PRJEB12081
DD0016	ERR1681439-ERR1681484	52812937	0.96075	0.93094	0.61582	75.8427	0.001436	OM	OM	Normal	Normal_sample	0.88197	0.27091	Pass QC	OM SC	No breed provided	FFPE	PRJEB12081
DD0016	ERR1681440-ERR1681485	57124460	0.9684	0.93966	0.5911	81.1575	0.001335	OM	OM	Tumor	28627194	0.88197	0.27091	Pass QC	OM SC	No breed provided	FFPE	PRJEB12081
DD0041	ERR1681435-ERR1681480	71705220	0.94052	0.90377	0.58687	100.696	0.001142	OM	OM	Normal	Normal_sample	0.86223	0.27881	Pass QC	OM SC	No breed provided	FFPE	PRJEB12081
DD0041	ERR1681436-ERR1681481	64031356	0.95323	0.92027	0.59503	90.9658	0.001423	OM	OM	Tumor	29155358	0.86223	0.27881	Pass QC	OM SC	No breed provided	FFPE	PRJEB12081
DD0042	ERR1681474-ERR1681519	50564244	0.94952	0.91667	0.63003	66.9246	0.001314	OM	OM	Normal	Normal_sample	0.89208	0.26111	Pass QC	OM SC	No breed provided	FFPE	PRJEB12081
DD0042	ERR1681475-ERR1681520	47181701	0.96116	0.93395	0.62556	62.2854	0.001737	OM	OM	Tumor	27320304	0.89208	0.26111	Pass QC	OM SC	No breed provided	FFPE	PRJEB12081
DD0042-1	ERR1681476-ERR1681521	43792819	0.93361	0.89813	0.6477	58.0397	0.001268	OM	OM	Tumor	27647487	0.87619	0.2441	Pass QC	OM SC	No breed provided	FFPE	PRJEB12081
DD0042-2	ERR1681477-ERR1681522	46448310	0.94983	0.91766	0.64658	62.9035	0.001485	OM	OM	Tumor	27850065	0.88683	0.26195	Pass QC	OM SC	No breed provided	FFPE	PRJEB12081
DD0044	ERR1672129-ERR1672216	49900033	0.95196	0.91798	0.59435	72.5202	0.001211	OM	OM	Normal	Normal_sample	0.81134	0.19032	Pass QC	OM SC	No breed provided	FFPE	PRJEB12081
DD0044	ERR1672130-ERR1672217	56640300	0.90587	0.86134	0.61913	81.7465	0.001095	OM	OM	Tumor	28364680	0.81134	0.19032	Pass QC	OM SC	No breed provided	FFPE	PRJEB12081
DD0045	ERR1681442-ERR1681487	55917546	0.96025	0.92683	0.62559	69.0636	0.001087	OM	OM	Normal	Normal_sample	0.85901	0.20249	Pass QC	OM SC	No breed provided	FFPE	PRJEB12081
DD0045	ERR1681443-ERR1681488	61536858	0.94744	0.91048	0.62957	77.1809	0.001039	OM	OM	Tumor	28652651	0.85901	0.20249	Pass QC	OM SC	No breed provided	FFPE	PRJEB12081
DD0046	ERR1672131-ERR1672218	60613706	0.94224	0.90666	0.60303	90.9907	0.001158	OM	OM	Normal	Normal_sample	0.80117	0.16975	Pass QC	OM SC	No breed provided	FFPE	PRJEB12081
DD0046	ERR1672132-ERR1672219	63891449	0.95377	0.92015	0.57366	90.8118	0.001188	OM	OM	Tumor	28928886	0.80117	0.16975	Pass QC	OM SC	No breed provided	FFPE	PRJEB12081
DD0047	ERR1672133-ERR1672220	59317886	0.94072	0.90427	0.59908	86.369	0.00109	OM	OM	Normal	Normal_sample	0.83032	0.14876	Pass QC	OM SC	No breed provided	FFPE	PRJEB12081
DD0047	ERR1672134-ERR1672221	58538110	0.94099	0.90312	0.61115	87.0281	0.001051	OM	OM	Tumor	28874562	0.83032	0.14876	Pass QC	OM SC	No breed provided	FFPE	PRJEB12081
DD0048	ERR1681444-ERR1681489	50519302	0.96303	0.93448	0.6262	61.0933	0.001479	OM	OM	Normal	Normal_sample	0.88951	0.26727	Pass QC	OM SC	No breed provided	FFPE	PRJEB12081
DD0048	ERR1681445-ERR1681490	56875197	0.96057	0.93198	0.63626	71.9018	0.001369	OM	OM	Tumor	28162087	0.88951	0.26727	Pass QC	OM SC	No breed provided	FFPE	PRJEB12081
DD0049	ERR1672135-ERR1672222	51126803	0.95083	0.91698	0.61729	78.2277	0.001236	OM	OM	Normal	Normal_sample	0.80116	0.20819	Pass QC	OM SC	No breed provided	FFPE	PRJEB12081
DD0049	ERR1672136-ERR1672223	61547851	0.90538	0.85612	0.61254	90.1214	0.001194	OM	OM	Tumor	27981095	0.80116	0.20819	Pass QC	OM SC	No breed provided	FFPE	PRJEB12081
DD0050	ERR1672137-ERR1672224	45886468	0.95777	0.92558	0.62823	70.8685	0.001283	OM	OM	Normal	Normal_sample	0.85819	0.14532	Pass QC	OM SC	No breed provided	FFPE	PRJEB12081
DD0050	ERR1672138-ERR1672225	61807737	0.94434	0.90859	0.61998	91.6921	0.001124	OM	OM	Tumor	28744707	0.85819	0.14532	Pass QC	OM SC	No breed provided	FFPE	PRJEB12081
DD0051	ERR1672139-ERR1672226	43915819	0.9592	0.92781	0.60868	64.2442	0.001328	OM	OM	Normal	Normal_sample	0.81227	0.20175	Pass QC	OM SC	No breed provided	FFPE	PRJEB12081
DD0051	ERR1672140-ERR1672227	58069787	0.91588	0.86514	0.61818	81.7923	0.001052	OM	OM	Tumor	27925359	0.81227	0.20175	Pass QC	OM SC	No breed provided	FFPE	PRJEB12081
DD0052	ERR1672141-ERR1672228	54662190	0.94117	0.90359	0.59372	77.1511	0.001137	OM	OM	Normal	Normal_sample	0.84014	0.20878	Pass QC	OM SC	No breed provided	FFPE	PRJEB12081
DD0052	ERR1672142-ERR1672229	60310235	0.94353	0.90667	0.5993	87.4721	0.001121	OM	OM	Tumor	28713064	0.84014	0.20878	Pass QC	OM SC	No breed provided	FFPE	PRJEB12081
DD0053	ERR1672143-ERR1672230	49395904	0.96099	0.93024	0.58546	69.9244	0.001283	OM	OM	Normal	Normal_sample	0.72832	0.06288	Pass QC	OM SC	No breed provided	FFPE	PRJEB12081
DD0053	ERR1672144-ERR1672231	77545795	0.8897	0.83868	0.61479	108.005	0.00108	OM	OM	Tumor	25435692	0.72832	0.06288	Pass QC	OM SC	No breed provided	FFPE	PRJEB12081
DD0054	ERR1681446-ERR1681491	47550477	0.96996	0.94209	0.63019	59.0103	0.001491	OM	OM	Normal	Normal_sample	0.89698	0.20514	Pass QC	OM SC	No breed provided	FFPE	PRJEB12081
DD0054	ERR1681447-ERR1681492	63956532	0.9494	0.91247	0.61977	80.0247	0.001106	OM	OM	Tumor	28608011	0.89698	0.20514	Pass QC	OM SC	No breed provided	FFPE	PRJEB12081
DD0055	ERR1672145-ERR1672232	41337389	0.96305	0.93463	0.60054	59.1074	0.001613	OM	OM	Normal	Normal_sample	0.88628	0.27414	Pass QC	OM SC	No breed provided	FFPE	PRJEB12081
DD0055	ERR1672146-ERR1672233	57275671	0.95239	0.91829	0.60053	81.7711	0.001077	OM	OM	Tumor	28506181	0.88628	0.27414	Pass QC	OM SC	No breed provided	FFPE	PRJEB12081
DD0056	ERR1672147-ERR1672234	49157941	0.96165	0.93082	0.56815	67.8171	0.001453	OM	OM	Normal	Normal_sample	0.82437	0.18892	Pass QC	OM SC	No breed provided	FFPE	PRJEB12081
DD0056	ERR1672148-ERR1672235	52228145	0.96034	0.92808	0.58015	73.217	0.001405	OM	OM	Tumor	28749576	0.82437	0.18892	Pass QC	OM SC	No breed provided	FFPE	PRJEB12081
DD0057	ERR1672149-ERR1672236	49129283	0.94103	0.90397	0.62755	67.3193	0.001259	OM	OM	Normal	Normal_sample	0.84087	0.23033	Pass QC	OM SC	No breed provided	FFPE	PRJEB12081
DD0057	ERR1672150-ERR1672237	50565014	0.93876	0.90083	0.62299	67.9862	0.001241	OM	OM	Tumor	28237341	0.84087	0.23033	Pass QC	OM SC	No breed provided	FFPE	PRJEB12081
DD0058	ERR1672151-ERR1672238	47386144	0.96123	0.92862	0.6077	63.1738	0.001329	OM	OM	Normal	Normal_sample	0.85013	0.24247	Pass QC	OM SC	No breed provided	FFPE	PRJEB12081
DD0058	ERR1672152-ERR1672239	52581931	0.95258	0.91859	0.6153	71.3468	0.0012	OM	OM	Tumor	28491150	0.85013	0.24247	Pass QC	OM SC	No breed provided	FFPE	PRJEB12081
DD0059	ERR1672153-ERR1672240	53823935	0.95305	0.91882	0.6115	72.5058	0.001159	OM	OM	Normal	Normal_sample	0.82063	0.21203	Pass QC	OM SC	No breed provided	FFPE	PRJEB12081
DD0059	ERR1672154-ERR1672241	56692591	0.9334	0.89202	0.63721	77.595	0.001119	OM	OM	Tumor	28233095	0.82063	0.21203	Pass QC	OM SC	No breed provided	FFPE	PRJEB12081
DD0060	ERR1672155-ERR1672242	49880746	0.95373	0.91883	0.62191	68.3242	0.001101	OM	OM	Normal	Normal_sample	0.73876	0.11367	Pass QC	OM SC	No breed provided	FFPE	PRJEB12081
DD0060	ERR1672156-ERR1672243	65148450	0.91304	0.86624	0.64136	82.3865	0.001126	OM	OM	Tumor	27358738	0.73876	0.11367	Pass QC	OM SC	No breed provided	FFPE	PRJEB12081
DD0061	ERR1672157-ERR1672244	47046108	0.96125	0.9306	0.61156	63.0648	0.001483	OM	OM	Normal	Normal_sample	0.84335	0.22291	Pass QC	OM SC	No breed provided	FFPE	PRJEB12081
DD0061	ERR1672158-ERR1672245	62281924	0.91876	0.87216	0.62951	82.2509	0.001114	OM	OM	Tumor	28166583	0.84335	0.22291	Pass QC	OM SC	No breed provided	FFPE	PRJEB12081
DD0062	ERR1672159-ERR1672246	50383677	0.96049	0.93151	0.58498	72.9244	0.001608	OM	OM	Normal	Normal_sample	0.78436	0.1744	Pass QC	OM SC	No breed provided	FFPE	PRJEB12081
DD0062	ERR1672160-ERR1672247	52009590	0.90328	0.8585	0.61368	75.5798	0.001138	OM	OM	Tumor	27981948	0.78436	0.1744	Pass QC	OM SC	No breed provided	FFPE	PRJEB12081
DD0063	ERR1672161-ERR1672248	55763015	0.95163	0.91746	0.58278	80.6034	0.001156	OM	OM	Normal	Normal_sample	0.80024	0.1945	Pass QC	OM SC	No breed provided	FFPE	PRJEB12081
DD0063	ERR1672162-ERR1672249	58754922	0.9291	0.88851	0.59877	85.3367	0.00111	OM	OM	Tumor	28674167	0.80024	0.1945	Pass QC	OM SC	No breed provided	FFPE	PRJEB12081
DD0064	ERR1672163-ERR1672250	56330155	0.94856	0.91289	0.58323	81.0847	0.001081	OM	OM	Normal	Normal_sample	0.83144	0.18253	Pass QC	OM SC	No breed provided	FFPE	PRJEB12081
DD0064	ERR1672164-ERR1672251	62357892	0.93618	0.89428	0.59106	89.7087	0.001028	OM	OM	Tumor	28800105	0.83144	0.18253	Pass QC	OM SC	No breed provided	FFPE	PRJEB12081
DD0065	ERR1672165-ERR1672252	55073747	0.95534	0.92217	0.57184	79.3145	0.001208	OM	OM	Normal	Normal_sample	0.84321	0.2181	Pass QC	OM SC	No breed provided	FFPE	PRJEB12081
DD0065	ERR1672166-ERR1672253	61953744	0.94196	0.90276	0.57905	88.8453	0.001098	OM	OM	Tumor	28873380	0.84321	0.2181	Pass QC	OM SC	No breed provided	FFPE	PRJEB12081
DD0066	ERR1672167-ERR1672254	53442174	0.95941	0.92789	0.59072	77.7658	0.001771	OM	OM	Tumor	28848639	0.85736	0.23373	Pass QC	OM SC	No breed provided	FFPE	PRJEB12081
DD0066	ERR1672168-ERR1672255	46310072	0.95938	0.92987	0.61665	70.183	0.001473	OM	OM	Normal	Normal_sample	0.85736	0.23373	Pass QC	OM SC	No breed provided	FFPE	PRJEB12081
DD0067	ERR1672169-ERR1672256	66130890	0.94477	0.90635	0.63807	95.0439	0.001124	OM	OM	Normal	Normal_sample	0.84259	0.1659	Pass QC	OM SC	No breed provided	FFPE	PRJEB12081
DD0067	ERR1672170-ERR1672257	50212597	0.96096	0.92949	0.61238	69.7072	0.001368	OM	OM	Tumor	28495770	0.84259	0.1659	Pass QC	OM SC	No breed provided	FFPE	PRJEB12081
DD0068	ERR1672171-ERR1672258	52915063	0.94562	0.90941	0.62949	76.7124	0.001158	OM	OM	Normal	Normal_sample	0.848	0.19391	Pass QC	OM SC	No breed provided	FFPE	PRJEB12081
DD0068	ERR1672172-ERR1672259	51617341	0.94441	0.90543	0.60915	70.5337	0.001165	OM	OM	Tumor	28667215	0.848	0.19391	Pass QC	OM SC	No breed provided	FFPE	PRJEB12081
DD0069	ERR1672173-ERR1672260	49574891	0.96231	0.93181	0.59571	67.1244	0.001722	OM	OM	Normal	Normal_sample	0.83689	0.22169	Pass QC	OM SC	No breed provided	FFPE	PRJEB12081
DD0069	ERR1672174-ERR1672261	54984301	0.95986	0.92922	0.61902	77.4963	0.001375	OM	OM	Tumor	28568595	0.83689	0.22169	Pass QC	OM SC	No breed provided	FFPE	PRJEB12081
DD0070	ERR1672175-ERR1672262	50382755	0.96098	0.93096	0.6055	69.4662	0.001325	OM	OM	Normal	Normal_sample	0.86575	0.24549	Pass QC	OM SC	No breed provided	FFPE	PRJEB12081
DD0070	ERR1672176-ERR1672263	53560222	0.95467	0.92059	0.61412	74.3027	0.001109	OM	OM	Tumor	28819514	0.86575	0.24549	Pass QC	OM SC	No breed provided	FFPE	PRJEB12081
DD0071	ERR1672177-ERR1672264	42731307	0.96196	0.93352	0.61612	59.2438	0.001694	OM	OM	Normal	Normal_sample	0.83088	0.20072	Pass QC	OM SC	No breed provided	FFPE	PRJEB12081
DD0071	ERR1672178-ERR1672265	51677751	0.92894	0.88966	0.64622	72.4431	0.001123	OM	OM	Tumor	27934742	0.83088	0.20072	Pass QC	OM SC	No breed provided	FFPE	PRJEB12081
DD0072	ERR1681448-ERR1681493	48488830	0.96896	0.942	0.61746	58.8171	0.001745	OM	OM	Normal	Normal_sample	0.84387	0.16718	Pass QC	OM SC	No breed provided	FFPE	PRJEB12081
DD0072	ERR1681449-ERR1681494	54809622	0.95357	0.92077	0.63956	66.3938	0.001323	OM	OM	Tumor	27738454	0.84387	0.16718	Pass QC	OM SC	No breed provided	FFPE	PRJEB12081
DD0073	ERR1672179-ERR1672266	57780352	0.95814	0.92642	0.59741	78.1938	0.001318	OM	OM	Normal	Normal_sample	0.82853	0.18526	Pass QC	OM SC	No breed provided	FFPE	PRJEB12081
DD0073	ERR1672180-ERR1672267	56385629	0.94427	0.90896	0.62343	79.2062	0.001119	OM	OM	Tumor	28764018	0.82853	0.18526	Pass QC	OM SC	No breed provided	FFPE	PRJEB12081
DD0074	ERR1672181-ERR1672268	57378405	0.95434	0.9207	0.60556	80.2577	0.00112	OM	OM	Normal	Normal_sample	0.83805	0.17802	Pass QC	OM SC	No breed provided	FFPE	PRJEB12081
DD0074	ERR1672182-ERR1672269	77000069	0.94356	0.90443	0.60502	106.331	0.001038	OM	OM	Tumor	28573105	0.83805	0.17802	Pass QC	OM SC	No breed provided	FFPE	PRJEB12081
DD0075	ERR1672183-ERR1672270	70546524	0.93248	0.89272	0.60813	98.3515	0.001066	OM	OM	Normal	Normal_sample	0.73202	0.07818	Pass QC	OM SC	No breed provided	FFPE	PRJEB12081
DD0075	ERR1672184-ERR1672271	74447487	0.9143	0.86707	0.61824	102.339	0.001139	OM	OM	Tumor	27664869	0.73202	0.07818	Pass QC	OM SC	No breed provided	FFPE	PRJEB12081
DD0078	ERR1672186-ERR1672273	49311805	0.95751	0.92703	0.6122	69.2474	0.001491	OM	OM	Normal	Normal_sample	0.8387	0.22224	Pass QC	OM SC	No breed provided	FFPE	PRJEB12081
DD0078	ERR1672187-ERR1672274	56863138	0.93997	0.90433	0.63222	79.2658	0.001232	OM	OM	Tumor	28404040	0.8387	0.22224	Pass QC	OM SC	No breed provided	FFPE	PRJEB12081
DD0079	ERR1672188-ERR1672275	53723673	0.9243	0.88722	0.61325	71.1032	0.001116	OM	OM	Normal	Normal_sample	0.806	0.19543	Pass QC	OM SC	No breed provided	FFPE	PRJEB12081
DD0079	ERR1672189-ERR1672276	50276778	0.96242	0.93581	0.62068	72.6947	0.001556	OM	OM	Tumor	27938844	0.806	0.19543	Pass QC	OM SC	No breed provided	FFPE	PRJEB12081
DD0080	ERR1672190-ERR1672277	64126583	0.9478	0.9127	0.61221	91.5421	0.001109	OM	OM	Tumor	29203057	0.84221	0.24003	Pass QC	OM SC	No breed provided	FFPE	PRJEB12081
DD0080	ERR1672191-ERR1672278	56317014	0.96505	0.93673	0.60163	79.6752	0.001378	OM	OM	Normal	Normal_sample	0.84221	0.24003	Pass QC	OM SC	No breed provided	FFPE	PRJEB12081
DD0081	ERR1681450-ERR1681495	72196643	0.9638	0.93348	0.62666	99.0161	0.001295	OM	OM	Tumor	29231347	0.86556	0.19104	Pass QC	OM SC	No breed provided	FFPE	PRJEB12081
DD0081	ERR1681451-ERR1681496	65967024	0.96952	0.94289	0.61401	88.9191	0.001644	OM	OM	Normal	Normal_sample	0.86556	0.19104	Pass QC	OM SC	No breed provided	FFPE	PRJEB12081
DD0083	ERR1672193-ERR1672280	61725675	0.95684	0.92425	0.59215	85.9586	0.001036	OM	OM	Tumor	29489735	0.86368	0.26162	Pass QC	OM SC	No breed provided	FFPE	PRJEB12081
DD0083	ERR1672194-ERR1672281	64796177	0.95059	0.91579	0.59395	90.3618	0.001016	OM	OM	Normal	Normal_sample	0.86368	0.26162	Pass QC	OM SC	No breed provided	FFPE	PRJEB12081
DD0084	ERR2396464-ERR2496950	80147501	0.95672	0.92381	0.57553	94.2825	0.001149	OM	OM	Tumor	28229445	0.87656	0.2464	Pass QC	OM SC	No breed provided	FFPE	PRJEB12081
DD0084	ERR2396465-ERR2496951	74725620	0.96264	0.93193	0.5912	87.7194	0.00139	OM	OM	Normal	Normal_sample	0.87656	0.2464	Pass QC	OM SC	No breed provided	FFPE	PRJEB12081
DD0085	ERR1672195-ERR1672282	59427325	0.95158	0.91493	0.60307	81.9968	0.001119	OM	OM	Tumor	29167401	0.85695	0.2524	Pass QC	OM SC	No breed provided	FFPE	PRJEB12081
DD0085	ERR1672196-ERR1672283	54099739	0.96577	0.93716	0.60529	76.8025	0.001403	OM	OM	Normal	Normal_sample	0.85695	0.2524	Pass QC	OM SC	No breed provided	FFPE	PRJEB12081
DD0086	ERR2436313-ERR2496960	51462714	0.92057	0.87466	0.62077	38.1518	0.001343	OM	OM	Tumor	25792225	0.8516	0.19157	Pass QC	OM SC	No breed provided	FFPE	PRJEB12081
DD0086	ERR2436314-ERR2496961	55105899	0.96027	0.93035	0.62522	43.3302	0.001491	OM	OM	Normal	Normal_sample	0.8516	0.19157	Pass QC	OM SC	No breed provided	FFPE	PRJEB12081
DD0087	ERR1672197-ERR1672284	56586537	0.95712	0.92434	0.5979	76.7691	0.001223	OM	OM	Tumor	29233309	0.87977	0.25723	Pass QC	OM SC	No breed provided	FFPE	PRJEB12081
DD0087	ERR1672198-ERR1672285	52295552	0.95589	0.92375	0.61248	73.1319	0.001261	OM	OM	Normal	Normal_sample	0.87977	0.25723	Pass QC	OM SC	No breed provided	FFPE	PRJEB12081
DD0089	ERR1672201-ERR1672288	57519696	0.96232	0.93256	0.60667	79.1843	0.001127	OM	OM	Tumor	29315821	0.86111	0.24194	Pass QC	OM SC	No breed provided	FFPE	PRJEB12081
DD0089	ERR1672202-ERR1672289	60590238	0.96482	0.93645	0.589	81.7943	0.00128	OM	OM	Normal	Normal_sample	0.86111	0.24194	Pass QC	OM SC	No breed provided	FFPE	PRJEB12081
DD0091	ERR1672204-ERR1672291	59492403	0.9384	0.89746	0.62493	77.7583	0.001054	OM	OM	Tumor	28673129	0.80676	0.2001	Pass QC	OM SC	No breed provided	FFPE	PRJEB12081
DD0091	ERR1672205-ERR1672292	53011163	0.96368	0.93279	0.59525	71.812	0.001293	OM	OM	Normal	Normal_sample	0.80676	0.2001	Pass QC	OM SC	No breed provided	FFPE	PRJEB12081
DD0092	ERR2436311-ERR2496958	53637694	0.92806	0.8874	0.6682	42.0953	0.001217	OM	OM	Tumor	25731604	0.80323	0.14939	Pass QC	OM SC	No breed provided	FFPE	PRJEB12081
DD0092	ERR2436312-ERR2496959	56926234	0.96989	0.9416	0.64767	44.6069	0.001441	OM	OM	Normal	Normal_sample	0.80323	0.14939	Pass QC	OM SC	No breed provided	FFPE	PRJEB12081
DD0093	ERR1681452-ERR1681497	67595994	0.96914	0.93968	0.6015	92.5991	0.001171	OM	OM	Tumor	29372757	0.89206	0.29655	Pass QC	OM SC	No breed provided	FFPE	PRJEB12081
DD0093	ERR1681453-ERR1681498	61653378	0.96897	0.94188	0.61278	83.2505	0.001416	OM	OM	Normal	Normal_sample	0.89206	0.29655	Pass QC	OM SC	No breed provided	FFPE	PRJEB12081
DD0095	ERR1672206-ERR1681423	52603905	0.96213	0.92789	0.60615	72.8644	0.001085	OM	OM	Normal	Normal_sample	0.86631	0.24247	Pass QC	OM SC	No breed provided	FFPE	PRJEB12081
DD0095	ERR1672207-ERR1681424	58382685	0.96397	0.92858	0.5928	79.4649	0.001085	OM	OM	Tumor	28938779	0.86631	0.24247	Pass QC	OM SC	No breed provided	FFPE	PRJEB12081
DD0096	ERR1672208-ERR1681425	45005796	0.91886	0.87925	0.62637	61.783	0.001246	OM	OM	Normal	Normal_sample	0.82285	0.21207	Pass QC	OM SC	No breed provided	FFPE	PRJEB12081
DD0096	ERR1672209-ERR1681426	48095435	0.87122	0.82362	0.6164	61.3793	0.001281	OM	OM	Tumor	27552954	0.82285	0.21207	Pass QC	OM SC	No breed provided	FFPE	PRJEB12081
DD0097	ERR1672210-ERR1681427	45353924	0.95587	0.92257	0.62045	63.2151	0.001628	OM	OM	Normal	Normal_sample	0.72412	0.09581	Pass QC	OM SC	No breed provided	FFPE	PRJEB12081
DD0097	ERR1672211-ERR1681428	52603262	0.88535	0.83753	0.61636	68.5902	0.001342	OM	OM	Tumor	26931708	0.72412	0.09581	Pass QC	OM SC	No breed provided	FFPE	PRJEB12081
DD0098	ERR1672212-ERR1681429	50368192	0.95456	0.91952	0.60805	70.2688	0.001391	OM	OM	Normal	Normal_sample	0.78853	0.17472	Pass QC	OM SC	No breed provided	FFPE	PRJEB12081
DD0098	ERR1672213-ERR1681430	55278312	0.92529	0.88385	0.63072	79.5221	0.001309	OM	OM	Tumor	27241226	0.78853	0.17472	Pass QC	OM SC	No breed provided	FFPE	PRJEB12081
DD0099	ERR1672214-ERR1681431	58212878	0.94426	0.90411	0.61823	81.2595	0.001068	OM	OM	Normal	Normal_sample	0.8357	0.20515	Pass QC	OM SC	No breed provided	FFPE	PRJEB12081
DD0099	ERR1672215-ERR1681432	68464115	0.91907	0.87521	0.63517	99.5674	0.001138	OM	OM	Tumor	28397265	0.8357	0.20515	Pass QC	OM SC	No breed provided	FFPE	PRJEB12081
DD0100	ERR1681433-ERR1681478	60426533	0.96058	0.92888	0.55749	81.6634	0.00127	OM	OM	Normal	Normal_sample	0.86149	0.223	Pass QC	OM SC	No breed provided	FFPE	PRJEB12081
DD0100	ERR1681434-ERR1681479	76482470	0.95212	0.9163	0.5803	107.363	0.001108	OM	OM	Tumor	29179905	0.86149	0.223	Pass QC	OM SC	No breed provided	FFPE	PRJEB12081
DiaPar	SAMN03732683	81900000	0.9275	0.89345	0.60266	121.932	0.002031	OSA	OSA	Normal	Normal_sample	0.91766	0.20118	Pass QC	OSA BI	Greyhound	Frozen	PRJNA247493
DiaPar	SAMN03436505	127361484	0.91673	0.87162	0.5404	185.394	0.001496	OSA	OSA	Tumor	28725752	0.91766	0.20118	Pass QC	OSA BI	Greyhound	Frozen	PRJNA247493
FBB	SAMN03436470	80400000	0.91458	0.87294	0.53349	123.029	0.001831	OSA	OSA	Normal	Normal_sample	0.94046	0.2036	Pass QC	OSA BI	Greyhound	Frozen	PRJNA247493
FBB	SAMN03732777	133747303	0.9306	0.896	0.61525	179.09	0.001591	OSA	OSA	Tumor	28946737	0.94046	0.2036	Pass QC	OSA BI	Greyhound	Frozen	PRJNA247493
GalLyo	SAMN03732750	70973080	0.92934	0.89795	0.48904	103.925	0.00212	OSA	OSA	Normal	Normal_sample	0.94309	0.21176	Pass QC	OSA BI	Greyhound	Frozen	PRJNA247493
GalLyo	SAMN03436501	77843619	0.92266	0.88253	0.48388	116.004	0.001917	OSA	OSA	Tumor	28345484	0.94309	0.21176	Pass QC	OSA BI	Greyhound	Frozen	PRJNA247493
GarLar	SAMN03436645	86000000	0.92215	0.87667	0.51011	109.818	0.002059	OSA	OSA	Normal	Normal_sample	0.91414	0.18916	Pass QC	OSA BI	Greyhound	Frozen	PRJNA247493
GarLar	SAMN03436693	105000000	0.92905	0.88748	0.56052	117.171	0.002265	OSA	OSA	Tumor	29076058	0.91414	0.18916	Pass QC	OSA BI	Greyhound	Frozen	PRJNA247493
GenCon	SAMN03436710	105000000	0.91482	0.87024	0.58775	134.922	0.001783	OSA	OSA	Normal	Normal_sample	0.94714	0.20413	Pass QC	OSA BI	Greyhound	Frozen	PRJNA247493
GenCon	SAMN03732778	126213849	0.93407	0.89701	0.56635	166.889	0.001482	OSA	OSA	Tumor	29255819	0.94714	0.20413	Pass QC	OSA BI	Greyhound	Frozen	PRJNA247493
Golden1	SAMN03436494	138636701	0.92291	0.88235	0.57203	187.426	0.001385	UCL	UCL	Tumor	29501187	0.91389	0.25001	Pass QC	UCL BI	Golden Retriever	Frozen	PRJNA247493
Golden1	SAMN03436667	89500000	0.93064	0.90079	0.54442	131.421	0.001681	UCL	UCL	Normal	Normal_sample	0.91389	0.25001	Pass QC	UCL BI	Golden Retriever	Frozen	PRJNA247493
Golden10	SAMN03436478	125343713	0.92427	0.88366	0.53835	171.886	0.001362	UCL	UCL	Tumor	29479817	0.72829	-0.02158	4 other samples have a better match	UCL BI	Golden Retriever	Frozen	PRJNA247493
Golden10	SAMN03436533	69200000	0.92716	0.89233	0.53491	104.614	0.001702	UCL	UCL	Normal	Normal_sample	0.72829	-0.02158	4 other samples have a better match	UCL BI	Golden Retriever	Frozen	PRJNA247493
Golden11	SAMN03436707	107511839	0.92655	0.88512	0.48281	124.998	0.001476	UCL	UCL	Tumor	29424805	0.95219	0.21992	Pass QC	UCL BI	Golden Retriever	Frozen	PRJNA247493
Golden11	SAMN03436584	82700000	0.92696	0.89227	0.51557	122.02	0.001794	UCL	UCL	Normal	Normal_sample	0.95219	0.21992	Pass QC	UCL BI	Golden Retriever	Frozen	PRJNA247493
Golden12	SAMN03436729	9.52895e+07	0.92941	0.88885	0.49616	122.278	0.001766	UCL	UCL	Tumor	29480289	0.94402	0.19415	Pass QC	UCL BI	Golden Retriever	Frozen	PRJNA247493
Golden12	SAMN03436632	7.49565e+07	0.9284	0.89322	0.49407	103.91	0.001922	UCL	UCL	Normal	Normal_sample	0.94402	0.19415	Pass QC	UCL BI	Golden Retriever	Frozen	PRJNA247493
Golden2	SAMN03436853	149520601	0.92322	0.8775	0.4834	185.501	0.001474	UCL	UCL	Tumor	19156887	Fail in Sequence QC	Fail in Sequence QC	Normal- SAMN03436678, Mean Coverage < 30	UCL BI	Golden Retriever	Frozen	PRJNA247493
Golden2	SAMN03436678	24700000	0.89376	0.87535	0.50103	9.0348	0.004458	UCL	UCL	Normal	Normal_sample	Fail in Sequence QC	Fail in Sequence QC	Normal- SAMN03436678, Mean Coverage < 30	UCL BI	Golden Retriever	Frozen	PRJNA247493
Golden3	SAMN03436894	112976226	0.92566	0.88176	0.46723	130.157	0.001597	UCL	UCL	Tumor	29405364	0.89178	0.14386	Pass QC	UCL BI	Golden Retriever	Frozen	PRJNA247493
Golden3	SAMN03436823	69000000	0.93126	0.89764	0.47338	93.7917	0.001875	UCL	UCL	Normal	Normal_sample	0.89178	0.14386	Pass QC	UCL BI	Golden Retriever	Frozen	PRJNA247493
Golden4	SAMN03436637	3.68435e+07	0.89768	0.85126	0.59568	20.9576	0.003686	UCL	UCL	Tumor	21582269	Fail in Sequence QC	Fail in Sequence QC	SAMN03436637,coverage < 30	UCL BI	Golden Retriever	Frozen	PRJNA247493
Golden4	SAMN03436582	5.13589e+07	0.93341	0.90222	0.50209	72.723	0.00229	UCL	UCL	Normal	Normal_sample	Fail in Sequence QC	Fail in Sequence QC	SAMN03436637,coverage < 30	UCL BI	Golden Retriever	Frozen	PRJNA247493
Golden5	SAMN03436535	103000000	0.92134	0.87692	0.53593	131.302	0.001645	UCL	UCL	Tumor	28905300	0.89467	0.21626	Pass QC	UCL BI	Golden Retriever	Frozen	PRJNA247493
Golden5	SAMN03436821	82500000	0.92807	0.89776	0.53047	110.873	0.00174	UCL	UCL	Normal	Normal_sample	0.89467	0.21626	Pass QC	UCL BI	Golden Retriever	Frozen	PRJNA247493
Golden6	SAMN03436261	92434786	0.92275	0.88042	0.543	110.881	0.001916	UCL	UCL	Tumor	28071815	0.86542	0.09528	Pass QC	UCL BI	Golden Retriever	Frozen	PRJNA247493
Golden6	SAMN03436569	100520684	0.92604	0.89572	0.58135	145.236	0.001487	UCL	UCL	Normal	Normal_sample	0.86542	0.09528	Pass QC	UCL BI	Golden Retriever	Frozen	PRJNA247493
Golden7	SAMN03436703	114558645	0.92226	0.88347	0.54396	99.8366	0.001953	UCL	UCL	Tumor	29027840	0.94231	0.20723	Pass QC	UCL BI	Golden Retriever	Frozen	PRJNA247493
Golden7	SAMN03436709	80700000	0.92393	0.88955	0.55794	117.529	0.001865	UCL	UCL	Normal	Normal_sample	0.94231	0.20723	Pass QC	UCL BI	Golden Retriever	Frozen	PRJNA247493
Golden8	SAMN03436578	130468664	0.92762	0.89077	0.58808	176.578	0.001572	UCL	UCL	Tumor	28601551	0.86937	0.16484	Pass QC	UCL BI	Golden Retriever	Frozen	PRJNA247493
Golden8	SAMN03436489	87300000	0.92481	0.89263	0.56164	132.495	0.00163	UCL	UCL	Normal	Normal_sample	0.86937	0.16484	Pass QC	UCL BI	Golden Retriever	Frozen	PRJNA247493
Golden9	SAMN03436600	117000000	0.9238	0.88353	0.56825	161.733	0.00143	UCL	UCL	Tumor	29209735	0.93637	0.16623	Pass QC	UCL BI	Golden Retriever	Frozen	PRJNA247493
Golden9	SAMN03436834	76900000	0.92465	0.89038	0.55344	116.7	0.001719	UCL	UCL	Normal	Normal_sample	0.93637	0.16623	Pass QC	UCL BI	Golden Retriever	Frozen	PRJNA247493
GraWie	SAMN03436546	129093377	0.92105	0.87801	0.48851	181.503	0.001525	OSA	OSA	Normal	Normal_sample	0.91136	0.18919	Pass QC	OSA BI	Greyhound	Frozen	PRJNA247493
GraWie	SAMN03436276	95565425	0.92493	0.88369	0.53938	134.847	0.001633	OSA	OSA	Tumor	28436923	0.91136	0.18919	Pass QC	OSA BI	Greyhound	Frozen	PRJNA247493
HBB	SAMN03732749	87500000	0.93276	0.89747	0.51273	125.515	0.001874	OSA	OSA	Normal	Normal_sample	0.94029	0.20731	Pass QC	OSA BI	Greyhound	Frozen	PRJNA247493
HBB	SAMN03436510	118628388	0.92363	0.87861	0.49907	163.328	0.001601	OSA	OSA	Tumor	29229681	0.94029	0.20731	Pass QC	OSA BI	Greyhound	Frozen	PRJNA247493
HemBig	SAMN03732736	85300000	0.93152	0.89841	0.61821	123.154	0.001973	OSA	OSA	Normal	Normal_sample	0.95617	0.21332	Pass QC	OSA BI	Greyhound	Frozen	PRJNA247493
HemBig	SAMN03436291	115086849	0.9178	0.87211	0.56151	145.368	0.001751	OSA	OSA	Tumor	29154379	0.95617	0.21332	Pass QC	OSA BI	Greyhound	Frozen	PRJNA247493
HPCI_0001	SRR8691805	71311178	0.921666	0.911298	0.586485	127.242	0.00274762	OSA	OSA	Normal	Normal_sample	0.90287	0.21316	Pass QC	OSA TGen	Golden Retriever	Frozen	PRJNA525883
HPCI_0001	SRR8691808	104163628	0.930929	0.916291	0.554237	113.815	0.00290932	OSA	OSA	Tumor	30383477	0.90287	0.21316	Pass QC	OSA TGen	Golden Retriever	Frozen	PRJNA525883
HPCI_0003	SRR8691707	67809475	0.938499	0.914735	0.575873	108.3	0.00310081	OSA	OSA	Normal	Normal_sample	0.78297	0.11534	Pass QC	OSA TGen	Golden Retriever	Frozen	PRJNA525883
HPCI_0003	SRR8691809	54269275	0.932306	0.915559	0.56404	88.384	0.00264972	OSA	OSA	Tumor	29405453	0.78297	0.11534	Pass QC	OSA TGen	Golden Retriever	Frozen	PRJNA525883
HPCI_0004	SRR8691706	70268200	0.916508	0.911682	0.5845	108.372	0.003124	OSA	OSA	Normal	Normal_sample	0.87849	0.26921	Pass QC	OSA TGen	Labrador	Frozen	PRJNA525883
HPCI_0004	SRR8691803	83999442	0.929318	0.911302	0.569886	126.883	0.00310437	OSA	OSA	Tumor	30264739	0.87849	0.26921	Pass QC	OSA TGen	Labrador	Frozen	PRJNA525883
HPCI_0005	SRR8691815	79445410	0.932041	0.905728	0.580686	125.367	0.00289355	OSA	OSA	Normal	Normal_sample	0.84534	0.20929	Pass QC	OSA TGen	Greyhound	Frozen	PRJNA525883
HPCI_0005	SRR8691802	64233275	0.933475	0.903838	0.574228	102.819	0.00285779	OSA	OSA	Tumor	29949759	0.84534	0.20929	Pass QC	OSA TGen	Greyhound	Frozen	PRJNA525883
HPCI_0006	SRR8691816	90571055	0.935941	0.903742	0.575016	116.086	0.00291547	OSA	OSA	Normal	Normal_sample	0.84842	0.27757	Pass QC	OSA TGen	Old English Sheepdog	Frozen	PRJNA525883
HPCI_0006	SRR8691817	77074841	0.93275	0.903081	0.583624	151.663	0.00274702	OSA	OSA	Tumor	30139729	0.84842	0.27757	Pass QC	OSA TGen	Old English Sheepdog	Frozen	PRJNA525883
HPCI_0008	SRR8691818	80901281	0.934976	0.912639	0.586334	98.1472	0.00325705	OSA	OSA	Normal	Normal_sample	0.87922	0.28253	Pass QC	OSA TGen	Labrador	Frozen	PRJNA525883
HPCI_0008	SRR8691819	58021418	0.926535	0.897034	0.584741	111.725	0.00299521	OSA	OSA	Tumor	29331303	0.87922	0.28253	Pass QC	OSA TGen	Labrador	Frozen	PRJNA525883
HPCI_0012	SRR8691821	71068005	0.933788	0.912569	0.57822	111.212	0.00303451	OSA	OSA	Normal	Normal_sample	0.84115	0.25345	Pass QC	OSA TGen	Great Pyrenees	Frozen	PRJNA525883
HPCI_0012	SRR8691820	59041792	0.85864	0.915878	0.633013	85.7529	0.00358738	OSA	OSA	Tumor	28314824	0.84115	0.25345	Pass QC	OSA TGen	Great Pyrenees	Frozen	PRJNA525883
HPCI_0013	SRR8691750	64645493	0.936651	0.894085	0.57805	125.235	0.00238996	OSA	OSA	Normal	Normal_sample	0.89116	0.20145	Pass QC	OSA TGen	Golden Retriever	Frozen	PRJNA525883
HPCI_0013	SRR8691822	87626095	0.94425	0.9144	0.560766	124.847	0.00270544	OSA	OSA	Tumor	30167583	0.89116	0.20145	Pass QC	OSA TGen	Golden Retriever	Frozen	PRJNA525883
HPCI_0014	SRR8691830	86332801	0.939232	0.919403	0.543375	138.857	0.00262966	OSA	OSA	Normal	Normal_sample	0.87686	0.25825	Pass QC	OSA TGen	Mixed	Frozen	PRJNA525883
HPCI_0014	SRR8691751	79573812	0.943596	0.909927	0.5594	123.161	0.00314621	OSA	OSA	Tumor	30225245	0.87686	0.25825	Pass QC	OSA TGen	Mixed	Frozen	PRJNA525883
HPCI_0041	SRR8691828	83294616	0.937869	0.913176	0.581399	131.991	0.0028216	OSA	OSA	Normal	Normal_sample	0.76481	0.17834	Pass QC	OSA TGen	Mixed	Frozen	PRJNA525883
HPCI_0041	SRR8691829	79200026	0.930428	0.916947	0.557612	123.506	0.00242552	OSA	OSA	Tumor	29987223	0.76481	0.17834	Pass QC	OSA TGen	Mixed	Frozen	PRJNA525883
HPCI_0044	SRR8691826	83551411	0.938631	0.910214	0.580497	130.891	0.00274877	OSA	OSA	Normal	Normal_sample	0.75712	0.12107	Pass QC	OSA TGen	Greyhound	Frozen	PRJNA525883
HPCI_0044	SRR8691827	87317338	0.935717	0.91307	0.566417	128.402	0.00204591	OSA	OSA	Tumor	30073477	0.75712	0.12107	Pass QC	OSA TGen	Greyhound	Frozen	PRJNA525883
HPCI_0045	SRR8691824	86925151	0.936439	0.911644	0.574394	125.091	0.00272965	OSA	OSA	Normal	Normal_sample	0.79728	0.17867	Pass QC	OSA TGen	Rottweiler	Frozen	PRJNA525883
HPCI_0045	SRR8691825	80210537	0.933908	0.878877	0.577985	58.4977	0.00391665	OSA	OSA	Tumor	30160860	0.79728	0.17867	Pass QC	OSA TGen	Rottweiler	Frozen	PRJNA525883
HSA_1	SRR10260943	123107784	0.84516	0.72075	0.51375	57.7922	0.003037	HSA	HSA	Tumor	29361498	0.83627	0.09102	Pass QC	HSA BI	Golden Retriever	FFPE	PRJNA552034
HSA_1	SRR10260944	39100000	0.93247	0.89172	0.41589	49.8214	0.003767	HSA	HSA	Normal	Normal_sample	0.83627	0.09102	Pass QC	HSA BI	Golden Retriever	FFPE	PRJNA552034
HSA_10	SRR10260933	97076460	0.81821	0.75154	0.50937	85.3351	0.001855	HSA	HSA	Tumor	29618405	0.90601	0.1683	Pass QC	HSA BI	Golden Retriever	FFPE	PRJNA552034
HSA_10	SRR10260934	61927595	0.93713	0.8947	0.4373	87.2086	0.002405	HSA	HSA	Normal	Normal_sample	0.90601	0.1683	Pass QC	HSA BI	Golden Retriever	FFPE	PRJNA552034
HSA_11	SRR10260930	96169110	0.92374	0.88584	0.45645	131.781	0.002136	HSA	HSA	Tumor	29867418	0.94842	0.20134	Pass QC	HSA BI	Golden Retriever	Frozen	PRJNA552034
HSA_11	SRR10260931	49227410	0.92097	0.89083	0.4609	72.5436	0.002861	HSA	HSA	Normal	Normal_sample	0.94842	0.20134	Pass QC	HSA BI	Golden Retriever	Frozen	PRJNA552034
HSA_12	SRR10260928	98579237	0.64808	0.48489	0.50034	54.8524	0.002491	HSA	HSA	Tumor	28401336	0.87835	0.12433	Pass QC	HSA BI	Golden Retriever	FFPE	PRJNA552034
HSA_12	SRR10260929	54173601	0.90917	0.87841	0.37052	60.5683	0.003295	HSA	HSA	Normal	Normal_sample	0.87835	0.12433	Pass QC	HSA BI	Golden Retriever	FFPE	PRJNA552034
HSA_13	SRR10260926	93059842	0.86558	0.75657	0.44688	98.1237	0.002132	HSA	HSA	Tumor	29577448	0.79882	0.07931	Pass QC	HSA BI	Golden Retriever	FFPE	PRJNA552034
HSA_13	SRR10260927	36918221	0.93946	0.88856	0.34652	41.488	0.003936	HSA	HSA	Normal	Normal_sample	0.79882	0.07931	Pass QC	HSA BI	Golden Retriever	FFPE	PRJNA552034
HSA_14	SRR10260924	83238139	0.75947	0.60805	0.47734	65.0404	0.002061	HSA	HSA	Tumor	29106719	0.83148	0.05728	Pass QC	HSA BI	Golden Retriever	FFPE	PRJNA552034
HSA_14	SRR10260925	51460839	0.92555	0.86706	0.38509	59.0545	0.003604	HSA	HSA	Normal	Normal_sample	0.83148	0.05728	Pass QC	HSA BI	Golden Retriever	FFPE	PRJNA552034
HSA_15	SRR10260922	119488512	0.80351	0.6867	0.5392	61.3333	0.002856	HSA	HSA	Tumor	29336757	0.87839	0.15821	Pass QC	HSA BI	Golden Retriever	FFPE	PRJNA552034
HSA_15	SRR10260923	68300000	0.92511	0.8758	0.42187	76.7995	0.003167	HSA	HSA	Normal	Normal_sample	0.87839	0.15821	Pass QC	HSA BI	Golden Retriever	FFPE	PRJNA552034
HSA_16	SRR10260920	62000000	0.93336	0.88542	0.43418	75.9388	0.003473	HSA	HSA	Normal	Normal_sample	0.88083	0.12729	Pass QC	HSA BI	Golden Retriever	Frozen	PRJNA552034
HSA_16	SRR10260919	113643379	0.93001	0.86791	0.4457	56.7069	0.004692	HSA	HSA	Tumor	29896676	0.88083	0.12729	Pass QC	HSA BI	Golden Retriever	Frozen	PRJNA552034
HSA_17	SRR10260917	102731237	0.93238	0.89164	0.47176	122.731	0.002105	HSA	HSA	Tumor	29595626	0.94742	0.24017	Pass QC	HSA BI	Golden Retriever	Frozen	PRJNA552034
HSA_17	SRR10260918	44900000	0.92802	0.89463	0.45305	64.5398	0.002957	HSA	HSA	Normal	Normal_sample	0.94742	0.24017	Pass QC	HSA BI	Golden Retriever	Frozen	PRJNA552034
HSA_18	SRR10260915	78000896	0.9302	0.87809	0.42242	79.7518	0.002705	HSA	HSA	Tumor	29611831	0.92952	0.19071	Pass QC	HSA BI	Golden Retriever	Frozen	PRJNA552034
HSA_18	SRR10260916	41827473	0.92372	0.88021	0.42069	54.3355	0.003463	HSA	HSA	Normal	Normal_sample	0.92952	0.19071	Pass QC	HSA BI	Golden Retriever	Frozen	PRJNA552034
HSA_19	SRR10260914	65729947	0.92459	0.86788	0.3989	70.4748	0.003138	HSA	HSA	Normal	Normal_sample	0.88478	0.10726	Pass QC	HSA BI	Golden Retriever	Frozen	PRJNA552034
HSA_19	SRR10260913	84163983	0.92548	0.87004	0.41847	77.5947	0.003236	HSA	HSA	Tumor	29931223	0.88478	0.10726	Pass QC	HSA BI	Golden Retriever	Frozen	PRJNA552034
HSA_2	SRR10260921	83341552	0.92511	0.87584	0.44881	96.5777	0.002838	HSA	HSA	Tumor	29785280	0.88826	0.11406	Pass QC	HSA BI	Golden Retriever	Frozen	PRJNA552034
HSA_2	SRR10260932	59297575	0.92414	0.8723	0.41121	73.8963	0.003089	HSA	HSA	Normal	Normal_sample	0.88826	0.11406	Pass QC	HSA BI	Golden Retriever	Frozen	PRJNA552034
HSA_20	SRR10260912	65512856	0.91151	0.87768	0.40252	51.1289	0.003148	HSA	HSA	Normal	Normal_sample	0.92531	0.16697	Pass QC	HSA BI	Golden Retriever	Frozen	PRJNA552034
HSA_20	SRR10260911	93194833	0.91159	0.76373	0.39558	61.0316	0.003291	HSA	HSA	Tumor	29723322	0.92531	0.16697	Pass QC	HSA BI	Golden Retriever	Frozen	PRJNA552034
HSA_21	SRR10260908	118501469	0.94106	0.79117	0.52541	85.5597	0.002207	HSA	HSA	Tumor	29717465	0.8771	0.09779	Pass QC	HSA BI	Golden Retriever	FFPE	PRJNA552034
HSA_21	SRR10260909	47500000	0.94101	0.89714	0.43221	53.885	0.003466	HSA	HSA	Normal	Normal_sample	0.8771	0.09779	Pass QC	HSA BI	Golden Retriever	FFPE	PRJNA552034
HSA_22	SRR10260906	132830116	0.84355	0.71916	0.50185	60.484	0.002983	HSA	HSA	Tumor	29841208	0.86092	0.17027	Pass QC	HSA BI	Golden Retriever	FFPE	PRJNA552034
HSA_22	SRR10260907	57300000	0.92833	0.87395	0.3976	63.1349	0.003517	HSA	HSA	Normal	Normal_sample	0.86092	0.17027	Pass QC	HSA BI	Golden Retriever	FFPE	PRJNA552034
HSA_23	SRR10260904	86375670	0.86478	0.88805	0.39617	157.242	0.002235	HSA	HSA	Tumor	29772027	0.90929	0.18862	Pass QC	HSA BI	Golden Retriever	Frozen	PRJNA552034
HSA_23	SRR10260905	46581159	0.9152	0.87117	0.37645	67.0904	0.003113	HSA	HSA	Normal	Normal_sample	0.90929	0.18862	Pass QC	HSA BI	Golden Retriever	Frozen	PRJNA552034
HSA_24	SRR10260902	96997440	0.86052	0.84424	0.51368	94.2629	0.002473	HSA	HSA	Tumor	29252874	0.86831	0.09627	Pass QC	HSA BI	Golden Retriever	FFPE	PRJNA552034
HSA_24	SRR10260903	44257494	0.91592	0.86543	0.39529	67.2977	0.003219	HSA	HSA	Normal	Normal_sample	0.86831	0.09627	Pass QC	HSA BI	Golden Retriever	FFPE	PRJNA552034
HSA_25	SRR10260900	101521538	0.80922	0.88364	0.50846	97.2623	0.002568	HSA	HSA	Tumor	29109576	0.89441	0.14786	Pass QC	HSA BI	Golden Retriever	FFPE	PRJNA552034
HSA_25	SRR10260901	44000000	0.95106	0.91256	0.44616	74.9207	0.002911	HSA	HSA	Normal	Normal_sample	0.89441	0.14786	Pass QC	HSA BI	Golden Retriever	FFPE	PRJNA552034
HSA_26	SRR10260898	65808947	0.89689	0.88366	0.41723	64.5698	0.003108	HSA	HSA	Normal	Normal_sample	0.88771	0.13508	Pass QC	HSA BI	Golden Retriever	Frozen	PRJNA552034
HSA_26	SRR10260897	83367783	0.93215	0.54459	0.45533	47.8441	0.004273	HSA	HSA	Tumor	29489123	0.88771	0.13508	Pass QC	HSA BI	Golden Retriever	Frozen	PRJNA552034
HSA_27	SRR10260895	93154143	0.9143	0.90002	0.44042	130.64	0.002093	HSA	HSA	Tumor	29924470	0.89523	0.10407	Pass QC	HSA BI	Golden Retriever	Frozen	PRJNA552034
HSA_27	SRR10260896	73125783	0.92314	0.88461	0.41719	49.3386	0.003759	HSA	HSA	Normal	Normal_sample	0.89523	0.10407	Pass QC	HSA BI	Golden Retriever	Frozen	PRJNA552034
HSA_28	SRR10260893	100074779	0.93446	0.87404	0.41118	111.839	0.00265	HSA	HSA	Tumor	29786929	0.93915	0.19422	Pass QC	HSA BI	Golden Retriever	Frozen	PRJNA552034
HSA_28	SRR10260894	69000000	0.9464	0.90091	0.44641	94.2707	0.002825	HSA	HSA	Normal	Normal_sample	0.93915	0.19422	Pass QC	HSA BI	Golden Retriever	Frozen	PRJNA552034
HSA_29	SRR10260891	94062607	0.94759	0.85845	0.45281	101.148	0.002789	HSA	HSA	Tumor	29347526	0.92899	0.14968	Pass QC	HSA BI	Golden Retriever	Frozen	PRJNA552034
HSA_29	SRR10260892	41607265	0.85429	0.87127	0.39843	75.2332	0.002993	HSA	HSA	Normal	Normal_sample	0.92899	0.14968	Pass QC	HSA BI	Golden Retriever	Frozen	PRJNA552034
HSA_3	SRR10260910	65600000	0.92644	0.87602	0.42105	75.4098	0.003093	HSA	HSA	Normal	Normal_sample	Fail in Sequence QC	Fail in Sequence QC	SRR10260899 mean <30	HSA BI	Golden Retriever	FFPE	PRJNA552034
HSA_3	SRR10260899	136809274	0.77144	0.72294	0.60743	27.1213	0.005386	HSA	HSA	Tumor	25231137	Fail in Sequence QC	Fail in Sequence QC	SRR10260899 mean <30	HSA BI	Golden Retriever	FFPE	PRJNA552034
HSA_30	SRR10260890	51181372	0.91284	0.87843	0.40596	65.8841	0.002975	HSA	HSA	Normal	Normal_sample	0.85763	0.14183	Pass QC	HSA BI	Golden Retriever	FFPE	PRJNA552034
HSA_30	SRR10260889	90086416	0.87983	0.80595	0.45408	43.8534	0.004746	HSA	HSA	Tumor	29835338	0.85763	0.14183	Pass QC	HSA BI	Golden Retriever	FFPE	PRJNA552034
HSA_31	SRR10260886	120501796	0.92403	0.52088	0.47595	123.337	0.002316	HSA	HSA	Tumor	29255043	0.86393	0.11122	Pass QC	HSA BI	Golden Retriever	FFPE	PRJNA552034
HSA_31	SRR10260887	43800000	0.92931	0.89558	0.42115	51.9866	0.003734	HSA	HSA	Normal	Normal_sample	0.86393	0.11122	Pass QC	HSA BI	Golden Retriever	FFPE	PRJNA552034
HSA_32	SRR10260884	99240825	0.90415	0.78459	0.54508	89.6257	0.00213	HSA	HSA	Tumor	28531340	0.92711	0.19557	Pass QC	HSA BI	Golden Retriever	FFPE	PRJNA552034
HSA_32	SRR10260885	60459689	0.90896	0.86501	0.39662	59.0737	0.003274	HSA	HSA	Normal	Normal_sample	0.92711	0.19557	Pass QC	HSA BI	Golden Retriever	FFPE	PRJNA552034
HSA_33	SRR10260882	101945600	0.85208	0.70633	0.4896	79.8218	0.00255	HSA	HSA	Tumor	29767337	0.85682	0.16554	Pass QC	HSA BI	Golden Retriever	FFPE	PRJNA552034
HSA_33	SRR10260883	67800000	0.9199	0.87968	0.42837	75.6318	0.003405	HSA	HSA	Normal	Normal_sample	0.85682	0.16554	Pass QC	HSA BI	Golden Retriever	FFPE	PRJNA552034
HSA_34	SRR10260881	56819012	0.91663	0.87744	0.42008	54.3394	0.003273	HSA	HSA	Normal	Normal_sample	0.86365	0.16794	Pass QC	HSA BI	Golden Retriever	FFPE	PRJNA552034
HSA_34	SRR10260880	82076094	0.77629	0.84114	0.46617	71.4635	0.004465	HSA	HSA	Tumor	29392498	0.86365	0.16794	Pass QC	HSA BI	Golden Retriever	FFPE	PRJNA552034
HSA_35	SRR10260878	96465874	0.93562	0.87865	0.47357	50.9277	0.003252	HSA	HSA	Tumor	29511272	0.89664	0.13303	Pass QC	HSA BI	Golden Retriever	FFPE	PRJNA552034
HSA_35	SRR10260879	39214422	0.94033	0.89411	0.41002	61.3286	0.003351	HSA	HSA	Normal	Normal_sample	0.89664	0.13303	Pass QC	HSA BI	Golden Retriever	FFPE	PRJNA552034
HSA_36	SRR10260875	44848347	0.9039	0.8268	0.46412	48.5542	0.004368	HSA	HSA	Tumor	27191908	Fail in Sequence QC	Fail in Sequence QC	SRR10260876 mean <30	HSA BI	Golden Retriever	FFPE	PRJNA552034
HSA_36	SRR10260876	23023801	0.92055	0.87726	0.41047	27.2259	0.005211	HSA	HSA	Normal	Normal_sample	Fail in Sequence QC	Fail in Sequence QC	SRR10260876 mean <30	HSA BI	Golden Retriever	FFPE	PRJNA552034
HSA_37	SRR10260873	127373070	0.91573	0.8559	0.50163	140.699	0.002088	HSA	HSA	Tumor	29396001	0.88015	0.14504	Pass QC	HSA BI	Golden Retriever	FFPE	PRJNA552034
HSA_37	SRR10260874	44400000	0.94426	0.9086	0.43413	55.3561	0.003704	HSA	HSA	Normal	Normal_sample	0.88015	0.14504	Pass QC	HSA BI	Golden Retriever	FFPE	PRJNA552034
HSA_38	SRR10260872	65600000	0.93399	0.88416	0.43296	68.4972	0.00352	HSA	HSA	Normal	Normal_sample	0.9023	0.19859	Pass QC	HSA BI	Golden Retriever	FFPE	PRJNA552034
HSA_38	SRR10260871	137416380	0.89133	0.74204	0.49275	45.9847	0.004774	HSA	HSA	Tumor	29600513	0.9023	0.19859	Pass QC	HSA BI	Golden Retriever	FFPE	PRJNA552034
HSA_39	SRR10260869	107519216	0.8613	0.76125	0.48159	98.4822	0.002073	HSA	HSA	Tumor	29691014	0.86779	0.15519	Pass QC	HSA BI	Golden Retriever	FFPE	PRJNA552034
HSA_39	SRR10260870	76700000	0.92518	0.89566	0.45616	97.0691	0.002621	HSA	HSA	Normal	Normal_sample	0.86779	0.15519	Pass QC	HSA BI	Golden Retriever	FFPE	PRJNA552034
HSA_4	SRR10260877	110448801	0.91414	0.89303	0.44949	123.599	0.002132	HSA	HSA	Tumor	29549399	0.87058	0.07942	Pass QC	HSA BI	Golden Retriever	Frozen	PRJNA552034
HSA_4	SRR10260888	50800000	0.92385	0.88986	0.39424	93.5196	0.002556	HSA	HSA	Normal	Normal_sample	0.87058	0.07942	Pass QC	HSA BI	Golden Retriever	Frozen	PRJNA552034
HSA_40	SRR10260868	52400000	0.94114	0.89453	0.42638	54.1404	0.004027	HSA	HSA	Normal	Normal_sample	Fail in Sequence QC	Fail in Sequence QC	SRR10260867 mean <30	HSA BI	Golden Retriever	FFPE	PRJNA552034
HSA_40	SRR10260867	113779199	0.80294	0.59866	0.5335	18.5449	0.005107	HSA	HSA	Tumor	20669859	Fail in Sequence QC	Fail in Sequence QC	SRR10260867 mean <30	HSA BI	Golden Retriever	FFPE	PRJNA552034
HSA_41	SRR10260864	90938818	0.93143	0.89104	0.45705	102.547	0.002559	HSA	HSA	Tumor	29329927	0.93311	0.19361	Pass QC	HSA BI	Golden Retriever	Frozen	PRJNA552034
HSA_41	SRR10260865	43341273	0.93699	0.90098	0.44838	60.8308	0.003493	HSA	HSA	Normal	Normal_sample	0.93311	0.19361	Pass QC	HSA BI	Golden Retriever	Frozen	PRJNA552034
HSA_42	SRR10260862	158196458	0.84182	0.76139	0.44441	117.219	0.001813	HSA	HSA	Tumor	30289678	0.79816	0.02612	Pass QC	HSA BI	Golden Retriever	FFPE	PRJNA552034
HSA_42	SRR10260863	89200000	0.92386	0.89026	0.42208	104.807	0.002256	HSA	HSA	Normal	Normal_sample	0.79816	0.02612	Pass QC	HSA BI	Golden Retriever	FFPE	PRJNA552034
HSA_43	SRR10260861	44034159	0.94281	0.9015	0.41481	50.9875	0.004458	HSA	HSA	Normal	Normal_sample	Fail in Sequence QC	Fail in Sequence QC	RMSE > 0.01	HSA BI	Golden Retriever	FFPE	PRJNA552034
HSA_43	SRR10260860	44133821	0.94235	0.87609	0.49	56.2051	0.010411	HSA	HSA	Tumor	9119916	Fail in Sequence QC	Fail in Sequence QC	RMSE > 0.01	HSA BI	Golden Retriever	FFPE	PRJNA552034
HSA_44	SRR10260859	82260781	0.9404	0.89884	0.44533	61.0558	0.004429	HSA	HSA	Normal	Normal_sample	0.91939	0.16111	Pass QC	HSA BI	Golden Retriever	Frozen	PRJNA552034
HSA_44	SRR10260858	63634418	0.94058	0.88914	0.44046	42.3827	0.005449	HSA	HSA	Tumor	27801147	0.91939	0.16111	Pass QC	HSA BI	Golden Retriever	Frozen	PRJNA552034
HSA_45	SRR10260856	106193838	0.91384	0.85949	0.51779	103.711	0.003085	HSA	HSA	Tumor	29799068	0.8432	0.12025	Pass QC	HSA BI	Golden Retriever	FFPE	PRJNA552034
HSA_45	SRR10260857	67500000	0.93855	0.87724	0.44404	61.927	0.003621	HSA	HSA	Normal	Normal_sample	0.8432	0.12025	Pass QC	HSA BI	Golden Retriever	FFPE	PRJNA552034
HSA_46	SRR10260853	146763016	0.8935	0.82499	0.56871	46.9503	0.004229	HSA	HSA	Tumor	24984011	0.80188	0.09048	Pass QC	HSA BI	Golden Retriever	FFPE	PRJNA552034
HSA_46	SRR10260854	58300000	0.93524	0.88737	0.42602	32.9459	0.005558	HSA	HSA	Normal	Normal_sample	0.80188	0.09048	Pass QC	HSA BI	Golden Retriever	FFPE	PRJNA552034
HSA_47	SRR10260852	76508185	0.93889	0.88003	0.45916	51.2609	0.0034	HSA	HSA	Normal	Normal_sample	0.89638	0.15709	Pass QC	HSA BI	Golden Retriever	FFPE	PRJNA552034
HSA_47	SRR10260851	95227551	0.89224	0.61538	0.52804	43.2768	0.003966	HSA	HSA	Tumor	18222895	0.89638	0.15709	Pass QC	HSA BI	Golden Retriever	FFPE	PRJNA552034
HSA_5	SRR10260866	40480849	0.9065	0.88851	0.39358	58.8949	0.005144	HSA	HSA	Normal	Normal_sample	Fail in Sequence QC	Fail in Sequence QC	SRR10260855 mean <30	HSA BI	Golden Retriever	FFPE	PRJNA552034
HSA_5	SRR10260855	98437993	0.74252	0.7885	0.54658	17.4613	0.00617	HSA	HSA	Tumor	28137829	Fail in Sequence QC	Fail in Sequence QC	SRR10260855 mean <30	HSA BI	Golden Retriever	FFPE	PRJNA552034
HSA_6	SRR10260942	50817282	0.91237	0.88072	0.40864	63.7701	0.003391	HSA	HSA	Normal	Normal_sample	0.8329	0.16301	Pass QC	HSA BI	Golden Retriever	Frozen	PRJNA552034
HSA_6	SRR10260941	53260228	0.9398	0.83808	0.41329	58.4148	0.007104	HSA	HSA	Tumor	19480994	0.8329	0.16301	Pass QC	HSA BI	Golden Retriever	Frozen	PRJNA552034
HSA_7	SRR10260939	147518628	0.80123	0.85405	0.50279	105.676	0.002252	HSA	HSA	Tumor	29383023	0.79763	0.08314	Pass QC	HSA BI	Golden Retriever	FFPE	PRJNA552034
HSA_7	SRR10260940	38500000	0.91912	0.91244	0.42401	63.8127	0.003294	HSA	HSA	Normal	Normal_sample	0.79763	0.08314	Pass QC	HSA BI	Golden Retriever	FFPE	PRJNA552034
HSA_8	SRR10260938	64129492	0.91172	0.87617	0.42917	83.7502	0.002522	HSA	HSA	Normal	Normal_sample	0.88115	0.13055	Pass QC	HSA BI	Golden Retriever	FFPE	PRJNA552034
HSA_8	SRR10260937	96091694	0.81042	0.70394	0.49444	82.5601	0.002791	HSA	HSA	Tumor	29013976	0.88115	0.13055	Pass QC	HSA BI	Golden Retriever	FFPE	PRJNA552034
HSA_9	SRR10260935	91411608	0.91819	0.65725	0.41717	95.7529	0.002279	HSA	HSA	Tumor	29307328	0.65748	-0.07703	Have a better match to other sample	HSA BI	Golden Retriever	Frozen	PRJNA552034
HSA_9	SRR10260936	47788212	0.9157	0.88598	0.42636	52.755	0.003931	HSA	HSA	Normal	Normal_sample	0.65748	-0.07703	Have a better match to other sample	HSA BI	Golden Retriever	Frozen	PRJNA552034
i_03A6	SRR10351810	96167621	0.94858	0.91992	0.40824	94.3091	0.003612	GLM	GLM	Normal	Normal_sample	0.87774	0.22791	Pass QC	GLM JL	Boxer	Frozen	PRJNA579792
i_03A6	SRR10351811	78165275	0.94494	0.91649	0.40824	82.9328	0.003613	GLM	GLM	Tumor	27852019	0.87774	0.22791	Pass QC	GLM JL	Boxer	Frozen	PRJNA579792
i_05CA	SRR10351583	83052855	0.66769	0.63695	0.46174	55.449	0.002625	GLM	GLM	Normal	Normal_sample	0.85199	0.1966	Pass QC	GLM JL	Boxer	FFPE	PRJNA579792
i_05CA	SRR10351584	90568489	0.77238	0.72543	0.44723	66.0237	0.003024	GLM	GLM	Tumor	27190769	0.85199	0.1966	Pass QC	GLM JL	Boxer	FFPE	PRJNA579792
i_0FF0	SRR10351580	80720452	0.91486	0.86866	0.40948	98.8196	0.002574	GLM	GLM	Normal	Normal_sample	0.86074	0.19556	Pass QC	GLM JL	Boston Terrier	Frozen	PRJNA579792
i_0FF0	SRR10351581	90536348	0.91983	0.88353	0.40673	112.416	0.002666	GLM	GLM	Tumor	28282690	0.86074	0.19556	Pass QC	GLM JL	Boston Terrier	Frozen	PRJNA579792
i_1165	SRR10351577	91404358	0.80299	0.77125	0.45623	72.0653	0.002494	GLM	GLM	Normal	Normal_sample	0.82053	0.16984	Pass QC	GLM JL	Boxer	FFPE	PRJNA579792
i_1165	SRR10351579	92158662	0.81829	0.78072	0.43199	68.4446	0.003297	GLM	GLM	Tumor	27469238	0.82053	0.16984	Pass QC	GLM JL	Boxer	FFPE	PRJNA579792
i_1166	SRR10351575	95500000	0.92105	0.88265	0.40463	119.737	0.002876	GLM	GLM	Normal	Normal_sample	0.88218	0.21767	Pass QC	GLM JL	Pit Bull	Frozen	PRJNA579792
i_1166	SRR10351576	103887922	0.89728	0.85879	0.40096	123.677	0.001792	GLM	GLM	Tumor	28911676	0.88218	0.21767	Pass QC	GLM JL	Pit Bull	Frozen	PRJNA579792
i_157E	SRR10351573	94411030	0.85942	0.81886	0.40298	109.314	0.001785	GLM	GLM	Normal	Normal_sample	0.87812	0.1577	Pass QC	GLM JL	French Bulldog	Frozen	PRJNA579792
i_157E	SRR10351574	98600000	0.89339	0.85654	0.40643	116.895	0.001968	GLM	GLM	Tumor	28653594	0.87812	0.1577	Pass QC	GLM JL	French Bulldog	Frozen	PRJNA579792
i_1793	SRR10351571	107000000	0.84064	0.82113	0.45757	112.046	0.002665	GLM	GLM	Normal	Normal_sample	0.89312	0.21062	Pass QC	GLM JL	Boston Terrier	FFPE	PRJNA579792
i_1793	SRR10351572	103000000	0.78987	0.77955	0.45585	106.589	0.003056	GLM	GLM	Tumor	28463633	0.89312	0.21062	Pass QC	GLM JL	Boston Terrier	FFPE	PRJNA579792
i_22C7	SRR10351568	109027752	0.74591	0.71437	0.39399	109.383	0.001435	GLM	GLM	Normal	Normal_sample	0.87395	0.22543	Pass QC	GLM JL	Boxer	Frozen	PRJNA579792
i_22C7	SRR10351569	81400000	0.88634	0.84939	0.38104	91.8255	0.002232	GLM	GLM	Tumor	28246534	0.87395	0.22543	Pass QC	GLM JL	Boxer	Frozen	PRJNA579792
i_2C25	SRR10351564	100000000	0.79972	0.76938	0.44737	107.612	0.001634	GLM	GLM	Normal	Normal_sample	0.903	0.28828	Pass QC	GLM JL	Shih Tzu	FFPE	PRJNA579792
i_2C25	SRR10351565	106000000	0.88873	0.85527	0.44102	126.107	0.001843	GLM	GLM	Tumor	28784056	0.903	0.28828	Pass QC	GLM JL	Shih Tzu	FFPE	PRJNA579792
i_2C4F	SRR10351562	107414951	0.91402	0.88654	0.42276	104.822	0.001975	GLM	GLM	Normal	Normal_sample	0.95366	0.28201	Pass QC	GLM JL	Boston Terrier (JAXH)	Frozen	PRJNA579792
i_2C4F	SRR10351563	33100000	0.86241	0.89044	0.40869	31.404	0.006375	GLM	GLM	Tumor	20466279	0.95366	0.28201	Pass QC	GLM JL	Boston Terrier (JAXH)	Frozen	PRJNA579792
i_2EC9	SRR10351560	1.04858e+07	0.95495	0.91591	0.4134	14.0957	0.027724	GLM	GLM	Normal	Normal_sample	Fail in Sequence QC	Fail in Sequence QC	SRR10351760 mean < 30	GLM JL	Pit Bull	Frozen	PRJNA579792
i_2EC9	SRR10351561	65537181	0.92699	0.89373	0.41112	86.1382	0.003348	GLM	GLM	Tumor	3383073	Fail in Sequence QC	Fail in Sequence QC	SRR10351760 mean < 30	GLM JL	Pit Bull	Frozen	PRJNA579792
i_3688	SRR10351558	103066363	0.84306	0.80791	0.39709	115.013	0.001497	GLM	GLM	Normal	Normal_sample	0.87123	0.21826	Pass QC	GLM JL	Boxer	Frozen	PRJNA579792
i_3688	SRR10351559	92873954	0.89382	0.85713	0.39711	111.57	0.002015	GLM	GLM	Tumor	28572964	0.87123	0.21826	Pass QC	GLM JL	Boxer	Frozen	PRJNA579792
i_3F8C	SRR10351806	93579769	0.71296	0.67286	0.41331	81.8491	0.001314	GLM	GLM	Normal	Normal_sample	0.86996	0.22947	Pass QC	GLM JL	Staff Terrier	Frozen	PRJNA579792
i_3F8C	SRR10351807	71739238	0.91145	0.87838	0.43181	92.3188	0.003057	GLM	GLM	Tumor	28185223	0.86996	0.22947	Pass QC	GLM JL	Staff Terrier	Frozen	PRJNA579792
i_42D9	SRR10351804	83962479	0.93748	0.89279	0.39215	104.406	0.003099	GLM	GLM	Normal	Normal_sample	0.89841	0.27824	Pass QC	GLM JL	Golden Retriever	Frozen	PRJNA579792
i_42D9	SRR10351805	73492670	0.91372	0.8745	0.37533	87.1878	0.002915	GLM	GLM	Tumor	28167978	0.89841	0.27824	Pass QC	GLM JL	Golden Retriever	Frozen	PRJNA579792
i_4990	SRR10351802	71265602	0.53863	0.53368	0.48774	32.7287	0.004976	GLM	GLM	Normal	Normal_sample	Fail in Sequence QC	Fail in Sequence QC	SRR10351802 Unique Mapping Rate < 0.6	GLM JL	American Staffordshire	FFPE	PRJNA579792
i_4990	SRR10351803	62746302	0.63528	0.62765	0.39911	36.6397	0.004292	GLM	GLM	Tumor	22574151	Fail in Sequence QC	Fail in Sequence QC	SRR10351802 Unique Mapping Rate < 0.6	GLM JL	American Staffordshire	FFPE	PRJNA579792
i_49E6	SRR10351800	50851093	0.69208	0.6617	0.54031	31.5639	0.004158	GLM	GLM	Normal	Normal_sample	0.84507	0.18644	Pass QC	GLM JL	Boston Terrier	FFPE	PRJNA579792
i_49E6	SRR10351801	99768649	0.68682	0.65598	0.4984	59.6221	0.002075	GLM	GLM	Tumor	23694295	0.84507	0.18644	Pass QC	GLM JL	Boston Terrier	FFPE	PRJNA579792
i_4BAC	SRR10351796	70459938	0.67384	0.64081	0.48023	64.6012	0.002393	GLM	GLM	Normal	Normal_sample	0.82953	0.20283	Pass QC	GLM JL	Boxer	FFPE	PRJNA579792
i_4BAC	SRR10351798	81722555	0.78085	0.76367	0.41719	80.7482	0.00248	GLM	GLM	Tumor	27541224	0.82953	0.20283	Pass QC	GLM JL	Boxer	FFPE	PRJNA579792
i_5CE5	SRR10351791	98323835	0.92723	0.88328	0.40881	117.36	0.002683	GLM	GLM	Normal	Normal_sample	0.88792	0.16431	Pass QC	GLM JL	French Bulldog	Frozen	PRJNA579792
i_5CE5	SRR10351792	89053829	0.91627	0.88076	0.41873	111.705	0.002721	GLM	GLM	Tumor	28612953	0.88792	0.16431	Pass QC	GLM JL	French Bulldog	Frozen	PRJNA579792
i_607E	SRR10351788	95111314	0.89997	0.86606	0.40741	116.314	0.002242	GLM	GLM	Normal	Normal_sample	0.85731	0.21541	Pass QC	GLM JL	Boxer	Frozen	PRJNA579792
i_607E	SRR10351789	95718320	0.90918	0.8751	0.41336	115.995	0.002453	GLM	GLM	Tumor	28620119	0.85731	0.21541	Pass QC	GLM JL	Boxer	Frozen	PRJNA579792
i_6254	SRR10351785	57350196	0.56316	0.55285	0.4824	47.2904	0.002888	GLM	GLM	Normal	Normal_sample	Fail in Sequence QC	Fail in Sequence QC	SRR10351785 Unique Mapping Rate <0.6	GLM JL	French Bulldog	FFPE	PRJNA579792
i_6254	SRR10351787	63684515	0.60867	0.59976	0.41178	56.3542	0.002879	GLM	GLM	Tumor	25992920	Fail in Sequence QC	Fail in Sequence QC	SRR10351785 Unique Mapping Rate <0.6	GLM JL	French Bulldog	FFPE	PRJNA579792
i_63FE	SRR10351783	95200000	0.87773	0.84039	0.4033	110.57	0.001749	GLM	GLM	Normal	Normal_sample	0.87235	0.194	Pass QC	GLM JL	Boxer	Frozen	PRJNA579792
i_63FE	SRR10351784	106639391	0.84053	0.80495	0.47809	119.781	0.001488	GLM	GLM	Tumor	28625798	0.87235	0.194	Pass QC	GLM JL	Boxer	Frozen	PRJNA579792
i_6561	SRR10351779	87514417	0.91319	0.87298	0.41624	105.385	0.002819	GLM	GLM	Normal	Normal_sample	0.88627	0.27328	Pass QC	GLM JL	Beagle X	Frozen	PRJNA579792
i_6561	SRR10351780	85743302	0.8997	0.86628	0.43486	108.662	0.002218	GLM	GLM	Tumor	28632913	0.88627	0.27328	Pass QC	GLM JL	Beagle X	Frozen	PRJNA579792
i_6638	SRR10351777	88700000	0.92699	0.90373	0.41886	94.19	0.002628	GLM	GLM	Normal	Normal_sample	0.90384	0.25957	Pass QC	GLM JL	Boxer	Frozen	PRJNA579792
i_6638	SRR10351778	121515595	0.92654	0.90214	0.40082	123.005	0.002383	GLM	GLM	Tumor	28925458	0.90384	0.25957	Pass QC	GLM JL	Boxer	Frozen	PRJNA579792
i_66A9	SRR10351774	91500000	0.81307	0.78094	0.45197	83.2411	0.002396	GLM	GLM	Normal	Normal_sample	0.86203	0.25036	Pass QC	GLM JL	Doberman Pinscher	FFPE	PRJNA579792
i_66A9	SRR10351776	121000000	0.73315	0.70322	0.42373	82.9751	0.001652	GLM	GLM	Tumor	28307231	0.86203	0.25036	Pass QC	GLM JL	Doberman Pinscher	FFPE	PRJNA579792
i_6D5C	SRR10351770	102000000	0.69261	0.66609	0.44104	67.0674	0.0022	GLM	GLM	Normal	Normal_sample	0.90477	0.24026	Pass QC	GLM JL	Pit Bull	FFPE	PRJNA579792
i_6D5C	SRR10351771	130000000	0.73059	0.70249	0.45881	83.3431	0.002078	GLM	GLM	Tumor	27627895	0.90477	0.24026	Pass QC	GLM JL	Pit Bull	FFPE	PRJNA579792
i_6E45	SRR10351768	115068564	0.85499	0.8294	0.4184	106.111	0.001929	GLM	GLM	Normal	Normal_sample	0.89288	0.22278	Pass QC	GLM JL	Boston Terrier	Frozen	PRJNA579792
i_6E45	SRR10351769	87098106	0.94729	0.92145	0.44045	94.6315	0.002949	GLM	GLM	Tumor	28135531	0.89288	0.22278	Pass QC	GLM JL	Boston Terrier	Frozen	PRJNA579792
i_750B	SRR10351766	98500000	0.89655	0.86415	0.42872	95.6633	0.00187	GLM	GLM	Normal	Normal_sample	0.86153	0.21778	Pass QC	GLM JL	Labrador	Frozen	PRJNA579792
i_750B	SRR10351767	134276464	0.9101	0.88413	0.42081	113.522	0.002059	GLM	GLM	Tumor	28495354	0.86153	0.21778	Pass QC	GLM JL	Labrador	Frozen	PRJNA579792
i_81E2	SRR10351763	83741346	0.65471	0.61528	0.43508	74.1161	0.001599	GLM	GLM	Normal	Normal_sample	0.86962	0.23019	Pass QC	GLM JL	Boxer	FFPE	PRJNA579792
i_81E2	SRR10351765	80000000	0.86025	0.81575	0.412	90.5323	0.0028	GLM	GLM	Tumor	28192747	0.86962	0.23019	Pass QC	GLM JL	Boxer	FFPE	PRJNA579792
i_8228	SRR10351761	111000000	0.7193	0.69505	0.45728	78.837	0.002054	GLM	GLM	Normal	Normal_sample	0.82284	0.16774	Pass QC	GLM JL	Labrador	FFPE	PRJNA579792
i_8228	SRR10351762	115000000	0.84383	0.81607	0.45609	66.2053	0.002557	GLM	GLM	Tumor	28011128	0.82284	0.16774	Pass QC	GLM JL	Labrador	FFPE	PRJNA579792
i_8A0A	SRR10351758	133000000	0.7806	0.7487	0.44546	135.23	0.001696	GLM	GLM	Normal	Normal_sample	0.87356	0.21846	Pass QC	GLM JL	Mixed	FFPE	PRJNA579792
i_8A0A	SRR10351759	117000000	0.8835	0.85266	0.40213	135.76	0.002703	GLM	GLM	Tumor	29061865	0.87356	0.21846	Pass QC	GLM JL	Mixed	FFPE	PRJNA579792
i_92AC	SRR10351755	112319076	0.69952	0.66915	0.40399	106.02	0.001394	GLM	GLM	Normal	Normal_sample	0.86769	0.22614	Pass QC	GLM JL	Boxer	Frozen	PRJNA579792
i_92AC	SRR10351756	93400000	0.87943	0.84821	0.45123	111.101	0.001772	GLM	GLM	Tumor	28578381	0.86769	0.22614	Pass QC	GLM JL	Boxer	Frozen	PRJNA579792
i_99AF	SRR10351750	62616080	0.50231	0.4926	0.46565	29.0589	0.005122	GLM	GLM	Normal	Normal_sample	Fail in Sequence QC	Fail in Sequence QC	SRR10351750 Unique Mapping Rate < 0.6	GLM JL	Boxer	FFPE	PRJNA579792
i_99AF	SRR10351751	87881014	0.71773	0.6841	0.46165	38.8063	0.002331	GLM	GLM	Tumor	23478446	Fail in Sequence QC	Fail in Sequence QC	SRR10351750 Unique Mapping Rate < 0.6	GLM JL	Boxer	FFPE	PRJNA579792
i_A71E	SRR10351748	136618900	0.69291	0.66594	0.4116	100.2	0.001516	GLM	GLM	Normal	Normal_sample	0.88691	0.2303	Pass QC	GLM JL	Boston Terrier	Frozen	PRJNA579792
i_A71E	SRR10351749	89500000	0.94399	0.91167	0.49063	92.0763	0.002859	GLM	GLM	Tumor	28106943	0.88691	0.2303	Pass QC	GLM JL	Boston Terrier	Frozen	PRJNA579792
i_A974	SRR10351746	101055312	0.66959	0.63587	0.4443	86.2952	0.001938	GLM	GLM	Normal	Normal_sample	0.85478	0.23787	Pass QC	GLM JL	American Bulldog	FFPE	PRJNA579792
i_A974	SRR10351747	84400000	0.79915	0.75491	0.40881	82.8969	0.002404	GLM	GLM	Tumor	28155608	0.85478	0.23787	Pass QC	GLM JL	American Bulldog	FFPE	PRJNA579792
i_AB3E	SRR10351744	170252926	0.76779	0.73348	0.48471	103.891	0.00195	GLM	GLM	Normal	Normal_sample	0.94961	0.32431	Pass QC	GLM JL	Mastiff	FFPE	PRJNA579792
i_AB3E	SRR10351745	67100000	0.76748	0.7374	0.46131	45.4782	0.003504	GLM	GLM	Tumor	25228980	0.94961	0.32431	Pass QC	GLM JL	Mastiff	FFPE	PRJNA579792
i_B023	SRR10351742	139765495	0.9256	0.88214	0.39719	166.648	0.002321	GLM	GLM	Normal	Normal_sample	0.92169	0.23919	Pass QC	GLM JL	Boston Terrier	Frozen	PRJNA579792
i_B023	SRR10351743	86921631	0.90793	0.86856	0.50489	106.112	0.002187	GLM	GLM	Tumor	28584088	0.92169	0.23919	Pass QC	GLM JL	Boston Terrier	Frozen	PRJNA579792
i_B02B	SRR10351739	85882653	0.75819	0.71772	0.39467	82.1032	0.001447	GLM	GLM	Normal	Normal_sample	0.89947	0.26679	Pass QC	GLM JL	Jack Russell Terrier	Frozen	PRJNA579792
i_B02B	SRR10351740	93191826	0.86958	0.83161	0.40141	107.229	0.001744	GLM	GLM	Tumor	28321562	0.89947	0.26679	Pass QC	GLM JL	Jack Russell Terrier	Frozen	PRJNA579792
i_B2DC	SRR10351737	138981457	0.68967	0.67704	0.46543	66.1671	0.002507	GLM	GLM	Normal	Normal_sample	Fail in Sequence QC	Fail in Sequence QC	SRR10351738 Unique Mapping Rate < 0.6	GLM JL	Boxer	FFPE	PRJNA579792
i_B2DC	SRR10351738	46940287	0.39819	0.3524	0.3771	16.0809	0.005868	GLM	GLM	Tumor	12123365	Fail in Sequence QC	Fail in Sequence QC	SRR10351738 Unique Mapping Rate < 0.6	GLM JL	Boxer	FFPE	PRJNA579792
i_B3CE	SRR10351735	99910025	0.93502	0.90662	0.41175	101.47	0.002325	GLM	GLM	Normal	Normal_sample	0.89433	0.25114	Pass QC	GLM JL	Mixed	Frozen	PRJNA579792
i_B3CE	SRR10351736	89100000	0.90924	0.87789	0.50488	87.2316	0.002351	GLM	GLM	Tumor	27873013	0.89433	0.25114	Pass QC	GLM JL	Mixed	Frozen	PRJNA579792
i_B70F	SRR10351732	103000000	0.90464	0.8767	0.42277	105.203	0.002054	GLM	GLM	Normal	Normal_sample	0.90521	0.25526	Pass QC	GLM JL	Samoyed	Frozen	PRJNA579792
i_B70F	SRR10351733	104811464	0.88376	0.85665	0.42932	100.586	0.001885	GLM	GLM	Tumor	28502210	0.90521	0.25526	Pass QC	GLM JL	Samoyed	Frozen	PRJNA579792
i_B813	SRR10351729	131000000	0.57545	0.56261	0.44653	72.1147	0.002015	GLM	GLM	Normal	Normal_sample	Fail in Sequence QC	Fail in Sequence QC	SRR10351729 Unique Mapping Rate <0.6	GLM JL	Boxer	FFPE	PRJNA579792
i_B813	SRR10351731	145000000	0.78855	0.75478	0.41446	67.241	0.001911	GLM	GLM	Tumor	28251849	Fail in Sequence QC	Fail in Sequence QC	SRR10351729 Unique Mapping Rate <0.6	GLM JL	Boxer	FFPE	PRJNA579792
i_BF76	SRR10351726	76054007	0.92484	0.88476	0.41378	94.1806	0.002878	GLM	GLM	Normal	Normal_sample	0.88359	0.23349	Pass QC	GLM JL	Boxer	Frozen	PRJNA579792
i_BF76	SRR10351727	96457667	0.87851	0.84569	0.41913	115.979	0.001793	GLM	GLM	Tumor	28633363	0.88359	0.23349	Pass QC	GLM JL	Boxer	Frozen	PRJNA579792
i_C04D	SRR10351724	95782324	0.94521	0.91827	0.41757	104.008	0.002947	GLM	GLM	Normal	Normal_sample	0.89834	0.21102	Pass QC	GLM JL	French Bulldog	Frozen	PRJNA579792
i_C04D	SRR10351725	84007467	0.92525	0.89807	0.39883	89.9942	0.002914	GLM	GLM	Tumor	28253814	0.89834	0.21102	Pass QC	GLM JL	French Bulldog	Frozen	PRJNA579792
i_C3C0	SRR10351722	90727279	0.92249	0.88577	0.40254	113.443	0.003183	GLM	GLM	Normal	Normal_sample	0.88708	0.22486	Pass QC	GLM JL	English Bulldog	Frozen	PRJNA579792
i_C3C0	SRR10351723	81944283	0.89871	0.86167	0.42622	100.438	0.002189	GLM	GLM	Tumor	28400947	0.88708	0.22486	Pass QC	GLM JL	English Bulldog	Frozen	PRJNA579792
i_D026	SRR10351718	72245691	0.88667	0.85175	0.41084	85.9754	0.002312	GLM	GLM	Normal	Normal_sample	0.87028	0.20785	Pass QC	GLM JL	Boxer	Frozen	PRJNA579792
i_D026	SRR10351720	82058714	0.86932	0.83609	0.4628	98.0765	0.001876	GLM	GLM	Tumor	28245923	0.87028	0.20785	Pass QC	GLM JL	Boxer	Frozen	PRJNA579792
i_D756	SRR10351714	82198602	0.91937	0.8847	0.40486	103.268	0.003143	GLM	GLM	Normal	Normal_sample	0.86487	0.21892	Pass QC	GLM JL	Boxer	Frozen	PRJNA579792
i_D756	SRR10351715	80742414	0.90984	0.88159	0.42086	102.503	0.002835	GLM	GLM	Tumor	28232034	0.86487	0.21892	Pass QC	GLM JL	Boxer	Frozen	PRJNA579792
i_D7EC	SRR10351712	75868556	0.79588	0.75236	0.49075	64.3833	0.00246	GLM	GLM	Normal	Normal_sample	Fail in Sequence QC	Fail in Sequence QC	SRR10351713 Unique Mapping Rate <0.6	GLM JL	Labrador	FFPE	PRJNA579792
i_D7EC	SRR10351713	84300000	0.59663	0.57843	0.40403	46.2609	0.002958	GLM	GLM	Tumor	25384142	Fail in Sequence QC	Fail in Sequence QC	SRR10351713 Unique Mapping Rate <0.6	GLM JL	Labrador	FFPE	PRJNA579792
i_DCD0	SRR10351710	38061808	0.65093	0.59943	0.48382	31.7634	0.004754	GLM	GLM	Normal	Normal_sample	0.91609	0.19248	Pass QC	GLM JL	French Bulldog	FFPE	PRJNA579792
i_DCD0	SRR10351711	81000000	0.82047	0.79021	0.46604	61.8954	0.003436	GLM	GLM	Tumor	25768503	0.91609	0.19248	Pass QC	GLM JL	French Bulldog	FFPE	PRJNA579792
i_E271	SRR10351707	117588812	0.92985	0.89082	0.40122	142.066	0.002656	GLM	GLM	Normal	Normal_sample	0.88408	0.23553	Pass QC	GLM JL	Boxer	Frozen	PRJNA579792
i_E271	SRR10351709	96000000	0.91905	0.88692	0.44915	118.676	0.002633	GLM	GLM	Tumor	28951996	0.88408	0.23553	Pass QC	GLM JL	Boxer	Frozen	PRJNA579792
i_E2CD	SRR10351705	482176102	0.77765	0.75797	0.44796	285.964	0.001403	GLM	GLM	Normal	Normal_sample	0.93729	0.27197	Pass QC	GLM JL	Boxer	FFPE	PRJNA579792
i_E2CD	SRR10351706	70445202	0.81258	0.8054	0.40193	84.9039	0.004047	GLM	GLM	Tumor	27801670	0.93729	0.27197	Pass QC	GLM JL	Boxer	FFPE	PRJNA579792
i_E7AB	SRR10351703	97801990	0.72685	0.69628	0.45126	75.4897	0.001927	GLM	GLM	Normal	Normal_sample	0.8852	0.21221	Pass QC	GLM JL	Boston Terrier	FFPE	PRJNA579792
i_E7AB	SRR10351704	91700000	0.74358	0.71073	0.44991	67.1761	0.002109	GLM	GLM	Tumor	27616265	0.8852	0.21221	Pass QC	GLM JL	Boston Terrier	FFPE	PRJNA579792
i_E952	SRR10351701	106210310	0.87009	0.84308	0.41466	93.6169	0.001698	GLM	GLM	Normal	Normal_sample	0.93014	0.25179	Pass QC	GLM JL	Boxer	Frozen	PRJNA579792
i_E952	SRR10351702	55300000	0.89082	0.88203	0.40685	55.0857	0.003089	GLM	GLM	Tumor	25759537	0.93014	0.25179	Pass QC	GLM JL	Boxer	Frozen	PRJNA579792
i_ED99	SRR10351699	114000000	0.75413	0.73266	0.47558	122.809	0.001853	GLM	GLM	Normal	Normal_sample	0.91024	0.24802	Pass QC	GLM JL	English Bulldog	FFPE	PRJNA579792
i_ED99	SRR10351700	100319232	0.70385	0.67676	0.46519	93.3203	0.002157	GLM	GLM	Tumor	28516946	0.91024	0.24802	Pass QC	GLM JL	English Bulldog	FFPE	PRJNA579792
i_F840	SRR10351695	93095631	0.78838	0.75237	0.38943	97.1487	0.001655	GLM	GLM	Normal	Normal_sample	0.86563	0.19398	Pass QC	GLM JL	Boston Terrier	Frozen	PRJNA579792
i_F840	SRR10351696	78000000	0.90488	0.86481	0.39051	93.9074	0.002644	GLM	GLM	Tumor	28102279	0.86563	0.19398	Pass QC	GLM JL	Boston Terrier	Frozen	PRJNA579792
i_FC65	SRR10351693	102000000	0.92118	0.89357	0.41927	103.605	0.002426	GLM	GLM	Normal	Normal_sample	0.88825	0.21927	Pass QC	GLM JL	Boston Terrier	Frozen	PRJNA579792
i_FC65	SRR10351694	105244992	0.89257	0.86397	0.41183	103.396	0.001921	GLM	GLM	Tumor	28432484	0.88825	0.21927	Pass QC	GLM JL	Boston Terrier	Frozen	PRJNA579792
i_FECA	SRR10351691	79900000	0.82418	0.78807	0.44977	70.27	0.002872	GLM	GLM	Normal	Normal_sample	0.94717	0.29178	Pass QC	GLM JL	Toy Poodle	FFPE	PRJNA579792
i_FECA	SRR10351692	217573269	0.87137	0.83379	0.47016	146.828	0.002133	GLM	GLM	Tumor	28383106	0.94717	0.29178	Pass QC	GLM JL	Toy Poodle	FFPE	PRJNA579792
JacMay	SAMN03436724	74600000	0.91495	0.86912	0.54043	100.034	0.001996	OSA	OSA	Normal	Normal_sample	0.91412	0.13348	Pass QC	OSA BI	Greyhound	Frozen	PRJNA247493
JacMay	SAMN03732679	107000000	0.93751	0.90164	0.51191	127.875	0.002181	OSA	OSA	Tumor	28888632	0.91412	0.13348	Pass QC	OSA BI	Greyhound	Frozen	PRJNA247493
JakRan	SAMN04002422	100629607	0.88529	0.83482	0.59324	141.633	0.001713	LYM	BCL	Normal	Normal_sample	0.91714	0.21162	Pass QC	BCL BI	Golden Retriever	Frozen	PRJNA247493
JakRan	SAMN04002419	67475494	0.87998	0.80974	0.46387	77.208	0.002124	LYM	BCL	Tumor	27874768	0.91714	0.21162	Pass QC	BCL BI	Golden Retriever	Frozen	PRJNA247493
JoeVar	SAMN03732677	77300000	0.93173	0.89645	0.5115	105.114	0.002044	OSA	OSA	Normal	Normal_sample	0.96229	0.20952	Pass QC	OSA BI	Greyhound	Frozen	PRJNA247493
JoeVar	SAMN03436626	118746716	0.92607	0.88198	0.52202	155.716	0.001633	OSA	OSA	Tumor	29301380	0.96229	0.20952	Pass QC	OSA BI	Greyhound	Frozen	PRJNA247493
JohMar	SAMN03436887	40900000	0.91934	0.86902	0.58251	128.535	0.001892	OSA	OSA	Normal	Normal_sample	0.92535	0.15523	Pass QC	OSA BI	Greyhound	Frozen	PRJNA247493
JohMar	SAMN03732681	136815479	0.93409	0.90105	0.616	195.271	0.001741	OSA	OSA	Tumor	28044509	0.92535	0.15523	Pass QC	OSA BI	Greyhound	Frozen	PRJNA247493
Labrador1	SAMN03436294	91328313	0.91969	0.87782	0.5393	115.434	0.001791	UCL	UCL	Tumor	28371803	0.66245	-0.26301	13 other samples have a better match	UCL BI	Labrador	Frozen	PRJNA247493
Labrador1	SAMN03436636	105056192	0.92323	0.88413	0.48909	128.88	0.001545	UCL	UCL	Normal	Normal_sample	0.66245	-0.26301	13 other samples have a better match	UCL BI	Labrador	Frozen	PRJNA247493
Labrador11	SAMN03436529	123468685	0.91611	0.87039	0.53209	132.949	0.001763	UCL	UCL	Tumor	28019578	0.88221	-0.07526	2 other samples have a better match	UCL BI	Labrador	Frozen	PRJNA247493
Labrador11	SAMN03770190	38100000	0.91787	0.88015	0.48774	40.6957	0.003132	UCL	UCL	Normal	Normal_sample	0.88221	-0.07526	2 other samples have a better match	UCL BI	Labrador	Frozen	PRJNA247493
Labrador2	SAMN03436639	76110357	0.9247	0.88415	0.55874	92.3353	0.002283	UCL	UCL	Tumor	26195185	0.8835	0.19498	Pass QC	UCL BI	Labrador	Frozen	PRJNA247493
Labrador2	SAMN03436925	40160828	0.92292	0.88755	0.54429	57.8489	0.002575	UCL	UCL	Normal	Normal_sample	0.8835	0.19498	Pass QC	UCL BI	Labrador	Frozen	PRJNA247493
MADGUS	SAMN04002425	49007509	0.85814	0.77978	0.54579	66.9012	0.002738	LYM	BCL	Normal	Normal_sample	Fail in Sequence QC	Fail in Sequence QC	coverage < 30X	BCL BI	Golden Retriever	Frozen	PRJNA247493
MADGUS	SAMN04002420	69974556	0.85071	0.7521	0.55092	16.4685	0.007544	LYM	BCL	Tumor	16803906	Fail in Sequence QC	Fail in Sequence QC	coverage < 30X	BCL BI	Golden Retriever	Frozen	PRJNA247493
MBGR109	SAMN04002386	7.60651e+07	0.85868	0.77732	0.55392	98.0955	0.00204	UCL	UCL	Tumor	27607124	0.95867	-0.00053	MBGR109_N/CCB010009_T match=0.9592	UCL BI	No breed provided	Frozen	PRJNA247493
MBGR109	SAMN04002424	43991167	0.8636	0.78558	0.57208	64.8948	0.002501	UCL	UCL	Normal	Normal_sample	0.95867	-0.00053	MBGR109_N/CCB010009_T match=0.9592	UCL BI	No breed provided	Frozen	PRJNA247493
MBGR209	SAMN04002436	78764107	0.8808	0.82721	0.58611	101.287	0.00227	UCL	UCL	Tumor	26859867	0.86727	-0.03237	2 other samples have a better match	UCL BI	No breed provided	Frozen	PRJNA247493
MBGR209	SAMN04002380	61195511	0.88431	0.82846	0.56173	89.7372	0.002356	UCL	UCL	Normal	Normal_sample	0.86727	-0.03237	2 other samples have a better match	UCL BI	No breed provided	Frozen	PRJNA247493
MBGRD14	SAMN04002431	25399064	0.87934	0.81802	0.54674	37.5702	0.003716	LYM	BCL	Normal	Normal_sample	0.946	0.00398	Pass QC	BCL BI	Golden Retriever	Frozen	PRJNA247493
MBGRD14	SAMN04002426	88695698	0.87067	0.81192	0.53332	113.894	0.001948	LYM	BCL	Tumor	27038231	0.946	0.00398	Pass QC	BCL BI	Golden Retriever	Frozen	PRJNA247493
MBGRF16	SAMN04002437	40839588	0.85691	0.79655	0.4558	46.4153	0.003578	LYM	BCL	Normal	Normal_sample	0.85753	-0.08376	MBGRF16_N/CCB080016_T match=0.94129	BCL BI	Golden Retriever	Frozen	PRJNA247493
MBGRF16	SAMN04002388	97567238	0.87113	0.82444	0.60917	87.248	0.002937	LYM	BCL	Tumor	27406468	0.85753	-0.08376	MBGRF16_N/CCB080016_T match=0.94129	BCL BI	Golden Retriever	Frozen	PRJNA247493
MinMei	SAMN03436617	80300000	0.92002	0.87366	0.49469	108.242	0.002163	OSA	OSA	Normal	Normal_sample	0.95764	0.177	Pass QC	OSA BI	Greyhound	Frozen	PRJNA247493
MinMei	SAMN03436613	109247313	0.93463	0.89621	0.55624	133.006	0.001896	OSA	OSA	Tumor	29075063	0.95764	0.177	Pass QC	OSA BI	Greyhound	Frozen	PRJNA247493
MurVoe	SAMN03436832	70400000	0.92381	0.88333	0.52879	97.185	0.002019	LYM	TCL	Normal	Normal_sample	0.79686	0.1284	Pass QC	TCL BI	Boxer	Frozen	PRJNA247493
MurVoe	SAMN03436220	100361020	0.91998	0.8867	0.53438	135.331	0.001861	LYM	TCL	Tumor	25167261	0.79686	0.1284	Pass QC	TCL BI	Boxer	Frozen	PRJNA247493
N149867	SAMN04002387	93413341	0.85349	0.77806	0.55716	125.172	0.001641	LYM	BCL	Normal	Normal_sample	0.93542	0.21483	Pass QC	BCL BI	Golden Retriever	Frozen	PRJNA247493
N149867	SAMN04002430	92066689	0.86041	0.78001	0.58102	125.344	0.001767	LYM	BCL	Tumor	28460372	0.93542	0.21483	Pass QC	BCL BI	Golden Retriever	Frozen	PRJNA247493
N150309	SAMN04002432	61011858	0.88327	0.81937	0.50245	79.9448	0.001973	LYM	BCL	Normal	Normal_sample	0.93953	0.22485	Pass QC	BCL BI	Golden Retriever	Frozen	PRJNA247493
N150309	SAMN04002428	65579751	0.88449	0.82849	0.57136	73.4564	0.002495	LYM	BCL	Tumor	27478241	0.93953	0.22485	Pass QC	BCL BI	Golden Retriever	Frozen	PRJNA247493
NygRoy	SAMN03436692	75200000	0.91776	0.87441	0.54965	109.508	0.001745	LYM	TCL	Normal	Normal_sample	0.88962	0.21418	Pass QC	TCL BI	Boxer	Frozen	PRJNA247493
NygRoy	SAMN03436563	105044388	0.92007	0.88729	0.5191	140.498	0.001634	LYM	TCL	Tumor	27990648	0.88962	0.21418	Pass QC	TCL BI	Boxer	Frozen	PRJNA247493
P1	SRR6277190	34176492	0.959189	0.920013	0.58736	56.7119	0.00563322	HSA	HSA	Tumor	23838636	Fail in Sequence QC	Fail in Sequence QC	coverage < 30	HSA UPenn	Mixed	FFPE	PRJNA417727
P1	SRR6277192	17433389	0.888949	0.826355	0.357638	26.9917	0.00636235	HSA	HSA	Normal	Normal_sample	Fail in Sequence QC	Fail in Sequence QC	coverage < 30	HSA UPenn	Mixed	FFPE	PRJNA417727
P10	SRR6277173	21138725	0.812143	0.760071	0.514977	26.0291	0.00564073	HSA	HSA	Normal	Normal_sample	Fail in Sequence QC	Fail in Sequence QC	Unique Mapping Rate <0.6	HSA UPenn	Golden Retriever	FFPE	PRJNA417727
P10	SRR6277174	39315297	0.518399	0.450744	0.206702	26.0291	0.00564073	HSA	HSA	Tumor	11139168	Fail in Sequence QC	Fail in Sequence QC	Unique Mapping Rate <0.6	HSA UPenn	Golden Retriever	FFPE	PRJNA417727
P10-1	SRR6277210	39457565	0.734863	0.692399	0.532332	42.8915	0.00462778	HSA	HSA	Tumor	25845409	Fail in Sequence QC	Fail in Sequence QC	Unique Mapping Rate <0.6	HSA UPenn	Golden Retriever	FFPE	PRJNA417727
P12	SRR6277208	39374832	0.477426	0.396111	0.126117	16.3924	0.00637932	HSA	HSA	Tumor	4122244	Fail in Sequence QC	Fail in Sequence QC	Unique Mapping Rate <0.6	HSA UPenn	German Shepherd	FFPE	PRJNA417727
P12	SRR6277209	17892834	0.736051	0.672489	0.411439	16.3924	0.00637932	HSA	HSA	Normal	Normal_sample	Fail in Sequence QC	Fail in Sequence QC	Unique Mapping Rate <0.6	HSA UPenn	German Shepherd	FFPE	PRJNA417727
P12-1	SRR6277207	32579363	0.750432	0.684987	0.393041	6.48562	0.00876905	HSA	HSA	Tumor	20218779	Fail in Sequence QC	Fail in Sequence QC	coverage < 30	HSA UPenn	German Shepherd	FFPE	PRJNA417727
P14	SRR6277213	37784547	0.718102	0.662095	0.570457	40.0199	0.00658592	HSA	HSA	Tumor	25212308	Fail in Sequence QC	Fail in Sequence QC	coverage < 30	HSA UPenn	Cocker Spaniel/Poodle	FFPE	PRJNA417727
P14	SRR6277214	17897722	0.815833	0.770865	0.59049	25.108	0.00701625	HSA	HSA	Normal	Normal_sample	Fail in Sequence QC	Fail in Sequence QC	coverage < 30	HSA UPenn	Cocker Spaniel/Poodle	FFPE	PRJNA417727
P15	SRR6277211	17631718	0.599004	0.544789	0.531038	14.9025	0.00801956	HSA	HSA	Normal	Normal_sample	Fail in Sequence QC	Fail in Sequence QC	Unique Mapping Rate <0.6	HSA UPenn	Golden Retriever	FFPE	PRJNA417727
P15	SRR6277212	43279456	0.71322	0.665572	0.565418	45.4059	0.005525	HSA	HSA	Tumor	20617874	Fail in Sequence QC	Fail in Sequence QC	Unique Mapping Rate <0.6	HSA UPenn	Golden Retriever	FFPE	PRJNA417727
P16	SRR6277201	121531841	0.802904	0.70438	0.467963	37.5444	0.00652796	HSA	HSA	Tumor	29285759	0.97224	0.35124	Pass QC	HSA UPenn	Portugese Water Dog	FFPE	PRJNA417727
P16	SRR6277202	30810133	0.879959	0.759531	0.601894	52.2905	0.00323932	HSA	HSA	Normal	Normal_sample	0.97224	0.35124	Pass QC	HSA UPenn	Portugese Water Dog	FFPE	PRJNA417727
P17	SRR6277203	41839148	0.813331	0.674127	0.539681	28.4845	0.00482727	HSA	HSA	Tumor	25938173	Fail in Sequence QC	Fail in Sequence QC	coverage < 30	HSA UPenn	Labrador	FFPE	PRJNA417727
P17	SRR6277204	25609911	0.775307	0.652412	0.488404	82.8932	0.00396051	HSA	HSA	Normal	Normal_sample	Fail in Sequence QC	Fail in Sequence QC	coverage < 30	HSA UPenn	Labrador	FFPE	PRJNA417727
P18	SRR6277205	59201563	0.867885	0.734393	0.592854	34.0526	0.00629194	HSA	HSA	Tumor	28189688	Fail in Sequence QC	Fail in Sequence QC	coverage < 30	HSA UPenn	Labrador	FFPE	PRJNA417727
P18	SRR6277206	22130316	0.846071	0.719407	0.61026	28.939	0.0047746	HSA	HSA	Normal	Normal_sample	Fail in Sequence QC	Fail in Sequence QC	coverage < 30	HSA UPenn	Labrador	FFPE	PRJNA417727
P19	SRR6277197	62638574	0.856312	0.724151	0.6212	29.5873	0.00666792	HSA	HSA	Tumor	29052750	Fail in Sequence QC	Fail in Sequence QC	coverage < 30	HSA UPenn	Bichon Frise	FFPE	PRJNA417727
P19	SRR6277199	35717785	0.851207	0.715631	0.606334	55.581	0.00595301	HSA	HSA	Normal	Normal_sample	Fail in Sequence QC	Fail in Sequence QC	coverage < 30	HSA UPenn	Bichon Frise	FFPE	PRJNA417727
P2	SRR6277189	36830049	0.952145	0.911759	0.578157	15.0422	0.0065918	HSA	HSA	Tumor	27748300	Fail in Sequence QC	Fail in Sequence QC	coverage < 30	HSA UPenn	Bichon Frise	FFPE	PRJNA417727
P2	SRR6277191	15919340	0.951155	0.906954	0.577028	56.4359	0.00614579	HSA	HSA	Normal	Normal_sample	Fail in Sequence QC	Fail in Sequence QC	coverage < 30	HSA UPenn	Bichon Frise	FFPE	PRJNA417727
P20	SRR6277179	32161300	0.760128	0.644502	0.61208	76.9195	0.00402618	HSA	HSA	Normal	Normal_sample	0.96	0.34538	Pass QC	HSA UPenn	German Shepherd	FFPE	PRJNA417727
P20	SRR6277180	61205215	0.889303	0.738665	0.615673	38.3951	0.00654806	HSA	HSA	Tumor	28489056	0.96	0.34538	Pass QC	HSA UPenn	German Shepherd	FFPE	PRJNA417727
P21	SRR6277181	58046649	0.716761	0.625366	0.381896	91.4635	0.00438506	HSA	HSA	Normal	Normal_sample	0.83416	0.13362	Pass QC	HSA UPenn	Labrador	FFPE	PRJNA417727
P21	SRR6277182	58407011	0.892694	0.750276	0.599112	44.3558	0.00583353	HSA	HSA	Tumor	29167797	0.83416	0.13362	Pass QC	HSA UPenn	Labrador	FFPE	PRJNA417727
P22	SRR6277175	52824355	0.792855	0.677402	0.443191	11.6529	0.00756013	HSA	HSA	Normal	Normal_sample	Fail in Sequence QC	Fail in Sequence QC	coverage < 30	HSA UPenn	Golden Retriever	FFPE	PRJNA417727
P22	SRR6277176	48912487	0.872173	0.73631	0.560697	53.6604	0.00444624	HSA	HSA	Tumor	29125292	Fail in Sequence QC	Fail in Sequence QC	coverage < 30	HSA UPenn	Golden Retriever	FFPE	PRJNA417727
P23	SRR6277177	28540518	0.852209	0.740106	0.595967	68.6441	0.00456132	HSA	HSA	Normal	Normal_sample	0.95293	0.29695	Pass QC	HSA UPenn	Golden Retriever	FFPE	PRJNA417727
P23	SRR6277178	54828833	0.870304	0.724322	0.574923	42.2808	0.00538974	HSA	HSA	Tumor	28628287	0.95293	0.29695	Pass QC	HSA UPenn	Golden Retriever	FFPE	PRJNA417727
P3	SRR6277195	36439442	0.954629	0.91131	0.587608	38.6294	0.00555727	HSA	HSA	Tumor	27456698	0.95854	0.33909	Pass QC	HSA UPenn	Nova Scotia Duck Tolling Retriever	FFPE	PRJNA417727
P3	SRR6277196	18095648	0.955449	0.914058	0.585369	60.1642	0.00461327	HSA	HSA	Normal	Normal_sample	0.95854	0.33909	Pass QC	HSA UPenn	Nova Scotia Duck Tolling Retriever	FFPE	PRJNA417727
P4	SRR6277193	16053120	0.939357	0.896308	0.57909	16.9772	0.00689111	HSA	HSA	Normal	Normal_sample	Fail in Sequence QC	Fail in Sequence QC	coverage < 30	HSA UPenn	Mixed	FFPE	PRJNA417727
P4	SRR6277194	39960476	0.893221	0.830343	0.358912	25.8636	0.00698378	HSA	HSA	Tumor	25728185	Fail in Sequence QC	Fail in Sequence QC	coverage < 30	HSA UPenn	Mixed	FFPE	PRJNA417727
P5	SRR6277187	34705590	0.898639	0.833533	0.323538	52.183	0.00386896	HSA	HSA	Tumor	22228076	0.9004	0.31203	Pass QC	HSA UPenn	Mixed	FFPE	PRJNA417727
P5	SRR6277188	16984575	0.849447	0.78515	0.332644	30.8305	0.00619829	HSA	HSA	Normal	Normal_sample	0.9004	0.31203	Pass QC	HSA UPenn	Mixed	FFPE	PRJNA417727
P6	SRR6277198	34929282	0.961631	0.916971	0.575054	85.962	0.00442911	HSA	HSA	Tumor	28141037	0.94999	0.24945	Pass QC	HSA UPenn	Labrador	FFPE	PRJNA417727
P6	SRR6277200	21949109	0.963796	0.922588	0.592722	51.5453	0.0050049	HSA	HSA	Normal	Normal_sample	0.94999	0.24945	Pass QC	HSA UPenn	Labrador	FFPE	PRJNA417727
P7	SRR6277215	37649198	0.866485	0.808871	0.471881	45.5745	0.00465198	HSA	HSA	Tumor	27188162	Fail in Sequence QC	Fail in Sequence QC	SRR6277216,coverage < 30	HSA UPenn	Labrador	FFPE	PRJNA417727
P7	SRR6277216	19458087	0.836863	0.783213	0.514376	25.2955	0.0064097	HSA	HSA	Normal	Normal_sample	Fail in Sequence QC	Fail in Sequence QC	SRR6277216,coverage < 30	HSA UPenn	Labrador	FFPE	PRJNA417727
P8	SRR6277185	21678221	0.851699	0.803791	0.582408	44.5913	0.00463262	HSA	HSA	Normal	Normal_sample	0.9489	0.34206	Pass QC	HSA UPenn	Soft-coated Wheaten Terrier	FFPE	PRJNA417727
P8	SRR6277186	36714018	0.890973	0.84193	0.561207	31.4745	0.00551509	HSA	HSA	Tumor	27631693	0.9489	0.34206	Pass QC	HSA UPenn	Soft-coated Wheaten Terrier	FFPE	PRJNA417727
P9	SRR6277183	18726299	0.619285	0.575509	0.484362	86.729	0.00366509	HSA	HSA	Normal	Normal_sample	Fail in Sequence QC	Fail in Sequence QC	SRR6277184coverage < 30	HSA UPenn	No breed provided	FFPE	PRJNA417727
P9	SRR6277184	35301840	0.809233	0.759259	0.549864	15.9302	0.00729101	HSA	HSA	Tumor	20147623	Fail in Sequence QC	Fail in Sequence QC	SRR6277184coverage < 30	HSA UPenn	No breed provided	FFPE	PRJNA417727
PabWil	SAMN04002433	77104074	0.89317	0.83618	0.57006	106.857	0.002265	LYM	BCL	Normal	Normal_sample	0.93585	0.19158	Pass QC	BCL BI	Golden Retriever	Frozen	PRJNA247493
PabWil	SAMN04002434	99698186	0.88381	0.83057	0.57383	145.166	0.001727	LYM	BCL	Tumor	28085260	0.93585	0.19158	Pass QC	BCL BI	Golden Retriever	Frozen	PRJNA247493
PepRey	SAMN03436938	77200000	0.91481	0.87012	0.51833	109.512	0.002005	OSA	OSA	Normal	Normal_sample	0.85679	0.10141	Pass QC	OSA BI	Greyhound	Frozen	PRJNA247493
PepRey	SAMN03436496	111031926	0.9199	0.87937	0.51332	160.189	0.001819	OSA	OSA	Tumor	28202047	0.85679	0.10141	Pass QC	OSA BI	Greyhound	Frozen	PRJNA247493
PhaMor	SAMN03436499	82000000	0.9148	0.87386	0.55517	117.464	0.002128	OSA	OSA	Normal	Normal_sample	0.96448	0.21171	Pass QC	OSA BI	Greyhound	Frozen	PRJNA247493
PhaMor	SAMN03732752	126843927	0.93154	0.89612	0.63153	169.713	0.001701	OSA	OSA	Tumor	28917197	0.96448	0.21171	Pass QC	OSA BI	Greyhound	Frozen	PRJNA247493
Poodle1	SAMN03732739	25473275	0.91115	0.85976	0.42887	11.298	0.00617	UCL	UCL	Tumor	11773384	Fail in Sequence QC	Fail in Sequence QC	SAMN03732739,coverage < 30	UCL BI	Poodle	Frozen	PRJNA247493
Poodle1	SAMN03436672	79086019	0.92945	0.89695	0.55084	115.643	0.00219	UCL	UCL	Normal	Normal_sample	Fail in Sequence QC	Fail in Sequence QC	SAMN03732739,coverage < 30	UCL BI	Poodle	Frozen	PRJNA247493
Poodle10	SAMN03732748	107750986	0.9195	0.87107	0.47615	119.233	0.002205	UCL	UCL	Tumor	28620301	0.95235	0.28923	Pass QC	UCL BI	Poodle	Frozen	PRJNA247493
Poodle10	SAMN03436488	75400000	0.9235	0.88842	0.55036	110.958	0.002014	UCL	UCL	Normal	Normal_sample	0.95235	0.28923	Pass QC	UCL BI	Poodle	Frozen	PRJNA247493
Poodle11	SAMN03732675	114621269	0.91976	0.87516	0.55241	165.773	0.001705	UCL	UCL	Tumor	28972834	0.6443	-0.30511	18 other samples have a better match	UCL BI	Poodle	Frozen	PRJNA247493
Poodle11	SAMN03436571	85300000	0.92206	0.88822	0.57514	135.256	0.001791	UCL	UCL	Normal	Normal_sample	0.6443	-0.30511	18 other samples have a better match	UCL BI	Poodle	Frozen	PRJNA247493
Poodle12	SAMN03732737	107640310	0.91821	0.87565	0.57062	154.505	0.001765	UCL	UCL	Tumor	28564229	0.63068	-0.29032	22 other samples have a better match	UCL BI	Poodle	Frozen	PRJNA247493
Poodle12	SAMN03436815	73400000	0.92417	0.88543	0.50273	98.4644	0.002356	UCL	UCL	Normal	Normal_sample	0.63068	-0.29032	22 other samples have a better match	UCL BI	Poodle	Frozen	PRJNA247493
Poodle13	SAMN03732734	119963765	0.91349	0.87132	0.57641	184.089	0.00142	UCL	UCL	Tumor	28873384	0.59473	-0.36204	49 other samples have a better match	UCL BI	Poodle	Frozen	PRJNA247493
Poodle13	SAMN03436851	87600000	0.91523	0.87822	0.58299	134.731	0.002017	UCL	UCL	Normal	Normal_sample	0.59473	-0.36204	49 other samples have a better match	UCL BI	Poodle	Frozen	PRJNA247493
Poodle14	SAMN03732673	121747542	0.92031	0.87244	0.54629	163.552	0.001516	UCL	UCL	Tumor	28754551	0.666	-0.2595	7 other samples have a better match	UCL BI	Poodle	Frozen	PRJNA247493
Poodle14	SAMN03436725	79500000	0.92351	0.88646	0.53702	116.663	0.002328	UCL	UCL	Normal	Normal_sample	0.666	-0.2595	7 other samples have a better match	UCL BI	Poodle	Frozen	PRJNA247493
Poodle15	SAMN03732740	116330144	0.92163	0.87496	0.541	160.261	0.001643	UCL	UCL	Tumor	28861037	0.66276	-0.29401	13 other samples have a better match	UCL BI	Poodle	Frozen	PRJNA247493
Poodle15	SAMN03436849	78300000	0.92027	0.88751	0.5947	131.063	0.001631	UCL	UCL	Normal	Normal_sample	0.66276	-0.29401	13 other samples have a better match	UCL BI	Poodle	Frozen	PRJNA247493
Poodle16	SAMN03766281	61593339	0.86055	0.76095	0.56879	87.1464	0.002692	UCL	UCL	Tumor	28180078	0.63076	-0.29474	26 other samples have a better match	UCL BI	Poodle	Frozen	PRJNA247493
Poodle16	SAMN03436778	63126946	0.92327	0.88578	0.53342	91.5833	0.002075	UCL	UCL	Normal	Normal_sample	0.63076	-0.29474	26 other samples have a better match	UCL BI	Poodle	Frozen	PRJNA247493
Poodle17	SAMN03436486	9.96144e+07	0.92213	0.87533	0.51271	133.466	0.00172	UCL	UCL	Tumor	29281586	0.89807	0.24079	Pass QC	UCL BI	Poodle	Frozen	PRJNA247493
Poodle17	SAMN03436264	8.74254e+07	0.9218	0.89017	0.52544	96.5374	0.002082	UCL	UCL	Normal	Normal_sample	0.89807	0.24079	Pass QC	UCL BI	Poodle	Frozen	PRJNA247493
Poodle18	SAMN03436575	8.83088e+07	0.91897	0.87083	0.49252	113.703	0.001702	UCL	UCL	Tumor	29376350	0.93174	0.24286	Pass QC	UCL BI	Poodle	Frozen	PRJNA247493
Poodle18	SAMN03436597	70957711	0.93007	0.89732	0.48219	96.2182	0.001905	UCL	UCL	Normal	Normal_sample	0.93174	0.24286	Pass QC	UCL BI	Poodle	Frozen	PRJNA247493
Poodle19	SAMN03436659	7.36052e+07	0.91834	0.87164	0.4975	96.3282	0.001918	UCL	UCL	Tumor	29093447	0.95207	0.28885	Pass QC	UCL BI	Poodle	Frozen	PRJNA247493
Poodle19	SAMN03436826	44679771	0.92367	0.89098	0.47879	59.9887	0.002466	UCL	UCL	Normal	Normal_sample	0.95207	0.28885	Pass QC	UCL BI	Poodle	Frozen	PRJNA247493
Poodle2	SAMN03732742	151317736	0.91648	0.86675	0.45565	128.32	0.002072	UCL	UCL	Tumor	28829906	0.95819	0.27397	Pass QC	UCL BI	Poodle	Frozen	PRJNA247493
Poodle2	SAMN03436608	77800000	0.92636	0.89159	0.52762	112.06	0.002067	UCL	UCL	Normal	Normal_sample	0.95819	0.27397	Pass QC	UCL BI	Poodle	Frozen	PRJNA247493
Poodle20	SAMN03436673	122900599	0.91666	0.86951	0.51621	146.154	0.001478	UCL	UCL	Tumor	29213515	0.63406	-0.02766	31 other samples have a better match	UCL BI	Poodle	Frozen	PRJNA247493
Poodle20	SAMN03436929	74500000	0.9248	0.89572	0.5474	95.7755	0.002014	UCL	UCL	Normal	Normal_sample	0.63406	-0.02766	31 other samples have a better match	UCL BI	Poodle	Frozen	PRJNA247493
Poodle21	SAMN03436625	122292921	0.91697	0.87129	0.54157	109.08	0.002036	UCL	UCL	Tumor	28305972	0.9013	0.24315	Pass QC	UCL BI	Poodle	Frozen	PRJNA247493
Poodle21	SAMN03436594	79000000	0.92513	0.89437	0.55895	118.522	0.001669	UCL	UCL	Normal	Normal_sample	0.9013	0.24315	Pass QC	UCL BI	Poodle	Frozen	PRJNA247493
Poodle22	SAMN03436257	120923453	0.92207	0.87883	0.5284	137.974	0.00193	UCL	UCL	Tumor	28973923	0.92234	0.23947	Pass QC	UCL BI	Poodle	Frozen	PRJNA247493
Poodle22	SAMN03436472	67200000	0.92254	0.89147	0.50643	57.3257	0.003244	UCL	UCL	Normal	Normal_sample	0.92234	0.23947	Pass QC	UCL BI	Poodle	Frozen	PRJNA247493
Poodle23	SAMN03436682	146646522	0.92305	0.88436	0.59158	127.297	0.001982	UCL	UCL	Tumor	29217915	0.94043	0.28148	Pass QC	UCL BI	Poodle	Frozen	PRJNA247493
Poodle23	SAMN03436573	86100000	0.92787	0.90207	0.5826	123.463	0.001768	UCL	UCL	Normal	Normal_sample	0.94043	0.28148	Pass QC	UCL BI	Poodle	Frozen	PRJNA247493
Poodle3	SAMN03732682	141413957	0.91704	0.86971	0.49809	156.547	0.001822	UCL	UCL	Tumor	29057596	0.60977	-0.3477	205 other samples have a better match	UCL BI	Poodle	Frozen	PRJNA247493
Poodle3	SAMN03436941	85200000	0.92648	0.8914	0.55	131.472	0.001726	UCL	UCL	Normal	Normal_sample	0.60977	-0.3477	205 other samples have a better match	UCL BI	Poodle	Frozen	PRJNA247493
Poodle4	SAMN03732745	535950	0.86928	0.82095	0.47506	0.01416	6.29e-05	UCL	UCL	Tumor	0	Fail in Sequence QC	Fail in Sequence QC	Tumor-SAMN03732745-Total_Pair_reads < 5M	UCL BI	Poodle	Frozen	PRJNA247493
Poodle4	SAMN03436818	77673094	0.92965	0.89578	0.56024	120.133	0.00199	UCL	UCL	Normal	Normal_sample	Fail in Sequence QC	Fail in Sequence QC	Tumor-SAMN03732745-Total_Pair_reads < 5M	UCL BI	Poodle	Frozen	PRJNA247493
Poodle5	SAMN03732672	4.8527e+07	0.91521	0.86955	0.53505	71.7624	0.002683	UCL	UCL	Tumor	27299122	0.97158	0.29644	Pass QC	UCL BI	Poodle	Frozen	PRJNA247493
Poodle5	SAMN03436680	7.65182e+07	0.92456	0.88922	0.56892	115.729	0.001965	UCL	UCL	Normal	Normal_sample	0.97158	0.29644	Pass QC	UCL BI	Poodle	Frozen	PRJNA247493
Poodle6	SAMN03732775	136955374	0.91458	0.86964	0.56079	190.385	0.001442	UCL	UCL	Tumor	29000964	0.9293	0.26081	Pass QC	UCL BI	Poodle	Frozen	PRJNA247493
Poodle6	SAMN03436726	76700000	0.92559	0.89094	0.56449	120.635	0.001931	UCL	UCL	Normal	Normal_sample	0.9293	0.26081	Pass QC	UCL BI	Poodle	Frozen	PRJNA247493
Poodle7	SAMN03732755	132509547	0.91539	0.87124	0.54597	175.084	0.001558	UCL	UCL	Tumor	29205611	0.95217	0.28117	Pass QC	UCL BI	Poodle	Frozen	PRJNA247493
Poodle7	SAMN03436651	83400000	0.91957	0.88824	0.57376	132.331	0.001654	UCL	UCL	Normal	Normal_sample	0.95217	0.28117	Pass QC	UCL BI	Poodle	Frozen	PRJNA247493
Poodle8	SAMN03732744	124905942	0.9138	0.86737	0.53347	168.097	0.001739	UCL	UCL	Tumor	29038037	0.93995	0.25575	Pass QC	UCL BI	Poodle	Frozen	PRJNA247493
Poodle8	SAMN03436681	84200000	0.92733	0.89173	0.53081	121.068	0.001888	UCL	UCL	Normal	Normal_sample	0.93995	0.25575	Pass QC	UCL BI	Poodle	Frozen	PRJNA247493
Poodle9	SAMN03732774	91956518	0.91984	0.87648	0.55516	129.588	0.00202	UCL	UCL	Tumor	28546958	0.931	0.24678	Pass QC	UCL BI	Poodle	Frozen	PRJNA247493
Poodle9	SAMN03436222	93965793	0.92369	0.89079	0.54511	129.326	0.002128	UCL	UCL	Normal	Normal_sample	0.931	0.24678	Pass QC	UCL BI	Poodle	Frozen	PRJNA247493
PurRow	SAMN03436544	82300000	0.91331	0.87164	0.51783	116.308	0.001982	OSA	OSA	Normal	Normal_sample	0.9505	0.21935	Pass QC	OSA BI	Greyhound	Frozen	PRJNA247493
PurRow	SAMN03732678	128000000	0.93101	0.89628	0.51252	161.602	0.001688	OSA	OSA	Tumor	29136607	0.9505	0.21935	Pass QC	OSA BI	Greyhound	Frozen	PRJNA247493
RAIEVA	SAMN04002392	114000000	0.85441	0.77792	0.57618	134.552	0.00203	LYM	BCL	Normal	Normal_sample	0.90566	0.17099	Pass QC	BCL BI	Golden Retriever	Frozen	PRJNA247493
RAIEVA	SAMN04002427	132740763	0.85977	0.78592	0.59038	131.924	0.00226	LYM	BCL	Tumor	28860387	0.90566	0.17099	Pass QC	BCL BI	Golden Retriever	Frozen	PRJNA247493
RENJOH	SAMN04009642	73000000	0.84844	0.77633	0.5957	102.765	0.002141	LYM	BCL	Normal	Normal_sample	0.96138	0.21867	Pass QC	BCL BI	Golden Retriever	Frozen	PRJNA247493
RENJOH	SAMN04009638	134668778	0.84309	0.77335	0.58404	156.711	0.001521	LYM	BCL	Tumor	28518910	0.96138	0.21867	Pass QC	BCL BI	Golden Retriever	Frozen	PRJNA247493
RoxRho	SAMN03436661	69200000	0.92442	0.88298	0.52765	97.6528	0.002249	LYM	TCL	Normal	Normal_sample	0.88628	0.2068	Pass QC	TCL BI	Boxer	Frozen	PRJNA247493
RoxRho	SAMN03436718	108203787	0.92158	0.89159	0.52586	143.361	0.001707	LYM	TCL	Tumor	27884848	0.88628	0.2068	Pass QC	TCL BI	Boxer	Frozen	PRJNA247493
SanSte	SAMN03436506	62725828	0.92035	0.87811	0.56869	86.6455	0.002567	OSA	OSA	Normal	Normal_sample	0.92933	0.20249	Pass QC	OSA BI	Greyhound	Frozen	PRJNA247493
SanSte	SAMN03436278	95991253	0.9317	0.89625	0.5641	134.565	0.002207	OSA	OSA	Tumor	28518997	0.92933	0.20249	Pass QC	OSA BI	Greyhound	Frozen	PRJNA247493
ShaRin	SAMN03436627	80200000	0.92095	0.87825	0.50942	115.513	0.001927	OSA	OSA	Normal	Normal_sample	0.90404	0.15326	Pass QC	OSA BI	Greyhound	Frozen	PRJNA247493
ShaRin	SAMN03436485	113778690	0.93184	0.89554	0.55613	148.846	0.001753	OSA	OSA	Tumor	28873639	0.90404	0.15326	Pass QC	OSA BI	Greyhound	Frozen	PRJNA247493
SnuBro	SAMN04002391	58268097	0.87954	0.81965	0.50457	77.7489	0.001657	UCL	UCL	Tumor	27493150	0.65184	-0.10031	95 other samples have a better match	UCL BI	No breed provided	Frozen	PRJNA247493
SnuBro	SAMN04002389	91548614	0.88912	0.83849	0.58233	131.814	0.001498	UCL	UCL	Normal	Normal_sample	0.65184	-0.10031	95 other samples have a better match	UCL BI	No breed provided	Frozen	PRJNA247493
SopCas	SAMN03436511	82500000	0.91824	0.87928	0.60181	122.103	0.001838	LYM	TCL	Normal	Normal_sample	0.94772	0.2741	Pass QC	TCL BI	Boxer	Frozen	PRJNA247493
SopCas	SAMN03436297	119165459	0.92761	0.89939	0.53338	146.854	0.001826	LYM	TCL	Tumor	29487652	0.94772	0.2741	Pass QC	TCL BI	Boxer	Frozen	PRJNA247493
SopDix	SAMN03436460	68736158	0.92368	0.88262	0.53702	100.403	0.001985	LYM	TCL	Normal	Normal_sample	0.93731	0.26371	Pass QC	TCL BI	Boxer	Frozen	PRJNA247493
SopDix	SAMN03436277	99459015	0.92907	0.90013	0.50516	119.644	0.002072	LYM	TCL	Tumor	29108362	0.93731	0.26371	Pass QC	TCL BI	Boxer	Frozen	PRJNA247493
StaMur	SAMN04009643	81616276	0.83956	0.77518	0.57723	110.851	0.002035	LYM	BCL	Normal	Normal_sample	0.89408	-0.01935	StaMur_N/CCB040038_T match=0.91343	BCL BI	Golden Retriever	Frozen	PRJNA247493
StaMur	SAMN04009640	69855145	0.84599	0.7768	0.55863	95.0883	0.002177	LYM	BCL	Tumor	27517597	0.89408	-0.01935	StaMur_N/CCB040038_T match=0.91343	BCL BI	Golden Retriever	Frozen	PRJNA247493
SteHel	SAMN03436807	75282122	0.92199	0.88054	0.52146	105.872	0.001826	LYM	TCL	Normal	Normal_sample	0.77728	0.0959	Pass QC	TCL BI	Boxer	Frozen	PRJNA247493
SteHel	SAMN03436564	99872204	0.91183	0.87515	0.48792	111.868	0.001886	LYM	TCL	Tumor	24929122	0.77728	0.0959	Pass QC	TCL BI	Boxer	Frozen	PRJNA247493
TacRei	SAMN03436610	70600000	0.91506	0.87011	0.60485	95.9803	0.002236	OSA	OSA	Normal	Normal_sample	0.94174	0.19096	Pass QC	OSA BI	Greyhound	Frozen	PRJNA247493
TacRei	SAMN03732746	104629912	0.93305	0.89702	0.54093	131.676	0.001916	OSA	OSA	Tumor	28920873	0.94174	0.19096	Pass QC	OSA BI	Greyhound	Frozen	PRJNA247493
TriPar	SAMN03436640	70200000	0.92313	0.8768	0.55979	84.6855	0.002363	OSA	OSA	Normal	Normal_sample	0.89135	0.17174	Pass QC	OSA BI	Greyhound	Frozen	PRJNA247493
TriPar	SAMN03436706	104436936	0.92634	0.8862	0.52007	135.821	0.001747	OSA	OSA	Tumor	29095697	0.89135	0.17174	Pass QC	OSA BI	Greyhound	Frozen	PRJNA247493

## Sheet: Canine_WGS_data
Summary of published canine WGS data.
Bioproject ID	Tumor Type	Total cases (matched normal & tumor samples)	Read length	Total 86 dogs
PRJNA389294	Melanoma (Age; Breed; *; *; Platform; ReleaseDate; Sequence Center Name; sex; *; tissue; *)	4( 8 )	104x104bp
PRJNA579792	Glioma (Age; Breed; *; *; Platform; ReleaseDate; Sequence Center Name; sex; *; tissue; *)	67 (134)	100x100 bp
PRJNA525883	Osteosarcoma (Age; Breed; *; *; Platform; ReleaseDate; Sequence Center Name; sex; *; tissue; *)	15(30)	151x151bp
* = no information in that category in the bioproject

## Sheet: WGS_breed
Summary of breeds before WGS data QC. (86 cases)
Breed	Number of cases
American Bulldog	1
American Staffordshire	1
Beagle X	1
Border Collie	1
Boston Terrier	11
Boston Terrier (JAXH)	1
Boxer	24
Chihuahua	1
Cocker Spaniel	2
Doberman Pinscher	1
English Bulldog	2
English Cocker Spaniel	1
English Mastiff	1
French Bulldog	5
Golden Retriever	2
Great Dane	4
Great Pyrenees	1
Greyhound	1
Jack Russell Terrier	1
Labrador	7
Mastiff	1
Mixed	6
Old English Sheepdog	1
Pit Bull	5
Samoyed	1
Shih Tzu	1
Staff Terrier	1
Toy Poodle	1

## Sheet: WGSQCSummary
Summary of breeds before WGS data QC. (86 cases)
Tumor Type	Total WGS (Normal-Tumor pair cases)	Cases with sequence read pairs < 5M	Cases with uniquely concordantly mapping rate < 0.6	Cases with mean_coverage < 30	Cases with callable bases < 500Mb	Cases where Tumor/Normal (self) not best match	Cases passing all QC (Normal-Tumor pairs)
Oral melanoma (OM)	4	0	0	1	0	0	3
Osteosarcoma (OSA)	15	0	0	15	0	0	0
Glioma (GLM)	67	0	25	9	0	0	33
Total	86	0	25	25	0	0	36

## Sheet: WGSQCdata
WGS data QC results.
* Samples that fail QC are highlighted in yellow and failing values are highlighted in red.
Case_ID	Sample_ID	Total_pairs	Unique_mapped_rate	total_mean_coverage	unique_mapped_mean_coverage	RMSE	gt30	Tumor_Type	Status	callable_bases	SelfMatch	DiffFromBest	The_reason_to_exclude	Breed_info	sample_status	Bioproject	Symbol
i_6561	SRR10351632	438311499	0.921856	36.3744	33.532	0.000113401	0.812234	GLM	Normal	Normal_sample	0.97993	0.01817	Pass QC	Beagle X	Frozen	PRJNA579792	GLM WGS
i_6561	SRR10351633	433868661	0.881933	36.0057	31.7546	0.000161616	0.770225	GLM	Tumor	2165239067	0.97993	0.01817	Pass QC	Beagle X	Frozen	PRJNA579792	GLM WGS
i_22C7	SRR10351797	439888256	0.89467	36.5052	32.6601	0.000105228	0.777005	GLM	Normal	Normal_sample	0.9708	0.27458	Pass QC	Boxer	Frozen	PRJNA579792	GLM WGS
i_22C7	SRR10351808	461209494	0.91173	38.2746	34.8962	0.000361199	0.830687	GLM	Tumor	2293148532	0.9708	0.27458	Pass QC	Boxer	Frozen	PRJNA579792	GLM WGS
i_03A6	SRR10362478	456271146	0.915767	37.8648	34.6754	0.000269675	0.863191	GLM	Normal	Normal_sample	0.94966	0.275	Pass QC	Boxer	Frozen	PRJNA579792	GLM WGS
i_03A6	SRR10362479	509343115	0.91794	42.2691	38.8005	0.00036761	0.865665	GLM	Tumor	2158115502	0.94966	0.275	Pass QC	Boxer	Frozen	PRJNA579792	GLM WGS
i_92AC	SRR10351612	473502437	0.900704	39.2948	35.393	0.000164453	0.81243	GLM	Normal	Normal_sample	0.97167	0.27545	Pass QC	Boxer	Frozen	PRJNA579792	GLM WGS
i_92AC	SRR10351614	453399511	0.909663	37.6265	34.2275	0.000295061	0.814588	GLM	Tumor	2286177513	0.97167	0.27545	Pass QC	Boxer	Frozen	PRJNA579792	GLM WGS
i_6E45	SRR10362475	423166454	0.913	35.1175	32.0623	0.000142252	0.853643	GLM	Normal	Normal_sample	0.96093	0.27885	Pass QC	Boston Terrier	Frozen	PRJNA579792	GLM WGS
i_6E45	SRR10362476	491273826	0.91128	40.7696	37.1525	0.000387094	0.848105	GLM	Tumor	2153055013	0.96093	0.27885	Pass QC	Boston Terrier	Frozen	PRJNA579792	GLM WGS
i_FC65	SRR10362460	537342764	0.913875	44.5928	40.7522	0.00019312	0.852803	GLM	Normal	Normal_sample	0.96562	0.28354	Pass QC	Boston Terrier	Frozen	PRJNA579792	GLM WGS
i_FC65	SRR10362461	516676711	0.914414	42.8777	39.208	0.000285907	0.850189	GLM	Tumor	2255581097	0.96562	0.28354	Pass QC	Boston Terrier	Frozen	PRJNA579792	GLM WGS
i_E952	SRR10362462	513752605	0.923049	42.6351	39.3542	0.000131991	0.872103	GLM	Normal	Normal_sample	0.96502	0.28908	Pass QC	Boxer	Frozen	PRJNA579792	GLM WGS
i_E952	SRR10362463	578033301	0.916807	47.9696	43.9788	0.00015871	0.861246	GLM	Tumor	2286392936	0.96502	0.28908	Pass QC	Boxer	Frozen	PRJNA579792	GLM WGS
i_D756	SRR10351833	408492282	0.908866	33.8998	30.8103	0.000133226	0.791708	GLM	Normal	Normal_sample	0.96842	0.28911	Pass QC	Boxer	Frozen	PRJNA579792	GLM WGS
i_D756	SRR10351834	435917054	0.917531	36.1757	33.1923	0.000468947	0.818133	GLM	Tumor	2287419641	0.96842	0.28911	Pass QC	Boxer	Frozen	PRJNA579792	GLM WGS
i_4D0C	SRR10351650	454104150	0.895794	37.685	33.758	0.000112468	0.797683	GLM	Normal	Normal_sample	0.97444	0.28957	Pass QC	Boxer	Frozen	PRJNA579792	GLM WGS
i_4D0C	SRR10351651	418935506	0.904192	34.7664	31.4355	0.000319548	0.825433	GLM	Tumor	2171854583	0.97444	0.28957	Pass QC	Boxer	Frozen	PRJNA579792	GLM WGS
i_6638	SRR10362440	470830629	0.9136	39.0731	35.6972	0.00025224	0.861181	GLM	Tumor	2276319189	0.95917	0.29014	Pass QC	Boxer	Frozen	PRJNA579792	GLM WGS
i_6638	SRR10362477	475282246	0.920045	39.4425	36.2889	0.000162732	0.863663	GLM	Normal	Normal_sample	0.95917	0.29014	Pass QC	Boxer	Frozen	PRJNA579792	GLM WGS
i_63FE	SRR10351638	441194584	0.912594	36.6137	33.4134	0.000105531	0.811016	GLM	Normal	Normal_sample	0.97781	0.29294	Pass QC	Boxer	Frozen	PRJNA579792	GLM WGS
i_63FE	SRR10351639	414152614	0.895798	34.3695	30.7881	0.000186586	0.779483	GLM	Tumor	2292355206	0.97781	0.29294	Pass QC	Boxer	Frozen	PRJNA579792	GLM WGS
i_BF76	SRR10351589	450714690	0.91816	37.4037	34.3426	0.000166607	0.824783	GLM	Normal	Normal_sample	0.97453	0.29337	Pass QC	Boxer	Frozen	PRJNA579792	GLM WGS
i_BF76	SRR10351590	458258444	0.91071	38.0297	34.6341	0.000335914	0.817591	GLM	Tumor	2285127262	0.97453	0.29337	Pass QC	Boxer	Frozen	PRJNA579792	GLM WGS
i_3688	SRR10351719	434670463	0.905726	36.0722	32.6716	0.000266926	0.781646	GLM	Normal	Normal_sample	0.97433	0.29342	Pass QC	Boxer	Frozen	PRJNA579792	GLM WGS
i_3688	SRR10351730	413979677	0.912001	34.3552	31.3319	0.000318384	0.778348	GLM	Tumor	2284629572	0.97433	0.29342	Pass QC	Boxer	Frozen	PRJNA579792	GLM WGS
i_B70F	SRR10362469	485142693	0.914837	40.2608	36.8321	0.000168846	0.851953	GLM	Normal	Normal_sample	Fail in Sequence QC	Fail in Sequence QC	Pass QC	Samoyed	Frozen	PRJNA579792	GLM WGS
i_B70F	SRR10362470	483940119	0.915079	40.161	36.7505	0.000254841	0.854737	GLM	Tumor	618170854	Fail in Sequence QC	Fail in Sequence QC	Pass QC	Samoyed	Frozen	PRJNA579792	GLM WGS
i_F8E7	SRR10351815	373477013	0.887499	30.9939	27.5071	0.000370614	0.775621	GLM	Normal	Normal_sample	0.96274	0.29572	Fail in Sequence QC	Boston Terrier	FFPE	PRJNA579792	GLM WGS
i_F8E7	SRR10351816	367012668	0.888872	30.4575	27.0728	0.000377145	0.771515	GLM	Tumor	2229576579	0.96274	0.29572	Pass QC	Boston Terrier	FFPE	PRJNA579792	GLM WGS
i_0FF0	SRR10351635	362763151	0.844077	30.1048	25.4108	0.000188467	0.760821	GLM	Normal	Normal_sample	0.9667	0.2967	Pass QC	Boston Terrier	Frozen	PRJNA579792	GLM WGS
i_0FF0	SRR10351646	424533755	0.890989	35.231	31.3904	0.000322986	0.786113	GLM	Tumor	2256090176	0.9667	0.2967	Pass QC	Boston Terrier	Frozen	PRJNA579792	GLM WGS
i_2C4F	SRR10362456	508880513	0.906352	42.2307	38.2759	0.000225047	0.849174	GLM	Normal	Normal_sample	0.96063	0.29936	Pass QC	Boston Terrier (JAXH)	Frozen	PRJNA579792	GLM WGS
i_2C4F	SRR10362467	508772123	0.915933	42.2218	38.6723	0.000288784	0.851034	GLM	Tumor	2247794391	0.96063	0.29936	Pass QC	Boston Terrier (JAXH)	Frozen	PRJNA579792	GLM WGS
i_D026	SRR10351555	436425606	0.872854	36.2179	31.6129	0.000195611	0.776332	GLM	Normal	Normal_sample	0.97326	0.2999	Pass QC	Boxer	Frozen	PRJNA579792	GLM WGS
i_D026	SRR10351556	460929967	0.913448	38.2514	34.9407	0.000273632	0.84303	GLM	Tumor	2283104835	0.97326	0.2999	Pass QC	Boxer	Frozen	PRJNA579792	GLM WGS
i_B023	SRR10351600	428652761	0.913795	35.5728	32.5063	0.000178376	0.795793	GLM	Normal	Normal_sample	0.97495	0.30042	Pass QC	Boston Terrier	Frozen	PRJNA579792	GLM WGS
i_B023	SRR10351601	412180736	0.904891	34.2059	30.9526	0.00029102	0.802868	GLM	Tumor	2272546481	0.97495	0.30042	Pass QC	Boston Terrier	Frozen	PRJNA579792	GLM WGS
i_A71E	SRR10351607	348017524	0.902384	28.8811	26.0618	0.000111465	0.749662	GLM	Normal	Normal_sample	Fail in Sequence QC	Fail in Sequence QC	SRR10351607 mean coverage < 30	Boston Terrier	Frozen	PRJNA579792	GLM WGS
i_A71E	SRR10351608	488857106	0.907598	40.5691	36.8204	0.000315822	0.829784	GLM	Tumor	2285276433	Fail in Sequence QC	Fail in Sequence QC	SRR10351607 mean coverage < 30	Boston Terrier	Frozen	PRJNA579792	GLM WGS
i_C04D	SRR10362465	590566073	0.913993	49.0096	44.7945	0.000219784	0.85485	GLM	Normal	Normal_sample	0.97023	0.30387	Pass QC	French Bulldog	Frozen	PRJNA579792	GLM WGS
i_C04D	SRR10362466	473428347	0.915523	39.2887	35.9697	0.000203637	0.853809	GLM	Tumor	2251017665	0.97023	0.30387	Pass QC	French Bulldog	Frozen	PRJNA579792	GLM WGS
i_F840	SRR10351817	443395117	0.899594	36.7963	33.1017	0.00010022	0.77187	GLM	Normal	Normal_sample	0.97713	0.30429	Pass QC	Boston Terrier	Frozen	PRJNA579792	GLM WGS
i_F840	SRR10351818	416458506	0.905343	34.5609	31.2894	0.000277387	0.766164	GLM	Tumor	2280434451	0.97713	0.30429	Pass QC	Boston Terrier	Frozen	PRJNA579792	GLM WGS
i_4AAB	SRR10362444	523802671	0.909613	43.4691	39.54	0.000306586	0.848256	GLM	Normal	Normal_sample	0.96363	0.30482	Pass QC	Labrador	Frozen	PRJNA579792	GLM WGS
i_4AAB	SRR10362445	502314583	0.918183	41.6859	38.2753	0.000137772	0.855455	GLM	Tumor	2159224147	0.96363	0.30482	Pass QC	Labrador	Frozen	PRJNA579792	GLM WGS
i_750B	SRR10362473	520573154	0.910866	43.2011	39.3504	0.000158362	0.852604	GLM	Normal	Normal_sample	0.96481	0.306	Pass QC	Labrador	Frozen	PRJNA579792	GLM WGS
i_750B	SRR10362474	503183264	0.945679	41.7579	39.4896	0.000771535	0.893775	GLM	Tumor	2144461971	0.96481	0.306	Pass QC	Labrador	Frozen	PRJNA579792	GLM WGS
i_51A5	SRR10351647	378104924	0.919645	31.378	28.8566	0.000184189	0.811387	GLM	Normal	Normal_sample	0.97329	0.30641	Pass QC	Boston Terrier	Frozen	PRJNA579792	GLM WGS
i_51A5	SRR10351648	374341533	0.925553	31.0657	28.7529	0.000367681	0.817317	GLM	Tumor	2255763066	0.97329	0.30641	Pass QC	Boston Terrier	Frozen	PRJNA579792	GLM WGS
i_5CE5	SRR10351644	471441859	0.91379	39.1238	35.7509	0.000158681	0.816746	GLM	Normal	Normal_sample	0.98093	0.31457	Pass QC	French Bulldog	Frozen	PRJNA579792	GLM WGS
i_5CE5	SRR10351645	404637628	0.903503	33.5799	30.3395	0.000321953	0.80497	GLM	Tumor	2263431795	0.98093	0.31457	Pass QC	French Bulldog	Frozen	PRJNA579792	GLM WGS
i_B3CE	SRR10362471	428769093	0.916999	35.5825	32.6291	0.000241513	0.853151	GLM	Normal	Normal_sample	0.95215	0.3184	Pass QC	Mixed	Frozen	PRJNA579792	GLM WGS
i_B3CE	SRR10362472	499896755	0.913241	41.4852	37.886	0.000332085	0.855708	GLM	Tumor	2234808793	0.95215	0.3184	Pass QC	Mixed	Frozen	PRJNA579792	GLM WGS
i_1166	SRR10351591	443000000	0.913584	36.7278	33.5539	0.00018467	0.797661	GLM	Normal	Normal_sample	0.97476	0.32364	Pass QC	Pit Bull	Frozen	PRJNA579792	GLM WGS
i_1166	SRR10351602	465000000	0.906465	38.557	34.9506	0.000232383	0.818801	GLM	Tumor	2284227886	0.97476	0.32364	Pass QC	Pit Bull	Frozen	PRJNA579792	GLM WGS
i_607E	SRR10351642	416540283	0.909742	34.5677	31.4477	0.000308703	0.801884	GLM	Normal	Normal_sample	0.96891	0.32394	Pass QC	Boxer	Frozen	PRJNA579792	GLM WGS
i_607E	SRR10351643	453518142	0.904191	37.6364	34.0305	0.000357691	0.812426	GLM	Tumor	2284733014	0.96891	0.32394	Pass QC	Boxer	Frozen	PRJNA579792	GLM WGS
i_2EC9	SRR10351741	426642429	0.885083	35.406	31.3373	0.000127392	0.780991	GLM	Normal	Normal_sample	0.97018	0.32758	Pass QC	Pit Bull	Frozen	PRJNA579792	GLM WGS
i_2EC9	SRR10351752	452029566	0.907431	37.5128	34.0403	0.000321211	0.811168	GLM	Tumor	2287882787	0.97018	0.32758	Pass QC	Pit Bull	Frozen	PRJNA579792	GLM WGS
i_3F8C	SRR10351686	465526854	0.88721	38.6329	34.2755	0.000150695	0.802959	GLM	Normal	Normal_sample	0.98018	0.33124	Pass QC	Staff Terrier	Frozen	PRJNA579792	GLM WGS
i_3F8C	SRR10351697	434988642	0.875933	36.0986	31.62	0.00019897	0.776789	GLM	Tumor	2265737091	0.98018	0.33124	Pass QC	Staff Terrier	Frozen	PRJNA579792	GLM WGS
i_B02B	SRR10351598	372784256	0.943775	30.9365	29.197	0.000154945	0.828111	GLM	Normal	Normal_sample	0.97531	0.33352	Pass QC	Jack Russell Terrier	Frozen	PRJNA579792	GLM WGS
i_B02B	SRR10351599	414265393	0.896494	34.3789	30.8204	0.000173437	0.792212	GLM	Tumor	2279079856	0.97531	0.33352	Pass QC	Jack Russell Terrier	Frozen	PRJNA579792	GLM WGS
i_5E9A	SRR10362441	493630448	0.915207	40.9652	37.4916	0.000148088	0.854104	GLM	Normal	Normal_sample	0.96576	0.33411	Pass QC	Pit Bull	Frozen	PRJNA579792	GLM WGS
i_5E9A	SRR10362442	467677953	0.917995	38.8114	35.6287	0.000323473	0.861141	GLM	Tumor	2151198984	0.96576	0.33411	Pass QC	Pit Bull	Frozen	PRJNA579792	GLM WGS
i_42D9	SRR10351664	434181375	0.914392	36.0316	32.947	0.00013027	0.810466	GLM	Normal	Normal_sample	0.97724	0.35507	Pass QC	Golden Retriever	Frozen	PRJNA579792	GLM WGS
i_42D9	SRR10351675	434388770	0.907425	36.0489	32.7116	0.000146013	0.802294	GLM	Tumor	2169596928	0.97724	0.35507	Pass QC	Golden Retriever	Frozen	PRJNA579792	GLM WGS
i_05CA	SRR10351753	293000000	0.489548	24.3448	11.9179	0.000821154	0.41111	GLM	Normal	Normal_sample	Fail in Sequence QC	Fail in Sequence QC	SRR10351753 Unique mapped_rate < 0.6	Boxer	FFPE	PRJNA579792	GLM WGS
i_05CA	SRR10351836	332000000	0.301307	27.5486	8.30061	0.000895125	0.245502	GLM	Tumor	384647898	Fail in Sequence QC	Fail in Sequence QC	SRR10351836 Unique mapped_rate < 0.6	Boxer	FFPE	PRJNA579792	GLM WGS
i_1165	SRR10351613	349700096	0.584338	29.0208	16.9579	0.00120815	0.511653	GLM	Normal	Normal_sample	Fail in Sequence QC	Fail in Sequence QC	SRR10351613 Unique mapped_rate < 0.6	Boxer	FFPE	PRJNA579792	GLM WGS
i_1165	SRR10351624	403924019	0.523555	33.5207	17.5499	0.000664945	0.439394	GLM	Tumor	1419721760	Fail in Sequence QC	Fail in Sequence QC	SRR10351624 Unique mapped_rate < 0.6	Boxer	FFPE	PRJNA579792	GLM WGS
i_157E	SRR10351824	462000000	0.917179	38.3443	35.1686	0.000159848	0.821568	GLM	Normal	Normal_sample	Fail in Sequence QC	Fail in Sequence QC	SRR10351835 mean coverage < 30	French Bulldog	Frozen	PRJNA579792	GLM WGS
i_157E	SRR10351835	338000000	0.863841	28.0558	24.2357	0.000290183	0.768553	GLM	Tumor	2214816963	Fail in Sequence QC	Fail in Sequence QC	SRR10351835 mean coverage < 30	French Bulldog	Frozen	PRJNA579792	GLM WGS
i_1793	SRR10351578	333203998	0.514464	27.6518	14.2258	0.000477177	0.439186	GLM	Normal	Normal_sample	Fail in Sequence QC	Fail in Sequence QC	SRR10351578 Unique mapped_rate < 0.6	Boston Terrier	FFPE	PRJNA579792	GLM WGS
i_1793	SRR10351813	344047106	0.534033	28.5516	15.2475	0.000431985	0.444665	GLM	Tumor	1344610012	Fail in Sequence QC	Fail in Sequence QC	SRR10351813 Unique mapped_rate < 0.6	Boston Terrier	FFPE	PRJNA579792	GLM WGS
i_2C25	SRR10351764	300065042	0.721554	24.9017	17.9679	0.000617029	0.55576	GLM	Normal	Normal_sample	Fail in Sequence QC	Fail in Sequence QC	SRR10351764 mean coverage < 30	Shih Tzu	FFPE	PRJNA579792	GLM WGS
i_2C25	SRR10351775	324782039	0.793396	26.9529	21.3843	0.000471989	0.63393	GLM	Tumor	2155148186	Fail in Sequence QC	Fail in Sequence QC	SRR10351775 mean coverage < 30	Shih Tzu	FFPE	PRJNA579792	GLM WGS
i_4990	SRR10351656	388486099	0.208364	32.2395	6.71756	0.00122152	0.215445	GLM	Normal	Normal_sample	Fail in Sequence QC	Fail in Sequence QC	SRR10351656 Unique mapped_rate < 0.6	American Staffordshire	FFPE	PRJNA579792	GLM WGS
i_4990	SRR10351658	400364113	0.270613	33.2252	8.99117	0.00142302	0.298805	GLM	Tumor	73010071	Fail in Sequence QC	Fail in Sequence QC	SRR10351658 Unique mapped_rate < 0.6	American Staffordshire	FFPE	PRJNA579792	GLM WGS
i_49E6	SRR10351654	343724634	0.296911	28.5249	8.46936	0.000763095	0.307397	GLM	Normal	Normal_sample	Fail in Sequence QC	Fail in Sequence QC	SRR10351654 Unique mapped_rate < 0.6	Boston Terrier	FFPE	PRJNA579792	GLM WGS
i_49E6	SRR10351655	395746932	0.28369	32.8421	9.31695	0.00167261	0.298067	GLM	Tumor	222841253	Fail in Sequence QC	Fail in Sequence QC	SRR10351655 Unique mapped_rate < 0.6	Boston Terrier	FFPE	PRJNA579792	GLM WGS
i_4BAC	SRR10351652	329552131	0.424426	27.3487	11.6075	0.00137485	0.340387	GLM	Normal	Normal_sample	Fail in Sequence QC	Fail in Sequence QC	SRR10351652 Unique mapped_rate < 0.6	Boxer	FFPE	PRJNA579792	GLM WGS
i_4BAC	SRR10351653	290197510	0.481877	24.0828	11.6049	0.00116385	0.407576	GLM	Tumor	570452510	Fail in Sequence QC	Fail in Sequence QC	SRR10351653 Unique mapped_rate < 0.6	Boxer	FFPE	PRJNA579792	GLM WGS
i_6254	SRR10351640	276227861	0.291336	22.9235	6.67844	0.00132839	0.278004	GLM	Normal	Normal_sample	Fail in Sequence QC	Fail in Sequence QC	SRR10351640 Unique mapped_rate < 0.6	French Bulldog	FFPE	PRJNA579792	GLM WGS
i_6254	SRR10351641	310882578	0.300175	25.7994	7.74432	0.00118143	0.26631	GLM	Tumor	294866947	Fail in Sequence QC	Fail in Sequence QC	SRR10351641 Unique mapped_rate < 0.6	French Bulldog	FFPE	PRJNA579792	GLM WGS
i_6454	SRR10351636	391139168	0.745408	32.4597	24.1957	0.00055473	0.652649	GLM	Normal	Normal_sample	Fail in Sequence QC	Fail in Sequence QC	SRR10351637 Unique mapped_rate < 0.6	Boxer	FFPE	PRJNA579792	GLM WGS
i_6454	SRR10351637	317201658	0.351822	26.3238	9.26128	0.000706411	0.297617	GLM	Tumor	382460526	Fail in Sequence QC	Fail in Sequence QC	SRR10351637 Unique mapped_rate < 0.6	Boxer	FFPE	PRJNA579792	GLM WGS
i_66A9	SRR10351630	369399885	0.603925	30.6556	18.5137	0.000676793	0.534422	GLM	Normal	Normal_sample	Fail in Sequence QC	Fail in Sequence QC	SRR10351631 Unique mapped_rate < 0.6	Doberman Pinscher	FFPE	PRJNA579792	GLM WGS
i_66A9	SRR10351631	368676563	0.588116	30.5956	17.9937	0.000491401	0.522277	GLM	Tumor	1599593634	Fail in Sequence QC	Fail in Sequence QC	SRR10351631 Unique mapped_rate < 0.6	Doberman Pinscher	FFPE	PRJNA579792	GLM WGS
i_6D5C	SRR10351626	314393123	0.549563	26.0907	14.3385	0.000465384	0.470628	GLM	Normal	Normal_sample	Fail in Sequence QC	Fail in Sequence QC	SRR10351626 Unique mapped_rate < 0.6	Pit Bull	FFPE	PRJNA579792	GLM WGS
i_6D5C	SRR10351627	313954625	0.544567	26.0543	14.1883	0.00049088	0.439951	GLM	Tumor	1144824223	Fail in Sequence QC	Fail in Sequence QC	SRR10351627 Unique mapped_rate < 0.6	Pit Bull	FFPE	PRJNA579792	GLM WGS
i_81E2	SRR10351623	287932482	0.635999	23.8948	15.1971	0.000834891	0.473688	GLM	Normal	Normal_sample	Fail in Sequence QC	Fail in Sequence QC	SRR10351623 mean coverage < 30	Boxer	FFPE	PRJNA579792	GLM WGS
i_81E2	SRR10351625	296716275	0.643614	24.6238	15.8482	0.00065821	0.504141	GLM	Tumor	464676288	Fail in Sequence QC	Fail in Sequence QC	SRR10351625 mean coverage < 30	Boxer	FFPE	PRJNA579792	GLM WGS
i_8228	SRR10351621	361703644	0.548825	30.0169	16.474	0.000574356	0.497394	GLM	Normal	Normal_sample	Fail in Sequence QC	Fail in Sequence QC	SRR10351621 Unique mapped_rate < 0.6	Labrador	FFPE	PRJNA579792	GLM WGS
i_8228	SRR10351622	354563349	0.552169	29.4243	16.2472	0.000699317	0.496997	GLM	Tumor	1257489822	Fail in Sequence QC	Fail in Sequence QC	SRR10351622 Unique mapped_rate < 0.6	Labrador	FFPE	PRJNA579792	GLM WGS
i_8743	SRR10351619	350315868	0.907431	29.0719	26.3807	0.00016141	0.789904	GLM	Normal	Normal_sample	Fail in Sequence QC	Fail in Sequence QC	SRR10351619 mean coverage < 30	Pit Bull	Frozen	PRJNA579792	GLM WGS
i_8743	SRR10351620	416951870	0.906255	34.6018	31.3581	0.000323468	0.808537	GLM	Tumor	2254525247	Fail in Sequence QC	Fail in Sequence QC	SRR10351619 mean coverage < 30	Pit Bull	Frozen	PRJNA579792	GLM WGS
i_8A0A	SRR10351617	292000000	0.680078	24.2478	16.4904	0.00060567	0.532079	GLM	Normal	Normal_sample	Fail in Sequence QC	Fail in Sequence QC	SRR10351617 mean coverage < 30	Mixed	FFPE	PRJNA579792	GLM WGS
i_8A0A	SRR10351618	322000000	0.727722	26.7073	19.4355	0.000455088	0.574025	GLM	Tumor	1951430558	Fail in Sequence QC	Fail in Sequence QC	SRR10351618 mean coverage < 30	Mixed	FFPE	PRJNA579792	GLM WGS
i_905D	SRR10351615	374877755	0.783236	31.1102	24.3666	0.000436387	0.671156	GLM	Normal	Normal_sample	Fail in Sequence QC	Fail in Sequence QC	SRR10351616 Unique mapped_rate < 0.6	Border Collie	FFPE	PRJNA579792	GLM WGS
i_905D	SRR10351616	353703482	0.543933	29.353	15.9661	0.000500941	0.502454	GLM	Tumor	1368424749	Fail in Sequence QC	Fail in Sequence QC	SRR10351616 Unique mapped_rate < 0.6	Border Collie	FFPE	PRJNA579792	GLM WGS
i_99AF	SRR10351609	422121357	0.20086	35.0308	7.0363	0.00131779	0.195006	GLM	Normal	Normal_sample	Fail in Sequence QC	Fail in Sequence QC	SRR10351609 Unique mapped_rate < 0.6	Boxer	FFPE	PRJNA579792	GLM WGS
i_99AF	SRR10351610	400656248	0.101556	33.2495	3.37669	0.0014672	0.133872	GLM	Tumor	16725633	Fail in Sequence QC	Fail in Sequence QC	SRR10351610 Unique mapped_rate < 0.6	Boxer	FFPE	PRJNA579792	GLM WGS
i_A974	SRR10351605	345308454	0.645106	28.6563	18.4864	0.000771462	0.518837	GLM	Normal	Normal_sample	Fail in Sequence QC	Fail in Sequence QC	SRR10351606 Unique mapped_rate < 0.6	American Bulldog	FFPE	PRJNA579792	GLM WGS
i_A974	SRR10351606	301852068	0.535637	25.05	13.4177	0.000731134	0.405025	GLM	Tumor	896652895	Fail in Sequence QC	Fail in Sequence QC	SRR10351606 Unique mapped_rate < 0.6	American Bulldog	FFPE	PRJNA579792	GLM WGS
i_AB3E	SRR10351603	343000000	0.256422	28.4542	7.29629	0.000737783	0.258584	GLM	Normal	Normal_sample	Fail in Sequence QC	Fail in Sequence QC	SRR10351603 Unique mapped_rate < 0.6	Mastiff	FFPE	PRJNA579792	GLM WGS
i_AB3E	SRR10351604	347000000	0.267359	28.8027	7.70067	0.000769532	0.274625	GLM	Tumor	119078843	Fail in Sequence QC	Fail in Sequence QC	SRR10351604 Unique mapped_rate < 0.6	Mastiff	FFPE	PRJNA579792	GLM WGS
i_B2DC	SRR10351596	396198903	0.101274	32.8796	3.32984	0.00119095	0.116288	GLM	Normal	Normal_sample	Fail in Sequence QC	Fail in Sequence QC	SRR10351596 Unique mapped_rate < 0.6	Boxer	FFPE	PRJNA579792	GLM WGS
i_B2DC	SRR10351597	408369080	0.309441	33.8896	10.4868	0.000837777	0.322706	GLM	Tumor	55019641	Fail in Sequence QC	Fail in Sequence QC	SRR10351597 Unique mapped_rate < 0.6	Boxer	FFPE	PRJNA579792	GLM WGS
i_B4F5	SRR10351594	350000000	0.736634	29.0823	21.423	0.000710384	0.633375	GLM	Normal	Normal_sample	Fail in Sequence QC	Fail in Sequence QC	SRR10351594 mean coverage < 30	Boxer	FFPE	PRJNA579792	GLM WGS
i_B4F5	SRR10351595	320000000	0.461781	26.5914	12.2794	0.000628991	0.402485	GLM	Tumor	751548932	Fail in Sequence QC	Fail in Sequence QC	SRR10351595 Unique mapped_rate < 0.6	Boxer	FFPE	PRJNA579792	GLM WGS
i_B813	SRR10351592	390903667	0.606088	32.4401	19.6616	0.000655796	0.544871	GLM	Normal	Normal_sample	Fail in Sequence QC	Fail in Sequence QC	SRR10351593 mean coverage < 30	Boxer	FFPE	PRJNA579792	GLM WGS
i_B813	SRR10351593	352577595	0.646701	29.2596	18.9222	0.000603627	0.591274	GLM	Tumor	256173434	Fail in Sequence QC	Fail in Sequence QC	SRR10351593 mean coverage < 30	Boxer	FFPE	PRJNA579792	GLM WGS
i_C3C0	SRR10351587	368944437	0.888239	30.6178	27.1959	0.000122849	0.769114	GLM	Normal	Normal_sample	Fail in Sequence QC	Fail in Sequence QC	SRR10351588 mean coverage < 30	English Bulldog	Frozen	PRJNA579792	GLM WGS
i_C3C0	SRR10351588	310844551	0.903656	25.7962	23.3109	0.000334588	0.762576	GLM	Tumor	2220218033	Fail in Sequence QC	Fail in Sequence QC	SRR10351588 mean coverage < 30	English Bulldog	Frozen	PRJNA579792	GLM WGS
i_C561	SRR10351557	408158256	0.765219	33.8721	25.9195	0.000532059	0.697958	GLM	Normal	Normal_sample	Fail in Sequence QC	Fail in Sequence QC	SRR10351586 Unique mapped_rate < 0.6	Boxer	FFPE	PRJNA579792	GLM WGS
i_C561	SRR10351586	340615018	0.425097	28.2668	12.0161	0.000636634	0.410286	GLM	Tumor	682118118	Fail in Sequence QC	Fail in Sequence QC	SRR10351586 Unique mapped_rate < 0.6	Boxer	FFPE	PRJNA579792	GLM WGS
i_D0EE	SRR10351553	381868922	0.814044	31.6904	25.7974	0.000391815	0.714073	GLM	Normal	Normal_sample	Fail in Sequence QC	Fail in Sequence QC	SRR10351554 Unique mapped_rate < 0.6	Chihuahua	FFPE	PRJNA579792	GLM WGS
i_D0EE	SRR10351554	308504837	0.483646	25.6021	12.3823	0.00062262	0.390165	GLM	Tumor	734148894	Fail in Sequence QC	Fail in Sequence QC	SRR10351554 Unique mapped_rate < 0.6	Chihuahua	FFPE	PRJNA579792	GLM WGS
i_D7EC	SRR10351831	346913416	0.395635	28.7895	11.3901	0.000691134	0.349233	GLM	Normal	Normal_sample	Fail in Sequence QC	Fail in Sequence QC	SRR10351831 Unique mapped_rate < 0.6	Labrador	FFPE	PRJNA579792	GLM WGS
i_D7EC	SRR10351832	376283501	0.481565	31.2268	15.0377	0.000701809	0.452521	GLM	Tumor	672317902	Fail in Sequence QC	Fail in Sequence QC	SRR10351832 Unique mapped_rate < 0.6	Labrador	FFPE	PRJNA579792	GLM WGS
i_DCD0	SRR10351829	327864351	0.295696	27.2087	8.04549	0.000852231	0.270378	GLM	Normal	Normal_sample	Fail in Sequence QC	Fail in Sequence QC	SRR10351829 Unique mapped_rate < 0.6	French Bulldog	FFPE	PRJNA579792	GLM WGS
i_DCD0	SRR10351830	349198178	0.359497	28.9791	10.4179	0.000869419	0.339207	GLM	Tumor	343649029	Fail in Sequence QC	Fail in Sequence QC	SRR10351830 Unique mapped_rate < 0.6	French Bulldog	FFPE	PRJNA579792	GLM WGS
i_E271	SRR10351827	237374949	0.818479	19.6992	16.1234	0.000205891	0.726264	GLM	Normal	Normal_sample	Fail in Sequence QC	Fail in Sequence QC	SRR10351827 mean coverage < 30	Boxer	Frozen	PRJNA579792	GLM WGS
i_E271	SRR10351828	437222719	0.915866	36.284	33.2313	0.000237224	0.827516	GLM	Tumor	2251273406	Fail in Sequence QC	Fail in Sequence QC	SRR10351827 mean coverage < 30	Boxer	Frozen	PRJNA579792	GLM WGS
i_E2CD	SRR10351825	341586085	0.588485	28.3474	16.682	0.000502196	0.528943	GLM	Normal	Normal_sample	Fail in Sequence QC	Fail in Sequence QC	SRR10351825 Unique mapped_rate < 0.6	Boxer	FFPE	PRJNA579792	GLM WGS
i_E2CD	SRR10351826	286116994	0.551858	23.7441	13.1034	0.000650511	0.459161	GLM	Tumor	1030292731	Fail in Sequence QC	Fail in Sequence QC	SRR10351826 Unique mapped_rate < 0.6	Boxer	FFPE	PRJNA579792	GLM WGS
i_E7AB	SRR10351822	305122880	0.59991	25.3214	15.1906	0.000589531	0.509278	GLM	Normal	Normal_sample	Fail in Sequence QC	Fail in Sequence QC	SRR10351822 Unique mapped_rate < 0.6	Boston Terrier	FFPE	PRJNA579792	GLM WGS
i_E7AB	SRR10351823	324774024	0.595621	26.9522	16.0533	0.000658288	0.483132	GLM	Tumor	1193871095	Fail in Sequence QC	Fail in Sequence QC	SRR10351823 Unique mapped_rate < 0.6	Boston Terrier	FFPE	PRJNA579792	GLM WGS
i_ED99	SRR10351820	285002866	0.551278	23.6517	13.0387	0.000839909	0.443143	GLM	Normal	Normal_sample	Fail in Sequence QC	Fail in Sequence QC	SRR10351820 Unique mapped_rate < 0.6	English Bulldog	FFPE	PRJNA579792	GLM WGS
i_ED99	SRR10351821	265942615	0.472183	22.0699	10.4211	0.000854869	0.375663	GLM	Tumor	544980796	Fail in Sequence QC	Fail in Sequence QC	SRR10351821 Unique mapped_rate < 0.6	English Bulldog	FFPE	PRJNA579792	GLM WGS
i_FECA	SRR10351812	353407859	0.669881	29.3285	19.6466	0.000388319	0.579582	GLM	Normal	Normal_sample	Fail in Sequence QC	Fail in Sequence QC	SRR10351812 mean coverage < 30	Toy Poodle	FFPE	PRJNA579792	GLM WGS
i_FECA	SRR10351814	344302797	0.554953	28.5728	15.8566	0.000573901	0.483464	GLM	Tumor	1287877395	Fail in Sequence QC	Fail in Sequence QC	SRR10351814 Unique mapped_rate < 0.6	Toy Poodle	FFPE	PRJNA579792	GLM WGS
ND10_166	SAMN07376262	693771733	0.90434	59.8774	54.1495	0.000324435	0.83315	OM	Tumor	2273989325	0.9709	0.26651	Pass QC	Cocker Spaniel	Frozen	PRJNA389294	OM WGS
ND10_166	SAMN07376269	406568084	0.91892	35.0897	32.2446	0.000246382	0.858137	OM	Normal	Normal_sample	0.9709	0.26651	Pass QC	Cocker Spaniel	Frozen	PRJNA389294	OM WGS
ND10_376	SAMN07376266	605743442	0.90773	52.2799	47.4561	0.000355741	0.834561	OM	Tumor	2278620609	0.97295	0.26856	Pass QC	Cocker Spaniel	Frozen	PRJNA389294	OM WGS
ND10_376	SAMN07376272	728106158	0.926064	62.8407	58.1945	0.000229083	0.842798	Occular Melanoma	Normal	Normal_sample	0.97295	0.26856	Pass QC	Cocker Spaniel	Frozen	PRJNA389294	OM WGS
ND10_370	SAMN07376265	748705653	0.914812	64.6186	59.1139	0.000437694	0.848885	OM	Tumor	2285637873	0.96691	0.36131	Pass QC	Labrador	Frozen	PRJNA389294	OM WGS
ND10_370	SAMN07376271	677414954	0.920033	58.4657	53.7903	0.000273468	0.841439	OM	Normal	Normal_sample	0.96691	0.36131	Pass QC	Labrador	Frozen	PRJNA389294	OM WGS
ND09_345	SAMN07376261	166570471	0.882797	14.3762	12.6913	0.000374506	0.817248	OM	Tumor	803684089	Fail in Sequence QC	Fail in Sequence QC	SAMN07376261 mean coverage < 30	English Cocker Spaniel	Frozen	PRJNA389294	OM WGS
ND09_345	SAMN07376268	664972727	0.921983	57.3918	52.9143	0.000210766	0.845442	OM	Normal	Normal_sample	Fail in Sequence QC	Fail in Sequence QC	SAMN07376261 mean coverage < 30	English Cocker Spaniel	Frozen	PRJNA389294	OM WGS
WLOS_0001_	SRR8691710	839000000	0.913191	105.107	95.9828	0.000323334	0.771135	OSA	Tumor	381622415	Fail in Sequence QC	Fail in Sequence QC	SRR8691711 mean coverage < 30	Great Dane	Frozen	PRJNA525883	OSA Tgen WGS
WLOS_0001_	SRR8691711	82500000	0.951517	10.3409	9.83954	0.0105969	0.823385	OSA	Normal	Normal_sample	Fail in Sequence QC	Fail in Sequence QC	SRR8691711 mean coverage < 30	Great Dane	Frozen	PRJNA525883	OSA Tgen WGS
WLOS_0002_	SRR8691708	1090000000	0.907949	136.308	123.761	0.000257849	0.772645	OSA	Tumor	480781582	Fail in Sequence QC	Fail in Sequence QC	SRR8691709 mean coverage < 30	Great Pyrenees	Frozen	PRJNA525883	OSA Tgen WGS
WLOS_0002_	SRR8691709	89900000	0.946559	11.2674	10.6653	0.0129088	0.817046	OSA	Normal	Normal_sample	Fail in Sequence QC	Fail in Sequence QC	SRR8691709 mean coverage < 30	Great Pyrenees	Frozen	PRJNA525883	OSA Tgen WGS
WLOS_0003_	SRR8691714	897000000	0.910745	112.437	102.401	0.000270073	0.775698	OSA	Tumor	473020419	Fail in Sequence QC	Fail in Sequence QC	SRR8691715 mean coverage < 30	Great Dane	Frozen	PRJNA525883	OSA Tgen WGS
WLOS_0003_	SRR8691715	102000000	0.947236	12.7456	12.0731	0.0103232	0.815231	OSA	Normal	Normal_sample	Fail in Sequence QC	Fail in Sequence QC	SRR8691715 mean coverage < 30	Great Dane	Frozen	PRJNA525883	OSA Tgen WGS
WLOS_0004_	SRR8691712	1010000000	0.916955	126.421	115.922	0.000162343	0.780583	OSA	Tumor	479621858	Fail in Sequence QC	Fail in Sequence QC	SRR8691713 mean coverage < 30	Labrador	Frozen	PRJNA525883	OSA Tgen WGS
WLOS_0004_	SRR8691713	86800000	0.947555	10.8732	10.303	0.0104062	0.825586	OSA	Normal	Normal_sample	Fail in Sequence QC	Fail in Sequence QC	SRR8691713 mean coverage < 30	Labrador	Frozen	PRJNA525883	OSA Tgen WGS
WLOS_0005_	SRR8691716	897000000	0.917233	112.378	103.077	0.000190608	0.778738	OSA	Tumor	471166400	Fail in Sequence QC	Fail in Sequence QC	SRR8691717 mean coverage < 30	Mixed	Frozen	PRJNA525883	OSA Tgen WGS
WLOS_0005_	SRR8691717	98000000	0.940275	12.2857	11.552	0.0117865	0.816533	OSA	Normal	Normal_sample	Fail in Sequence QC	Fail in Sequence QC	SRR8691717 mean coverage < 30	Mixed	Frozen	PRJNA525883	OSA Tgen WGS
WLOS_0006_	SRR8691740	1210000000	0.909233	152.148	138.338	0	0.780959	OSA	Tumor	0	Fail in Sequence QC	Fail in Sequence QC	SRR8691741 mean coverage < 30	Golden Retriever	Frozen	PRJNA525883	OSA Tgen WGS
WLOS_0006_	SRR8691741	94100000	0.943976	11.793	11.1323	0.0103231	0.811019	OSA	Normal	Normal_sample	Fail in Sequence QC	Fail in Sequence QC	SRR8691741 mean coverage < 30	Golden Retriever	Frozen	PRJNA525883	OSA Tgen WGS
WLOS_0007_	SRR8691742	1330000000	0.910351	166.411	151.493	0.00029317	0.777775	OSA	Tumor	301372915	Fail in Sequence QC	Fail in Sequence QC	SRR8691743 mean coverage < 30	Mixed	Frozen	PRJNA525883	OSA Tgen WGS
WLOS_0007_	SRR8691743	97300000	0.947976	12.1872	11.5532	0.00963483	0.823293	OSA	Normal	Normal_sample	Fail in Sequence QC	Fail in Sequence QC	SRR8691743 mean coverage < 30	Mixed	Frozen	PRJNA525883	OSA Tgen WGS
WLOS_0008_	SRR8691744	811000000	0.915399	101.617	93.0205	0.000242182	0.781874	OSA	Tumor	232810709	Fail in Sequence QC	Fail in Sequence QC	SRR8691745 mean coverage < 30	English Mastiff	Frozen	PRJNA525883	OSA Tgen WGS
WLOS_0008_	SRR8691745	89400000	0.949871	11.2017	10.6402	0.011248	0.8159	OSA	Normal	Normal_sample	Fail in Sequence QC	Fail in Sequence QC	SRR8691745 mean coverage < 30	English Mastiff	Frozen	PRJNA525883	OSA Tgen WGS
WLOS_0009_	SRR8691746	986000000	0.914825	123.532	113.011	0.000274851	0.768997	OSA	Tumor	410725208	Fail in Sequence QC	Fail in Sequence QC	SRR8691747 mean coverage < 30	Labrador	Frozen	PRJNA525883	OSA Tgen WGS
WLOS_0009_	SRR8691747	99900000	0.950736	12.5157	11.8991	0.0100943	0.824573	OSA	Normal	Normal_sample	Fail in Sequence QC	Fail in Sequence QC	SRR8691747 mean coverage < 30	Labrador	Frozen	PRJNA525883	OSA Tgen WGS
WLOS_0010_	SRR8691748	1020000000	0.913178	127.816	116.718	0.000270207	0.77503	OSA	Tumor	336687026	Fail in Sequence QC	Fail in Sequence QC	SRR8691749 mean coverage < 30	Greyhound	Frozen	PRJNA525883	OSA Tgen WGS
WLOS_0010_	SRR8691749	87300000	0.950015	10.9389	10.3921	0.0136616	0.811586	OSA	Normal	Normal_sample	Fail in Sequence QC	Fail in Sequence QC	SRR8691749 mean coverage < 30	Greyhound	Frozen	PRJNA525883	OSA Tgen WGS
WLOS_0011_	SRR8691722	95900000	0.945196	12.0112	11.3529	0.00917809	0.812273	OSA	Normal	Normal_sample	Fail in Sequence QC	Fail in Sequence QC	SRR8691722 mean coverage < 30	Mixed	Frozen	PRJNA525883	OSA Tgen WGS
WLOS_0011_	SRR8691723	872000000	0.912998	109.219	99.7169	0.000202054	0.781955	OSA	Tumor	466725906	Fail in Sequence QC	Fail in Sequence QC	SRR8691722 mean coverage < 30	Mixed	Frozen	PRJNA525883	OSA Tgen WGS
WLOS_0012_	SRR8691724	96800000	0.946647	12.1358	11.4883	0.0103544	0.818846	OSA	Normal	Normal_sample	Fail in Sequence QC	Fail in Sequence QC	SRR8691724 mean coverage < 30	Great Dane	Frozen	PRJNA525883	OSA Tgen WGS
WLOS_0012_	SRR8691725	905000000	0.887731	113.351	100.625	0.00034655	0.77738	OSA	Tumor	473034589	Fail in Sequence QC	Fail in Sequence QC	SRR8691724 mean coverage < 30	Great Dane	Frozen	PRJNA525883	OSA Tgen WGS
WLOS_0013_	SRR8691718	101000000	0.950928	12.6799	12.0577	0.0117594	0.813343	OSA	Normal	Normal_sample	Fail in Sequence QC	Fail in Sequence QC	SRR8691718 mean coverage < 30	Great Dane	Frozen	PRJNA525883	OSA Tgen WGS
WLOS_0013_	SRR8691719	886000000	0.917872	111.048	101.928	0.000214526	0.76033	OSA	Tumor	411540929	Fail in Sequence QC	Fail in Sequence QC	SRR8691718 mean coverage < 30	Great Dane	Frozen	PRJNA525883	OSA Tgen WGS
WLOS_0014_	SRR8691720	110000000	0.952574	13.8409	13.1845	0.0104183	0.815202	OSA	Normal	Normal_sample	Fail in Sequence QC	Fail in Sequence QC	SRR8691720 mean coverage < 30	Old English Sheepdog	Frozen	PRJNA525883	OSA Tgen WGS
WLOS_0014_	SRR8691721	1160000000	0.910275	145.394	132.349	0.000399335	0.765395	OSA	Tumor	475355669	Fail in Sequence QC	Fail in Sequence QC	SRR8691720 mean coverage < 30	Old English Sheepdog	Frozen	PRJNA525883	OSA Tgen WGS
WLOS_0015_	SRR8691726	91100000	0.94161	11.4148	10.7483	0.011355	0.81718	OSA	Normal	Normal_sample	Fail in Sequence QC	Fail in Sequence QC	SRR8691726 mean coverage < 30	Mixed	Frozen	PRJNA525883	OSA Tgen WGS
WLOS_0015_	SRR8691727	1120000000	0.91185	139.897	127.565	0.00029867	0.788979	OSA	Tumor	475264595	Fail in Sequence QC	Fail in Sequence QC	SRR8691726 mean coverage < 30	Mixed	Frozen	PRJNA525883	OSA Tgen WGS
* Samples that have failed QC are highlighted in yellow, with values that do not meet the cutoff highlisted in red. These cases are excluded from further analyeses
