# Supplementary material for: Canine tumor mutational burden is correlated with TP53 mutation across tumor types and breeds
Source: Nat Commun. 2021 Aug 3;12:4670. doi: 10.1038/s41467-021-24836-9 (PMC8333103; doi:10.1038/s41467-021-24836-9)
Supplement: Supplementary file 5 — Supplementary Data 2 [file 41467_2021_24836_MOESM5_ESM.xlsx]

## Sheet: Index
Supplementary Data 2: Breed-specific germline base substitutions and small indels for 10 and 9 pure breeds

## Sheet: 10_Breeds_Specific_Variants
Breed-specific germline CDS variants of 10 breeds (i.e., synonymous or non-synonymous base substitutions and small indels)
Gene	Locus	Mutation	Protein	Breeds
ABCC10	chr12:11910928	C>T	L840L	Boxer
ABCC1	chr6:27857561	G>A	P1426P	Boxer
ABCC1	chr6:27875882	G>A	D953D	Boxer
ABCC1	chr6:27875900	G>A	A947A	Boxer
ABCC1	chr6:27878436	G>A	T913M	Boxer
ABCC6	chr6:27845872	C>T	P1354P	Boxer
ADAMTS13	chr9:49866821	C>A	I1442I	Boxer
ADGRB2	chr2:69381185	C>T	C1088C	Boxer
ADGRV1	chr3:18210523	C>T	R4171H	Boxer
AKAP6	chr8:11872728	G>A	D1651N	Boxer
ALDH5A1	chr35:22582121	C>T	L463L	Boxer
ANKRD24	chr20:55393930	C>T	A867T	Boxer
ANKRD2	chr28:10836390	G>A	T231T	Boxer
ARHGAP32	chr5:5680049	G>A	A725T	Boxer
ARMC5	chr6:16784991	C>G	R513P	Boxer
ASB18	chr25:47087155	C>A	M1I	Boxer
ASPN	chr1:98895748	G>A	E156K	Boxer
ASPSCR1	chr9:319617	C>T	T231T	Boxer
ATG4C	chr5:47274916	T>A	E408D	Boxer
BAHCC1	chr9:699882	C>T	P547P	Boxer
BBOX1	chr21:47766305	C>A	A367A	Boxer
BLK	chr25:26344059	G>A	L211L	Boxer
BPNT1	chr38:14835231	C>T	K292K	Boxer
BTBD8	chr6:56764575	T>C	K837E	Boxer
BUB1	chr17:35227674	C>T	R536H	Boxer
C2CD2	chr31:36295365	G>A	N689N	Boxer
CACNA1B	chr9:47926414	G>C	P649A	Boxer
CACNA1I	chr10:25443552	G>A	V163V	Boxer
CBX2	chr9:1851202	G>A	T381I	Boxer
CCDC157	chr26:23513495	G>T	A269S	Boxer
CCDC157	chr26:23516440	G>A	R493K	Boxer
CCDC88C	chr8:62161480	G>A	D513D	Boxer
CDH23	chr4:22488621	C>T	S1250S	Boxer
CDH23	chr4:22544739	C>T	A1878A	Boxer
CEL	chr9:51337758	T>A	T401S	Boxer
CEL	chr9:51339858	C>A	L173L	Boxer
CERS6	chr36:13602636	A>G	T369A	Boxer
CFAP97	chr16:45434667	G>T	Q381H	Boxer
CIRBP	chr20:57524894	C>T	R78Q	Boxer
CLK4	chr11:2967196	G>T	R29R	Boxer
CLSTN1	chr5:62938690	TCC>-	964	Boxer
CLSTN1	chr5:62958772	C>T	K199K	Boxer
CRYBB1	chr26:20259121	A>G	R198R	Boxer
CSMD3	chr13:12775999	A>G	P970P	Boxer
DBX2	chr27:9233392	C>T	F29F	Boxer
DISP1	chr38:23719038	G>A	T626T	Boxer
DNAH17	chr9:2797868	C>A	A3841A	Boxer
DNMBP	chr28:12771776	C>T	Q958Q	Boxer
DRGX	chr28:1284168	A>G	P179P	Boxer
EAPP	chr8:13389989	T>C	K127K	Boxer
ECM2	chr1:98846449	C>A	S51R	Boxer
EMR4	chr20:53354617	G>A	P311S	Boxer
EXOC3	chr34:11792313	G>A	L715L	Boxer
EXT2	chr18:45035943	C>T	A458T	Boxer
F11	chr16:44536933	C>T	R159Q	Boxer
FAM227B	chr30:15641248	A>G	M218T	Boxer
FAM83G	chr5:41077443	G>A	M317I	Boxer
FARS2	chr35:5513150	G>T	G49V	Boxer
FBN1	chr30:14660986	A>C	D2241E	Boxer
FBXO25	chr25:37469370	C>T	A278A	Boxer
FBXO40	chr33:24893638	C>A	H416Q	Boxer
FKBP6	chr6:6866540	G>C	P99A	Boxer
FKTN	chr11:61424990	A>G	Q116Q	Boxer
FOS	chr8:48333188	C>T	S288S	Boxer
FOS	chr8:48333412	G>T	S363I	Boxer
FOXI3	chr17:38035977	C>G	P268P	Boxer
G6PC2	chr36:13726487	G>T	S136I	Boxer
GBE1	chr31:5872369	T>C	L234L	Boxer
GIMD1	chr32:27112527	G>A	T172M	Boxer
GMPS	chr23:49625599	C>T	A331V	Boxer
GPLD1	chr35:22519778	C>T	E273E	Boxer
GPLD1	chr35:22519824	G>A	A258V	Boxer
GPR156	chr33:23723931	C>T	A400T	Boxer
GRAMD1C	chr33:18156243	G>A	E127E	Boxer
GRAMD1C	chr33:18161814	T>A	F146I	Boxer
GUCY1A1	chr15:53215077	G>C	S274S	Boxer
HDAC9	chr14:33289134	G>A	V1046I	Boxer
HDC	chr30:16201998	C>A	R495L	Boxer
HEATR5B	chr17:29420114	G>A	P1127L	Boxer
HERC1	chr30:28214295	C>G	L4154L	Boxer
HLTF	chr23:43871090	A>G	I960I	Boxer
HLTF	chr23:43916940	T>C	Q18Q	Boxer
HSPG2	chr2:77356288	A>T	I3382L	Boxer
HTR5A	chr16:18143526	C>T	R233C	Boxer
IARS1	chr1:99077788	A>G	T359T	Boxer
ITGA1	chr4:62442320	C>T	R327Q	Boxer
ITGB2	chr31:38534356	G>A	G93G	Boxer
ITGB3	chr9:9198512	G>A	T583T	Boxer
ITSN2	chr17:18701355	C>G	R595T	Boxer
KCNH3	chr27:5086589	G>A	A857A	Boxer
KCNK5	chr12:8117781	C>T	P458P	Boxer
KCNK5	chr12:8117996	T>C	T387A	Boxer
KCTD14	chr21:20800482	C>T	Q200X	Boxer
KERA	chr15:31756560	G>T	P68T	Boxer
KIAA0232	chr3:58962416	C>T	S836S	Boxer
KIF3C	chr17:20128429	C>T	R45Q	Boxer
KLHDC1	chr8:26347236	C>T	C322C	Boxer
KLHL2	chr15:61216677	C>T	T1M	Boxer
LIG4	chr22:56980938	C>T	R807H	Boxer
LMTK2	chr6:11126429	G>A	C1309C	Boxer
LRG1	chr20:55179215	T>C	S203S	Boxer
LRP1B	chr19:42704212	A>T	S4007T	Boxer
LRRFIP2	chr23:6986766	C>T	P220P	Boxer
LRRN2	chr38:1165403	G>A	A467V	Boxer
LRRN2	chr38:1165603	C>G	P400P	Boxer
LRTM2	chr27:43885307	C>T	P287P	Boxer
LTBP2	chr8:47664559	G>A	A1364V	Boxer
LUC7L2	chr16:9352475	C>T	R278Q	Boxer
MAPK6	chr30:17735634	G>A	K505K	Boxer
MARK1	chr38:15316780	G>A	P311P	Boxer
MGRN1	chr6:36725271	C>T	V430I	Boxer
MIER1	chr5:43534529	C>T	G709R	Boxer
MITF	chr20:21870006	G>A	G387R	Boxer
MPRIP	chr5:42241337	C>T	E915K	Boxer
MROH1	chr13:37646964	G>A	C29Y	Boxer
MTA1	chr8:72768408	G>C	R550P	Boxer
MTBP	chr13:19314078	C>G	P34P	Boxer
MTMR6	chr25:14210094	G>A	A482A	Boxer
MYD88	chr23:7901796	C>T	A151V	Boxer
MYLK	chr33:26838015	C>T	R51Q	Boxer
MYO3B	chr36:14978007	C>T	L371L	Boxer
MYOF	chr28:7705289	C>T	L120L	Boxer
NCKAP5L	chr27:4899073	G>A	A688T	Boxer
NEB	chr19:52883110	G>A	H923H	Boxer
NECTIN1	chr5:14276392	C>T	T54T	Boxer
NEDD4	chr30:21133724	A>G	D1054D	Boxer
NEDD4L	chr1:17646965	G>A	L830L	Boxer
NEGR1	chr6:74164443	->AAAA	S96fs	Boxer
NEXMIF	chrX:57994234	A>G	L1130S	Boxer
NGEF	chr25:44476487	C>T	Q521Q	Boxer
NISCH	chr20:37280967	C>T	R1332Q	Boxer
NLRP1	chr5:31289836	G>T	R968S	Boxer
NRM	chr12:490920	C>T	R189K	Boxer
NUP210	chr20:3641111	G>T	S1584S	Boxer
OGDHL	chr28:1589181	G>A	S257S	Boxer
OLFML2A	chr9:58194858	G>A	Y631Y	Boxer
OPRL1	chr24:47535709	C>T	Y319Y	Boxer
OR4P4	chr18:40240074	G>A	S67S	Boxer
OR6N1	chr38:22994348	C>T	T251T	Boxer
OR6N1	chr38:22994510	T>C	A305A	Boxer
OSBPL7	chr9:24153132	C>A	M46I	Boxer
PARG	chr28:1759967	T>C	K126K	Boxer
PARP9	chr33:25665233	T>A	T385S	Boxer
PDCD11	chr28:15808955	G>A	K1591K	Boxer
PDCD7	chr30:29506867	T>G	A194A	Boxer
PDCL	chr9:59947714	C>T	G52G	Boxer
PHF10	chr12:71966243	C>T	A212A	Boxer
PIEZO2	chr7:76501521	C>T	R2039Q	Boxer
PIK3CD	chr5:62925807	C>T	I121I	Boxer
PKN3	chr9:54885210	A>G	M509T	Boxer
PLCD1	chr23:7785016	C>A	R515L	Boxer
PLEKHD1	chr8:43305722	G>C	E311D	Boxer
PML	chr30:37268104	T>C	A800A	Boxer
PNPLA6	chr20:52343491	G>A	R884H	Boxer
PNPLA6	chr20:52348337	C>T	I1225I	Boxer
PPP1R27	chr9:441821	G>T	R16L	Boxer
PRDM16	chr5:57994355	C>T	P542L	Boxer
PRDM2	chr2:83417497	G>C	T49R	Boxer
PREPL	chr10:46776370	C>T	E83K	Boxer
PRPF38A	chr15:8964936	C>T	G41G	Boxer
PRUNE2	chr1:81819827	G>A	S953S	Boxer
PRUNE2	chr1:81824845	A>G	R2509G	Boxer
PSMB4	chr17:60461331	C>T	V29V	Boxer
RAB44	chr12:5794620	G>C	G620G	Boxer
RANBP2	chr10:35109233	G>A	A1901V	Boxer
RAPGEF5	chr14:36144741	T>C	T248T	Boxer
RASAL3	chr20:46736025	G>A	A238A	Boxer
RGL3	chr20:49928348	C>A	P122T	Boxer
RRP12	chr28:10689398	G>C	G456G	Boxer
RRS1	chr29:16016231	C>T	R15W	Boxer
SDK2	chr9:6802091	T>G	T585T	Boxer
SEC14L4	chr26:23606445	C>G	R45R	Boxer
SECISBP2L	chr30:15265827	C>T	P32P	Boxer
SERBP1	chr5:43175649	G>A	P156P	Boxer
SHD	chr20:55361386	G>T	D56E	Boxer
SLAMF9	chr38:22200451	T>C	C95R	Boxer
SLC12A6	chr30:854370	A>G	N862S	Boxer
SLC22A14	chr23:8090678	G>C	Q81H	Boxer
SLC2A12	chr1:26940799	C>T	P566P	Boxer
SLC30A8	chr13:16635701	G>A	S346S	Boxer
SLC35D3	chr1:29426106	C>T	L10L	Boxer
SLC5A2	chr6:16767599	G>A	L494F	Boxer
SLC6A18	chr34:11315550	G>A	S438F	Boxer
SLITRK1	chr22:36327085	G>A	S586L	Boxer
SMARCD2	chr9:11792823	G>T	A55A	Boxer
SMYD1	chr17:38261251	C>T	K489K	Boxer
SNW1	chr8:50479713	A>T	G460G	Boxer
SPAG9	chr9:26874046	C>T	A268A	Boxer
SPATA3	chr25:42943433	C>T	L152F	Boxer
SS18	chr7:62491483	C>T	I21I	Boxer
STAP2	chr20:55330217	C>T	P162L	Boxer
STARD5	chr3:56468318	T>C	M97T	Boxer
STARD5	chr3:56468337	A>G	R103R	Boxer
SULF2	chr24:34745176	T>C	T507A	Boxer
SULT6B1	chr17:29541183	G>-	Q236fs	Boxer
SUSD3	chr1:98605124	C>T	E53K	Boxer
TBC1D2	chr11:55443867	C>T	G177D	Boxer
TG	chr13:29597851	C>T	D2744D	Boxer
THSD1	chr25:206390	G>C	T286T	Boxer
TM4SF20	chr25:40148634	C>T	R224K	Boxer
TMC2	chr24:18631314	A>T	D102E	Boxer
TOPAZ1	chr23:2049495	G>A	L1078L	Boxer
TRIB2	chr17:9232326	G>T	L107L	Boxer
TRIP11	chr8:1298910	T>A	V106V	Boxer
TRMT1L	chr7:18324468	C>T	S108N	Boxer
TTC39A	chr15:9940516	C>T	F248F	Boxer
TYW5	chr37:9130231	A>C	L23R	Boxer
UBXN6	chr20:55244983	C>G	A244A	Boxer
UBXN6	chr20:55245085	A>G	L278L	Boxer
UMODL1	chr31:36482327	C>T	R583W	Boxer
UNC5C	chr32:18012874	C>T	A654T	Boxer
UNC5CL	chr12:9789417	G>A	D149D	Boxer
VPS11	chr5:14780652	C>A	G577C	Boxer
XIRP2	chr36:12223997	C>T	A3184V	Boxer
XKRX	chrX:74871969	C>T	P97P	Boxer
ZNF517	chr13:38089740	C>T	R348Q	Boxer
ZNF532	chr1:17210544	C>T	D156N	Boxer
ZNF609	chr30:29111352	C>T	P890L	Boxer
ZSCAN18	chr1:99812903	C>T	Y408Y	Boxer
ABCA1	chr11:60771484	G>A	G1939G	Cocker Spaniel
ABCA1	chr11:60772743	A>G	F1885L	Cocker Spaniel
ABCA5	chr9:15595199	G>A	L1384L	Cocker Spaniel
ABCA5	chr9:15618006	T>C	I873M	Cocker Spaniel
ABCG1	chr31:36616075	C>T	I405I	Cocker Spaniel
ABLIM2	chr3:59915388	C>T	G216S	Cocker Spaniel
ADAM28	chr25:33134240	T>G	Q193P	Cocker Spaniel
ADAMTS4	chr38:21291339	C>T	P887P	Cocker Spaniel
ADAMTS4	chr38:21291426	C>T	Y916Y	Cocker Spaniel
ADAMTS4	chr38:21291507	G>A	A943A	Cocker Spaniel
ADAMTS7	chr3:58217306	G>A	P1070P	Cocker Spaniel
AFP	chr13:62196721	C>T	Y404Y	Cocker Spaniel
AGAP1	chr25:46971510	A>G	A776A	Cocker Spaniel
AMOTL1	chr21:6116437	C>T	R915H	Cocker Spaniel
ANK3	chr4:12208685	G>A	A2129A	Cocker Spaniel
ANKS1A	chr12:4206620	G>C	G486R	Cocker Spaniel
ANKS1A	chr12:4250003	T>C	V695V	Cocker Spaniel
ANKS1B	chr15:39013611	G>A	H118Y	Cocker Spaniel
ARHGAP30	chr38:21401546	T>G	P64P	Cocker Spaniel
ARHGEF7	chr22:59237956	A>G	H60R	Cocker Spaniel
ARID5B	chr4:13957715	C>T	L161F	Cocker Spaniel
ARMC2	chr12:65846051	T>C	P122P	Cocker Spaniel
ARMC2	chr12:65877351	C>G	T288R	Cocker Spaniel
ASB12	chrX:49463996	C>T	A189T	Cocker Spaniel
ASTN1	chr7:22746740	C>T	G1166G	Cocker Spaniel
ATF7IP	chr27:32087158	G>C	P1147A	Cocker Spaniel
ATF7IP	chr27:32106456	C>T	V809I	Cocker Spaniel
ATF7IP	chr27:32106691	T>C	Q730Q	Cocker Spaniel
ATP10B	chr4:50097217	C>T	T294T	Cocker Spaniel
ATP10B	chr4:50122218	T>C	L771L	Cocker Spaniel
ATP11A	chr22:60386691	C>T	T292I	Cocker Spaniel
ATXN1	chr35:15458869	G>A	Y720Y	Cocker Spaniel
BCCIP	chr28:34995184	C>T	P195P	Cocker Spaniel
BCL9	chr17:58187320	C>T	P1178P	Cocker Spaniel
BCOR	chrX:34631557	T>G	K1308N	Cocker Spaniel
BECN2	chr7:33327400	T>A	L3Q	Cocker Spaniel
BFSP1	chr24:5498860	C>T	P456P	Cocker Spaniel
BHLHE40	chr20:12643914	C>T	S230S	Cocker Spaniel
BPHL	chr35:3421984	TG>-	L173fs	Cocker Spaniel
BRINP1	chr11:72683856	G>A	D174D	Cocker Spaniel
BTBD18	chr18:38476930	C>T	A350V	Cocker Spaniel
BTBD7	chr8:62444976	->GGC	T844delinsAT	Cocker Spaniel
BTBD7	chr8:62447128	C>A	R659M	Cocker Spaniel
BTBD7	chr8:62447129	T>G	R659R	Cocker Spaniel
C18H11orf95	chr18:53233920	C>A	N118K	Cocker Spaniel
C1H19orf12	chr1:121766476	G>A	A198T	Cocker Spaniel
C24H20orf96	chr24:20556818	C>T	P34P	Cocker Spaniel
C32H4orf54	chr32:21657859	C>T	T294T	Cocker Spaniel
C35H6orf201	chr35:4348910	C>T	I302I	Cocker Spaniel
C3AR1	chr27:37435120	G>T	L43I	Cocker Spaniel
CA12	chr30:27923980	G>A	Y118Y	Cocker Spaniel
CALCB	chr21:37659552	G>A	L154L	Cocker Spaniel
CAMSAP1	chr9:49511840	C>T	T400M	Cocker Spaniel
CAPN14	chr17:24778831	G>A	C687C	Cocker Spaniel
CARD11	chr6:14315807	C>T	L683L	Cocker Spaniel
CARD11	chr6:14321513	G>A	S933S	Cocker Spaniel
CCDC120	chrX:42213315	C>T	D161D	Cocker Spaniel
CCDC3	chr2:23480863	G>C	D141H	Cocker Spaniel
CCDC85A	chr10:56936767	C>T	G120G	Cocker Spaniel
CCDC92	chr26:5773452	G>A	T298T	Cocker Spaniel
CCND2	chr27:40578341	C>T	M235I	Cocker Spaniel
CD163	chr27:37690664	C>T	H542Y	Cocker Spaniel
CD164	chr12:66306550	C>T	V77I	Cocker Spaniel
CD2BP2	chr6:17738535	G>A	R135H	Cocker Spaniel
CDHR1	chr4:32443646	C>T	T141I	Cocker Spaniel
CDHR1	chr4:32444812	C>T	T180T	Cocker Spaniel
CENPO	chr17:19148744	T>G	V69V	Cocker Spaniel
CEP112	chr9:14194418	C>T	H334Y	Cocker Spaniel
CFAP221	chr19:30408986	C>T	L670L	Cocker Spaniel
CFAP410	chr31:38186036	G>A	P266P	Cocker Spaniel
CFAP43	chr28:16455812	G>A	A1347V	Cocker Spaniel
CFAP43	chr28:16494652	G>A	S733F	Cocker Spaniel
CFAP61	chr24:3206019	C>T	E373K	Cocker Spaniel
CHAT	chr28:1487378	C>T	T164M	Cocker Spaniel
CHD4	chr27:38418467	G>A	L476L	Cocker Spaniel
CHD7	chr29:11283099	T>C	A2672A	Cocker Spaniel
CHD8	chr15:18438482	C>T	A1972T	Cocker Spaniel
CHRNA1	chr36:18731240	G>A	I258I	Cocker Spaniel
CILP	chr30:29573649	G>A	S1216S	Cocker Spaniel
CILP	chr30:29574689	C>T	A788T	Cocker Spaniel
CNGB1	chr2:58625745	G>A	R919Q	Cocker Spaniel
COBLL1	chr36:9949800	A>G	L104S	Cocker Spaniel
COL4A4	chr25:39923133	C>T	K207K	Cocker Spaniel
COL6A5	chr23:27652189	A>G	S709G	Cocker Spaniel
COQ8B	chr1:113082237	G>A	A174A	Cocker Spaniel
CPE	chr15:61408222	G>A	A189A	Cocker Spaniel
CPNE6	chr8:4083678	C>T	P422L	Cocker Spaniel
CTSA	chr24:33186414	G>A	V298M	Cocker Spaniel
CTTNBP2	chr14:56519796	C>T	D1541N	Cocker Spaniel
CXCL6	chr13:62514589	G>A	R63R	Cocker Spaniel
CXXC1	chr7:78592995	CAGCAGCAGCAG>-	156	Cocker Spaniel
DCDC2B	chr2:68995054	T>G	H113P	Cocker Spaniel
DENND1C	chr20:53712645	C>A	H242Q	Cocker Spaniel
DLG4	chr5:32174622	G>A	S109S	Cocker Spaniel
DMPK	chr1:109824999	C>T	A48A	Cocker Spaniel
DNAH7	chr37:5646839	C>T	T1840T	Cocker Spaniel
DNAH7	chr37:5650236	T>C	T1682A	Cocker Spaniel
DNASE2B	chr6:63466449	T>C	G298G	Cocker Spaniel
DNASE2B	chr6:63471188	C>T	E182K	Cocker Spaniel
DNMT3B	chr24:22105453	G>C	V218L	Cocker Spaniel
DPYSL2	chr25:30914894	G>A	T280T	Cocker Spaniel
DVL2	chr5:32197677	G>A	D291D	Cocker Spaniel
EFCAB7	chr5:46643206	A>G	T32T	Cocker Spaniel
EGR4	chr17:49577044	G>C	S186T	Cocker Spaniel
EHMT1	chr9:48032745	C>T	L1281L	Cocker Spaniel
EHMT1	chr9:48038997	C>T	S1158S	Cocker Spaniel
EIF3B	chr6:14782705	C>T	A763T	Cocker Spaniel
EML6	chr10:55741896	C>T	R230R	Cocker Spaniel
ENC1	chr2:57182690	C>T	K520K	Cocker Spaniel
ENC1	chr2:57182786	A>G	A488A	Cocker Spaniel
ENC1	chr2:57183164	A>G	D362D	Cocker Spaniel
ENC1	chr2:57183215	G>A	T345T	Cocker Spaniel
ENC1	chr2:57183248	G>A	S334S	Cocker Spaniel
ENC1	chr2:57183704	G>A	N182N	Cocker Spaniel
ENC1	chr2:57183776	T>C	A158A	Cocker Spaniel
ENTHD1	chr10:25331239	C>T	S512L	Cocker Spaniel
EPAS1	chr10:48627823	G>A	K365K	Cocker Spaniel
EPB41L4B	chr11:64368608	TGGTAC>-	417	Cocker Spaniel
FAM111B	chr18:37612139	A>C	F704V	Cocker Spaniel
FAM111B	chr18:37613233	C>T	R339H	Cocker Spaniel
FAM13A	chr32:12020123	T>C	K787K	Cocker Spaniel
FAM155A	chr22:56756441	A>G	F58L	Cocker Spaniel
FBLN2	chr20:3922019	C>T	T777M	Cocker Spaniel
FBP2	chr1:72136291	G>C	T28T	Cocker Spaniel
FBXL7	chr4:87350887	G>A	N366N	Cocker Spaniel
FBXO34	chr8:31189574	C>T	A433A	Cocker Spaniel
FFAR2	chr1:117199177	G>T	V36V	Cocker Spaniel
FGF6	chr27:40440596	G>A	L7L	Cocker Spaniel
FKBP6	chr6:6855542	C>A	L209L	Cocker Spaniel
FYB2	chr5:52710718	C>T	P130L	Cocker Spaniel
G6PC2	chr36:13723533	G>A	D34N	Cocker Spaniel
GAS2L2	chr9:37921660	G>C	D205H	Cocker Spaniel
GFAP	chr9:18574569	G>A	E316E	Cocker Spaniel
GGT6	chr5:30541848	C>T	S164S	Cocker Spaniel
GLYAT	chr18:37714108	C>T	P154P	Cocker Spaniel
GLYAT	chr18:37714957	G>A	T293T	Cocker Spaniel
GPR12	chr25:12738800	G>A	K196K	Cocker Spaniel
GPR68	chr8:62092671	C>T	G183S	Cocker Spaniel
GREB1	chr17:8325852	G>A	R1866Q	Cocker Spaniel
GRIP1	chr10:8893146	G>A	H423H	Cocker Spaniel
GUCY2C	chr27:31933833	G>A	S308N	Cocker Spaniel
HEATR3	chr2:65205816	A>G	I291T	Cocker Spaniel
HEATR3	chr2:65217949	C>T	K10K	Cocker Spaniel
HECTD2	chr28:6037675	A>C	I205L	Cocker Spaniel
HEPACAM	chr5:9531764	C>A	G89G	Cocker Spaniel
HIVEP2	chr1:34388817	G>A	T496M	Cocker Spaniel
HOXC13	chr27:1322859	C>G	S171T	Cocker Spaniel
HPSE2	chr28:12149881	C>A	K190N	Cocker Spaniel
HSD17B4	chr11:8730189	C>T	G49G	Cocker Spaniel
HSF4	chr5:82197061	G>A	P364L	Cocker Spaniel
HSPA12A	chr28:27235813	C>T	T651T	Cocker Spaniel
HUNK	chr31:26827272	G>A	V475I	Cocker Spaniel
HUNK	chr31:26827355	G>A	P502P	Cocker Spaniel
HUNK	chr31:26827595	G>A	P582P	Cocker Spaniel
HYOU1	chr5:14803708	G>A	K696K	Cocker Spaniel
IFT81	chr26:8020268	C>A	A43D	Cocker Spaniel
IGFBP5	chr37:23582175	G>A	A148A	Cocker Spaniel
IL17RB	chr20:36141652	A>G	T228T	Cocker Spaniel
IMPA2	chr7:77647872	C>T	L249L	Cocker Spaniel
INHA	chr37:26083067	C>A	H261Q	Cocker Spaniel
INHBC	chr10:1556171	G>A	R231Q	Cocker Spaniel
INO80D	chr37:14630130	C>T	G32G	Cocker Spaniel
INPP5E	chr9:49062122	C>T	P37P	Cocker Spaniel
INPP5E	chr9:49062224	C>T	P71P	Cocker Spaniel
IQCC	chr2:68999040	T>C	Q276R	Cocker Spaniel
IQCC	chr2:68999106	C>A	R254L	Cocker Spaniel
IRAK2	chr20:8136416	C>A	D534Y	Cocker Spaniel
ISX	chr10:28994364	G>A	A191V	Cocker Spaniel
ITGA3	chr9:26083702	G>A	L481L	Cocker Spaniel
ITGA4	chr36:24706497	G>A	D564N	Cocker Spaniel
ITGA5	chr27:915547	C>T	N338N	Cocker Spaniel
KBTBD6	chr22:9468294	C>A	V425V	Cocker Spaniel
KCNJ1	chr5:5812350	G>A	L244L	Cocker Spaniel
KCNQ3	chr13:28776412	G>T	P482Q	Cocker Spaniel
KIAA0232	chr3:58963029	C>A	H1041N	Cocker Spaniel
KIAA1324	chr6:42636811	G>A	P310L	Cocker Spaniel
KIF5B	chr2:14870519	G>A	E743E	Cocker Spaniel
KLHDC9	chr38:21368689	T>C	R467R	Cocker Spaniel
KLHDC9	chr38:21368708	G>C	T461S	Cocker Spaniel
KLHL41	chr36:14245463	G>A	K476K	Cocker Spaniel
KLHL42	chr27:19962138	G>A	F157F	Cocker Spaniel
KLRK1	chr27:35648021	T>C	L135L	Cocker Spaniel
KRT3	chr27:2426016	C>T	S885S	Cocker Spaniel
KRT3	chr27:2426862	G>T	G985V	Cocker Spaniel
KRT3	chr27:2426971	C>T	S1021S	Cocker Spaniel
KRT3	chr27:2426977	->GGC	G1023delinsGG	Cocker Spaniel
KRT3	chr27:2454379	TATGGCTCCAGCTCTGGAGGAGGC>-	865	Cocker Spaniel
L3MBTL1	chr24:31252581	C>T	Y597Y	Cocker Spaniel
LAMA2	chr1:67894666	C>T	C1069C	Cocker Spaniel
LAMA2	chr1:68063552	G>A	A2715T	Cocker Spaniel
LAMA2	chr1:68063572	G>T	P2721P	Cocker Spaniel
LAMA2	chr1:68063600	A>G	T2731A	Cocker Spaniel
LAMA2	chr1:68072198	G>T	Q2755H	Cocker Spaniel
LETM2	chr16:27084307	C>T	L400L	Cocker Spaniel
LIG1	chr1:108135022	C>T	F626F	Cocker Spaniel
LIG4	chr22:56982253	C>T	V369I	Cocker Spaniel
LIN37	chr1:116882040	C>T	P190P	Cocker Spaniel
LMBR1	chr16:19385865	G>A	A239V	Cocker Spaniel
LRRC20	chr4:21229561	G>C	A102G	Cocker Spaniel
LSR	chr1:117326524	C>T	G210D	Cocker Spaniel
MAGI1	chr20:25867337	A>G	Q413Q	Cocker Spaniel
MAGI1	chr20:25867340	->CAGCAGCAA	Q414delinsQQQQ	Cocker Spaniel
MCM10	chr2:23329145	A>G	Y420H	Cocker Spaniel
MECOM	chr34:33784636	C>T	A349A	Cocker Spaniel
METTL9	chr6:23204122	C>T	Q177Q	Cocker Spaniel
MIA3	chr38:16925277	C>G	A1512A	Cocker Spaniel
MICAL1	chr12:66355621	G>A	A352A	Cocker Spaniel
MICAL2	chr21:35318431	C>T	S1342F	Cocker Spaniel
MIPEP	chr25:14778549	C>A	S236R	Cocker Spaniel
MMP17	chr26:1017232	G>A	R59C	Cocker Spaniel
MOK	chr8:70213002	T>G	K359T	Cocker Spaniel
MOK	chr8:70234766	C>T	R49R	Cocker Spaniel
MRGPRF	chr18:49013751	C>T	A192V	Cocker Spaniel
MRPS35	chr27:20005405	G>A	L189F	Cocker Spaniel
MTUS1	chr16:41067827	C>T	E332K	Cocker Spaniel
MUC5B	chr18:45537030	T>C	I2838T	Cocker Spaniel
MXRA5	chrX:1764561	C>T	G942S	Cocker Spaniel
MYLK	chr33:26752608	C>T	L787L	Cocker Spaniel
MYO18B	chr26:19543998	G>A	K408K	Cocker Spaniel
MYO1D	chr9:40353914	C>T	R717W	Cocker Spaniel
MYO5A	chr30:17936921	A>C	F611V	Cocker Spaniel
MYOC	chr7:27335750	C>T	R107X	Cocker Spaniel
NAT10	chr18:33668037	C>T	E572K	Cocker Spaniel
NAV2	chr21:42005948	G>A	G642E	Cocker Spaniel
NBR1	chr9:19939396	G>A	P481L	Cocker Spaniel
NCOA1	chr17:19067957	T>C	S379S	Cocker Spaniel
NCOR1	chr5:39786171	G>A	E872K	Cocker Spaniel
NFATC4	chr8:4342303	C>T	A524V	Cocker Spaniel
NFRKB	chr5:4973330	T>A	V838D	Cocker Spaniel
NIN	chr8:27189395	C>T	T23T	Cocker Spaniel
NIPSNAP3B	chr11:60751337	C>T	V114V	Cocker Spaniel
NIPSNAP3B	chr11:60757032	A>T	A207A	Cocker Spaniel
NKD1	chr2:64805830	T>C	K32K	Cocker Spaniel
NOD1	chr14:43196017	C>G	R468P	Cocker Spaniel
NPPA	chr2:84396545	C>T	P84L	Cocker Spaniel
NQO2	chr35:3301664	C>T	S40F	Cocker Spaniel
NR1I3	chr38:21253315	C>T	D5D	Cocker Spaniel
NRSN2	chr24:20496039	G>A	R12R	Cocker Spaniel
NSUN5	chr6:6888019	G>T	A5A	Cocker Spaniel
NT5C3B	chr9:20994207	G>A	R60Q	Cocker Spaniel
NUP93	chr2:59474975	C>G	P620P	Cocker Spaniel
OASL	chr26:16855808	G>A	A414V	Cocker Spaniel
OR10T2	chr38:23283985	C>G	T225S	Cocker Spaniel
OR10T2	chr38:23284025	C>T	A238A	Cocker Spaniel
OR2A5	chr16:5843015	A>C	F36C	Cocker Spaniel
OR4D6	chr18:37275269	G>A	F251F	Cocker Spaniel
OR7D4	chr20:51459020	G>C	L36V	Cocker Spaniel
OXSR1	chr23:7998301	A>T	E277V	Cocker Spaniel
PABPC1	chr13:2579879	G>A	I47I	Cocker Spaniel
PALM2AKAP2	chr11:65144275	GCAGCAGCA>-	715	Cocker Spaniel
PARD3	chr2:2543445	G>T	M400I	Cocker Spaniel
PARP2	chr15:17714504	T>C	L462L	Cocker Spaniel
PAX7	chr2:79855452	G>A	P281L	Cocker Spaniel
PCARE	chr17:22902236	G>A	P1234L	Cocker Spaniel
PCDHGA1	chr2:36309556	->C	D544fs	Cocker Spaniel
PCTP	chr9:30743986	T>A	Y100N	Cocker Spaniel
PDE4DIP	chr17:57256035	G>A	R406K	Cocker Spaniel
PDE6A	chr4:59104283	C>T	A74A	Cocker Spaniel
PDGFC	chr15:54198409	C>T	R126K	Cocker Spaniel
PFKM	chr27:6632070	C>T	R179H	Cocker Spaniel
PHF23	chr5:32203708	G>C	R153G	Cocker Spaniel
PIDD1	chr18:45170330	G>A	S528S	Cocker Spaniel
PIKFYVE	chr37:16586630	C>T	S1159S	Cocker Spaniel
PIKFYVE	chr37:16597419	C>T	S1490L	Cocker Spaniel
PLCL2	chr23:25884436	A>C	G398G	Cocker Spaniel
POLE	chr26:435627	G>A	R185Q	Cocker Spaniel
PPIP5K1	chr30:10421414	G>A	P372P	Cocker Spaniel
PPM1K	chr32:11616621	CTC>-	19	Cocker Spaniel
PRAG1	chr16:36062434	G>C	G486R	Cocker Spaniel
PRKDC	chr29:87779	G>A	D2686D	Cocker Spaniel
PRPF40B	chr27:5029273	T>A	S144S	Cocker Spaniel
PRR11	chr9:33745345	CCTC>-	P174fs	Cocker Spaniel
R3HCC1L	chr28:11366320	G>A	V386I	Cocker Spaniel
RABGGTA	chr8:4246952	C>T	E442K	Cocker Spaniel
RARS1	chr4:43245672	C>T	E447K	Cocker Spaniel
RASGRF2	chr3:26062716	C>A	A1083A	Cocker Spaniel
RASGRF2	chr3:26160285	G>A	C626C	Cocker Spaniel
RASSF3	chr10:7350837	C>T	R260C	Cocker Spaniel
RBBP8	chr7:65251827	G>A	A206V	Cocker Spaniel
RFTN1	chr23:26471300	G>A	A461T	Cocker Spaniel
RGS19	chr24:47514009	G>A	F329F	Cocker Spaniel
RNF43	chr9:33002561	C>T	E519K	Cocker Spaniel
ROBO3	chr5:9563910	->CTCTGG	R1375delinsSQR	Cocker Spaniel
RP1	chr29:6130267	A>G	E372E	Cocker Spaniel
RPGRIP1	chr15:18385206	C>T	L662L	Cocker Spaniel
RSPO2	chr13:8612045	C>T	K149K	Cocker Spaniel
RTN3	chr18:53273802	G>T	L345I	Cocker Spaniel
SCAMP1	chr3:28322268	G>A	F223F	Cocker Spaniel
SDK1	chr6:13247693	A>G	V1180A	Cocker Spaniel
SDK1	chr6:13247750	G>A	T1161M	Cocker Spaniel
SEC16B	chr7:21738134	C>T	T1008T	Cocker Spaniel
SEPTIN8	chr11:21066104	G>A	F424F	Cocker Spaniel
SERHL2	chr10:22892194	G>A	S265F	Cocker Spaniel
SERPINA12	chr8:63499699	C>T	R340Q	Cocker Spaniel
SERPINA3	chr8:63590082	G>A	P78P	Cocker Spaniel
SERPINA3	chr8:63590301	A>G	L151L	Cocker Spaniel
SERPINA3	chr8:63590379	C>T	A177A	Cocker Spaniel
SERPINA3	chr8:63592559	G>A	K236K	Cocker Spaniel
SERPINB10	chr1:13234676	C>T	R307K	Cocker Spaniel
SETD1A	chr6:17243573	G>A	R106W	Cocker Spaniel
SH3RF1	chr25:20047519	A>G	H641H	Cocker Spaniel
SHLD1	chr24:16028176	G>A	A54A	Cocker Spaniel
SHROOM3	chr32:1359019	T>A	L704H	Cocker Spaniel
SIPA1L3	chr1:114771071	G>A	S1720S	Cocker Spaniel
SLC20A2	chr16:23249554	C>T	A409V	Cocker Spaniel
SLC26A3	chr18:12841059	C>T	Y721Y	Cocker Spaniel
SLC37A2	chr5:9388564	T>C	N366S	Cocker Spaniel
SLC51A	chr33:29357225	G>A	S124S	Cocker Spaniel
SLIT1	chr28:10352976	C>T	S1408S	Cocker Spaniel
SNAPC5	chr30:30764140	C>T	T48T	Cocker Spaniel
SNUPN	chr30:38401532	C>T	V276V	Cocker Spaniel
SNX13	chr14:32207471	G>A	T470I	Cocker Spaniel
SORCS2	chr3:59629564	C>T	G249G	Cocker Spaniel
SPATA2	chr24:36446960	G>A	S195S	Cocker Spaniel
SPECC1	chr5:40008150	C>T	R875H	Cocker Spaniel
SPECC1	chr5:40028506	G>A	L275L	Cocker Spaniel
SRBD1	chr10:47825522	A>G	I687I	Cocker Spaniel
ST8SIA1	chr27:25018850	C>T	T350I	Cocker Spaniel
STK39	chr36:12881363	C>T	A492T	Cocker Spaniel
STPG1	chr2:75285725	T>C	F323F	Cocker Spaniel
SUOX	chr10:330520	A>G	K464R	Cocker Spaniel
SYMPK	chr1:109767710	A>C	S147S	Cocker Spaniel
TACC2	chr28:31847310	A>G	T1915A	Cocker Spaniel
TAX1BP1	chr14:40905867	A>G	Q589Q	Cocker Spaniel
TBC1D1	chr3:74113971	G>A	D925D	Cocker Spaniel
TBC1D4	chr22:29133252	G>A	D729D	Cocker Spaniel
TBX18	chr12:44925244	G>A	A30V	Cocker Spaniel
TCOF1	chr4:58702255	C>T	Q1245Q	Cocker Spaniel
TDO2	chr15:53413157	A>G	L192L	Cocker Spaniel
TEP1	chr15:17728954	C>T	A1392T	Cocker Spaniel
THEM5	chr17:60857820	G>A	T227M	Cocker Spaniel
TIGIT	chr33:18490258	->AT	A222fs	Cocker Spaniel
TMC6	chr9:3006030	G>A	V273I	Cocker Spaniel
TMEM132D	chr26:2344990	G>A	A358T	Cocker Spaniel
TMEM234	chr2:68986214	A>G	T55A	Cocker Spaniel
TMEM39B	chr2:69082669	A>G	N447N	Cocker Spaniel
TMEM39B	chr2:69082744	C>T	T422T	Cocker Spaniel
TMEM39B	chr2:69087769	T>C	L412L	Cocker Spaniel
TMEM39B	chr2:69089117	G>C	V277V	Cocker Spaniel
TMEM59	chr5:54976592	C>T	V272V	Cocker Spaniel
TMPRSS6	chr10:27411826	C>T	H152Y	Cocker Spaniel
TNFAIP6	chr19:52617631	C>T	V221V	Cocker Spaniel
TNFRSF13C	chr10:23434394	G>C	P258P	Cocker Spaniel
TNPO2	chr20:49419147	C>T	I639I	Cocker Spaniel
TNS3	chr16:431205	G>A	T1372T	Cocker Spaniel
TOM1L2	chr5:41638477	A>G	M440V	Cocker Spaniel
TP63	chr34:21952511	C>T	Y52Y	Cocker Spaniel
TP63	chr34:21961341	C>T	I338I	Cocker Spaniel
TP63	chr34:21982654	A>C	P474P	Cocker Spaniel
TRBV30	chr16:6755029	C>T	A60V	Cocker Spaniel
TRPA1	chr29:20976627	G>A	G489G	Cocker Spaniel
TRPM5	chr18:46492495	C>T	V93M	Cocker Spaniel
TSC1	chr9:51445061	G>A	P458P	Cocker Spaniel
TSC1	chr9:51453387	G>C	V844L	Cocker Spaniel
TST	chr10:27474556	C>T	Y148Y	Cocker Spaniel
TTC8	chr8:60077304	C>G	P88A	Cocker Spaniel
TTN	chr36:22151939	G>A	P26291L	Cocker Spaniel
TTN	chr36:22210153	C>T	R11540Q	Cocker Spaniel
TTN	chr36:22214602	C>T	R10328H	Cocker Spaniel
TUBGCP6	chr10:17020812	G>A	R802H	Cocker Spaniel
TUBGCP6	chr10:17024679	G>A	R1612Q	Cocker Spaniel
TUT1	chr18:54060616	C>T	A623V	Cocker Spaniel
TUT1	chr18:54060708	G>A	G654R	Cocker Spaniel
TWSG1	chr7:75366492	G>A	R47Q	Cocker Spaniel
UBE2U	chr5:45994025	G>A	T60I	Cocker Spaniel
UHRF1BP1L	chr15:39246013	C>T	L741L	Cocker Spaniel
USO1	chr32:392799	G>A	T856T	Cocker Spaniel
USP13	chr34:13145422	G>A	R642H	Cocker Spaniel
USP21	chr38:21317390	G>A	L226L	Cocker Spaniel
VAMP5	chr17:39489261	C>T	R68H	Cocker Spaniel
VAMP5	chr17:39489887	G>A	A13V	Cocker Spaniel
VTCN1	chr17:54556551	T>C	S14G	Cocker Spaniel
VWA5A	chr5:10353142	C>T	R356R	Cocker Spaniel
VWF	chr27:38937729	C>T	S2024S	Cocker Spaniel
VWF	chr27:39078721	G>A	P248P	Cocker Spaniel
WDFY1	chr37:29562178	A>G	F524F	Cocker Spaniel
WIF1	chr10:7673970	G>A	P227L	Cocker Spaniel
WNK1	chr27:42885487	C>A	V822V	Cocker Spaniel
XPO4	chr25:17344183	G>A	E1011K	Cocker Spaniel
ZBBX	chr34:32172946	T>C	S785S	Cocker Spaniel
ZBTB24	chr12:66376460	G>A	T354T	Cocker Spaniel
ZBTB49	chr3:69740137	G>A	T153T	Cocker Spaniel
ZBTB49	chr3:69755539	G>A	D645N	Cocker Spaniel
ZBTB49	chr3:69755988	G>A	T794T	Cocker Spaniel
ZCCHC10	chr11:21271613	T>C	T286A	Cocker Spaniel
ZNF18	chr5:36062067	G>A	S326F	Cocker Spaniel
ZNF235	chr1:111032728	G>A	C132Y	Cocker Spaniel
ZNF335	chr24:33235870	C>T	R710R	Cocker Spaniel
ZNF365	chr4:14312010	C>T	A232A	Cocker Spaniel
ZNF699	chr20:51371072	A>G	T299A	Cocker Spaniel
ZSWIM5	chr15:15310749	G>A	M1030I	Cocker Spaniel
ABCA13	chr18:247935	T>G	S3473R	Golden Retriever
ABCB5	chr14:34713029	A>T	K632N	Golden Retriever
ABL2	chr7:20727395	T>C	D1041D	Golden Retriever
ABTB2	chr18:33633681	C>T	R594C	Golden Retriever
ACACA	chr9:36946190	G>A	I1859I	Golden Retriever
ACACA	chr9:37055901	C>T	T888T	Golden Retriever
ACACA	chr9:37086032	C>A	V186V	Golden Retriever
ACADS	chr26:16573032	C>T	R26C	Golden Retriever
ACKR3	chr25:47338583	G>A	T300T	Golden Retriever
ACTL8	chr2:80561152	C>T	V264V	Golden Retriever
ADAMTS13	chr9:49845582	C>T	A322A	Golden Retriever
ADAMTS16	chr34:8198552	G>T	A1045E	Golden Retriever
ADAMTS20	chr27:10569766	G>A	V741I	Golden Retriever
ADAMTS4	chr38:21291273	G>A	T865T	Golden Retriever
ADAMTSL4	chr17:59740060	C>A	A138A	Golden Retriever
ADCK5	chr13:37816456	G>A	R451Q	Golden Retriever
ADCY4	chr8:4298477	T>A	A460A	Golden Retriever
ADIPOR2	chr27:43837307	C>T	H346H	Golden Retriever
ADRA2B	chr17:34616637	C>G	L435L	Golden Retriever
ADRB2	chr4:60049133	G>A	T389M	Golden Retriever
AFAP1L1	chr4:59623286	C>A	V673L	Golden Retriever
AGBL1	chr3:49795443	A>T	K432I	Golden Retriever
AKAP7	chr1:69376379	C>T	S68S	Golden Retriever
ALDH16A1	chr1:107039268	A>T	C86S	Golden Retriever
ALKBH7	chr20:53784667	G>A	P99P	Golden Retriever
ALOX15	chr5:32033860	G>A	R439H	Golden Retriever
ALX3	chr6:41903655	->CGC	K10delinsKR	Golden Retriever
ANK3	chr4:12208421	C>T	Q2217Q	Golden Retriever
ANK3	chr4:12210421	A>G	F1551L	Golden Retriever
ANKFY1	chr5:30263312	C>T	E522K	Golden Retriever
ANKRD34C	chr3:57849868	C>T	R268H	Golden Retriever
ANKRD42	chr21:15964544	C>T	V271I	Golden Retriever
ANKRD44	chr37:6585625	T>C	E577E	Golden Retriever
ANKZF1	chr37:25781031	C>T	T122T	Golden Retriever
ANKZF1	chr37:25783118	C>T	A438A	Golden Retriever
AOC3	chr9:20178148	G>A	I385I	Golden Retriever
AP4M1	chr6:9491617	G>C	I59M	Golden Retriever
APOBR	chr6:18252531	A>T	G221G	Golden Retriever
AREG	chr13:62928178	G>C	D43H	Golden Retriever
ARHGAP21	chr2:8875178	->CACCGC	S1507delinsSPP	Golden Retriever
ARHGAP31	chr33:23053090	G>A	P231P	Golden Retriever
ARHGAP45	chr20:57657293	TCCCCG>-	1083	Golden Retriever
ARHGEF10	chr16:54333194	C>T	Y52Y	Golden Retriever
ARHGEF11	chr7:41071733	G>A	R306Q	Golden Retriever
ARID1A	chr2:73347921	C>T	A751T	Golden Retriever
ARID2	chr27:8461784	C>T	K1241K	Golden Retriever
ARMC2	chr12:65926573	T>C	F727F	Golden Retriever
ARNT2	chr3:57100110	T>A	G224G	Golden Retriever
ARPP21	chr23:5874863	G>A	G647S	Golden Retriever
ARSF	chrX:1615167	G>C	V33L	Golden Retriever
ARSH	chrX:1573801	C>T	Y188Y	Golden Retriever
ASB13	chr2:30310154	C>T	T169T	Golden Retriever
ASB5	chr16:53300817	C>T	P34S	Golden Retriever
ASH1L	chr7:42130829	G>A	V1898I	Golden Retriever
ASPG	chr8:71763420	C>T	R541C	Golden Retriever
ASPM	chr7:5639511	G>A	R1810H	Golden Retriever
ASTN2	chr11:70904597	G>A	Y233Y	Golden Retriever
ATAD5	chr9:40914564	C>T	A49T	Golden Retriever
ATF6B	chr12:1518601	C>T	E344E	Golden Retriever
ATP10A	chr3:34989416	C>T	R499C	Golden Retriever
ATP10B	chr4:50122171	G>A	E756K	Golden Retriever
ATP10B	chr4:50130430	G>A	R961Q	Golden Retriever
ATP13A2	chr2:81203024	C>T	T20M	Golden Retriever
ATP1A2	chr38:22070604	T>A	T337T	Golden Retriever
ATP1A2	chr38:22070607	A>G	A336A	Golden Retriever
ATP2B1	chr15:30580069	A>G	D440D	Golden Retriever
ATP5F1B	chr10:873323	G>T	G421G	Golden Retriever
ATP6V0A4	chr16:9901023	G>A	A253A	Golden Retriever
ATP9A	chr24:37856921	G>T	H285Q	Golden Retriever
AURKB	chr5:33014254	G>T	P371P	Golden Retriever
AVIL	chr10:1866178	G>A	I365I	Golden Retriever
AVPR1B	chr38:2440826	C>A	R351L	Golden Retriever
B3GALNT2	chr4:4477328	G>A	R349Q	Golden Retriever
B3GAT1	chr5:746643	G>A	P146P	Golden Retriever
BAG6	chr12:1130517	C>T	G652S	Golden Retriever
BCAN	chr7:41321633	C>T	A361T	Golden Retriever
BCOR	chrX:34641377	G>A	P693P	Golden Retriever
BECN2	chr7:33327464	G>A	T24T	Golden Retriever
BHMG1	chr1:109845813	G>A	H264Y	Golden Retriever
BICD1	chr27:16522224	G>A	L316L	Golden Retriever
BIRC6	chr17:25683054	T>C	C896C	Golden Retriever
BLNK	chr28:9648986	A>G	S218P	Golden Retriever
BLOC1S5	chr35:7977046	C>T	E115K	Golden Retriever
BNC2	chr11:36805263	->ACG	L28delinsFV	Golden Retriever
BPGM	chr16:13405339	C>T	E127E	Golden Retriever
BPTF	chr9:12638479	G>A	S1681S	Golden Retriever
BSND	chr5:54228805	G>A	T161T	Golden Retriever
C11H9orf43	chr11:67773237	C>T	P248L	Golden Retriever
C1QB	chr2:76650799	G>A	N180N	Golden Retriever
C20H19orf71	chr20:55864228	G>A	R114W	Golden Retriever
C28H10orf90	chr28:35575766	G>A	Y487Y	Golden Retriever
C2CD2	chr31:36308726	G>A	P386P	Golden Retriever
C33H3orf52	chr33:16732965	G>C	G188G	Golden Retriever
C5AR1	chr1:108661510	C>T	S35S	Golden Retriever
C5orf34	chr4:66504559	G>A	E305K	Golden Retriever
C6H16orf58	chr6:16760952	G>A	S350N	Golden Retriever
C7	chr4:68478537	C>T	S350S	Golden Retriever
C8H14orf180	chr8:72170714	G>A	S30S	Golden Retriever
C9H17orf64	chr9:36076097	C>T	R204Q	Golden Retriever
C9H17orf64	chr9:36076138	G>A	H190H	Golden Retriever
CABCOCO1	chr4:13797001	C>T	L152F	Golden Retriever
CACNA2D1	chr18:21949467	A>G	V19A	Golden Retriever
CACTIN	chr20:55809648	G>A	K229K	Golden Retriever
CAMK4	chr3:1181617	G>A	D388D	Golden Retriever
CAMTA1	chr5:61341577	A>C	Q721P	Golden Retriever
CAP2	chr35:16438899	G>A	S134S	Golden Retriever
CARF	chr37:11846512	T>A	N678K	Golden Retriever
CARMIL3	chr8:4063468	G>A	V266V	Golden Retriever
CASQ1	chr38:22020066	G>A	P21L	Golden Retriever
CASR	chr33:25408806	C>G	A107A	Golden Retriever
CAST	chr3:12956621	T>C	I348V	Golden Retriever
CBFA2T3	chr5:64505095	T>C	S186S	Golden Retriever
CCDC117	chr26:22152838	G>A	M195I	Golden Retriever
CCDC170	chr1:41897975	A>C	R272R	Golden Retriever
CCDC170	chr1:41915616	T>G	L537L	Golden Retriever
CCDC179	chr21:44440855	T>C	T6T	Golden Retriever
CCDC196	chr8:40567258	G>T	A162S	Golden Retriever
CCDC80	chr33:17138336	G>C	P384P	Golden Retriever
CCDC90B	chr21:15890925	G>A	R48Q	Golden Retriever
CCDC90B	chr21:15892024	G>C	V84L	Golden Retriever
CCDC90B	chr21:15892041	G>A	T89T	Golden Retriever
CCDC90B	chr21:15914869	C>T	D169D	Golden Retriever
CCHCR1	chr12:845104	G>A	C581C	Golden Retriever
CCHCR1	chr12:849332	T>C	L317L	Golden Retriever
CCL4	chr9:37708848	G>A	V82V	Golden Retriever
CCNA2	chr19:18320711	T>C	I162I	Golden Retriever
CD101	chr17:54411088	G>A	R537H	Golden Retriever
CD200	chr33:16883104	T>C	I169T	Golden Retriever
CD200	chr33:16883186	C>A	T196T	Golden Retriever
CD226	chr1:8410462	C>T	A169A	Golden Retriever
CDC25B	chr24:17557516	T>A	I197F	Golden Retriever
CDC25C	chr11:25910277	A>G	T202T	Golden Retriever
CDH20	chr1:15234520	G>A	T29M	Golden Retriever
CDH23	chr4:22385393	G>A	A292A	Golden Retriever
CDH23	chr4:22482005	G>A	R1164Q	Golden Retriever
CDON	chr5:8480060	C>T	N392N	Golden Retriever
CENPF	chr7:12595628	C>T	R885C	Golden Retriever
CENPF	chr7:12597050	G>T	E1318D	Golden Retriever
CEP164	chr5:16246182	C>T	V1121I	Golden Retriever
CEP164	chr5:16256304	C>T	E819K	Golden Retriever
CEP170	chr7:34294859	T>C	I618V	Golden Retriever
CEP63	chr23:31267519	G>A	R132H	Golden Retriever
CEP89	chr1:119124145	C>T	P71P	Golden Retriever
CFAP161	chr3:56603440	G>A	R246W	Golden Retriever
CFAP61	chr24:3072856	A>G	S1104S	Golden Retriever
CLCA1	chr6:61626285	G>A	T619M	Golden Retriever
CLCN7	chr6:39343206	C>T	T123M	Golden Retriever
CLN8	chr37:30874735	C>T	S149S	Golden Retriever
CNKSR3	chr1:44283152	G>C	P480A	Golden Retriever
CNTN4	chr20:14365061	C>T	K836K	Golden Retriever
CNTNAP1	chr9:20300362	T>C	N674S	Golden Retriever
COG3	chr22:5441765	C>T	V84V	Golden Retriever
COG4	chr5:76465671	C>T	L593L	Golden Retriever
COL4A5	chrX:82195348	T>C	P975P	Golden Retriever
COL4A5	chrX:82197435	T>A	G1077G	Golden Retriever
COL4A5	chrX:82245720	C>T	L1620L	Golden Retriever
COX14	chr27:4609452	C>A	R36L	Golden Retriever
CRLF2	chrX:784098	T>A	T248S	Golden Retriever
CRNKL1	chr24:3309166	G>A	E599E	Golden Retriever
CROCC	chr2:81238969	G>A	T1111T	Golden Retriever
CRTAC1	chr28:11093450	C>T	R612Q	Golden Retriever
CRYBG1	chr12:63883513	C>T	P173S	Golden Retriever
CSF2RA	chrX:845114	A>T	H228L	Golden Retriever
CTBP2	chr28:34263962	G>T	T791T	Golden Retriever
CXCR5	chr5:14923512	C>T	L234L	Golden Retriever
CYP1A1	chr30:37794532	G>A	S429F	Golden Retriever
CYP24A1	chr24:39863868	T>C	K432K	Golden Retriever
CYP2B6	chr1:112821687	C>T	R104C	Golden Retriever
CYP2W1	chr6:15886770	C>T	T179T	Golden Retriever
CYP4X1	chr15:13511210	C>T	S448S	Golden Retriever
DAB2	chr4:69625856	C>T	L3L	Golden Retriever
DAGLB	chr6:11790250	T>A	A50A	Golden Retriever
DBH	chr9:50010871	G>A	R299R	Golden Retriever
DBN1	chr4:35911961	G>A	P695P	Golden Retriever
DCHS2	chr15:51918027	C>T	R2735H	Golden Retriever
DCHS2	chr15:51966856	G>A	L2090F	Golden Retriever
DCP1B	chr27:43990337	G>T	P518P	Golden Retriever
DCST1	chr7:42446704	C>A	A555S	Golden Retriever
DCST2	chr7:42458836	G>A	K208K	Golden Retriever
DDHD1	chr8:29341029	C>T	G241E	Golden Retriever
DDX1	chr17:11443339	G>A	G201G	Golden Retriever
DDX60	chr15:63661837	A>G	F1512S	Golden Retriever
DEFB121	chr24:20927378	T>C	I59V	Golden Retriever
DGKI	chr16:11071099	C>T	G421G	Golden Retriever
DGKQ	chr3:91549122	G>A	E407E	Golden Retriever
DHX35	chr24:27334505	T>C	Y42Y	Golden Retriever
DHX37	chr26:4983045	C>T	G539G	Golden Retriever
DHX57	chr17:30865878	G>A	A1223A	Golden Retriever
DIDO1	chr24:46706347	G>A	S826L	Golden Retriever
DISP1	chr38:23725065	C>G	E398Q	Golden Retriever
DKK3	chr21:35033926	G>C	L332L	Golden Retriever
DKK3	chr21:35035076	G>A	P242P	Golden Retriever
DKK3	chr21:35035985	C>G	Q213H	Golden Retriever
DKK3	chr21:35036087	G>A	D179D	Golden Retriever
DLGAP2	chr37:30832376	C>T	P963L	Golden Retriever
DMXL2	chr30:17199860	T>A	T1560T	Golden Retriever
DNAH11	chr14:35682850	A>G	T3199T	Golden Retriever
DNAH11	chr14:35756833	G>A	A4062T	Golden Retriever
DNAH14	chr7:39371064	T>G	K3138Q	Golden Retriever
DNAH14	chr7:39378156	G>A	C3075C	Golden Retriever
DNAH6	chr17:40146192	G>A	R3794R	Golden Retriever
DNASE2B	chr6:63478520	T>C	Q94Q	Golden Retriever
DNLZ	chr9:49122638	C>T	S150S	Golden Retriever
DSC1	chr7:58389083	G>A	E466E	Golden Retriever
DSG2	chr7:58047115	G>-	Q872fs	Golden Retriever
DST	chr12:23874094	T>C	Q1198Q	Golden Retriever
DUOX1	chr30:11571187	G>A	G731G	Golden Retriever
DUOX1	chr30:11571226	G>A	E744E	Golden Retriever
DUOX1	chr30:11585094	C>T	P1394P	Golden Retriever
DUSP27	chr7:31243479	T>G	D878A	Golden Retriever
DYNC1I2	chr36:16140350	G>A	E212E	Golden Retriever
E2F2	chr2:75909577	C>T	D171D	Golden Retriever
E2F2	chr2:75910436	G>A	L233L	Golden Retriever
EBF4	chr24:18516897	C>T	R186H	Golden Retriever
ECPAS	chr11:66088468	A>G	N840N	Golden Retriever
EIF2AK3	chr17:37934283	A>G	A690A	Golden Retriever
EIF4G3	chr2:78114970	G>A	G1192D	Golden Retriever
ELANE	chr20:57790123	G>A	N108N	Golden Retriever
EMC9	chr8:4135889	C>T	K134K	Golden Retriever
EPB41L2	chr1:69140853	T>A	Q849L	Golden Retriever
EPB41L2	chr1:69192700	C>T	L303L	Golden Retriever
EPN2	chr5:40919163	C>T	T28T	Golden Retriever
EPRS1	chr38:14784569	C>T	C837Y	Golden Retriever
EPS8L3	chr6:42169840	G>A	R178H	Golden Retriever
ERLEC1	chr10:54824948	C>T	H143H	Golden Retriever
ERMAP	chr15:528622	C>G	T428T	Golden Retriever
ESCO2	chr25:29809532	C>T	L253L	Golden Retriever
ESM1	chr4:60600430	T>C	S175S	Golden Retriever
ESM1	chr4:60600434	G>A	V177I	Golden Retriever
ETS2	chr31:33854499	G>A	V256I	Golden Retriever
ETV4	chr9:19728703	G>A	P348P	Golden Retriever
EXO1	chr7:33248009	G>A	V291I	Golden Retriever
F10	chr22:60582438	A>C	I367L	Golden Retriever
FABP4	chr29:28652324	T>C	I128V	Golden Retriever
FAM107B	chr2:22074458	C>T	T202M	Golden Retriever
FAM114A1	chr3:73438298	T>A	D390V	Golden Retriever
FAM114A1	chr3:73438302	G>A	H389Y	Golden Retriever
FAM155A	chr22:56169193	C>A	P337P	Golden Retriever
FAM162A	chr33:25551996	C>T	N130N	Golden Retriever
FAM184A	chr1:58968503	T>C	Q178R	Golden Retriever
FAM193B	chr4:35833885	C>T	T74I	Golden Retriever
FANCM	chr8:22571115	C>T	P266S	Golden Retriever
FARP2	chr25:51425160	G>A	R1037H	Golden Retriever
FAT1	chr16:44213381	C>G	I2829M	Golden Retriever
FAT1	chr16:44213651	G>A	T2919T	Golden Retriever
FAT4	chr19:15160590	A>G	P4427P	Golden Retriever
FAT4	chr19:15196067	G>T	T3658T	Golden Retriever
FAT4	chr19:15197444	A>C	D3199E	Golden Retriever
FAT4	chr19:15197702	A>G	V3113V	Golden Retriever
FAT4	chr19:15326994	T>C	G1684G	Golden Retriever
FAT4	chr19:15328689	C>T	V1119V	Golden Retriever
FBXL19	chr6:17249774	C>T	K279K	Golden Retriever
FBXL4	chr12:57184116	G>T	Q305K	Golden Retriever
FBXL4	chr12:57191524	G>A	R189R	Golden Retriever
FBXO10	chr11:53841022	A>G	S696S	Golden Retriever
FBXO10	chr11:53858913	G>A	P7P	Golden Retriever
FBXO17	chr1:114185501	G>A	R212H	Golden Retriever
FCGR1A	chr17:59099162	T>C	D94D	Golden Retriever
FCRL4	chr7:40651784	A>G	R179R	Golden Retriever
FCRL5	chr7:40710593	C>T	L617F	Golden Retriever
FGFBP1	chr3:64449584	A>G	K58K	Golden Retriever
FGFBP1	chr3:64449665	T>C	T85T	Golden Retriever
FGFBP1	chr3:64449690	G>C	V94L	Golden Retriever
FGFR1OP2	chr27:20683998	G>A	R62W	Golden Retriever
FKBP15	chr11:67538389	C>T	Q911Q	Golden Retriever
FMNL2	chr19:53629102	C>T	P655P	Golden Retriever
FMNL2	chr19:53635130	C>T	F900F	Golden Retriever
FMNL2	chr19:53637348	G>A	E911E	Golden Retriever
FNDC8	chr9:38232526	T>C	N287S	Golden Retriever
FOXL1	chr5:66284356	G>A	D81D	Golden Retriever
FRMD4B	chr20:22455655	C>G	L71V	Golden Retriever
FRMPD1	chr11:54045696	T>C	Y518Y	Golden Retriever
FRMPD1	chr11:54046209	A>G	P689P	Golden Retriever
FRMPD1	chr11:54046236	A>G	L698L	Golden Retriever
FRMPD1	chr11:54049858	T>C	C947R	Golden Retriever
FRMPD1	chr11:54050553	C>T	P1178P	Golden Retriever
FSIP2	chr36:28239837	C>A	T2284N	Golden Retriever
FXR2	chr5:32512122	C>T	Q600Q	Golden Retriever
GALNS	chr5:64560018	G>A	V443I	Golden Retriever
GCNT4	chr3:31218409	C>A	P283Q	Golden Retriever
GDF10	chr4:35011205	C>T	A391T	Golden Retriever
GEMIN4	chr9:45044087	G>C	R527T	Golden Retriever
GEMIN4	chr9:45044309	C>T	T601I	Golden Retriever
GLB1	chr23:3769361	C>A	G256G	Golden Retriever
GLB1	chr23:3793526	C>T	R420R	Golden Retriever
GLIS3	chr1:92710363	G>A	P82P	Golden Retriever
GLMP	chr7:41589416	G>C	P121P	Golden Retriever
GLT8D1	chr20:37099198	G>A	Q46Q	Golden Retriever
GLT8D1	chr20:37102832	C>T	I361I	Golden Retriever
GLYATL3	chr12:17374298	G>A	V159I	Golden Retriever
GMPR2	chr8:4213962	C>T	I4I	Golden Retriever
GNAZ	chr26:27782224	G>T	L36L	Golden Retriever
GNL3	chr20:37104304	GGA>-	411	Golden Retriever
GNL3	chr20:37105440	T>C	Q277R	Golden Retriever
GNL3	chr20:37105947	A>C	L242L	Golden Retriever
GNL3	chr20:37106272	T>C	D212G	Golden Retriever
GNL3	chr20:37108950	T>C	Q39Q	Golden Retriever
GOLM1	chr1:73645696	G>A	R282Q	Golden Retriever
GOLPH3L	chr17:59819410	T>G	A280A	Golden Retriever
GPALPP1	chr22:6012935	->TCA	E92delinsDE	Golden Retriever
GPALPP1	chr22:6012936	TCA>-	91	Golden Retriever
GPR155	chr36:18483084	C>T	V760V	Golden Retriever
GPR63	chr12:55209731	C>T	K341K	Golden Retriever
GPRIN3	chr32:12503075	G>A	P278L	Golden Retriever
GRAMD1A	chr1:117515836	C>T	S750S	Golden Retriever
GRIK2	chr12:59590888	G>A	T20T	Golden Retriever
GRIK3	chr15:5493877	G>A	P290P	Golden Retriever
GRM5	chr21:11491995	G>C	E1054Q	Golden Retriever
GRTP1	chr22:60699623	G>A	A217V	Golden Retriever
GSN	chr11:74256097	C>T	P227P	Golden Retriever
HBS1L	chr1:27716565	G>A	P433L	Golden Retriever
HCFC2	chr15:42563535	C>T	C125C	Golden Retriever
HCN3	chr7:42273671	G>-	S750X	Golden Retriever
HCRTR1	chr2:69491928	G>A	T119T	Golden Retriever
HCST	chr1:116761030	C>T	A63T	Golden Retriever
HEATR6	chr9:37612365	C>T	V18V	Golden Retriever
HEPHL1	chr21:6754779	G>A	F795F	Golden Retriever
HIPK1	chr17:51768582	C>G	P750R	Golden Retriever
HIPK2	chr16:9204466	G>A	A618A	Golden Retriever
HJURP	chr25:45218275	G>A	P614L	Golden Retriever
HMGCS1	chr4:66645116	T>G	V135G	Golden Retriever
HNRNPU	chr7:35835050	->CCGCCACCA	G708delinsGGGG	Golden Retriever
HSPBP1	chr1:102392601	C>T	D133D	Golden Retriever
HSPG2	chr2:77341370	G>C	R1799R	Golden Retriever
HTR1F	chr31:273696	C>T	G384S	Golden Retriever
HTT	chr3:61168302	G>C	S834C	Golden Retriever
ICE2	chr30:25277188	G>A	T473I	Golden Retriever
IGFLR1	chr1:116892799	->C	C96fs	Golden Retriever
IGFLR1	chr1:116892925	C>T	A138V	Golden Retriever
IL12B	chr4:51191412	G>C	S256T	Golden Retriever
IL23A	chr10:640061	C>T	L132F	Golden Retriever
IL2RB	chr10:27379435	C>T	F169F	Golden Retriever
IL2RB	chr10:27386145	C>T	P405P	Golden Retriever
IL2RB	chr10:27386326	G>A	E466K	Golden Retriever
IMPDH1	chr14:8010906	G>A	S386S	Golden Retriever
INSRR	chr7:41168439	G>A	R463R	Golden Retriever
INTU	chr19:13190046	G>A	L51L	Golden Retriever
IQCA1	chr25:47188429	C>T	P421P	Golden Retriever
IQCA1	chr25:47266461	C>T	V64I	Golden Retriever
ITGA10	chr17:58710088	G>A	L25L	Golden Retriever
ITGA2B	chr9:19060163	G>T	A777S	Golden Retriever
ITGA6	chr36:16837628	G>A	P700P	Golden Retriever
ITGB1BP1	chr17:6524787	G>A	P200P	Golden Retriever
ITGB1BP2	chrX:55635410	A>G	G203G	Golden Retriever
ITIH1	chr20:37041701	G>A	A656V	Golden Retriever
ITPR3	chr12:3036163	C>T	D1653D	Golden Retriever
JAKMIP2	chr2:41966363	G>A	A87A	Golden Retriever
KBTBD6	chr22:9467454	C>T	Y145Y	Golden Retriever
KBTBD6	chr22:9468078	CAG>-	353	Golden Retriever
KBTBD7	chr22:9389255	C>G	Q142E	Golden Retriever
KBTBD7	chr22:9389263	G>C	L144L	Golden Retriever
KCNC1	chr21:40305098	C>T	S377S	Golden Retriever
KDM2B	chr26:7682122	->GAG	E483delinsEE	Golden Retriever
KIAA0232	chr3:58926718	T>C	Y72H	Golden Retriever
KIAA1549	chr16:9797430	G>A	R1557H	Golden Retriever
KIAA1958	chr11:67075457	C>T	P616P	Golden Retriever
KIF23	chr30:33335684	G>A	A933T	Golden Retriever
KIF26B	chr7:36251750	A>G	A208A	Golden Retriever
KIF26B	chr7:36506473	A>T	T1459S	Golden Retriever
KIF3C	chr17:20128352	C>G	A71P	Golden Retriever
KLF9	chr1:87109821	C>T	L124L	Golden Retriever
KLHL38	chr13:21935427	C>T	D307N	Golden Retriever
KLK1	chr1:106025945	C>T	T68T	Golden Retriever
KMT2B	chr1:116903238	A>G	Y1533Y	Golden Retriever
KMT2D	chr27:5527119	C>T	P1203P	Golden Retriever
KMT2D	chr27:5543233	->CAGCAG	L3981delinsLQQ	Golden Retriever
KNL1	chr30:7791208	T>C	S408S	Golden Retriever
KRBA1	chr16:14510358	C>T	A831A	Golden Retriever
KRT24	chr9:21967359	G>A	G45R	Golden Retriever
KRT26	chr9:21929503	G>T	E456D	Golden Retriever
LARGE1	chr10:30367875	C>T	A552A	Golden Retriever
LARGE2	chr18:43499560	C>G	G430A	Golden Retriever
LARP6	chr30:34522439	G>C	L355V	Golden Retriever
LCP1	chr22:5053669	C>T	A541V	Golden Retriever
LGI2	chr3:85210150	C>T	L415L	Golden Retriever
LGR6	chr7:741588	T>C	H380R	Golden Retriever
LINGO4	chr17:60816681	G>A	L256L	Golden Retriever
LINGO4	chr17:60816885	G>A	S188S	Golden Retriever
LPAR3	chr6:63060880	C>T	L109L	Golden Retriever
LRFN2	chr12:9247000	G>A	L212L	Golden Retriever
LRP10	chr8:3220865	C>T	P655L	Golden Retriever
LRP1B	chr19:42832330	G>A	S3062F	Golden Retriever
LRP1	chr10:1293520	T>C	L768L	Golden Retriever
LRP8	chr5:55605740	G>C	E152Q	Golden Retriever
LRRC75A	chr5:39486385	C>T	D177D	Golden Retriever
LRRC75A	chr5:39486652	G>C	L266L	Golden Retriever
LRRC9	chr8:35132383	T>A	L907M	Golden Retriever
LRRK1	chr3:40007218	GGA>-	1831	Golden Retriever
LRSAM1	chr9:55863399	C>T	T496T	Golden Retriever
LRSAM1	chr9:55874789	G>A	N337N	Golden Retriever
LSR	chr1:117326505	C>T	V216V	Golden Retriever
LTN1	chr31:23961336	G>A	S1195F	Golden Retriever
LTN1	chr31:23979976	A>C	L1040V	Golden Retriever
LUC7L	chr6:40281275	C>T	I45I	Golden Retriever
LYST	chr4:4151226	T>C	Y764Y	Golden Retriever
LYST	chr4:4253415	A>C	P3294P	Golden Retriever
MAGI3	chr17:62290428	T>C	K101R	Golden Retriever
MAMDC2	chr1:87386553	T>C	Q86Q	Golden Retriever
MAMDC4	chr9:48728531	A>G	A1185A	Golden Retriever
MAMDC4	chr9:48729453	T>C	V1024V	Golden Retriever
MAMDC4	chr9:48730083	T>G	R893R	Golden Retriever
MAP3K7CL	chr31:24167243	C>T	L110L	Golden Retriever
MAT1A	chr4:29462303	G>T	R82R	Golden Retriever
MBD5	chr19:50247279	G>A	R1565K	Golden Retriever
MC4R	chr1:16132517	C>G	P230R	Golden Retriever
MC4R	chr1:16132696	C>T	L290L	Golden Retriever
MCF2L2	chr34:16275084	G>A	T236M	Golden Retriever
MCM7	chr6:9497092	C>G	R455R	Golden Retriever
MDN1	chr12:49005683	T>C	L223L	Golden Retriever
MFHAS1	chr16:35580426	G>A	A280A	Golden Retriever
MICAL2	chr21:35251747	C>A	G410G	Golden Retriever
MICAL2	chr21:35254661	C>T	R559W	Golden Retriever
MINK1	chr5:31714810	G>A	L442L	Golden Retriever
MLNR	chr22:2515141	G>A	I80I	Golden Retriever
MLX	chr9:20394195	C>T	R45R	Golden Retriever
MMP23	chr5:56695466	C>T	A54A	Golden Retriever
MOCOS	chr7:53989816	G>A	R144W	Golden Retriever
MPI	chr30:37938618	C>T	T423M	Golden Retriever
MPZL1	chr7:30673156	C>T	R208H	Golden Retriever
MROH2B	chr4:68372323	C>T	L22L	Golden Retriever
MROH5	chr13:35890725	G>A	L1233L	Golden Retriever
MROH5	chr13:35897084	T>C	K1077E	Golden Retriever
MRPL24	chr7:41250816	C>T	P125P	Golden Retriever
MSH2	chr10:49582581	C>T	Y570Y	Golden Retriever
MTMR9	chr25:26593554	G>A	I316I	Golden Retriever
MYH3	chr5:34915507	A>G	R1922R	Golden Retriever
MYH7B	chr24:24024714	C>T	P159L	Golden Retriever
MYH7B	chr24:24039884	C>T	A1734A	Golden Retriever
MYH7	chr8:3672448	G>A	D584D	Golden Retriever
MYH8	chr5:34717930	G>A	A360A	Golden Retriever
MYO18A	chr9:43252000	C>T	K1487K	Golden Retriever
MYOG	chr7:112321	G>A	T6T	Golden Retriever
MYOM1	chr7:69766553	C>T	E824K	Golden Retriever
MYOM1	chr7:69790247	G>A	L482F	Golden Retriever
NCDN	chr15:6577894	C>T	G485E	Golden Retriever
NCKAP5	chr19:35738059	C>A	G1357C	Golden Retriever
NDUFB6	chr22:3526386	C>T	R39Q	Golden Retriever
NEMF	chr8:26392650	G>A	T435T	Golden Retriever
NEO1	chr30:36575723	C>T	H640H	Golden Retriever
NES	chr7:41301029	A>C	E506A	Golden Retriever
NFATC1	chr1:1028703	G>A	R840X	Golden Retriever
NIPAL3	chr2:75186979	G>A	T351I	Golden Retriever
NIPAL3	chr2:75200261	G>T	I202I	Golden Retriever
NME7	chr7:29289442	A>T	T240S	Golden Retriever
NOC3L	chr28:8497174	C>T	E481E	Golden Retriever
NOP56	chr24:18564058	C>T	K288K	Golden Retriever
NOS2	chr9:42188222	A>C	P457P	Golden Retriever
NUAK2	chr38:1799854	C>T	R383Q	Golden Retriever
NUAK2	chr38:1816007	G>C	A59A	Golden Retriever
NUBPL	chr8:10796540	C>T	T18M	Golden Retriever
NUGGC	chr25:29526433	C>A	L198I	Golden Retriever
NUP155	chr4:71359373	G>A	V318I	Golden Retriever
NUP88	chr5:31388528	G>A	R571Q	Golden Retriever
OGN	chr1:98957390	G>A	A256T	Golden Retriever
OMD	chr1:98929733	A>T	Q149L	Golden Retriever
OPA1	chr23:52102807	C>T	D431D	Golden Retriever
OPRL1	chr24:47535413	C>G	L221V	Golden Retriever
OR10T2	chr38:23283796	A>G	N162S	Golden Retriever
OR2K2	chr11:66032641	C>T	W149X	Golden Retriever
OR2K2	chr11:66032719	G>A	Y123Y	Golden Retriever
OR2K2	chr11:66032723	C>T	R122H	Golden Retriever
OR52E2	chr21:27539913	C>A	T241T	Golden Retriever
ORAI1	chr26:7584955	G>A	A276A	Golden Retriever
OTOF	chr17:20547300	A>G	G331G	Golden Retriever
OTUD4	chr15:43839925	C>G	R273P	Golden Retriever
P4HA3	chr21:24006127	C>T	Y197Y	Golden Retriever
PABPC4	chr15:3299053	G>C	A408A	Golden Retriever
PAN2	chr10:629144	A>T	P384P	Golden Retriever
PAQR3	chr32:3313281	G>A	F110F	Golden Retriever
PARD3	chr2:2770500	G>A	V967I	Golden Retriever
PARP4	chr25:18484861	C>T	G1018D	Golden Retriever
PAX8	chr17:37329406	G>A	N173N	Golden Retriever
PBXIP1	chr7:42520192	T>G	S154R	Golden Retriever
PCDH12	chr2:36898614	T>G	R464R	Golden Retriever
PCLO	chr18:22514593	C>A	T2773T	Golden Retriever
PCYOX1	chr10:68823235	A>C	L497F	Golden Retriever
PDGFRA	chr13:46741566	C>T	Y292Y	Golden Retriever
PDIA2	chr6:40219145	G>T	P487P	Golden Retriever
PDIA2	chr6:40219789	C>G	L366L	Golden Retriever
PEAR1	chr7:41118102	G>A	L247L	Golden Retriever
PER2	chr25:48725640	G>A	P845L	Golden Retriever
PEX11B	chr17:58717869	C>G	S19T	Golden Retriever
PEX5	chr27:37859887	C>G	E10Q	Golden Retriever
PHC3	chr34:34736260	G>A	F120F	Golden Retriever
PHF10	chr12:71986884	C>T	V135M	Golden Retriever
PI4KA	chr26:30740251	C>A	I1718I	Golden Retriever
PIK3C2G	chr27:28789354	T>A	E190V	Golden Retriever
PIK3R1	chr2:53522994	C>T	Y420Y	Golden Retriever
PIK3R6	chr5:33500614	G>A	D203D	Golden Retriever
PINK1	chr2:78277322	G>A	T491I	Golden Retriever
PITPNM3	chr5:30807522	C>T	R476C	Golden Retriever
PKD1L3	chr5:77754301	A>G	A58A	Golden Retriever
PLA2G10	chr6:28576290	G>A	A36T	Golden Retriever
PLAAT4	chr18:53420162	A>T	V89E	Golden Retriever
PLCB2	chr30:7475294	A>C	T935T	Golden Retriever
PLCL1	chr37:7491010	C>T	D210D	Golden Retriever
PLD1	chr34:35967202	G>A	S710S	Golden Retriever
PLD2	chr5:31765444	C>T	K212K	Golden Retriever
PLEC	chr13:37469127	G>C	D401E	Golden Retriever
PLEC	chr13:37502521	C>A	S21S	Golden Retriever
PLEKHA6	chr38:822995	T>C	Y435C	Golden Retriever
PLEKHS1	chr28:24659419	G>C	C303S	Golden Retriever
PLXNA4	chr14:5004058	A>C	E517A	Golden Retriever
PNPLA1	chr12:5417387	->T	N482fs	Golden Retriever
PNPLA1	chr12:5417389	->TA	N482fs	Golden Retriever
PNPLA1	chr12:5417390	->TA	P483fs	Golden Retriever
PODNL1	chr20:48545709	C>T	Q127X	Golden Retriever
POFUT2	chr31:38815902	G>A	D280D	Golden Retriever
POLR2A	chr5:32427930	A>C	A1543A	Golden Retriever
PPFIBP2	chr21:31294774	G>A	P431P	Golden Retriever
PPM1K	chr32:11616603	C>T	R26H	Golden Retriever
PPP3CA	chr32:22690598	C>T	G282D	Golden Retriever
PPP4C	chr6:18090969	C>A	T109T	Golden Retriever
PPP4R1	chr7:75525552	G>A	D905D	Golden Retriever
PPP6R1	chr1:102422926	A>G	T649A	Golden Retriever
PRDM15	chr31:36249262	C>A	L400L	Golden Retriever
PRDM2	chr2:83416822	G>A	P274L	Golden Retriever
PRKDC	chr29:111715	G>A	P2411S	Golden Retriever
PRKDC	chr29:56813	A>G	A3071A	Golden Retriever
PROKR1	chr10:67548608	C>T	R144C	Golden Retriever
PRR35	chr6:39988594	G>A	P12P	Golden Retriever
PRRC2C	chr7:27409424	A>T	P1398P	Golden Retriever
PRSS21	chr6:38343293	C>A	A316D	Golden Retriever
PRSS8	chr6:17112423	C>T	S43S	Golden Retriever
PRUNE2	chr1:81819705	G>A	D913N	Golden Retriever
PRUNE2	chr1:81872903	G>T	S2887S	Golden Retriever
PTGDS	chr9:48649502	C>T	G146E	Golden Retriever
PTPDC1	chr1:97946813	C>T	V695M	Golden Retriever
PUM3	chr1:91422234	G>A	S252S	Golden Retriever
PUM3	chr1:91427227	T>C	S103S	Golden Retriever
QRICH2	chr9:4408203	G>A	T2142T	Golden Retriever
RAB11A	chr30:30207434	T>C	T32T	Golden Retriever
RAB11FIP1	chr16:27522386	C>T	T721I	Golden Retriever
RABGAP1L	chr7:24396494	C>T	E187E	Golden Retriever
RALGAPA2	chr24:2774753	AAG>-	376	Golden Retriever
RANBP3L	chr4:72278592	G>C	S195T	Golden Retriever
RAPGEF3	chr27:7008534	C>T	P527L	Golden Retriever
RARRES1	chr23:52017399	A>G	A85A	Golden Retriever
RASGRP2	chr18:52416277	A>C	S84S	Golden Retriever
RDH5	chr10:124981	C>A	G284G	Golden Retriever
RECQL	chr27:25634597	T>C	V210A	Golden Retriever
REEP2	chr11:26031193	G>C	G206A	Golden Retriever
RESF1	chr27:16834387	T>A	A1574A	Golden Retriever
RETN	chr20:52434480	C>T	L7F	Golden Retriever
RETREG3	chr9:20383535	C>A	P371H	Golden Retriever
RFWD3	chr5:75964629	T>G	I83S	Golden Retriever
RGL1	chr7:17175185	G>A	P129P	Golden Retriever
RHOBTB3	chr3:13836241	C>T	P504P	Golden Retriever
RHPN1	chr13:37053526	C>T	D162D	Golden Retriever
RHPN1	chr13:37086236	C>T	A312A	Golden Retriever
RIPK4	chr31:36170382	A>G	D460D	Golden Retriever
RIPK4	chr31:36170637	G>A	S375S	Golden Retriever
RNASEH1	chr17:2119672	C>T	V244V	Golden Retriever
RNF125	chr7:57588209	G>A	P128L	Golden Retriever
RNF17	chr25:18632764	C>T	A1342T	Golden Retriever
ROR2	chr1:95272216	G>A	L240L	Golden Retriever
RP1	chr29:6130523	A>G	R458G	Golden Retriever
RPE65	chr6:76893162	G>T	V139L	Golden Retriever
RPP40	chr35:5112489	C>T	T150T	Golden Retriever
RPS6KA1	chr2:73509862	C>T	V545I	Golden Retriever
RPTN	chr17:61134999	C>G	R376T	Golden Retriever
RRP1B	chr31:37663474	->GAA	R365delinsRK	Golden Retriever
RSPH6A	chr1:109807236	G>A	V374V	Golden Retriever
RSPO4	chr24:19982740	C>G	A128A	Golden Retriever
RTL9	chrX:83645803	C>T	T378I	Golden Retriever
RXFP1	chr15:55703644	A>G	A9A	Golden Retriever
RYBP	chr20:19729063	G>A	S195S	Golden Retriever
SAMD3	chr1:68658820	G>A	F471F	Golden Retriever
SAPCD1	chr12:1244036	A>G	L21L	Golden Retriever
SARM1	chr9:42633454	G>T	R569L	Golden Retriever
SBF2	chr21:33036988	G>A	P1294S	Golden Retriever
SBNO1	chr26:6258992	AAC>-	1213	Golden Retriever
SCAF8	chr1:44635812	G>A	P956P	Golden Retriever
SCAPER	chr30:39403828	G>A	E20E	Golden Retriever
SCFD2	chr13:46002018	G>A	A167A	Golden Retriever
SCN1B	chr1:117510662	G>A	S34S	Golden Retriever
SCN8A	chr27:3178159	T>G	N1934T	Golden Retriever
SENP1	chr27:6689338	G>A	Q276Q	Golden Retriever
SERPINA3	chr8:63590185	G>A	D113N	Golden Retriever
SERPIND1	chr26:30686895	G>A	T491M	Golden Retriever
SETD4	chr31:31292996	T>A	Y231F	Golden Retriever
SGSM1	chr26:19021972	G>C	V419L	Golden Retriever
SH3GLB1	chr6:61459068	A>C	F54L	Golden Retriever
SHISA9	chr6:29803592	G>A	D331D	Golden Retriever
SIGLEC1	chr24:17642565	T>C	M97T	Golden Retriever
SIK3	chr5:16719824	G>A	A781A	Golden Retriever
SIM1	chr12:58511680	C>A	G339G	Golden Retriever
SIPA1L2	chr4:7179336	G>C	A970A	Golden Retriever
SKIV2L	chr12:1416596	C>T	P445P	Golden Retriever
SKIV2L	chr12:1421608	C>T	T749T	Golden Retriever
SLC12A5	chr24:33312695	C>T	S709S	Golden Retriever
SLC34A2	chr3:84688856	G>A	G527G	Golden Retriever
SLC35A5	chr33:17090967	C>T	N247N	Golden Retriever
SLC36A4	chr21:7519068	A>T	E455V	Golden Retriever
SLC38A11	chr36:10157869	A>T	I150K	Golden Retriever
SLC5A4	chr26:25026538	G>A	D21D	Golden Retriever
SLC5A9	chr15:12637144	T>C	A620A	Golden Retriever
SLC6A20	chr20:42713877	A>G	N287D	Golden Retriever
SLC6A5	chr21:42602907	C>T	P350P	Golden Retriever
SLC7A6	chr5:81252162	C>T	R33Q	Golden Retriever
SLCO2B1	chr21:23379521	T>C	T75T	Golden Retriever
SLCO2B1	chr21:23461085	A>G	C293C	Golden Retriever
SLITRK5	chr22:39386609	C>T	A648A	Golden Retriever
SLK	chr28:16321629	G>C	M542I	Golden Retriever
SLMAP	chr20:32738389	G>T	S33S	Golden Retriever
SLX4	chr6:37656711	G>A	E554K	Golden Retriever
SMARCAL1	chr37:23413731	C>T	H784H	Golden Retriever
SMC5	chr1:87214315	C>T	E734E	Golden Retriever
SMNDC1	chr28:21661995	A>T	A220A	Golden Retriever
SNX19	chr5:4045877	C>G	L166V	Golden Retriever
SNX20	chr2:64685045	C>T	P15P	Golden Retriever
SOCS6	chr1:8083682	G>A	S105S	Golden Retriever
SOCS7	chr9:23781071	C>T	A513T	Golden Retriever
SOX30	chr4:52590191	G>C	G395G	Golden Retriever
SP100	chr25:42585107	C>T	T317I	Golden Retriever
SPATA3	chr25:42946068	A>C	N168T	Golden Retriever
SPNS3	chr5:30473589	G>A	V167M	Golden Retriever
SPSB3	chr6:39126861	G>A	D161N	Golden Retriever
SPTLC1	chr1:95002104	C>T	I84I	Golden Retriever
SRGAP3	chr20:9138853	G>A	G918S	Golden Retriever
SRP72	chr13:48715764	T>G	T545T	Golden Retriever
STOX1	chr4:20059579	C>T	Q552X	Golden Retriever
STPG1	chr2:75265944	A>G	R101R	Golden Retriever
STRIP2	chr14:7309849	C>A	P573P	Golden Retriever
STX16	chr24:43441468	C>T	R69W	Golden Retriever
STXBP2	chr20:52417609	G>A	T305T	Golden Retriever
SUCO	chr7:26393606	C>G	L809F	Golden Retriever
SUN2	chr10:26061597	A>G	Y190C	Golden Retriever
SUPT20H	chr25:3684515	T>G	S504R	Golden Retriever
SUSD4	chr38:23682142	A>T	Q231L	Golden Retriever
SYCP2	chr24:44525065	T>C	V263V	Golden Retriever
SYMPK	chr1:109780565	C>T	R571R	Golden Retriever
SYNE1	chr1:42489370	T>C	K6800K	Golden Retriever
SYT13	chr18:44102093	T>A	V312E	Golden Retriever
TAGAP	chr1:48384697	T>G	N327H	Golden Retriever
TARS2	chr17:59682456	C>T	T64T	Golden Retriever
TARS2	chr17:59695460	T>C	T567T	Golden Retriever
TAT	chr5:77371859	C>T	V242I	Golden Retriever
TBC1D21	chr30:37142845	G>A	R119Q	Golden Retriever
TBCE	chr4:4498507	G>A	P233L	Golden Retriever
TBX1	chr26:29532673	C>T	V38I	Golden Retriever
TBXAS1	chr16:8874801	C>T	R425H	Golden Retriever
TCF19	chr12:857798	C>T	S406S	Golden Retriever
TDRD15	chr17:15998315	A>G	N1945S	Golden Retriever
TDRD1	chr28:25070580	C>T	R846C	Golden Retriever
TECTA	chr5:12909485	G>A	N1184N	Golden Retriever
TELO2	chr6:39315930	A>G	M352T	Golden Retriever
TENM4	chr21:20229207	G>C	D2834H	Golden Retriever
TESMIN	chr18:49226689	C>T	L410L	Golden Retriever
TGM1	chr8:4235176	C>T	A638T	Golden Retriever
TGM6	chr24:18704331	C>T	E558K	Golden Retriever
TGM6	chr24:18704660	C>T	R448Q	Golden Retriever
THAP4	chr25:51492529	C>T	A156A	Golden Retriever
THEGL	chr13:48782169	C>G	R249G	Golden Retriever
TK1	chr9:2970131	G>A	V209M	Golden Retriever
TLE2	chr20:56145215	A>G	P133P	Golden Retriever
TLR9	chr20:37546235	C>T	R789C	Golden Retriever
TM4SF1	chr23:44154921	C>G	L24L	Golden Retriever
TMC4	chr1:103052638	A>G	L572L	Golden Retriever
TMEM120A	chr6:7356171	G>A	L104L	Golden Retriever
TMEM132C	chr26:2890655	G>C	L1021L	Golden Retriever
TMEM132D	chr26:2661870	G>A	G902G	Golden Retriever
TMEM132D	chr26:2661903	C>A	S913S	Golden Retriever
TMEM135	chr21:12558444	T>C	E135E	Golden Retriever
TMEM135	chr21:12615528	G>T	A80A	Golden Retriever
TMEM211	chr26:19063782	G>A	H179H	Golden Retriever
TMEM229A	chr14:11647814	C>G	P300P	Golden Retriever
TMEM42	chr20:43447961	C>T	C321Y	Golden Retriever
TMEM63A	chr7:38949516	CAGA>-	Q222fs	Golden Retriever
TMEM86B	chr1:102429113	T>C	V62A	Golden Retriever
TMPRSS7	chr33:16669166	C>A	G47G	Golden Retriever
TMTC4	chr22:50507891	C>T	S651S	Golden Retriever
TNKS	chr16:34903267	G>A	L389L	Golden Retriever
TNRC6C	chr9:3046143	C>T	L1302L	Golden Retriever
TNS1	chr37:24625555	C>T	V612I	Golden Retriever
TOX2	chr24:31652621	C>T	P498L	Golden Retriever
TP73	chr5:58198586	C>T	N19N	Golden Retriever
TPBGL	chr21:23314620	C>G	E306Q	Golden Retriever
TRAF2	chr9:48692325	T>A	S258S	Golden Retriever
TRANK1	chr23:6764777	G>A	T1830T	Golden Retriever
TRAPPC8	chr7:57717399	G>A	L781L	Golden Retriever
TRAPPC8	chr7:57720868	T>C	I913I	Golden Retriever
TRDV3	chr8:2869534	G>A	Q28X	Golden Retriever
TRIM10	chr35:26350936	C>T	A353A	Golden Retriever
TRIM44	chr18:32351000	TGTCCTCCTCGC>-	127	Golden Retriever
TRIT1	chr15:3063033	G>A	L247L	Golden Retriever
TRPC4	chr25:3132295	C>T	T805T	Golden Retriever
TRPM3	chr1:87015238	G>A	R1146H	Golden Retriever
TRRAP	chr6:10520853	C>T	T3645T	Golden Retriever
TTC28	chr26:21444179	C>T	R1449H	Golden Retriever
TTF2	chr17:54476262	C>G	R937G	Golden Retriever
TTF2	chr17:54479911	C>A	P1004P	Golden Retriever
TTN	chr36:22167980	C>T	P22554P	Golden Retriever
TTN	chr36:22207489	C>T	T12288T	Golden Retriever
TTN	chr36:22393615	G>A	T855I	Golden Retriever
TTYH3	chr6:14620005	C>A	P450T	Golden Retriever
TUBGCP5	chr3:32308613	T>G	I382L	Golden Retriever
TXNDC2	chr7:75823439	C>A	P276Q	Golden Retriever
UBQLN4	chr7:41775369	G>A	M539I	Golden Retriever
UBR4	chr2:79453331	A>G	T1669A	Golden Retriever
UGT1A6	chr25:45115885	T>C	W17R	Golden Retriever
UGT1A6	chr25:45116094	C>T	R86R	Golden Retriever
UHRF1	chr20:54864890	C>T	K682K	Golden Retriever
UNC13D	chr9:4764968	C>T	A1109V	Golden Retriever
UNC45B	chr9:38202406	T>A	D568V	Golden Retriever
UNC5C	chr32:18012800	A>G	A678A	Golden Retriever
UNC5C	chr32:18016067	G>T	L607L	Golden Retriever
UPF1	chr20:44257132	A>T	L101M	Golden Retriever
USH2A	chr38:11651462	T>G	R596R	Golden Retriever
USO1	chr32:385850	T>C	N713N	Golden Retriever
USP20	chr9:53971386	G>A	I750I	Golden Retriever
USP24	chr5:54151456	A>C	K1547Q	Golden Retriever
UTP6	chr9:41085127	T>C	C425R	Golden Retriever
UTP6	chr9:41088429	T>G	D510E	Golden Retriever
VARS2	chr12:692214	C>T	L854L	Golden Retriever
VCAN	chr3:24167228	C>G	L2832F	Golden Retriever
VCAN	chr3:24190878	C>T	P1048P	Golden Retriever
VLDLR	chr1:91258214	C>G	T132R	Golden Retriever
VLDLR	chr1:91261801	T>C	D284D	Golden Retriever
VPS13B	chr13:1813955	C>T	G3449G	Golden Retriever
VPS39	chr30:9199250	C>T	R124Q	Golden Retriever
VPS51	chr18:52087292	C>T	V317M	Golden Retriever
VPS54	chr10:63599697	G>A	S958S	Golden Retriever
VPS72	chr17:60248058	C>T	V84I	Golden Retriever
VSTM5	chr21:6958307	C>T	L325F	Golden Retriever
VWA7	chr12:1246636	A>G	L827L	Golden Retriever
VWA7	chr12:1246679	C>T	R813Q	Golden Retriever
VWA7	chr12:1249662	A>G	T418T	Golden Retriever
VWA7	chr12:1254209	GCA>-	21	Golden Retriever
WDR81	chr9:45862587	C>T	L766L	Golden Retriever
WDR81	chr9:45862950	C>A	F887L	Golden Retriever
XYLT2	chr9:26324683	C>T	G299G	Golden Retriever
ZBTB46	chr24:47297125	G>A	R408C	Golden Retriever
ZC3HAV1L	chr16:9675261	A>C	V135V	Golden Retriever
ZFHX3	chr5:78607435	G>A	S851S	Golden Retriever
ZFHX3	chr5:78608235	T>G	R585R	Golden Retriever
ZFP69B	chr15:2536765	G>T	L406M	Golden Retriever
ZFYVE26	chr8:41740431	A>T	P1775P	Golden Retriever
ZKSCAN5	chr6:10020910	G>A	A185V	Golden Retriever
ZNF12	chr6:12038478	G>T	P206P	Golden Retriever
ZNF277	chr14:51963627	T>G	T432T	Golden Retriever
ZNF462	chr11:62457815	G>A	E729E	Golden Retriever
ZNF462	chr11:62460908	G>A	E1760E	Golden Retriever
ZNF496	chr8:177312	G>A	S220L	Golden Retriever
ZNF555	chr20:56364241	C>T	Q448Q	Golden Retriever
ZNF569	chr1:115415212	T>C	K437K	Golden Retriever
ZNF598	chr6:38937195	C>T	S458L	Golden Retriever
ZNF621	chr23:9979825	C>T	P403P	Golden Retriever
ZNF628	chr1:102227387	G>A	G465G	Golden Retriever
ZNF641	chr27:6379139	T>C	H346H	Golden Retriever
ZNF783	chr16:14286342	G>T	M196I	Golden Retriever
ZNF804B	chr14:15246883	C>T	A1290V	Golden Retriever
ZSCAN29	chr30:10221715	G>A	A296V	Golden Retriever
ZSWIM2	chr36:29000415	T>G	E224A	Golden Retriever
AAK1	chr10:68137345	G>A	G364G	Greyhound
ABLIM2	chr3:59918109	G>A	A196V	Greyhound
ACBD4	chr9:18397435	G>A	C54C	Greyhound
ACTN3	chr18:50794777	G>T	R371R	Greyhound
ACTN3	chr18:50800372	C>T	V178V	Greyhound
ACTN3	chr18:50800574	G>C	S111C	Greyhound
ACVR1C	chr36:3555892	G>A	H171H	Greyhound
ADAMTS13	chr9:49860416	G>A	R1018Q	Greyhound
ADAMTS1	chr31:22171770	G>A	N747N	Greyhound
ADAMTS1	chr31:22172317	G>A	C684C	Greyhound
ADAT1	chr5:75195522	A>G	T150T	Greyhound
ADGRG1	chr2:58813984	C>A	S240S	Greyhound
ADGRG1	chr2:58814626	G>A	P217P	Greyhound
ADGRL2	chr6:65623046	T>C	S728G	Greyhound
AFG1L	chr12:65515081	G>A	E474K	Greyhound
AGBL5	chr17:21049056	T>A	L114Q	Greyhound
AGL	chr6:50084890	T>C	H333R	Greyhound
AGRN	chr5:56271343	C>T	R1934C	Greyhound
AHNAK	chr18:54101969	T>C	I343T	Greyhound
AHNAK	chr18:54111021	C>T	V1173V	Greyhound
AHNAK	chr18:54111531	G>A	K848K	Greyhound
AHNAK	chr18:54112725	T>C	D1246D	Greyhound
AKNAD1	chr6:42909723	T>G	F394C	Greyhound
ALAS1	chr20:37559428	G>A	N316N	Greyhound
ALDH1A3	chr3:40146288	G>A	C237C	Greyhound
ALDH3A2	chr5:40530412	C>T	E705K	Greyhound
ALMS1	chr17:49310357	G>A	R4664C	Greyhound
ALMS1	chr17:49445923	T>G	N2557H	Greyhound
AMIGO2	chr27:7508143	C>A	L219M	Greyhound
AMOTL1	chr21:6176880	G>A	T75M	Greyhound
ANAPC15	chr21:25974056	G>A	Q61Q	Greyhound
ANAPC2	chr9:48476337	C>T	F111F	Greyhound
ANGPTL5	chr5:29668130	T>C	L109L	Greyhound
ANGPTL7	chr2:84878696	G>A	T267M	Greyhound
ANKEF1	chr24:12240900	C>T	A502A	Greyhound
ANKEF1	chr24:12241027	T>C	K460R	Greyhound
ANKRD33B	chr34:3780693	C>A	A219S	Greyhound
ANXA6	chr4:58134567	G>A	E574E	Greyhound
AOAH	chr14:47904665	C>T	G543R	Greyhound
AP1B1	chr26:22660383	G>A	T215T	Greyhound
ARFRP1	chr24:47252927	C>T	R102K	Greyhound
ARHGAP5	chr8:11205193	G>A	T110T	Greyhound
ARHGEF38	chr32:26490300	C>T	A505A	Greyhound
ARMC3	chr2:10237662	G>T	A423E	Greyhound
ARNT	chr17:59955654	C>G	E370Q	Greyhound
ARRDC2	chr20:44932138	C>T	R398H	Greyhound
ARSB	chr3:27891708	A>G	T184A	Greyhound
ASAP2	chr17:6519137	G>A	E957E	Greyhound
ASCC2	chr26:22974077	C>T	V526M	Greyhound
ASCC2	chr26:22980946	C>G	G430R	Greyhound
ASXL1	chr24:21802204	C>T	P1363S	Greyhound
ATE1	chr28:31671514	C>G	G348R	Greyhound
ATG14	chr8:31233962	C>G	D86H	Greyhound
ATP12A	chr25:18764393	G>A	N495N	Greyhound
ATP12A	chr25:18771563	G>A	A178A	Greyhound
ATP1A1	chr17:53832246	A>G	E157E	Greyhound
ATP2A2	chr26:8203904	G>A	L856L	Greyhound
ATRNL1	chr28:25983114	A>G	T834T	Greyhound
ATXN1	chr35:15476264	G>A	P245P	Greyhound
BAAT	chr11:58102680	G>A	P394L	Greyhound
BAZ1B	chr6:6745299	G>A	Q771Q	Greyhound
BAZ1B	chr6:6745533	T>C	L849L	Greyhound
BDH1	chr33:30407692	C>G	M139I	Greyhound
BHMT	chr3:27737139	G>T	P313T	Greyhound
BHMT	chr3:27742890	G>A	H153H	Greyhound
BIRC2	chr5:29311582	A>G	M265T	Greyhound
BLK	chr25:26342622	G>A	T265M	Greyhound
BLK	chr25:26349380	C>T	T97T	Greyhound
BMS1	chr28:4221456	T>C	P416P	Greyhound
BPIFA1	chr24:22477868	C>T	G58G	Greyhound
BPIFB3	chr24:22323899	A>G	T118A	Greyhound
BRD8	chr11:25794415	C>T	M1176I	Greyhound
BRD9	chr34:11560704	G>T	S424S	Greyhound
BRI3	chr6:11055599	T>C	I100V	Greyhound
BRWD3	chrX:62179523	C>T	E37E	Greyhound
C12H6orf15	chr12:816147	C>T	V96I	Greyhound
C1QTNF2	chr4:50368125	C>T	D69D	Greyhound
C1S	chr27:37976721	G>A	S662S	Greyhound
C32H4orf54	chr32:21654369	G>A	P1458S	Greyhound
C5H1orf141	chr5:43452202	C>T	R340X	Greyhound
C6H16orf72	chr6:33151032	->ACAC	V40fs	Greyhound
CACNA1E	chr7:15225697	C>T	L1644L	Greyhound
CACNA1G	chr9:26492645	A>G	P274P	Greyhound
CACNA1G	chr9:26496340	G>A	M632I	Greyhound
CACNA1G	chr9:26536235	G>T	T1739T	Greyhound
CADPS2	chr14:60160145	G>C	T949R	Greyhound
CAPN10	chr25:50562360	C>T	R239W	Greyhound
CAPN1	chr18:52009272	G>A	H137H	Greyhound
CARD9	chr9:49114446	C>T	R101R	Greyhound
CASQ2	chr17:53238952	G>A	I399I	Greyhound
CATSPERG	chr1:114637967	G>A	T1092M	Greyhound
CAV3	chr20:9385508	G>T	G147G	Greyhound
CBD113	chr12:17791298	C>T	V64I	Greyhound
CCDC125	chr2:54376564	C>T	E12E	Greyhound
CCDC125	chr2:54376568	G>A	A11V	Greyhound
CCDC157	chr26:23517975	C>A	R598R	Greyhound
CCDC197	chr8:63077703	G>A	E94E	Greyhound
CCDC78	chr6:39858922	G>T	A340S	Greyhound
CCDC78	chr6:39861252	G>A	T598T	Greyhound
CCDC87	chr18:50760550	A>C	Q372P	Greyhound
CCHCR1	chr12:844731	C>T	S668N	Greyhound
CCHCR1	chr12:845526	C>G	G541G	Greyhound
CCNE2	chr29:39535652	C>T	L338L	Greyhound
CCNI2	chr11:21052878	G>A	R152H	Greyhound
CD2AP	chr12:15659696	A>T	Q359L	Greyhound
CD34	chr7:6737676	G>A	N213N	Greyhound
CDC16	chr22:61308000	C>T	Y316Y	Greyhound
CDC40	chr12:66930985	C>T	Y331Y	Greyhound
CDC73	chr38:5835853	G>A	T417M	Greyhound
CDH23	chr4:22569850	G>A	G987S	Greyhound
CDK5RAP2	chr11:73564756	C>T	K1467K	Greyhound
CECR2	chr27:45177211	G>A	E690E	Greyhound
CECR2	chr27:45185269	G>A	E1123K	Greyhound
CELSR2	chr6:42561311	C>T	V1442M	Greyhound
CEP120	chr11:13230946	C>T	R313H	Greyhound
CEP192	chr7:78423632	G>A	E234K	Greyhound
CEP290	chr15:29223347	C>T	R1740Q	Greyhound
CEP57L1	chr12:66124788	A>G	K341R	Greyhound
CEP89	chr1:119132553	G>A	C157Y	Greyhound
CEP89	chr1:119132575	T>C	I164I	Greyhound
CEP89	chr1:119135102	G>A	E199E	Greyhound
CEP89	chr1:119191075	G>A	G707G	Greyhound
CERCAM	chr9:55113570	C>A	S366I	Greyhound
CES5A	chr2:60291883	C>T	R460C	Greyhound
CHAMP1	chr22:61369109	G>C	T435S	Greyhound
CHAMP1	chr22:61369938	C>T	V159I	Greyhound
CHD7	chr29:11283433	G>A	G2784S	Greyhound
CHST8	chr1:118459425	G>A	A300V	Greyhound
CLIC1	chr12:1212886	G>A	L34L	Greyhound
CLIP1	chr26:7045419	G>A	Q956Q	Greyhound
CLNK	chr3:69025647	C>A	T143K	Greyhound
CLPTM1	chr1:110476672	G>T	D368E	Greyhound
CLSTN2	chr23:36612305	G>A	T597T	Greyhound
CLU	chr25:29993040	G>A	M264I	Greyhound
CNBD1	chr29:33375600	G>A	T371T	Greyhound
CNNM4	chr10:45160013	C>T	R745Q	Greyhound
CNTNAP5	chr19:26203410	T>C	Q122Q	Greyhound
COL11A1	chr6:47496772	A>G	P443P	Greyhound
COL11A2	chr12:2635311	G>A	P1018P	Greyhound
COQ8B	chr1:113101755	G>A	R599H	Greyhound
CPLX1	chr3:91651713	G>A	A57A	Greyhound
CPNE6	chr8:4080330	G>A	V74V	Greyhound
CPQ	chr29:41461111	G>A	D436N	Greyhound
CRYAA	chr31:37308353	C>T	F71F	Greyhound
CRYM	chr6:24187854	G>A	P63P	Greyhound
CSMD3	chr13:12767541	G>A	S1218S	Greyhound
CTSO	chr15:53438957	C>T	Q152Q	Greyhound
CTTNBP2	chr14:56559564	C>T	G1042E	Greyhound
CUX2	chr26:8985475	C>T	A998A	Greyhound
CWF19L2	chr5:24938946	G>A	V59I	Greyhound
CXCR6	chr20:42565532	C>T	V249M	Greyhound
CYC1	chr13:37592170	A>G	P178P	Greyhound
CYC1	chr13:37592191	C>T	A185A	Greyhound
CYP21A2	chr12:1451312	C>T	A126A	Greyhound
DAW1	chr25:40591665	T>C	A365A	Greyhound
DDR1	chr12:660446	G>A	R173R	Greyhound
DDX54	chr26:10554966	C>T	Q577Q	Greyhound
DEF8	chr5:63659562	C>T	V403V	Greyhound
DHX33	chr5:31344607	G>A	D137N	Greyhound
DICER1	chr8:63980451	C>A	K1616N	Greyhound
DISC1	chr4:7822061	G>A	G166G	Greyhound
DLG1	chr33:30019113	C>T	R796H	Greyhound
DNAH11	chr14:35783443	G>A	V4413I	Greyhound
DNAH7	chr37:5608611	G>A	G2918G	Greyhound
DNAH9	chr5:35826590	G>A	G1769R	Greyhound
DNAJC21	chr4:73354321	C>T	E372K	Greyhound
DNMT3B	chr24:22102019	C>T	P87S	Greyhound
DOP1B	chr31:31472996	A>G	Y293C	Greyhound
DRAM1	chr15:40783836	C>T	G125G	Greyhound
DST	chr12:23728351	C>T	G7324S	Greyhound
DYRK3	chr7:5825856	G>A	L536L	Greyhound
ECH1	chr1:114282701	G>A	V114M	Greyhound
ELANE	chr20:57790683	A>T	G33G	Greyhound
ELF2	chr19:3577702	A>T	R316S	Greyhound
EPB41L4B	chr11:64344847	C>T	V532M	Greyhound
EPHA2	chr2:81541376	C>T	S193S	Greyhound
EPHA8	chr2:76708987	A>T	I632N	Greyhound
EPS8L1	chr1:102522903	G>C	D316E	Greyhound
ERBIN	chr2:51684522	G>A	D366N	Greyhound
ERC1	chr27:43249777	G>A	K838K	Greyhound
ERCC2	chr1:110180999	C>T	S314S	Greyhound
ETFDH	chr15:55760938	A>G	Q42Q	Greyhound
EVPL	chr9:4630079	G>A	R1951R	Greyhound
EXD3	chr9:48352945	G>A	P172P	Greyhound
FAM185A	chr18:17275991	A>G	V188V	Greyhound
FAM193A	chr3:61613703	C>T	L198L	Greyhound
FAM216A	chr26:8298188	G>A	R110Q	Greyhound
FAM53B	chr28:34005416	C>T	D211N	Greyhound
FARP2	chr25:51396705	G>A	G455R	Greyhound
FASN	chr9:244585	G>A	V1584V	Greyhound
FASTKD5	chr24:18134874	A>G	K379K	Greyhound
FAT1	chr16:44211542	C>T	Y2216Y	Greyhound
FAT1	chr16:44212214	T>C	I2440I	Greyhound
FAT1	chr16:44212664	T>C	N2590N	Greyhound
FBLIM1	chr2:81830177	C>T	P179P	Greyhound
FBN1	chr30:14715943	G>A	L955L	Greyhound
FBN2	chr11:17433293	T>C	I325V	Greyhound
FBXO28	chr7:40190673	G>A	V97V	Greyhound
FCGR1A	chr17:59094505	C>A	T45K	Greyhound
FGA	chr15:52240793	A>G	D501D	Greyhound
FGG	chr15:52263713	T>A	E354D	Greyhound
FHAD1	chr2:82127303	C>A	R1277R	Greyhound
FHAD1	chr2:82143294	G>T	A860A	Greyhound
FNDC11	chr24:47144745	G>A	E280K	Greyhound
FRMD6	chr8:27978405	C>T	S369S	Greyhound
FRMD6	chr8:27978522	C>T	P408P	Greyhound
FRMD8	chr18:51798005	C>A	A180A	Greyhound
FSCN2	chr9:621456	G>A	L143L	Greyhound
GABARAPL2	chr5:75238929	C>T	L78L	Greyhound
GABRA6	chr4:49220751	G>A	V255V	Greyhound
GABRG3	chr3:32964228	C>T	R433H	Greyhound
GALM	chr17:30742265	T>C	S26S	Greyhound
GALM	chr17:30750819	C>T	F113F	Greyhound
GALNT15	chr23:26602372	G>A	A162V	Greyhound
GFI1	chr6:56328928	C>G	T287S	Greyhound
GFOD1	chr35:12819346	C>T	V90I	Greyhound
GFRA1	chr28:26739124	G>A	N320N	Greyhound
GIN1	chr3:8108519	G>A	A249T	Greyhound
GNA12	chr6:14473458	C>T	I193I	Greyhound
GNL1	chr12:379645	T>C	N322D	Greyhound
GOT1	chr28:12357361	C>A	R252R	Greyhound
GPANK1	chr12:1148498	C>A	Q23H	Greyhound
GPAT2	chr17:34693768	C>T	S607S	Greyhound
GPN3	chr26:8290055	G>A	S49S	Greyhound
GPR68	chr8:62092771	C>A	L149L	Greyhound
GPRC5C	chr9:5991760	C>T	T324T	Greyhound
GPRC5C	chr9:5992315	C>G	L139L	Greyhound
GPSM1	chr9:49140281	T>C	T304T	Greyhound
GRM4	chr12:3353472	C>T	T848T	Greyhound
GTPBP6	chrX:335667	C>T	Y637Y	Greyhound
GZMA	chr2:42498317	C>T	S222S	Greyhound
HAVCR1	chr4:53048852	T>C	C54C	Greyhound
HCN2	chr20:57930024	G>A	I190I	Greyhound
HECTD4	chr26:9793309	C>G	R2864S	Greyhound
HEG1	chr33:27992960	C>T	V1285I	Greyhound
HIC2	chr26:30777769	G>A	R182R	Greyhound
HIVEP1	chr35:11664272	T>C	S1047S	Greyhound
HIVEP1	chr35:11696778	G>C	K2286N	Greyhound
HK2	chr17:48299215	G>A	R564R	Greyhound
HMCN1	chr7:19050133	T>C	V1186A	Greyhound
HNRNPDL	chr32:6406293	C>T	R222R	Greyhound
HNRNPLL	chr17:30651171	A>G	F377F	Greyhound
HORMAD2	chr26:23269402	C>A	I33I	Greyhound
HOXA2	chr14:40274874	G>C	A240A	Greyhound
HOXB1	chr9:24793183	G>A	G208G	Greyhound
HOXB1	chr9:24793887	G>T	P139H	Greyhound
HPS5	chr21:40737525	GTC>-	588	Greyhound
HPSE2	chr28:11834983	G>A	L54L	Greyhound
HRH2	chr4:37385209	A>G	A119A	Greyhound
HSD17B13	chr32:10834927	G>A	A205V	Greyhound
HSD17B4	chr11:8790667	G>A	V632I	Greyhound
HSPG2	chr2:77335554	G>A	P1517P	Greyhound
HSPG2	chr2:77338521	G>T	R1638L	Greyhound
HTR2B	chr25:43056144	A>T	L73Q	Greyhound
IGSF10	chr23:46012434	G>A	I600I	Greyhound
IL24	chr7:6043260	G>C	P13P	Greyhound
IL3RA	chrX:901353	G>C	L53L	Greyhound
IL3RA	chrX:901409	A>T	Y72F	Greyhound
IL3RA	chrX:903416	C>T	A76A	Greyhound
IL3RA	chrX:903529	G>A	R114Q	Greyhound
IL3RA	chrX:904102	C>T	H179H	Greyhound
INPP5K	chr9:45671203	G>A	L244L	Greyhound
INTS3	chr7:43341753	G>A	L224L	Greyhound
ITGA11	chr30:32335753	C>T	D895N	Greyhound
JMJD1C	chr4:15053633	ATC>-	151	Greyhound
KAT6B	chr4:25300100	T>C	A1099A	Greyhound
KBTBD2	chr14:44942573	C>T	L191L	Greyhound
KCNH2	chr16:15023422	G>A	P105P	Greyhound
KCP	chr14:7754707	A>G	S119G	Greyhound
KCP	chr14:7754858	C>T	D142D	Greyhound
KCP	chr14:7758010	C>T	T136T	Greyhound
KCP	chr14:7758035	C>T	P145S	Greyhound
KCP	chr14:7759436	G>A	G230S	Greyhound
KCP	chr14:7762901	G>A	V400I	Greyhound
KCP	chr14:7763043	C>A	P447H	Greyhound
KCP	chr14:7763188	G>A	A466T	Greyhound
KCP	chr14:7763335	G>A	R489K	Greyhound
KCP	chr14:7769647	G>T	Q967H	Greyhound
KCP	chr14:7776105	G>A	V1555I	Greyhound
KDM8	chr6:19380153	G>A	A35A	Greyhound
KDR	chr13:47467517	C>T	L526L	Greyhound
KIAA1210	chrX:91203109	T>C	N970D	Greyhound
KIAA1549L	chr18:34145923	A>T	L347H	Greyhound
KIAA1755	chr24:26706811	C>T	P1062P	Greyhound
KIAA1755	chr24:26706892	G>A	H1035H	Greyhound
KIAA1755	chr24:26706998	G>A	A1000V	Greyhound
KIAA1755	chr24:26707029	G>A	R990C	Greyhound
KIAA1755	chr24:26707045	G>T	A984A	Greyhound
KIAA1755	chr24:26729406	C>T	A565A	Greyhound
KIAA1755	chr24:26731346	C>T	R85Q	Greyhound
KIDINS220	chr17:5988987	C>T	K1449K	Greyhound
KLHL29	chr17:18246448	G>T	A773A	Greyhound
KMT2D	chr27:5536138	C>T	S2375S	Greyhound
KPNA6	chr2:69035449	G>A	V322V	Greyhound
KRT75	chr27:2639023	G>A	E342E	Greyhound
KRT82	chr27:2668265	C>T	A216A	Greyhound
KRT9	chr9:21208897	C>T	H442Y	Greyhound
L3MBTL1	chr24:31254103	C>G	H683Q	Greyhound
LAMA3	chr7:64535715	C>G	G741R	Greyhound
LAMA4	chr12:68639082	C>T	G32R	Greyhound
LAMB2	chr20:40060397	C>T	H1338H	Greyhound
LIG3	chr9:38352550	A>C	N564K	Greyhound
LIPI	chr31:11167720	C>T	L297L	Greyhound
LMAN2L	chr10:45240274	G>A	G270D	Greyhound
LMCD1	chr20:9527510	G>A	S277S	Greyhound
LMNB2	chr20:56657738	G>A	D128N	Greyhound
LOXHD1	chr7:44755083	C>T	S851S	Greyhound
LPAR2	chr20:43648606	C>T	H225H	Greyhound
LRIG1	chr20:25001835	G>A	T191T	Greyhound
LRIG1	chr20:25014321	T>C	A338A	Greyhound
LRIG1	chr20:25019396	G>A	L383L	Greyhound
LRIG1	chr20:25027198	G>A	K471K	Greyhound
LRIG1	chr20:25027240	T>C	F485F	Greyhound
LRRC30	chr7:73554836	G>C	T61T	Greyhound
LRRC40	chr6:75560460	A>G	H466R	Greyhound
LUZP1	chr2:76306808	G>A	R989Q	Greyhound
MAGI3	chr17:62135354	G>A	T146T	Greyhound
MANEA	chr12:54180021	A>G	N71S	Greyhound
MAOA	chrX:37742234	C>T	H898H	Greyhound
MAP1B	chr2:55244271	G>A	E781K	Greyhound
MAP3K9	chr8:44443396	G>A	P846L	Greyhound
MAP3K9	chr8:44443443	C>T	T830T	Greyhound
MAPK4	chr7:80791719	G>A	Q237Q	Greyhound
MCFD2	chr10:49093220	T>G	E242A	Greyhound
MDC1	chr12:498651	A>G	Y1535Y	Greyhound
MDC1	chr12:505779	T>G	R238R	Greyhound
MDFI	chr12:10336195	G>A	A98A	Greyhound
MDGA1	chr12:6679662	G>A	S181S	Greyhound
MED13L	chr26:12781026	G>A	D1796D	Greyhound
MED23	chr12:220157	C>T	L563L	Greyhound
MEX3C	chr1:23835451	A>G	E368E	Greyhound
MFN2	chr2:84303795	C>T	V12I	Greyhound
MFSD4B	chr12:67749393	G>A	E434K	Greyhound
MICAL3	chr27:45444212	CTCCTCCTCCTCTTCATA>-	1149	Greyhound
MICAL3	chr27:45493179	G>A	L796F	Greyhound
MIS18A	chr31:27038718	CCTCCTCCA>-	77	Greyhound
MKI67	chr28:36919390	C>T	E1255E	Greyhound
MKI67	chr28:36921910	G>A	L779F	Greyhound
MLXIPL	chr6:6651511	C>G	L853V	Greyhound
MMP27	chr5:29064308	G>T	V502F	Greyhound
MMP7	chr5:29190876	C>T	T49I	Greyhound
MOV10	chr17:62878345	->T	T428fs	Greyhound
MPP7	chr2:18100983	C>T	Y425Y	Greyhound
MROH5	chr13:35889797	C>T	G1294S	Greyhound
MTHFR	chr2:84456648	C>T	R692X	Greyhound
MTMR12	chr4:75212493	C>T	T458M	Greyhound
MUC4	chr33:29068291	C>T	A860T	Greyhound
MYH11	chr6:28145285	C>T	N1533N	Greyhound
MYH11	chr6:28147681	C>T	S1763S	Greyhound
MYH11	chr6:28149454	G>A	S1850S	Greyhound
MYH7B	chr24:24039053	G>T	A1546S	Greyhound
MYH7B	chr24:24040719	C>T	L1830L	Greyhound
MYL9	chr24:25326413	G>A	E36E	Greyhound
MYLK	chr33:26752581	G>A	H796H	Greyhound
MYO9B	chr20:45519635	T>C	A1576A	Greyhound
MYO9B	chr20:45519637	C>T	A1576T	Greyhound
MYRIP	chr23:9541808	C>T	R79C	Greyhound
NBN	chr29:35473347	G>A	D242D	Greyhound
NCAPG	chr3:91311942	A>T	V445V	Greyhound
NCAPG	chr3:91315850	T>G	K412Q	Greyhound
NCAPG	chr3:91318472	G>A	S256L	Greyhound
NCKIPSD	chr20:40446050	C>T	D446D	Greyhound
NCSTN	chr38:21879879	T>C	N487S	Greyhound
NDFIP2	chr22:32754978	G>T	S80I	Greyhound
NDOR1	chr9:48457769	C>T	V448M	Greyhound
NDUFS2	chr38:21275418	C>T	S152S	Greyhound
NEBL	chr2:12184380	A>C	D492A	Greyhound
NEIL3	chr16:52397264	G>C	S397S	Greyhound
NFATC3	chr5:81327267	C>A	V715F	Greyhound
NFKB2	chr28:14905680	G>A	L181L	Greyhound
NIBAN1	chr7:18025476	G>A	S638L	Greyhound
NIN	chr8:27145657	C>T	A280A	Greyhound
NINL	chr23:1598494	C>T	R1307H	Greyhound
NOP2	chr27:38441777	G>A	A30T	Greyhound
NOSTRIN	chr36:13656466	A>T	K111N	Greyhound
NOTCH1	chr9:48997980	C>T	D404D	Greyhound
NOX5	chr30:32966042	C>T	H434H	Greyhound
NRDE2	chr8:61303053	G>A	T281M	Greyhound
NRM	chr12:491021	G>A	G155G	Greyhound
NUMA1	chr21:26064841	A>G	Q1168R	Greyhound
NUP88	chr5:31379332	G>A	E342E	Greyhound
OR10K1	chr38:23237614	G>A	Y35Y	Greyhound
OR4P4	chr18:40239583	C>T	R231H	Greyhound
OR51T1	chr21:27321527	C>T	R315W	Greyhound
P2RY2	chr21:24995168	G>A	S296S	Greyhound
PAG1	chr29:28211162	G>A	R409C	Greyhound
PAK3	chrX:84310503	G>A	P456P	Greyhound
PAK5	chr24:12645512	C>T	Y316Y	Greyhound
PAQR5	chr30:33288756	C>T	H135H	Greyhound
PASK	chr25:51164765	C>T	T355T	Greyhound
PASK	chr25:51164987	G>A	V281V	Greyhound
PATZ1	chr26:24295506	C>T	G217S	Greyhound
PBXIP1	chr7:42521001	G>A	G269D	Greyhound
PCK1	chr24:42540739	T>C	L202S	Greyhound
PCSK2	chr24:5510787	C>T	K497K	Greyhound
PCSK5	chr1:82097311	C>T	V1491M	Greyhound
PCTP	chr9:30747501	C>T	P184L	Greyhound
PCYOX1	chr10:68821888	G>A	A243A	Greyhound
PCYOX1L	chr4:59614478	C>G	R36P	Greyhound
PDK3	chrX:20023762	G>A	P141P	Greyhound
PEPD	chr1:118707594	C>T	R143W	Greyhound
PEX11B	chr17:58714164	G>A	L240L	Greyhound
PEX1	chr14:18143123	C>T	V10V	Greyhound
PFKP	chr2:32245861	G>T	D82E	Greyhound
PGAP1	chr37:6442381	G>A	T577I	Greyhound
PHACTR2	chr1:35299332	A>T	H296L	Greyhound
PHF24	chr11:51575538	C>T	L290L	Greyhound
PHLDB1	chr5:15119137	G>A	P389L	Greyhound
PHLPP1	chr1:14076299	G>A	L585L	Greyhound
PHLPP1	chr1:14076351	A>G	R567R	Greyhound
PIGO	chr11:51666841	G>A	A651V	Greyhound
PIGO	chr11:51670063	C>T	G113D	Greyhound
PKHD1	chr12:19673980	C>A	R1312M	Greyhound
PKP4	chr36:4554852	G>A	E705E	Greyhound
PLA2R1	chr36:5720684	A>C	F943L	Greyhound
PLEKHA6	chr38:822801	G>C	P473P	Greyhound
PLEKHG4B	chr34:12025631	G>A	T181I	Greyhound
PLEKHO2	chr30:29261856	->CGGAGA	P174delinsPET	Greyhound
PLSCR1	chr23:41657046	->GGATAGCCAGGCTGGGGGCCA	P47delinsPGPQPGYP	Greyhound
PLXNA2	chr7:6882999	G>A	L1387L	Greyhound
PMS2	chr6:11411718	C>A	G870C	Greyhound
PNPLA4	chrX:4895503	C>T	D353N	Greyhound
POLRMT	chr20:57917082	G>A	T898T	Greyhound
POR	chr6:7314061	G>C	E340Q	Greyhound
PPL	chr6:36623207	C>T	S188S	Greyhound
PPP1R18	chr12:487544	CTC>-	381	Greyhound
PPP1R42	chr29:16542949	T>G	N12H	Greyhound
PPP2R5A	chr7:10531780	G>A	A119A	Greyhound
PRDM10	chr5:4912513	G>A	Q411Q	Greyhound
PRKAR1A	chr9:15200105	A>C	R321R	Greyhound
PRKCE	chr10:48378057	C>A	Q525K	Greyhound
PRKX	chrX:1969500	G>A	F177F	Greyhound
PSD	chr28:14912557	T>A	T845T	Greyhound
PTP4A3	chr13:35885816	G>A	L133L	Greyhound
PTPN3	chr11:64540066	G>A	S179F	Greyhound
PTPRZ1	chr14:59930212	G>A	L1516L	Greyhound
RAB11FIP3	chr6:40030124	C>A	M131I	Greyhound
RAB17	chr25:48191355	C>-	A122fs	Greyhound
RAB3GAP1	chr19:37916531	C>A	I245I	Greyhound
RANBP2	chr10:35111407	A>G	N1193N	Greyhound
RARA	chr9:22255426	C>T	G442S	Greyhound
RASL11B	chr13:45580384	G>C	E67Q	Greyhound
RBM19	chr26:11144450	G>A	R611C	Greyhound
RBM26	chr22:32626168	G>A	S373S	Greyhound
RBM26	chr22:32627703	G>A	L215L	Greyhound
RBP7	chr5:63177320	G>A	K79K	Greyhound
RERG	chr27:31525403	C>T	R150R	Greyhound
REXO4	chr9:49832652	C>T	E228K	Greyhound
RIC8A	chr18:25366569	C>T	L443L	Greyhound
RIMS3	chr15:2385066	C>T	P143S	Greyhound
RIN2	chr24:3452030	G>A	R9R	Greyhound
RIPOR2	chr35:22839566	A>G	L849P	Greyhound
RIPOR2	chr35:22839579	G>A	R845W	Greyhound
RIPOR2	chr35:22855661	T>A	S373C	Greyhound
RP1	chr29:6132193	G>C	E1014D	Greyhound
RPL24	chr33:8020091	C>T	Q107Q	Greyhound
RRP9	chr20:37780937	T>G	A164A	Greyhound
RTN3	chr18:53274014	T>C	K274R	Greyhound
RTN4	chr10:55934381	C>T	A486T	Greyhound
SACM1L	chr20:42739420	C>T	V420M	Greyhound
SALL3	chr1:1416745	G>A	A1214V	Greyhound
SALL3	chr1:1418886	G>A	N962N	Greyhound
SASH3	chrX:101000708	C>T	G219G	Greyhound
SBF1	chr10:16844151	C>T	V1384V	Greyhound
SCART1	chr28:41013444	C>T	G275G	Greyhound
SCN1A	chr36:11109147	G>T	R1574R	Greyhound
SCN9A	chr36:11355258	C>T	D746N	Greyhound
SCNN1A	chr27:38637121	C>T	S696F	Greyhound
SCP2D1	chr24:4401393	C>A	A19S	Greyhound
SDK2	chr9:6824786	G>A	L1214L	Greyhound
SEC16B	chr7:21736988	G>A	G989E	Greyhound
SEMA3G	chr20:37331551	C>A	P663P	Greyhound
SEMA4D	chr1:96861426	C>A	A429E	Greyhound
SEMA5A	chr34:5078985	C>T	I1000I	Greyhound
SERINC3	chr24:31968927	T>C	I307V	Greyhound
SERPINA7	chrX:79571251	T>A	V437V	Greyhound
SH3RF2	chr2:40451881	C>G	P292A	Greyhound
SHCBP1L	chr7:16326269	G>A	L218L	Greyhound
SHCBP1L	chr7:16343124	C>T	E85K	Greyhound
SHLD1	chr24:15958754	G>A	L80F	Greyhound
SIDT1	chr33:17906505	G>A	V338M	Greyhound
SIGLEC1	chr24:17654996	G>A	A1301T	Greyhound
SIPA1L1	chr8:45179814	G>A	A986A	Greyhound
SLAMF8	chr38:22301402	G>A	R57W	Greyhound
SLC10A2	chr22:52534440	A>G	D163D	Greyhound
SLC14A2	chr7:45465442	G>A	P405L	Greyhound
SLC16A3	chr9:112986	G>A	A64A	Greyhound
SLC16A7	chr10:3491473	G>A	P332P	Greyhound
SLC17A4	chr35:23725381	G>T	L19F	Greyhound
SLC20A1	chr17:36875106	T>C	I297T	Greyhound
SLC22A15	chr17:53476186	C>T	T16M	Greyhound
SLC22A3	chr1:49454774	G>C	V239L	Greyhound
SLC22A3	chr1:49489962	G>A	R484Q	Greyhound
SLC22A8	chr18:53728175	G>T	K580N	Greyhound
SLC24A1	chr30:29987892	G>A	A732A	Greyhound
SLC25A26	chr20:25038791	C>T	R259H	Greyhound
SLC26A8	chr12:5135592	C>T	V28V	Greyhound
SLC35F5	chr19:35287441	A>G	V384V	Greyhound
SLC36A2	chr4:57986489	A>G	I299V	Greyhound
SLC43A2	chr9:45745647	C>A	A282S	Greyhound
SLC45A2	chr4:73867375	G>A	A632A	Greyhound
SLC5A5	chr20:45029888	C>T	V108I	Greyhound
SLC6A20	chr20:42724548	G>A	V526I	Greyhound
SLC6A4	chr9:44243049	C>T	T221T	Greyhound
SLC6A4	chr9:44244300	A>G	L118L	Greyhound
SLC9C1	chr33:16786108	G>A	H790H	Greyhound
SLC9C1	chr33:16819094	T>A	S342S	Greyhound
SLX4	chr6:37650304	A>C	A186A	Greyhound
SLX4	chr6:37650305	G>T	G187W	Greyhound
SMAD9	chr25:3828448	G>A	S297N	Greyhound
SMG1	chr6:26254832	C>T	S1169L	Greyhound
SORL1	chr5:12504071	G>A	S2015S	Greyhound
SPATA20	chr9:26475965	A>G	S774S	Greyhound
SPTBN4	chr1:113214196	A>G	R473R	Greyhound
ST14	chr5:4658174	C>T	R576H	Greyhound
ST7	chr14:56006100	A>G	N293S	Greyhound
STAB2	chr15:42280319	C>A	N1354K	Greyhound
STAG1	chr23:32953932	G>A	D212D	Greyhound
STS	chrX:4454295	G>A	P453P	Greyhound
STX11	chr1:35643550	G>A	T61T	Greyhound
SUCLG2	chr20:24182836	G>A	L429L	Greyhound
SZT2	chr15:16742662	G>A	L2124L	Greyhound
SZT2	chr15:16752262	G>A	P1217S	Greyhound
TAF5L	chr4:9665228	C>A	S104S	Greyhound
TASOR2	chr2:30185160	C>T	G1885R	Greyhound
TBC1D7	chr35:12766450	G>A	I252I	Greyhound
TBC1D7	chr35:12776551	G>A	V122V	Greyhound
TBC1D7	chr35:12782616	C>T	S72N	Greyhound
TBL2	chr6:6660630	C>T	D392D	Greyhound
TCERG1	chr2:40866773	CAGGCG>-	188	Greyhound
TCF19	chr12:857845	G>T	R422L	Greyhound
TCF25	chr5:63702775	C>T	V288I	Greyhound
TCTN1	chr26:8435476	C>T	N352N	Greyhound
TECPR2	chr8:70385346	C>T	L827L	Greyhound
TEP1	chr15:17738512	G>A	R568C	Greyhound
TERF2IP	chr5:75172308	G>A	T177T	Greyhound
TET3	chr17:48985074	G>T	P1136H	Greyhound
TEX14	chr9:33211209	A>G	A651A	Greyhound
TFAP2B	chr12:18562017	G>A	E237E	Greyhound
TF	chr23:30671570	G>A	A472A	Greyhound
TGM2	chr24:26654352	G>A	T29M	Greyhound
TGM3	chr24:18779755	G>A	R260C	Greyhound
TGM6	chr24:18707650	G>A	Y313Y	Greyhound
THADA	chr10:46057000	C>A	C690F	Greyhound
THEM5	chr17:60863705	T>C	N59S	Greyhound
TIE1	chr15:16847782	G>A	P554S	Greyhound
TIMP1	chrX:41205195	G>A	R253Q	Greyhound
TLE3	chr30:33857734	GGCGGC>-	355	Greyhound
TLR7	chrX:9356894	C>T	F485F	Greyhound
TM6SF1	chr3:54884553	T>C	Y67H	Greyhound
TMC4	chr1:103052522	T>C	C534R	Greyhound
TMED9	chr11:3511110	A>G	I208I	Greyhound
TMEM143	chr1:107880620	C>T	R64C	Greyhound
TMEM165	chr13:47669989	A>G	K204E	Greyhound
TMEM200A	chr1:68848282	C>T	P340L	Greyhound
TMEM250	chr9:49309165	C>A	R34S	Greyhound
TMPRSS15	chr31:14662155	C>T	D584N	Greyhound
TNNI3K	chr6:72107045	C>A	E41X	Greyhound
TPBGL	chr21:23314428	C>T	D370N	Greyhound
TRIM17	chr14:636681	G>A	V216I	Greyhound
TRIM21	chr21:26776411	A>G	C413C	Greyhound
TRIM62	chr2:68252549	G>A	A121A	Greyhound
TRIP11	chr8:1281345	A>G	M1301T	Greyhound
TRMT10A	chr32:21563521	G>T	I99I	Greyhound
TTC39C	chr7:64244789	G>C	Q527E	Greyhound
TTK	chr12:40936817	C>T	P467L	Greyhound
TTN	chr36:22210880	G>T	P11298T	Greyhound
TTN	chr36:22232385	C>T	E7674K	Greyhound
TTN	chr36:22384072	G>T	T1983T	Greyhound
UBOX5	chr24:18160230	C>G	P322R	Greyhound
UBQLN3	chr21:28442147	A>G	M315V	Greyhound
UBQLN3	chr21:28443099	C>A	A632E	Greyhound
UBR2	chr12:11290723	G>A	V1632M	Greyhound
UBXN8	chr16:33622393	T>A	V7V	Greyhound
UGGT2	chr22:46457903	G>C	S821C	Greyhound
UNC5B	chr4:22063165	G>A	P39P	Greyhound
UNC80	chr37:17812820	C>T	N2168N	Greyhound
UNC80	chr37:17858154	C>T	L3011L	Greyhound
UPF3A	chr22:61345426	C>T	P492L	Greyhound
URI1	chr1:121535035	C>T	A476T	Greyhound
USH1C	chr21:40070389	C>T	G641E	Greyhound
USH1C	chr21:40092892	G>A	D38D	Greyhound
VARS1	chr12:1262573	G>A	H383H	Greyhound
VARS2	chr12:682170	C>T	S38S	Greyhound
VARS2	chr12:688357	G>A	R579K	Greyhound
WDR43	chr17:22809147	C>T	A592V	Greyhound
WDR81	chr9:45874423	C>T	P1871S	Greyhound
WHRN	chr11:68634777	G>A	A531A	Greyhound
WNT1	chr27:5591139	G>T	R66R	Greyhound
WNT4	chr2:77117099	C>T	F96F	Greyhound
WNT4	chr2:77126083	C>T	G211G	Greyhound
WNT9A	chr14:954812	G>T	R213L	Greyhound
WWC1	chr4:43318654	T>C	K583R	Greyhound
WWC1	chr4:43327071	C>T	M356I	Greyhound
WWP2	chr5:79848429	C>T	A294A	Greyhound
XAB2	chr20:52398507	G>A	D194D	Greyhound
XRRA1	chr21:23570068	G>A	R720H	Greyhound
ZAP70	chr10:44893832	C>T	Q209Q	Greyhound
ZBBX	chr34:32203586	A>G	D422D	Greyhound
ZCCHC8	chr26:6896175	GGAGGACGAGCATGGGGCCGGCGACGC>-	38	Greyhound
ZDHHC18	chr2:73280865	G>A	V168V	Greyhound
ZFAT	chr13:30765427	G>A	F504F	Greyhound
ZFAT	chr13:30798297	C>T	P152P	Greyhound
ZFP64	chr24:38261578	C>T	T581T	Greyhound
ZFP64	chr24:38261760	C>A	A521S	Greyhound
ZMPSTE24	chr15:2698596	C>A	V123V	Greyhound
ZNF142	chr37:25250411	C>T	P813P	Greyhound
ZNF214	chr21:30693177	T>C	I352M	Greyhound
ZNF318	chr12:11833086	T>G	E223A	Greyhound
ZNF451	chr12:24309238	A>G	H163R	Greyhound
ZNF516	chr1:3325542	C>T	A345A	Greyhound
ZNF550	chr1:100518183	C>T	S239F	Greyhound
ZNF622	chr4:86841140	A>G	R26R	Greyhound
ZNF622	chr4:86921075	AAG>-	431	Greyhound
ZNF622	chr4:86942354	G>A	R517Q	Greyhound
ZNF652	chr9:25435457	C>T	P502P	Greyhound
ZNF652	chr9:25449464	C>T	E262E	Greyhound
ZNF652	chr9:25449941	T>C	T103T	Greyhound
ZNF652	chr9:25449989	C>A	V87V	Greyhound
ZNF74	chr26:30215259	A>G	K454R	Greyhound
ZNRF4	chr20:54499327	C>T	S550S	Greyhound
ZRANB2	chr6:74876673	C>T	N92N	Greyhound
AADAC	chr23:46356025	A>T	Y161F	Maltese
AADAC	chr23:46356048	C>T	R169C	Maltese
ABCA13	chr18:252222	C>T	L3411L	Maltese
ABCF3	chr34:17089123	G>C	S610T	Maltese
ABHD6	chr20:32314149	C>T	Q59Q	Maltese
ABHD6	chr20:32325598	G>A	L34L	Maltese
ABI3BP	chr33:7321135	G>A	P1115L	Maltese
ACADL	chr37:18067394	CTT>-	78	Maltese
ACADM	chr6:70863572	A>G	P203P	Maltese
ACKR1	chr38:22763015	G>A	H205H	Maltese
ACLY	chr9:20959833	C>T	T479T	Maltese
ACSF2	chr9:26406678	T>A	M542K	Maltese
[truncated: 3,365 more rows]

## Sheet: 9_Breeds_Specific_Variants
Breed-specific germline CDS variants of 9 breeds (i.e., synonymous or non-synonymous base substitutions and small indels)
Gene	Locus	Mutation	Protein	Breeds
ABCC10	chr12:11910928	C>T	L840L	Boxer
ABCC1	chr6:27857561	G>A	P1426P	Boxer
ABCC1	chr6:27875882	G>A	D953D	Boxer
ABCC1	chr6:27875900	G>A	A947A	Boxer
ABCC1	chr6:27878436	G>A	T913M	Boxer
ABCC4	chr22:45813105	G>A	T1029T	Boxer
ABCC6	chr6:27845872	C>T	P1354P	Boxer
ADAMTS13	chr9:49866821	C>A	I1442I	Boxer
ADAMTSL5	chr20:57353843	T>C	R126R	Boxer
ADGRB2	chr2:69381185	C>T	C1088C	Boxer
ADGRV1	chr3:18210523	C>T	R4171H	Boxer
AKAP6	chr8:11872728	G>A	D1651N	Boxer
ALDH5A1	chr35:22582121	C>T	L463L	Boxer
ANKRD24	chr20:55393930	C>T	A867T	Boxer
ANKRD2	chr28:10836390	G>A	T231T	Boxer
ANKRD42	chr21:15985200	T>C	Q89Q	Boxer
AQP4	chr7:61864578	T>C	Y233Y	Boxer
ARHGAP32	chr5:5680049	G>A	A725T	Boxer
ARMC5	chr6:16784991	C>G	R513P	Boxer
ASB18	chr25:47087155	C>A	M1I	Boxer
ASPN	chr1:98895748	G>A	E156K	Boxer
ASPSCR1	chr9:319617	C>T	T231T	Boxer
ATG4C	chr5:47274916	T>A	E408D	Boxer
BAHCC1	chr9:699882	C>T	P547P	Boxer
BBOX1	chr21:47766305	C>A	A367A	Boxer
BLK	chr25:26344059	G>A	L211L	Boxer
BPNT1	chr38:14835231	C>T	K292K	Boxer
BTBD8	chr6:56764575	T>C	K837E	Boxer
BUB1	chr17:35227674	C>T	R536H	Boxer
C19H2orf76	chr19:30693045	C>T	I101I	Boxer
C2CD2	chr31:36295365	G>A	N689N	Boxer
C2CD3	chr21:24206385	A>C	N1232H	Boxer
CA4	chr9:36328159	G>A	R275C	Boxer
CACNA1B	chr9:47926414	G>C	P649A	Boxer
CBX2	chr9:1851202	G>A	T381I	Boxer
CCDC157	chr26:23513495	G>T	A269S	Boxer
CCDC157	chr26:23516440	G>A	R493K	Boxer
CCDC88C	chr8:62161480	G>A	D513D	Boxer
CDH23	chr4:22488621	C>T	S1250S	Boxer
CEL	chr9:51337758	T>A	T401S	Boxer
CEL	chr9:51339858	C>A	L173L	Boxer
CERS6	chr36:13602636	A>G	T369A	Boxer
CFAP206	chr12:46948193	A>G	H357R	Boxer
CFAP97	chr16:45434667	G>T	Q381H	Boxer
CIRBP	chr20:57524894	C>T	R78Q	Boxer
CKAP2	chr25:136630	C>T	K562K	Boxer
CLK4	chr11:2967196	G>T	R29R	Boxer
CLSTN1	chr5:62938690	TCC>-	964	Boxer
CLSTN1	chr5:62958772	C>T	K199K	Boxer
COL6A5	chr23:27638008	G>A	G159E	Boxer
COL6A5	chr23:27638009	A>G	G159G	Boxer
COL6A5	chr23:27638030	C>A	S166S	Boxer
COL6A5	chr23:27660228	G>A	A1294T	Boxer
CPNE8	chr27:14678799	G>A	R130Q	Boxer
CRYBB1	chr26:20259121	A>G	R198R	Boxer
CSMD3	chr13:12775999	A>G	P970P	Boxer
DBX2	chr27:9233392	C>T	F29F	Boxer
DENND1C	chr20:53712609	G>A	A230A	Boxer
DHRS11	chr9:36472798	G>A	V246V	Boxer
DISP1	chr38:23719038	G>A	T626T	Boxer
DNAH17	chr9:2797868	C>A	A3841A	Boxer
DNAJB7	chr10:24373075	G>A	S190N	Boxer
DNMBP	chr28:12771776	C>T	Q958Q	Boxer
DRGX	chr28:1284168	A>G	P179P	Boxer
EAPP	chr8:13389989	T>C	K127K	Boxer
ECM2	chr1:98846449	C>A	S51R	Boxer
EIF3A	chr28:29294471	TC>-	E1175fs	Boxer
EMR4	chr20:53354617	G>A	P311S	Boxer
EXOC3	chr34:11792313	G>A	L715L	Boxer
EXT2	chr18:45035943	C>T	A458T	Boxer
F11	chr16:44536933	C>T	R159Q	Boxer
FAM227B	chr30:15641248	A>G	M218T	Boxer
FAM83F	chr10:25115559	C>T	R451Q	Boxer
FAM83G	chr5:41077443	G>A	M317I	Boxer
FANCM	chr8:22616078	G>A	R1660H	Boxer
FARS2	chr35:5513150	G>T	G49V	Boxer
FBN1	chr30:14660986	A>C	D2241E	Boxer
FBXO25	chr25:37469370	C>T	A278A	Boxer
FBXO40	chr33:24893638	C>A	H416Q	Boxer
FBXO7	chr10:30940249	G>A	S61L	Boxer
FKBP6	chr6:6866540	G>C	P99A	Boxer
FKTN	chr11:61424990	A>G	Q116Q	Boxer
FOS	chr8:48333188	C>T	S288S	Boxer
FOS	chr8:48333412	G>T	S363I	Boxer
FOXI3	chr17:38035977	C>G	P268P	Boxer
FTCD	chr31:39463333	T>C	Q56R	Boxer
FZD3	chr25:28994785	G>A	S592F	Boxer
G6PC2	chr36:13726487	G>T	S136I	Boxer
GAS2L2	chr9:37924595	G>A	S379S	Boxer
GBE1	chr31:5872369	T>C	L234L	Boxer
GIMD1	chr32:27112527	G>A	T172M	Boxer
GMPS	chr23:49625599	C>T	A331V	Boxer
GPLD1	chr35:22519778	C>T	E273E	Boxer
GPLD1	chr35:22519824	G>A	A258V	Boxer
GPR156	chr33:23723931	C>T	A400T	Boxer
GRAMD1C	chr33:18156243	G>A	E127E	Boxer
GRAMD1C	chr33:18161814	T>A	F146I	Boxer
GRTP1	chr22:60699627	G>A	P216S	Boxer
GUCY1A1	chr15:53215077	G>C	S274S	Boxer
HDAC9	chr14:33289134	G>A	V1046I	Boxer
HDC	chr30:16201998	C>A	R495L	Boxer
HEATR5B	chr17:29420114	G>A	P1127L	Boxer
HERC1	chr30:28214295	C>G	L4154L	Boxer
HLTF	chr23:43916940	T>C	Q18Q	Boxer
HSPG2	chr2:77356288	A>T	I3382L	Boxer
HTR5A	chr16:18143526	C>T	R233C	Boxer
IARS1	chr1:99077788	A>G	T359T	Boxer
ITGA1	chr4:62442320	C>T	R327Q	Boxer
ITGAV	chr36:28858433	C>T	G441G	Boxer
ITGB2	chr31:38534356	G>A	G93G	Boxer
ITGB3	chr9:9198512	G>A	T583T	Boxer
ITSN2	chr17:18701355	C>G	R595T	Boxer
KCNH3	chr27:5086589	G>A	A857A	Boxer
KCNK5	chr12:8117781	C>T	P458P	Boxer
KCNK5	chr12:8117996	T>C	T387A	Boxer
KCTD14	chr21:20800482	C>T	Q200X	Boxer
KERA	chr15:31756560	G>T	P68T	Boxer
KIAA0232	chr3:58962416	C>T	S836S	Boxer
KIAA1549	chr16:9755342	C>T	S860L	Boxer
KIF3C	chr17:20128429	C>T	R45Q	Boxer
KLHDC1	chr8:26347236	C>T	C322C	Boxer
KLHL2	chr15:61216677	C>T	T1M	Boxer
L1CAM	chrX:121713687	C>T	V791I	Boxer
LIG4	chr22:56980938	C>T	R807H	Boxer
LMTK2	chr6:11126429	G>A	C1309C	Boxer
LMX1A	chr38:18108974	T>C	A358A	Boxer
LRG1	chr20:55179215	T>C	S203S	Boxer
LRP1B	chr19:42704212	A>T	S4007T	Boxer
LRRFIP2	chr23:6986766	C>T	P220P	Boxer
LRRN2	chr38:1165403	G>A	A467V	Boxer
LRRN2	chr38:1165603	C>G	P400P	Boxer
LRTM2	chr27:43885307	C>T	P287P	Boxer
LTBP2	chr8:47664559	G>A	A1364V	Boxer
LUC7L2	chr16:9352475	C>T	R278Q	Boxer
MAPK6	chr30:17735634	G>A	K505K	Boxer
MARK1	chr38:15316780	G>A	P311P	Boxer
MGRN1	chr6:36725271	C>T	V430I	Boxer
MIER1	chr5:43534529	C>T	G709R	Boxer
MITF	chr20:21870006	G>A	G387R	Boxer
MME	chr23:49045461	A>T	Q588L	Boxer
MOGAT1	chr37:28751342	A>G	I181V	Boxer
MPRIP	chr5:42241337	C>T	E915K	Boxer
MRC2	chr9:10855420	C>A	T467T	Boxer
MROH1	chr13:37646964	G>A	C29Y	Boxer
MTA1	chr8:72768408	G>C	R550P	Boxer
MTBP	chr13:19314078	C>G	P34P	Boxer
MTMR6	chr25:14210094	G>A	A482A	Boxer
MYD88	chr23:7901796	C>T	A151V	Boxer
MYLK	chr33:26838015	C>T	R51Q	Boxer
MYO3B	chr36:14978007	C>T	L371L	Boxer
MYOF	chr28:7705289	C>T	L120L	Boxer
NCKAP5L	chr27:4899073	G>A	A688T	Boxer
NEB	chr19:52883110	G>A	H923H	Boxer
NECTIN1	chr5:14276392	C>T	T54T	Boxer
NEDD4	chr30:21133724	A>G	D1054D	Boxer
NEDD4L	chr1:17646965	G>A	L830L	Boxer
NEGR1	chr6:74164443	->AAAA	S96fs	Boxer
NEXMIF	chrX:57994234	A>G	L1130S	Boxer
NGEF	chr25:44476487	C>T	Q521Q	Boxer
NISCH	chr20:37280967	C>T	R1332Q	Boxer
NLRP1	chr5:31289836	G>T	R968S	Boxer
NRM	chr12:490920	C>T	R189K	Boxer
OGDHL	chr28:1589181	G>A	S257S	Boxer
OLFML2A	chr9:58194858	G>A	Y631Y	Boxer
OPRL1	chr24:47535709	C>T	Y319Y	Boxer
OR4P4	chr18:40240074	G>A	S67S	Boxer
OR51L1	chr21:27436395	C>T	T207T	Boxer
OR5F1	chr18:39847041	G>A	G242S	Boxer
OR6N1	chr38:22994348	C>T	T251T	Boxer
OR6N1	chr38:22994510	T>C	A305A	Boxer
OSBPL7	chr9:24153132	C>A	M46I	Boxer
OXR1	chr13:7543669	C>T	A255A	Boxer
P2RY13	chr23:45900532	G>A	S326L	Boxer
P2RY13	chr23:45901393	G>A	T39M	Boxer
PALM	chr20:57853263	G>C	R326G	Boxer
PARG	chr28:1759967	T>C	K126K	Boxer
PARP9	chr33:25665233	T>A	T385S	Boxer
PDCD11	chr28:15808955	G>A	K1591K	Boxer
PDCD7	chr30:29506867	T>G	A194A	Boxer
PDCL	chr9:59947714	C>T	G52G	Boxer
PHF10	chr12:71966243	C>T	A212A	Boxer
PHF14	chr14:25917425	C>T	S194F	Boxer
PHF20L1	chr13:29301440	C>T	R416W	Boxer
PIEZO2	chr7:76501521	C>T	R2039Q	Boxer
PIK3CD	chr5:62925807	C>T	I121I	Boxer
PKHD1L1	chr13:9991586	A>T	I1592F	Boxer
PKN3	chr9:54885210	A>G	M509T	Boxer
PLCD1	chr23:7785016	C>A	R515L	Boxer
PLEKHD1	chr8:43305722	G>C	E311D	Boxer
PLEKHG4	chr5:82097611	C>T	R573Q	Boxer
PML	chr30:37268104	T>C	A800A	Boxer
PNPLA6	chr20:52343491	G>A	R884H	Boxer
PNPLA6	chr20:52348337	C>T	I1225I	Boxer
PPP1R27	chr9:441821	G>T	R16L	Boxer
PPP2R2D	chr28:40027794	G>A	S333S	Boxer
PRDM16	chr5:57994355	C>T	P542L	Boxer
PRDM2	chr2:83417497	G>C	T49R	Boxer
PREPL	chr10:46776370	C>T	E83K	Boxer
PRIM2	chr12:24703947	T>C	N269N	Boxer
PRPF38A	chr15:8964936	C>T	G41G	Boxer
PRUNE2	chr1:81819827	G>A	S953S	Boxer
PRUNE2	chr1:81824845	A>G	R2509G	Boxer
PSMB4	chr17:60461331	C>T	V29V	Boxer
PXYLP1	chr23:37190477	A>C	P108P	Boxer
RAB44	chr12:5794620	G>C	G620G	Boxer
RAG1	chr18:31633851	C>T	V300M	Boxer
RANBP2	chr10:35109233	G>A	A1901V	Boxer
RAPGEF5	chr14:36144741	T>C	T248T	Boxer
RASAL3	chr20:46736025	G>A	A238A	Boxer
RFX8	chr10:41515105	C>T	R498W	Boxer
RGL3	chr20:49928348	C>A	P122T	Boxer
RRP12	chr28:10689398	G>C	G456G	Boxer
SCN3A	chr36:10303319	A>G	L1624L	Boxer
SCN3A	chr36:10330139	G>A	P1033S	Boxer
SCN3A	chr36:10331946	A>G	S916S	Boxer
SCN3A	chr36:10332096	G>C	T866T	Boxer
SCN3A	chr36:10349568	T>C	A487A	Boxer
SDK2	chr9:6802091	T>G	T585T	Boxer
SEC14L4	chr26:23606445	C>G	R45R	Boxer
SECISBP2L	chr30:15265827	C>T	P32P	Boxer
SERBP1	chr5:43175649	G>A	P156P	Boxer
SH2D3A	chr20:53538408	C>T	S103S	Boxer
SHD	chr20:55361386	G>T	D56E	Boxer
SLAMF9	chr38:22200451	T>C	C95R	Boxer
SLC12A6	chr30:854370	A>G	N862S	Boxer
SLC22A14	chr23:8090678	G>C	Q81H	Boxer
SLC2A12	chr1:26940799	C>T	P566P	Boxer
SLC30A8	chr13:16635701	G>A	S346S	Boxer
SLC35D3	chr1:29426106	C>T	L10L	Boxer
SLC4A4	chr13:60393673	G>A	D69N	Boxer
SLC5A2	chr6:16767599	G>A	L494F	Boxer
SLC6A18	chr34:11315550	G>A	S438F	Boxer
SLITRK1	chr22:36327085	G>A	S586L	Boxer
SMARCD2	chr9:11792823	G>T	A55A	Boxer
SMYD1	chr17:38261251	C>T	K489K	Boxer
SNW1	chr8:50479713	A>T	G460G	Boxer
SPAG9	chr9:26874046	C>T	A268A	Boxer
SPATA3	chr25:42943433	C>T	L152F	Boxer
SS18	chr7:62491483	C>T	I21I	Boxer
STAP2	chr20:55330217	C>T	P162L	Boxer
STARD5	chr3:56468318	T>C	M108T	Boxer
STARD5	chr3:56468337	A>G	R114R	Boxer
STX18	chr3:69867220	G>A	Y86Y	Boxer
SULF2	chr24:34745176	T>C	T507A	Boxer
SULT6B1	chr17:29541183	G>-	Q236fs	Boxer
SUSD3	chr1:98605124	C>T	E53K	Boxer
SVEP1	chr11:65437037	A>G	I390T	Boxer
TBC1D2	chr11:55443867	C>T	G177D	Boxer
TG	chr13:29597851	C>T	D2744D	Boxer
THSD1	chr25:205954	T>C	M141T	Boxer
THSD1	chr25:206390	G>C	T286T	Boxer
TM4SF20	chr25:40148634	C>T	R224K	Boxer
TMC2	chr24:18631314	A>T	D102E	Boxer
TMCO3	chr22:60824688	A>C	A561A	Boxer
TNFAIP8	chr11:8684131	G>A	Q190Q	Boxer
TOPAZ1	chr23:2049495	G>A	L1078L	Boxer
TRIB2	chr17:9232326	G>T	L107L	Boxer
TRIP11	chr8:1298910	T>A	V106V	Boxer
TRMT1L	chr7:18324468	C>T	S108N	Boxer
TSHR	chr8:53480383	G>A	P615P	Boxer
TTC39A	chr15:9940516	C>T	F248F	Boxer
TYW5	chr37:9130231	A>C	L23R	Boxer
UBASH3A	chr31:36748550	G>A	E299E	Boxer
UBXN6	chr20:55244983	C>G	A244A	Boxer
UBXN6	chr20:55245085	A>G	L278L	Boxer
UGGT1	chr19:22430195	C>T	R1347Q	Boxer
UMODL1	chr31:36453515	C>T	N89N	Boxer
UMODL1	chr31:36482327	C>T	R583W	Boxer
UNC5C	chr32:18012874	C>T	A654T	Boxer
UNC5CL	chr12:9789417	G>A	D149D	Boxer
VPS11	chr5:14780652	C>A	G577C	Boxer
WDFY4	chr28:747343	C>T	N1938N	Boxer
XIRP2	chr36:12223997	C>T	A3184V	Boxer
XKRX	chrX:74871969	C>T	P97P	Boxer
ZNF517	chr13:38089740	C>T	R348Q	Boxer
ZNF532	chr1:17210544	C>T	D156N	Boxer
ZNF609	chr30:29111352	C>T	P890L	Boxer
ZSCAN18	chr1:99812903	C>T	Y408Y	Boxer
ABCA1	chr11:60771484	G>A	G1939G	Cocker Spaniel
ABCA1	chr11:60772743	A>G	F1885L	Cocker Spaniel
ABCA5	chr9:15595199	G>A	L1384L	Cocker Spaniel
ABCA5	chr9:15618006	T>C	I873M	Cocker Spaniel
ABCG1	chr31:36616075	C>T	I405I	Cocker Spaniel
ABLIM2	chr3:59915388	C>T	G216S	Cocker Spaniel
ADAM28	chr25:33134240	T>G	Q193P	Cocker Spaniel
ADAMTS4	chr38:21291339	C>T	P887P	Cocker Spaniel
ADAMTS4	chr38:21291426	C>T	Y916Y	Cocker Spaniel
ADAMTS4	chr38:21291507	G>A	A943A	Cocker Spaniel
ADAMTS7	chr3:58217306	G>A	P1070P	Cocker Spaniel
AGAP1	chr25:46971510	A>G	A776A	Cocker Spaniel
AGAP1	chr25:46972584	G>A	G796G	Cocker Spaniel
ALG12	chr10:17296295	C>T	A77V	Cocker Spaniel
AMOTL1	chr21:6116437	C>T	R915H	Cocker Spaniel
AMTN	chr13:59866140	C>A	S178R	Cocker Spaniel
ANK1	chr16:23948558	G>A	G1638D	Cocker Spaniel
ANK3	chr4:12208685	G>A	A2129A	Cocker Spaniel
ANKS1A	chr12:4206620	G>C	G486R	Cocker Spaniel
ANKS1B	chr15:39013611	G>A	H118Y	Cocker Spaniel
ARHGEF7	chr22:59237956	A>G	H60R	Cocker Spaniel
ARID5B	chr4:13957715	C>T	L161F	Cocker Spaniel
ARMC2	chr12:65846051	T>C	P122P	Cocker Spaniel
ARMC2	chr12:65877351	C>G	T288R	Cocker Spaniel
ASB12	chrX:49463996	C>T	A189T	Cocker Spaniel
ASTN1	chr7:22746740	C>T	G1166G	Cocker Spaniel
ASXL1	chr24:21702511	C>T	D701D	Cocker Spaniel
ATF7IP	chr27:32087158	G>C	P1147A	Cocker Spaniel
ATF7IP	chr27:32106456	C>T	V809I	Cocker Spaniel
ATF7IP	chr27:32106691	T>C	Q730Q	Cocker Spaniel
ATP10B	chr4:50097217	C>T	T294T	Cocker Spaniel
ATP10B	chr4:50122218	T>C	L771L	Cocker Spaniel
ATP11A	chr22:60386691	C>T	T292I	Cocker Spaniel
ATP6V1B1	chr10:69285591	C>T	Y429Y	Cocker Spaniel
ATXN1	chr35:15458869	G>A	Y720Y	Cocker Spaniel
BACH1	chr31:24308869	C>T	P710L	Cocker Spaniel
BCCIP	chr28:34995184	C>T	P195P	Cocker Spaniel
BCL9	chr17:58187320	C>T	P1178P	Cocker Spaniel
BCOR	chrX:34631557	T>G	K1308N	Cocker Spaniel
BDP1	chr2:54689781	C>T	R721C	Cocker Spaniel
BDP1	chr2:54699003	G>T	G1456V	Cocker Spaniel
BDP1	chr2:54718772	G>A	A2045T	Cocker Spaniel
BECN2	chr7:33327400	T>A	L3Q	Cocker Spaniel
BFSP1	chr24:5498860	C>T	P456P	Cocker Spaniel
BHLHE40	chr20:12643914	C>T	S230S	Cocker Spaniel
BPHL	chr35:3421984	TG>-	L173fs	Cocker Spaniel
BPIFB4	chr24:22365879	C>T	I582I	Cocker Spaniel
BRINP1	chr11:72683856	G>A	D174D	Cocker Spaniel
BTBD18	chr18:38476930	C>T	A350V	Cocker Spaniel
BTBD7	chr8:62444976	->GGC	T844delinsAT	Cocker Spaniel
BTBD7	chr8:62447128	C>A	R659M	Cocker Spaniel
BTBD7	chr8:62447129	T>G	R659R	Cocker Spaniel
C18H11orf95	chr18:53233920	C>A	N118K	Cocker Spaniel
C1H19orf12	chr1:121766476	G>A	A198T	Cocker Spaniel
C24H20orf96	chr24:20556818	C>T	P34P	Cocker Spaniel
C32H4orf54	chr32:21657859	C>T	T294T	Cocker Spaniel
C35H6orf201	chr35:4348910	C>T	I302I	Cocker Spaniel
C3AR1	chr27:37435120	G>T	L43I	Cocker Spaniel
CA12	chr30:27923980	G>A	Y118Y	Cocker Spaniel
CAMSAP1	chr9:49511840	C>T	T400M	Cocker Spaniel
CAPN14	chr17:24778831	G>A	C687C	Cocker Spaniel
CARD11	chr6:14315807	C>T	L683L	Cocker Spaniel
CARD11	chr6:14321513	G>A	S933S	Cocker Spaniel
CCDC120	chrX:42213315	C>T	D161D	Cocker Spaniel
CCDC3	chr2:23480863	G>C	D141H	Cocker Spaniel
CCDC85A	chr10:56936767	C>T	G120G	Cocker Spaniel
CCDC92	chr26:5773452	G>A	T298T	Cocker Spaniel
CCND2	chr27:40578341	C>T	M235I	Cocker Spaniel
CD163	chr27:37690664	C>T	H542Y	Cocker Spaniel
CD164	chr12:66306550	C>T	V77I	Cocker Spaniel
CD2BP2	chr6:17738535	G>A	R135H	Cocker Spaniel
CDHR1	chr4:32443646	C>T	T141I	Cocker Spaniel
CDHR1	chr4:32444812	C>T	T180T	Cocker Spaniel
CENPO	chr17:19148744	T>G	V69V	Cocker Spaniel
CEP112	chr9:14194418	C>T	H334Y	Cocker Spaniel
CFAP221	chr19:30408986	C>T	L670L	Cocker Spaniel
CFAP410	chr31:38186036	G>A	P266P	Cocker Spaniel
CFAP43	chr28:16455812	G>A	A1347V	Cocker Spaniel
CFAP43	chr28:16494652	G>A	S733F	Cocker Spaniel
CFAP61	chr24:3206019	C>T	E373K	Cocker Spaniel
CHAT	chr28:1487378	C>T	T164M	Cocker Spaniel
CHD4	chr27:38418467	G>A	L476L	Cocker Spaniel
CHD7	chr29:11283099	T>C	A2672A	Cocker Spaniel
CHD8	chr15:18438482	C>T	A1972T	Cocker Spaniel
CHD9	chr2:62484745	T>C	E409G	Cocker Spaniel
CHL1	chr20:16807394	C>A	V836F	Cocker Spaniel
CHRNA1	chr36:18731240	G>A	I258I	Cocker Spaniel
CILP	chr30:29573649	G>A	S1216S	Cocker Spaniel
CILP	chr30:29574689	C>T	A788T	Cocker Spaniel
CNGB1	chr2:58625745	G>A	R919Q	Cocker Spaniel
COA8	chr8:71353729	C>T	N162N	Cocker Spaniel
COBLL1	chr36:9949800	A>G	L104S	Cocker Spaniel
COL4A4	chr25:39923133	C>T	K207K	Cocker Spaniel
COL6A5	chr23:27652189	A>G	S709G	Cocker Spaniel
COQ8B	chr1:113082237	G>A	A174A	Cocker Spaniel
CPE	chr15:61408222	G>A	A189A	Cocker Spaniel
CPNE6	chr8:4083678	C>T	P422L	Cocker Spaniel
CPXM1	chr24:18458758	C>T	N488N	Cocker Spaniel
CROCC	chr2:81243258	G>T	A897D	Cocker Spaniel
CTSA	chr24:33186414	G>A	V298M	Cocker Spaniel
CTTNBP2	chr14:56519796	C>T	D1541N	Cocker Spaniel
CXCL6	chr13:62514589	G>A	R63R	Cocker Spaniel
CXXC1	chr7:78592995	CAGCAGCAGCAG>-	156	Cocker Spaniel
DCDC2B	chr2:68995054	T>G	H113P	Cocker Spaniel
DENND1C	chr20:53712645	C>A	H242Q	Cocker Spaniel
DLG4	chr5:32174622	G>A	S109S	Cocker Spaniel
DMPK	chr1:109824999	C>T	A48A	Cocker Spaniel
DNAH7	chr37:5646839	C>T	T1840T	Cocker Spaniel
DNAH7	chr37:5650236	T>C	T1682A	Cocker Spaniel
DNASE2B	chr6:63466449	T>C	G298G	Cocker Spaniel
DNASE2B	chr6:63471188	C>T	E182K	Cocker Spaniel
DNMT3B	chr24:22105453	G>C	V218L	Cocker Spaniel
DNMT3B	chr24:22112266	C>T	Y486Y	Cocker Spaniel
DPYSL2	chr25:30914894	G>A	T280T	Cocker Spaniel
DST	chr12:23806393	G>T	L5296I	Cocker Spaniel
DVL2	chr5:32197677	G>A	D291D	Cocker Spaniel
EFCAB7	chr5:46636132	G>C	T252T	Cocker Spaniel
EFCAB7	chr5:46643206	A>G	T32T	Cocker Spaniel
EGR4	chr17:49577044	G>C	S186T	Cocker Spaniel
EHMT1	chr9:48032745	C>T	L1281L	Cocker Spaniel
EHMT1	chr9:48038997	C>T	S1158S	Cocker Spaniel
EIF2B5	chr34:17044402	C>T	A542V	Cocker Spaniel
EIF3B	chr6:14782705	C>T	A763T	Cocker Spaniel
EML6	chr10:55741896	C>T	R230R	Cocker Spaniel
EML6	chr10:55870563	G>A	M1449I	Cocker Spaniel
ENTHD1	chr10:25331239	C>T	S512L	Cocker Spaniel
EPAS1	chr10:48627823	G>A	K365K	Cocker Spaniel
EPB41L4B	chr11:64368608	TGGTAC>-	417	Cocker Spaniel
FAM102B	chr6:43255972	G>A	S20S	Cocker Spaniel
FAM111B	chr18:37612139	A>C	F704V	Cocker Spaniel
FAM111B	chr18:37613233	C>T	R339H	Cocker Spaniel
FAM155A	chr22:56756441	A>G	F58L	Cocker Spaniel
FBLN2	chr20:3922019	C>T	T777M	Cocker Spaniel
FBP2	chr1:72136291	G>C	T28T	Cocker Spaniel
FBXL7	chr4:87350887	G>A	N366N	Cocker Spaniel
FBXO34	chr8:31189574	C>T	A433A	Cocker Spaniel
FCHO2	chr2:55975847	T>G	S405A	Cocker Spaniel
FFAR2	chr1:117199177	G>T	V36V	Cocker Spaniel
FGF6	chr27:40440596	G>A	L7L	Cocker Spaniel
FKBP6	chr6:6855542	C>A	L209L	Cocker Spaniel
FYB2	chr5:52710718	C>T	P130L	Cocker Spaniel
G6PC2	chr36:13723533	G>A	D34N	Cocker Spaniel
GALNT15	chr23:26567859	C>T	V412M	Cocker Spaniel
GAS2L2	chr9:37921660	G>C	D205H	Cocker Spaniel
GET3	chr20:49393569	G>A	Y256Y	Cocker Spaniel
GFAP	chr9:18574569	G>A	E316E	Cocker Spaniel
GGT6	chr5:30540945	G>A	C465C	Cocker Spaniel
GGT6	chr5:30541848	C>T	S164S	Cocker Spaniel
GLYAT	chr18:37714108	C>T	P154P	Cocker Spaniel
GLYAT	chr18:37714957	G>A	T293T	Cocker Spaniel
GMPPB	chr20:39551948	C>A	R185S	Cocker Spaniel
GPR12	chr25:12738800	G>A	K196K	Cocker Spaniel
GPR68	chr8:62092671	C>T	G183S	Cocker Spaniel
GREB1	chr17:8325852	G>A	R1866Q	Cocker Spaniel
GRIP1	chr10:8893146	G>A	H423H	Cocker Spaniel
GTF3C3	chr37:6393912	->TCC	E107delinsEE	Cocker Spaniel
GUCY2C	chr27:31933833	G>A	S308N	Cocker Spaniel
HEATR3	chr2:65205816	A>G	I291T	Cocker Spaniel
HEATR3	chr2:65217949	C>T	K10K	Cocker Spaniel
HECTD2	chr28:6037675	A>C	I205L	Cocker Spaniel
HEPACAM	chr5:9531764	C>A	G89G	Cocker Spaniel
HIVEP2	chr1:34388817	G>A	T496M	Cocker Spaniel
HOXC13	chr27:1322859	C>G	S171T	Cocker Spaniel
HPSE2	chr28:12149881	C>A	K190N	Cocker Spaniel
HSD17B4	chr11:8730189	C>T	G49G	Cocker Spaniel
HSF4	chr5:82197061	G>A	P364L	Cocker Spaniel
HSPA12A	chr28:27235813	C>T	T651T	Cocker Spaniel
HUNK	chr31:26827272	G>A	V475I	Cocker Spaniel
HUNK	chr31:26827355	G>A	P502P	Cocker Spaniel
HUNK	chr31:26827595	G>A	P582P	Cocker Spaniel
HYDIN	chr5:76815883	G>A	N3154N	Cocker Spaniel
HYDIN	chr5:76816412	A>G	F3122S	Cocker Spaniel
HYDIN	chr5:76826419	C>T	T2817T	Cocker Spaniel
HYOU1	chr5:14803708	G>A	K696K	Cocker Spaniel
IFT81	chr26:8020268	C>A	A43D	Cocker Spaniel
IL17RB	chr20:36141652	A>G	T228T	Cocker Spaniel
IMPA2	chr7:77647872	C>T	L249L	Cocker Spaniel
INHA	chr37:26083067	C>A	H261Q	Cocker Spaniel
INHBC	chr10:1556171	G>A	R231Q	Cocker Spaniel
IQCC	chr2:68999040	T>C	Q276R	Cocker Spaniel
IQCC	chr2:68999106	C>A	R254L	Cocker Spaniel
IRAK2	chr20:8136416	C>A	D534Y	Cocker Spaniel
ITGA3	chr9:26083702	G>A	L481L	Cocker Spaniel
ITGA4	chr36:24706497	G>A	D564N	Cocker Spaniel
ITGA5	chr27:915547	C>T	N338N	Cocker Spaniel
JAG1	chr24:11684912	C>T	I645I	Cocker Spaniel
KBTBD6	chr22:9468294	C>A	V425V	Cocker Spaniel
KCNJ1	chr5:5812350	G>A	L244L	Cocker Spaniel
KCNQ3	chr13:28776412	G>T	P482Q	Cocker Spaniel
KIAA1324	chr6:42636811	G>A	P310L	Cocker Spaniel
KIF5B	chr2:14870519	G>A	E743E	Cocker Spaniel
KLHDC9	chr38:21368708	G>C	T461S	Cocker Spaniel
KLHL41	chr36:14245463	G>A	K476K	Cocker Spaniel
KLHL42	chr27:19962138	G>A	F157F	Cocker Spaniel
KRT3	chr27:2426016	C>T	S885S	Cocker Spaniel
KRT3	chr27:2426862	G>T	G985V	Cocker Spaniel
KRT3	chr27:2426971	C>T	S1021S	Cocker Spaniel
KRT3	chr27:2454160	A>G	M792V	Cocker Spaniel
KRT3	chr27:2454379	TATGGCTCCAGCTCTGGAGGAGGC>-	865	Cocker Spaniel
L3MBTL1	chr24:31252581	C>T	Y597Y	Cocker Spaniel
LAMA2	chr1:67894666	C>T	C1069C	Cocker Spaniel
LAMA2	chr1:68063552	G>A	A2715T	Cocker Spaniel
LAMA2	chr1:68063572	G>T	P2721P	Cocker Spaniel
LAMA2	chr1:68063600	A>G	T2731A	Cocker Spaniel
LAMA2	chr1:68072198	G>T	Q2755H	Cocker Spaniel
LAMA4	chr12:68566734	C>T	V979V	Cocker Spaniel
LCTL	chr30:30817974	G>A	Y202Y	Cocker Spaniel
LETM2	chr16:27084307	C>T	L400L	Cocker Spaniel
LIG1	chr1:108135022	C>T	F626F	Cocker Spaniel
LIG3	chr9:38356820	G>A	D409D	Cocker Spaniel
LIG3	chr9:38357379	T>C	N374S	Cocker Spaniel
LIG4	chr22:56982253	C>T	V369I	Cocker Spaniel
LIN37	chr1:116882040	C>T	P190P	Cocker Spaniel
LMBR1	chr16:19385865	G>A	A239V	Cocker Spaniel
LRRC14B	chr34:11985107	G>A	S72S	Cocker Spaniel
LRRC20	chr4:21229561	G>C	A102G	Cocker Spaniel
LRRC38	chr2:83652686	G>A	E207K	Cocker Spaniel
LSR	chr1:117326524	C>T	G210D	Cocker Spaniel
MAGI1	chr20:25867337	A>G	Q413Q	Cocker Spaniel
MAGI1	chr20:25867340	->CAGCAGCAA	Q414delinsQQQQ	Cocker Spaniel
MAMDC4	chr9:48730846	C>T	T743T	Cocker Spaniel
MAP1S	chr20:45155821	C>T	A773A	Cocker Spaniel
MATN4	chr24:32602110	G>C	P666R	Cocker Spaniel
MCM10	chr2:23329145	A>G	Y420H	Cocker Spaniel
MDGA1	chr12:6681544	G>A	I106I	Cocker Spaniel
MDM4	chr38:1103102	G>A	D376N	Cocker Spaniel
MECOM	chr34:33784636	C>T	A349A	Cocker Spaniel
METTL9	chr6:23204122	C>T	Q177Q	Cocker Spaniel
MIA3	chr38:16925277	C>G	A1512A	Cocker Spaniel
MICAL1	chr12:66355621	G>A	A352A	Cocker Spaniel
MICAL2	chr21:35318431	C>T	S1342F	Cocker Spaniel
MIPEP	chr25:14778549	C>A	S236R	Cocker Spaniel
MMP17	chr26:1017232	G>A	R59C	Cocker Spaniel
MOG	chr35:26258073	C>T	D119D	Cocker Spaniel
MOK	chr8:70213002	T>G	K359T	Cocker Spaniel
MOK	chr8:70234766	C>T	R49R	Cocker Spaniel
MPEG1	chr18:37532174	C>T	V381V	Cocker Spaniel
MPZL3	chr5:15476590	A>G	Q215R	Cocker Spaniel
MRGPRF	chr18:49013751	C>T	A192V	Cocker Spaniel
MRPS35	chr27:20005405	G>A	L189F	Cocker Spaniel
MUC5B	chr18:45537030	T>C	I2838T	Cocker Spaniel
MXRA5	chrX:1764561	C>T	G942S	Cocker Spaniel
MYLK	chr33:26752608	C>T	L787L	Cocker Spaniel
MYO1D	chr9:40353914	C>T	R717W	Cocker Spaniel
MYO5A	chr30:17936921	A>C	F611V	Cocker Spaniel
MYOC	chr7:27335750	C>T	R107X	Cocker Spaniel
NAT10	chr18:33668037	C>T	E572K	Cocker Spaniel
NAV2	chr21:42005948	G>A	G642E	Cocker Spaniel
NBR1	chr9:19939396	G>A	P481L	Cocker Spaniel
NCOA1	chr17:19067957	T>C	S379S	Cocker Spaniel
NCOA1	chr17:19068396	T>G	C526G	Cocker Spaniel
NCOR1	chr5:39786171	G>A	E872K	Cocker Spaniel
NFATC4	chr8:4342303	C>T	A524V	Cocker Spaniel
NFRKB	chr5:4973330	T>A	V838D	Cocker Spaniel
NIN	chr8:27189395	C>T	T23T	Cocker Spaniel
NIPSNAP3B	chr11:60751337	C>T	V114V	Cocker Spaniel
NIPSNAP3B	chr11:60757032	A>T	A207A	Cocker Spaniel
NKD1	chr2:64805830	T>C	K32K	Cocker Spaniel
NKTR	chr23:11778445	C>T	S1219S	Cocker Spaniel
NOD1	chr14:43196017	C>G	R468P	Cocker Spaniel
NPPA	chr2:84396545	C>T	P84L	Cocker Spaniel
NQO2	chr35:3301664	C>T	S40F	Cocker Spaniel
NR1I3	chr38:21253315	C>T	D5D	Cocker Spaniel
NRSN2	chr24:20496039	G>A	R12R	Cocker Spaniel
NSUN5	chr6:6888019	G>T	A5A	Cocker Spaniel
NT5C3B	chr9:20994207	G>A	R60Q	Cocker Spaniel
NUP93	chr2:59474975	C>G	P620P	Cocker Spaniel
OASL	chr26:16855808	G>A	A414V	Cocker Spaniel
OLFML2B	chr38:20682415	G>A	T328T	Cocker Spaniel
OR4D6	chr18:37275269	G>A	F251F	Cocker Spaniel
OR7D4	chr20:51459020	G>C	L36V	Cocker Spaniel
OXSR1	chr23:7998301	A>T	E277V	Cocker Spaniel
PABPC1	chr13:2579879	G>A	I47I	Cocker Spaniel
PALM2AKAP2	chr11:65144275	GCAGCAGCA>-	715	Cocker Spaniel
PARD3	chr2:2543445	G>T	M400I	Cocker Spaniel
PARP2	chr15:17714504	T>C	L462L	Cocker Spaniel
PAX7	chr2:79855452	G>A	P281L	Cocker Spaniel
PCARE	chr17:22902236	G>A	P1234L	Cocker Spaniel
PCDHGA1	chr2:36309556	->C	D544fs	Cocker Spaniel
PCTP	chr9:30743986	T>A	Y100N	Cocker Spaniel
PDE4DIP	chr17:57256035	G>A	R406K	Cocker Spaniel
PDGFC	chr15:54198409	C>T	R126K	Cocker Spaniel
PFKM	chr27:6632070	C>T	R179H	Cocker Spaniel
PHF20	chr24:24756059	C>T	P416L	Cocker Spaniel
PHF23	chr5:32203708	G>C	R153G	Cocker Spaniel
PIDD1	chr18:45170330	G>A	S528S	Cocker Spaniel
PIKFYVE	chr37:16586630	C>T	S1159S	Cocker Spaniel
PIKFYVE	chr37:16597419	C>T	S1490L	Cocker Spaniel
PITPNM3	chr5:30807475	C>T	P444L	Cocker Spaniel
PLCL2	chr23:25884436	A>C	G398G	Cocker Spaniel
POLE	chr26:435627	G>A	R185Q	Cocker Spaniel
PPIP5K1	chr30:10421414	G>A	P372P	Cocker Spaniel
PPM1K	chr32:11616621	CTC>-	19	Cocker Spaniel
PRAG1	chr16:36062434	G>C	G486R	Cocker Spaniel
PRKDC	chr29:87779	G>A	D2686D	Cocker Spaniel
PRPF40B	chr27:5029273	T>A	S144S	Cocker Spaniel
PRR11	chr9:33745345	CCTC>-	P174fs	Cocker Spaniel
R3HCC1L	chr28:11366320	G>A	V386I	Cocker Spaniel
RAB34	chr9:42910415	G>A	L239L	Cocker Spaniel
RABGGTA	chr8:4246952	C>T	E442K	Cocker Spaniel
RALY	chr24:23254678	G>A	V142I	Cocker Spaniel
RARS1	chr4:43245672	C>T	E447K	Cocker Spaniel
RASGRF2	chr3:26062716	C>A	A1083A	Cocker Spaniel
RASGRF2	chr3:26160285	G>A	C626C	Cocker Spaniel
RASSF3	chr10:7350837	C>T	R260C	Cocker Spaniel
RAX	chr1:16941367	G>A	K135K	Cocker Spaniel
RBBP8	chr7:65251827	G>A	A206V	Cocker Spaniel
RFTN1	chr23:26471300	G>A	A461T	Cocker Spaniel
RGS19	chr24:47514009	G>A	F329F	Cocker Spaniel
RIPOR2	chr35:22855704	G>A	T358T	Cocker Spaniel
RNF43	chr9:33002561	C>T	E519K	Cocker Spaniel
ROBO3	chr5:9563910	->CTCTGG	R1375delinsSQR	Cocker Spaniel
ROS1	chr1:57598731	C>T	R1606H	Cocker Spaniel
RP1	chr29:6130267	A>G	E372E	Cocker Spaniel
RPGRIP1	chr15:18385206	C>T	L662L	Cocker Spaniel
RREB1	chr35:7216607	C>T	A154V	Cocker Spaniel
RSPO2	chr13:8612045	C>T	K149K	Cocker Spaniel
SARM1	chr9:42628345	C>T	H190H	Cocker Spaniel
SCAMP1	chr3:28322268	G>A	F223F	Cocker Spaniel
SDK1	chr6:13247693	A>G	V1180A	Cocker Spaniel
SDK1	chr6:13247750	G>A	T1161M	Cocker Spaniel
SEC16B	chr7:21738134	C>T	T1008T	Cocker Spaniel
SEPTIN8	chr11:21066104	G>A	F424F	Cocker Spaniel
SERHL2	chr10:22892194	G>A	S265F	Cocker Spaniel
SERPINA12	chr8:63499699	C>T	R340Q	Cocker Spaniel
SERPINA3	chr8:63590082	G>A	P78P	Cocker Spaniel
SERPINA3	chr8:63590301	A>G	L151L	Cocker Spaniel
SERPINA3	chr8:63590379	C>T	A177A	Cocker Spaniel
SERPINA3	chr8:63592559	G>A	K236K	Cocker Spaniel
SERPINA3	chr8:63592667	C>T	N272N	Cocker Spaniel
SETD1A	chr6:17243573	G>A	R106W	Cocker Spaniel
SH3RF1	chr25:20047519	A>G	H641H	Cocker Spaniel
SHROOM3	chr32:1359019	T>A	L704H	Cocker Spaniel
SIPA1L3	chr1:114771071	G>A	S1720S	Cocker Spaniel
SLC20A2	chr16:23249554	C>T	A409V	Cocker Spaniel
SLC26A3	chr18:12841059	C>T	Y721Y	Cocker Spaniel
SLC37A2	chr5:9388564	T>C	N366S	Cocker Spaniel
SLC51A	chr33:29357225	G>A	S124S	Cocker Spaniel
SLIT1	chr28:10352976	C>T	S1408S	Cocker Spaniel
SLIT2	chr3:88967885	C>T	E1373K	Cocker Spaniel
SLIT2	chr3:88985916	G>A	C1086C	Cocker Spaniel
SLITRK4	chrX:112800017	GGGC>-	K648fs	Cocker Spaniel
SLITRK4	chrX:112800022	TC>-	K647fs	Cocker Spaniel
SLITRK4	chrX:112800427	C>T	V513I	Cocker Spaniel
SNAPC5	chr30:30764140	C>T	T48T	Cocker Spaniel
SNUPN	chr30:38401532	C>T	V276V	Cocker Spaniel
SNX13	chr14:32207471	G>A	T470I	Cocker Spaniel
SORCS2	chr3:59629564	C>T	G249G	Cocker Spaniel
SORL1	chr5:12531902	C>A	G1394V	Cocker Spaniel
SORL1	chr5:12535506	G>A	S1253F	Cocker Spaniel
SPATA2	chr24:36446960	G>A	S195S	Cocker Spaniel
SPECC1	chr5:40008150	C>T	R875H	Cocker Spaniel
SPECC1	chr5:40028506	G>A	L275L	Cocker Spaniel
SRBD1	chr10:47825522	A>G	I687I	Cocker Spaniel
ST8SIA1	chr27:25018850	C>T	T350I	Cocker Spaniel
STK39	chr36:12881363	C>T	A492T	Cocker Spaniel
STPG1	chr2:75285725	T>C	F323F	Cocker Spaniel
SUOX	chr10:330520	A>G	K464R	Cocker Spaniel
SYMPK	chr1:109767710	A>C	S147S	Cocker Spaniel
SYN3	chr10:30913714	G>A	A160T	Cocker Spaniel
TACC2	chr28:31847310	A>G	T1915A	Cocker Spaniel
TAF3	chr2:28122917	C>T	P896P	Cocker Spaniel
TAS2R3	chr16:7436077	G>-	S7fs	Cocker Spaniel
TBC1D1	chr3:74113971	G>A	D925D	Cocker Spaniel
TBC1D4	chr22:29133252	G>A	D729D	Cocker Spaniel
TBX18	chr12:44925244	G>A	A30V	Cocker Spaniel
TDO2	chr15:53413157	A>G	L192L	Cocker Spaniel
TEP1	chr15:17728954	C>T	A1392T	Cocker Spaniel
TEX38	chr15:13797692	C>T	L8L	Cocker Spaniel
THEM5	chr17:60857820	G>A	T227M	Cocker Spaniel
THEMIS	chr1:66451571	A>T	V482E	Cocker Spaniel
TIGIT	chr33:18490258	->AT	A222fs	Cocker Spaniel
TMEM132A	chr18:55373526	C>T	P200P	Cocker Spaniel
TMEM132D	chr26:2344990	G>A	A358T	Cocker Spaniel
TMEM59	chr5:54976592	C>T	V272V	Cocker Spaniel
TMPRSS6	chr10:27411826	C>T	H152Y	Cocker Spaniel
TNFAIP8L1	chr20:55099885	G>A	D324D	Cocker Spaniel
TNFRSF13C	chr10:23434394	G>C	P258P	Cocker Spaniel
TNPO2	chr20:49419147	C>T	I639I	Cocker Spaniel
TNS3	chr16:431205	G>A	T1372T	Cocker Spaniel
TOM1L2	chr5:41638477	A>G	M440V	Cocker Spaniel
TP63	chr34:21952511	C>T	Y52Y	Cocker Spaniel
TP63	chr34:21961341	C>T	I338I	Cocker Spaniel
TP63	chr34:21982654	A>C	P474P	Cocker Spaniel
TRAF2	chr9:48692338	G>A	A254V	Cocker Spaniel
TRPA1	chr29:20976627	G>A	G489G	Cocker Spaniel
TRPM5	chr18:46492495	C>T	V93M	Cocker Spaniel
TSHZ2	chr24:39172626	G>A	A963A	Cocker Spaniel
TST	chr10:27474556	C>T	Y148Y	Cocker Spaniel
TTN	chr36:22151939	G>A	P26291L	Cocker Spaniel
TTN	chr36:22205725	G>T	I12624I	Cocker Spaniel
TTN	chr36:22210153	C>T	R11540Q	Cocker Spaniel
TTN	chr36:22214602	C>T	R10328H	Cocker Spaniel
TUBGCP6	chr10:17020812	G>A	R802H	Cocker Spaniel
TUBGCP6	chr10:17024679	G>A	R1612Q	Cocker Spaniel
TUT1	chr18:54060616	C>T	A623V	Cocker Spaniel
TUT1	chr18:54060708	G>A	G654R	Cocker Spaniel
TWSG1	chr7:75366492	G>A	R47Q	Cocker Spaniel
UBE2U	chr5:45994025	G>A	T60I	Cocker Spaniel
UHRF1BP1L	chr15:39246013	C>T	L741L	Cocker Spaniel
UNC45B	chr9:38204563	C>G	L439L	Cocker Spaniel
USO1	chr32:392799	G>A	T856T	Cocker Spaniel
USP13	chr34:13145422	G>A	R642H	Cocker Spaniel
USP21	chr38:21317390	G>A	L226L	Cocker Spaniel
VAMP5	chr17:39489261	C>T	R68H	Cocker Spaniel
VAMP5	chr17:39489887	G>A	A13V	Cocker Spaniel
VTCN1	chr17:54556551	T>C	S14G	Cocker Spaniel
VWA5A	chr5:10353142	C>T	R356R	Cocker Spaniel
VWA5B2	chr34:17127059	C>T	S191L	Cocker Spaniel
VWF	chr27:38937729	C>T	S2024S	Cocker Spaniel
VWF	chr27:39078721	G>A	P248P	Cocker Spaniel
WDFY1	chr37:29562178	A>G	F524F	Cocker Spaniel
WDR41	chr3:29282485	C>T	R335C	Cocker Spaniel
WDR7	chr1:18914632	A>T	I1171I	Cocker Spaniel
WIF1	chr10:7673970	G>A	P227L	Cocker Spaniel
WNK1	chr27:42885487	C>A	V822V	Cocker Spaniel
XKR5	chr16:58842213	C>T	R57Q	Cocker Spaniel
XPO4	chr25:17344183	G>A	E1011K	Cocker Spaniel
XRCC3	chr8:71444897	G>A	D144D	Cocker Spaniel
XYLB	chr23:8165444	C>T	G480G	Cocker Spaniel
ZBBX	chr34:32172946	T>C	S785S	Cocker Spaniel
ZBTB24	chr12:66376460	G>A	T354T	Cocker Spaniel
ZBTB49	chr3:69740137	G>A	T153T	Cocker Spaniel
ZBTB49	chr3:69755539	G>A	D645N	Cocker Spaniel
ZBTB49	chr3:69755988	G>A	T794T	Cocker Spaniel
ZCCHC10	chr11:21271613	T>C	T286A	Cocker Spaniel
ZNF18	chr5:36062067	G>A	S326F	Cocker Spaniel
ZNF235	chr1:111032728	G>A	C132Y	Cocker Spaniel
ZNF335	chr24:33235870	C>T	R710R	Cocker Spaniel
ZNF365	chr4:14312010	C>T	A232A	Cocker Spaniel
ZNF699	chr20:51371072	A>G	T299A	Cocker Spaniel
ZSWIM5	chr15:15310749	G>A	M1030I	Cocker Spaniel
ABCA13	chr18:247935	T>G	S3473R	Golden Retriever
ABCB5	chr14:34713029	A>T	K632N	Golden Retriever
ABHD16A	chr12:1172405	C>T	R251H	Golden Retriever
ABL2	chr7:20727164	G>A	T964T	Golden Retriever
ABL2	chr7:20727197	G>A	T975T	Golden Retriever
ABL2	chr7:20727395	T>C	D1041D	Golden Retriever
ABO	chr9:49748855	G>A	H300H	Golden Retriever
ABTB2	chr18:33633681	C>T	R594C	Golden Retriever
ACACA	chr9:36946190	G>A	I1859I	Golden Retriever
ACACA	chr9:37055901	C>T	T888T	Golden Retriever
ACACA	chr9:37086032	C>A	V186V	Golden Retriever
ACACB	chr26:17814539	C>T	E1075E	Golden Retriever
ACADS	chr26:16573032	C>T	R26C	Golden Retriever
ACIN1	chr8:3379954	T>C	E45G	Golden Retriever
ACKR3	chr25:47338583	G>A	T300T	Golden Retriever
ACTL8	chr2:80561152	C>T	V264V	Golden Retriever
ADAMTS13	chr9:49845582	C>T	A322A	Golden Retriever
ADAMTS16	chr34:8198552	G>T	A1045E	Golden Retriever
ADAMTS16	chr34:8205348	G>A	S954F	Golden Retriever
ADAMTS18	chr5:73834238	C>T	A230A	Golden Retriever
ADAMTS20	chr27:10569766	G>A	V741I	Golden Retriever
ADAMTS4	chr38:21291273	G>A	T865T	Golden Retriever
ADAMTSL4	chr17:59740060	C>A	A138A	Golden Retriever
ADCK5	chr13:37816456	G>A	R451Q	Golden Retriever
ADCY4	chr8:4298477	T>A	A460A	Golden Retriever
ADIPOR2	chr27:43837307	C>T	H346H	Golden Retriever
ADRB2	chr4:60049133	G>A	T389M	Golden Retriever
AFAP1L1	chr4:59623286	C>A	V673L	Golden Retriever
AGAP1	chr25:46913874	G>A	S704S	Golden Retriever
AGER	chr12:1574750	G>A	T330I	Golden Retriever
AKAP7	chr1:69376379	C>T	S68S	Golden Retriever
ALDH16A1	chr1:107039268	A>T	C86S	Golden Retriever
ALG12	chr10:17298067	C>T	R204W	Golden Retriever
ALKBH7	chr20:53784667	G>A	P99P	Golden Retriever
ALOX15	chr5:32033860	G>A	R439H	Golden Retriever
ALX3	chr6:41903655	->CGC	K10delinsKR	Golden Retriever
AMOTL1	chr21:6125368	C>T	A728T	Golden Retriever
ANGPTL7	chr2:84877932	G>A	Y321Y	Golden Retriever
ANK1	chr16:23919228	C>G	P878A	Golden Retriever
ANK3	chr4:12210421	A>G	F1551L	Golden Retriever
ANKFY1	chr5:30263312	C>T	E522K	Golden Retriever
ANKRD34C	chr3:57849868	C>T	R268H	Golden Retriever
ANKRD42	chr21:15964544	C>T	V271I	Golden Retriever
ANKRD44	chr37:6585625	T>C	E577E	Golden Retriever
ANKS6	chr11:55873392	G>A	A678V	Golden Retriever
AOC3	chr9:20178148	G>A	I385I	Golden Retriever
AOX4	chr37:9863279	G>A	A310A	Golden Retriever
AP4M1	chr6:9491617	G>C	I59M	Golden Retriever
APOB	chr17:15902626	A>G	I530I	Golden Retriever
APOB	chr17:15902635	C>T	S527S	Golden Retriever
APOBR	chr6:18252531	A>T	G221G	Golden Retriever
AREG	chr13:62928178	G>C	D43H	Golden Retriever
ARHGAP10	chr15:46266810	T>G	D449E	Golden Retriever
ARHGAP21	chr2:8875178	->CACCGC	S1507delinsSPP	Golden Retriever
ARHGAP31	chr33:23053090	G>A	P231P	Golden Retriever
ARHGAP45	chr20:57657293	TCCCCG>-	1083	Golden Retriever
ARHGEF10	chr16:54333194	C>T	Y52Y	Golden Retriever
ARHGEF11	chr7:41071733	G>A	R306Q	Golden Retriever
ARHGEF40	chr15:18173049	G>A	Q1346Q	Golden Retriever
ARID1A	chr2:73347921	C>T	A751T	Golden Retriever
ARID2	chr27:8461784	C>T	K1241K	Golden Retriever
ARMC2	chr12:65926573	T>C	F727F	Golden Retriever
ARNT2	chr3:57100110	T>A	G224G	Golden Retriever
ARPP21	chr23:5874863	G>A	G647S	Golden Retriever
ARSF	chrX:1615167	G>C	V33L	Golden Retriever
ARSH	chrX:1573801	C>T	Y188Y	Golden Retriever
ARSI	chr4:58793386	G>A	G524G	Golden Retriever
ASB13	chr2:30310154	C>T	T169T	Golden Retriever
ASB1	chr25:48868530	C>T	P245P	Golden Retriever
ASB5	chr16:53300817	C>T	P34S	Golden Retriever
ASH1L	chr7:42130829	G>A	V1898I	Golden Retriever
ASPG	chr8:71763420	C>T	R541C	Golden Retriever
ASPM	chr7:5639511	G>A	R1810H	Golden Retriever
ASTN2	chr11:70904597	G>A	Y233Y	Golden Retriever
ATAD5	chr9:40914564	C>T	A49T	Golden Retriever
ATF6B	chr12:1518601	C>T	E344E	Golden Retriever
ATP10A	chr3:34989416	C>T	R499C	Golden Retriever
ATP10B	chr4:50122171	G>A	E756K	Golden Retriever
ATP10B	chr4:50130430	G>A	R961Q	Golden Retriever
ATP13A2	chr2:81203024	C>T	T20M	Golden Retriever
ATP1A2	chr38:22070604	T>A	T337T	Golden Retriever
ATP1A2	chr38:22070607	A>G	A336A	Golden Retriever
ATP2B1	chr15:30580069	A>G	D440D	Golden Retriever
ATP5F1B	chr10:873323	G>T	G421G	Golden Retriever
ATP9A	chr24:37856921	G>T	H285Q	Golden Retriever
AURKB	chr5:33014254	G>T	P371P	Golden Retriever
AVIL	chr10:1866178	G>A	I365I	Golden Retriever
AVPR1B	chr38:2440826	C>A	R351L	Golden Retriever
B3GALNT2	chr4:4477328	G>A	R349Q	Golden Retriever
B3GAT1	chr5:746643	G>A	P146P	Golden Retriever
BAG6	chr12:1130517	C>T	G652S	Golden Retriever
BCAN	chr7:41321633	C>T	A361T	Golden Retriever
BCOR	chrX:34641377	G>A	P693P	Golden Retriever
BECN2	chr7:33327464	G>A	T24T	Golden Retriever
BEST1	chr18:54473015	A>G	I310I	Golden Retriever
BHMG1	chr1:109845813	G>A	H264Y	Golden Retriever
BICC1	chr4:10992735	G>A	S749N	Golden Retriever
BICD1	chr27:16522224	G>A	L316L	Golden Retriever
BIRC6	chr17:25683054	T>C	C896C	Golden Retriever
BLNK	chr28:9648986	A>G	S218P	Golden Retriever
BLOC1S5	chr35:7977046	C>T	E115K	Golden Retriever
BNC2	chr11:36805263	->ACG	L28delinsFV	Golden Retriever
BPGM	chr16:13405339	C>T	E127E	Golden Retriever
BPTF	chr9:12638479	G>A	S1681S	Golden Retriever
BRD1	chr10:17365904	C>T	I363I	Golden Retriever
BSND	chr5:54228805	G>A	T161T	Golden Retriever
BUB1	chr17:35220341	G>A	L654L	Golden Retriever
C11H9orf43	chr11:67773237	C>T	P248L	Golden Retriever
C12H6orf15	chr12:815811	G>A	P189L	Golden Retriever
C17H2orf68	chr17:39473622	G>A	S116N	Golden Retriever
C1QB	chr2:76650799	G>A	N180N	Golden Retriever
C20H19orf71	chr20:55864228	G>A	R114W	Golden Retriever
C2CD2	chr31:36308726	G>A	P386P	Golden Retriever
C33H3orf52	chr33:16732965	G>C	G188G	Golden Retriever
C5AR1	chr1:108661510	C>T	S35S	Golden Retriever
C5orf34	chr4:66504559	G>A	E305K	Golden Retriever
C6H16orf58	chr6:16760952	G>A	S350N	Golden Retriever
C7	chr4:68478537	C>T	S350S	Golden Retriever
C8H14orf180	chr8:72170714	G>A	S30S	Golden Retriever
C9H17orf64	chr9:36076097	C>T	R204Q	Golden Retriever
C9H17orf64	chr9:36076138	G>A	H190H	Golden Retriever
CABCOCO1	chr4:13797001	C>T	L152F	Golden Retriever
CACNA2D1	chr18:21949467	A>G	V19A	Golden Retriever
CACTIN	chr20:55809648	G>A	K229K	Golden Retriever
CAMK4	chr3:1181617	G>A	D388D	Golden Retriever
CAMTA1	chr5:61341577	A>C	Q721P	Golden Retriever
CAPN11	chr12:12593325	C>T	S243S	Golden Retriever
CARF	chr37:11846512	T>A	N678K	Golden Retriever
CARMIL3	chr8:4063468	G>A	V266V	Golden Retriever
CASQ1	chr38:22020066	G>A	P21L	Golden Retriever
CASR	chr33:25408806	C>G	A107A	Golden Retriever
CAST	chr3:12956621	T>C	I348V	Golden Retriever
CBFA2T3	chr5:64505095	T>C	S186S	Golden Retriever
CCDC117	chr26:22152838	G>A	M195I	Golden Retriever
CCDC170	chr1:41897975	A>C	R272R	Golden Retriever
CCDC170	chr1:41915616	T>G	L537L	Golden Retriever
CCDC179	chr21:44440855	T>C	T6T	Golden Retriever
CCDC17	chr15:14737050	G>T	E85D	Golden Retriever
CCDC17	chr15:14738954	C>T	T292I	Golden Retriever
CCDC17	chr15:14739060	T>C	P327P	Golden Retriever
CCDC196	chr8:40567258	G>T	A162S	Golden Retriever
CCDC80	chr33:17138336	G>C	P384P	Golden Retriever
CCDC90B	chr21:15890925	G>A	R48Q	Golden Retriever
CCDC90B	chr21:15892024	G>C	V84L	Golden Retriever
CCDC90B	chr21:15892041	G>A	T89T	Golden Retriever
CCDC90B	chr21:15914869	C>T	D169D	Golden Retriever
CCHCR1	chr12:845104	G>A	C581C	Golden Retriever
CCHCR1	chr12:849332	T>C	L317L	Golden Retriever
CCL4	chr9:37708848	G>A	V82V	Golden Retriever
CCNA2	chr19:18320711	T>C	I162I	Golden Retriever
CD101	chr17:54411088	G>A	R537H	Golden Retriever
CD200	chr33:16883104	T>C	I169T	Golden Retriever
CD200	chr33:16883186	C>A	T196T	Golden Retriever
CD226	chr1:8410462	C>T	A169A	Golden Retriever
CDC25B	chr24:17557516	T>A	I197F	Golden Retriever
CDC25C	chr11:25910277	A>G	T202T	Golden Retriever
CDC42EP2	chr18:51857447	C>T	V189M	Golden Retriever
CDC42EP2	chr18:51857709	G>A	S101S	Golden Retriever
CDH20	chr1:15234520	G>A	T29M	Golden Retriever
CDH23	chr4:22385393	G>A	A292A	Golden Retriever
CDH23	chr4:22482005	G>A	R1164Q	Golden Retriever
CDON	chr5:8480060	C>T	N392N	Golden Retriever
CDON	chr5:8517130	C>T	C1132C	Golden Retriever
CDYL	chr35:5072398	G>A	E508E	Golden Retriever
CENPF	chr7:12595628	C>T	R885C	Golden Retriever
CENPF	chr7:12597050	G>T	E1318D	Golden Retriever
CEP164	chr5:16246182	C>T	V1121I	Golden Retriever
CEP164	chr5:16256304	C>T	E819K	Golden Retriever
CEP170	chr7:34294859	T>C	I618V	Golden Retriever
CEP350	chr7:13584187	A>C	S946S	Golden Retriever
CEP63	chr23:31267519	G>A	R132H	Golden Retriever
CEP89	chr1:119124145	C>T	P71P	Golden Retriever
CFAP161	chr3:56603440	G>A	R246W	Golden Retriever
CFAP61	chr24:3072856	A>G	S1104S	Golden Retriever
CGAS	chr12:35528133	A>G	L155S	Golden Retriever
CGAS	chr12:35528134	A>C	L155V	Golden Retriever
CHD8	chr15:18456309	C>T	E717E	Golden Retriever
CLCN7	chr6:39343206	C>T	T123M	Golden Retriever
CLN8	chr37:30874735	C>T	S149S	Golden Retriever
CNIH3	chr7:39763508	C>A	G311G	Golden Retriever
CNKSR3	chr1:44283152	G>C	P480A	Golden Retriever
CNTN4	chr20:14365061	C>T	K836K	Golden Retriever
CNTNAP1	chr9:20300362	T>C	N674S	Golden Retriever
COG3	chr22:5441765	C>T	V84V	Golden Retriever
COG3	chr22:5565388	G>A	P658S	Golden Retriever
COG4	chr5:76465671	C>T	L593L	Golden Retriever
COL4A5	chrX:82195348	T>C	P975P	Golden Retriever
COL4A5	chrX:82197435	T>A	G1077G	Golden Retriever
COL4A5	chrX:82245720	C>T	L1620L	Golden Retriever
COR1A3	chr9:47121273	T>G	T99T	Golden Retriever
COX14	chr27:4609452	C>A	R36L	Golden Retriever
CPSF6	chr10:11272140	G>A	D49N	Golden Retriever
CPT1A	chr18:49171214	C>G	A478G	Golden Retriever
CPXM1	chr24:18459002	G>A	C512Y	Golden Retriever
CRLF2	chrX:784098	T>A	T248S	Golden Retriever
CRNKL1	chr24:3309166	G>A	E599E	Golden Retriever
CROCC	chr2:81238969	G>A	T1111T	Golden Retriever
CRTAC1	chr28:11093450	C>T	R612Q	Golden Retriever
CRYAA	chr31:37309702	C>T	A170V	Golden Retriever
CRYBG1	chr12:63883513	C>T	P173S	Golden Retriever
CSF2RA	chrX:845114	A>T	H228L	Golden Retriever
CTBP2	chr28:34263962	G>T	T791T	Golden Retriever
CTCFL	chr24:42504145	C>T	E208E	Golden Retriever
CUL7	chr12:11566532	G>A	T909M	Golden Retriever
CXCR5	chr5:14923512	C>T	L234L	Golden Retriever
CYP1A1	chr30:37794532	G>A	S429F	Golden Retriever
CYP24A1	chr24:39863868	T>C	K432K	Golden Retriever
CYP2B6	chr1:112821687	C>T	R104C	Golden Retriever
CYP2W1	chr6:15886770	C>T	T179T	Golden Retriever
CYP3A26	chr6:9843396	G>C	P325R	Golden Retriever
CYP4X1	chr15:13511210	C>T	S448S	Golden Retriever
DAB2	chr4:69625856	C>T	L3L	Golden Retriever
DAB2IP	chr9:60740375	C>T	R970K	Golden Retriever
DAGLB	chr6:11790250	T>A	A50A	Golden Retriever
DBH	chr9:50010871	G>A	R299R	Golden Retriever
DBN1	chr4:35911961	G>A	P695P	Golden Retriever
DCHS2	chr15:51918027	C>T	R2735H	Golden Retriever
DCHS2	chr15:51966856	G>A	L2090F	Golden Retriever
DCLRE1A	chr28:24720256	A>C	L326R	Golden Retriever
DCP1A	chr20:36652079	C>T	T467M	Golden Retriever
DCST1	chr7:42446704	C>A	A555S	Golden Retriever
DCST2	chr7:42458836	G>A	K208K	Golden Retriever
DDHD1	chr8:29341029	C>T	G241E	Golden Retriever
DDX1	chr17:11443339	G>A	G201G	Golden Retriever
DDX60	chr15:63661837	A>G	F1512S	Golden Retriever
DEFB121	chr24:20927378	T>C	I59V	Golden Retriever
DFFA	chr2:85367947	G>A	K110K	Golden Retriever
DGKI	chr16:11071099	C>T	G421G	Golden Retriever
DGKQ	chr3:91549122	G>A	E407E	Golden Retriever
DHX35	chr24:27334505	T>C	Y42Y	Golden Retriever
DHX37	chr26:4983045	C>T	G539G	Golden Retriever
DHX40	chr9:34058480	CA>-	P30fs	Golden Retriever
DHX57	chr17:30865878	G>A	A1223A	Golden Retriever
DIDO1	chr24:46706347	G>A	S826L	Golden Retriever
DIPK2B	chrX:38999467	C>T	R405Q	Golden Retriever
DIS3L	chr30:30634856	G>A	A437A	Golden Retriever
DISP1	chr38:23725065	C>G	E398Q	Golden Retriever
DKK3	chr21:35033926	G>C	L332L	Golden Retriever
DKK3	chr21:35035076	G>A	P242P	Golden Retriever
DKK3	chr21:35035985	C>G	Q213H	Golden Retriever
DKK3	chr21:35036087	G>A	D179D	Golden Retriever
DLC1	chr16:36927506	T>C	T150A	Golden Retriever
DLGAP2	chr37:30832376	C>T	P963L	Golden Retriever
DMXL2	chr30:17199860	T>A	T1560T	Golden Retriever
DNAH11	chr14:35682850	A>G	T3199T	Golden Retriever
DNAH11	chr14:35756833	G>A	A4062T	Golden Retriever
DNAH14	chr7:39371064	T>G	K3138Q	Golden Retriever
DNAH14	chr7:39378156	G>A	C3075C	Golden Retriever
DNAH1	chr20:37406744	C>T	K1058K	Golden Retriever
DNAH6	chr17:40146192	G>A	R3794R	Golden Retriever
DNASE2B	chr6:63478520	T>C	Q94Q	Golden Retriever
DNLZ	chr9:49122638	C>T	S150S	Golden Retriever
DSC1	chr7:58389083	G>A	E466E	Golden Retriever
DSCAM	chr31:34721099	C>T	P1459P	Golden Retriever
DSCAM	chr31:34724849	T>A	T1390T	Golden Retriever
DSCAML1	chr5:16155318	C>T	S822S	Golden Retriever
DSCAML1	chr5:16186464	G>A	G1690S	Golden Retriever
DSG2	chr7:58047115	G>-	Q872fs	Golden Retriever
DST	chr12:23874094	T>C	Q1198Q	Golden Retriever
DUOX1	chr30:11571187	G>A	G731G	Golden Retriever
DUOX1	chr30:11571226	G>A	E744E	Golden Retriever
DUOX1	chr30:11585094	C>T	P1394P	Golden Retriever
DYNC1I2	chr36:16140350	G>A	E212E	Golden Retriever
DZIP1	chr22:46278539	A>C	G139G	Golden Retriever
DZIP3	chr33:13862786	T>C	L65P	Golden Retriever
E2F2	chr2:75909577	C>T	D171D	Golden Retriever
E2F2	chr2:75910436	G>A	L233L	Golden Retriever
EBF4	chr24:18516897	C>T	R186H	Golden Retriever
ECPAS	chr11:66088468	A>G	N840N	Golden Retriever
EDNRA	chr15:45873660	C>T	F210F	Golden Retriever
EHD4	chr30:8936500	C>A	P322P	Golden Retriever
EIF2AK3	chr17:37934283	A>G	A690A	Golden Retriever
EIF4G3	chr2:78114970	G>A	G1192D	Golden Retriever
ELANE	chr20:57790123	G>A	N108N	Golden Retriever
EMC9	chr8:4135889	C>T	K134K	Golden Retriever
ENG	chr9:55558622	C>T	A5V	Golden Retriever
ENKD1	chr5:81786973	T>A	V328E	Golden Retriever
EPB41L2	chr1:69140853	T>A	Q849L	Golden Retriever
EPB41L2	chr1:69192700	C>T	L303L	Golden Retriever
EPN2	chr5:40919163	C>T	T28T	Golden Retriever
EPRS1	chr38:14784569	C>T	C837Y	Golden Retriever
EPS8L3	chr6:42169840	G>A	R178H	Golden Retriever
ERLEC1	chr10:54824948	C>T	H143H	Golden Retriever
ERMAP	chr15:528622	C>G	T428T	Golden Retriever
ESCO2	chr25:29809532	C>T	L253L	Golden Retriever
ESM1	chr4:60600430	T>C	S175S	Golden Retriever
ESM1	chr4:60600434	G>A	V177I	Golden Retriever
ETS2	chr31:33854499	G>A	V256I	Golden Retriever
ETV4	chr9:19728703	G>A	P348P	Golden Retriever
EXO1	chr7:33248009	G>A	V291I	Golden Retriever
F10	chr22:60576663	G>A	S96S	Golden Retriever
F10	chr22:60582438	A>C	I367L	Golden Retriever
FABP4	chr29:28652324	T>C	I128V	Golden Retriever
FAM107B	chr2:22074458	C>T	T202M	Golden Retriever
FAM114A1	chr3:73438298	T>A	D390V	Golden Retriever
FAM114A1	chr3:73438302	G>A	H389Y	Golden Retriever
FAM155A	chr22:56169193	C>A	P337P	Golden Retriever
FAM162A	chr33:25551996	C>T	N130N	Golden Retriever
FAM184A	chr1:58968503	T>C	Q178R	Golden Retriever
FAM193B	chr4:35833885	C>T	T74I	Golden Retriever
FANCC	chr1:71648587	C>T	T384M	Golden Retriever
FANCM	chr8:22571115	C>T	P266S	Golden Retriever
FARP2	chr25:51396605	G>A	P421P	Golden Retriever
FARP2	chr25:51425160	G>A	R1037H	Golden Retriever
FAT1	chr16:44213381	C>G	I2829M	Golden Retriever
FAT1	chr16:44213651	G>A	T2919T	Golden Retriever
FAT3	chr21:7832204	G>A	P1357L	Golden Retriever
FAT4	chr19:15160590	A>G	P4427P	Golden Retriever
FAT4	chr19:15196067	G>T	T3658T	Golden Retriever
FAT4	chr19:15197444	A>C	D3199E	Golden Retriever
FAT4	chr19:15197702	A>G	V3113V	Golden Retriever
FAT4	chr19:15326994	T>C	G1684G	Golden Retriever
FAT4	chr19:15327525	A>G	T1507T	Golden Retriever
FAT4	chr19:15328689	C>T	V1119V	Golden Retriever
FAT4	chr19:15329283	G>A	D921D	Golden Retriever
FBXL19	chr6:17249774	C>T	K279K	Golden Retriever
FBXL4	chr12:57184116	G>T	Q305K	Golden Retriever
FBXL4	chr12:57191524	G>A	R189R	Golden Retriever
FBXO10	chr11:53841022	A>G	S696S	Golden Retriever
FBXO10	chr11:53854680	T>C	R346R	Golden Retriever
FBXO10	chr11:53855118	G>A	H200H	Golden Retriever
FBXO10	chr11:53858913	G>A	P7P	Golden Retriever
FBXO17	chr1:114185501	G>A	R212H	Golden Retriever
FCGR1A	chr17:59099162	T>C	D94D	Golden Retriever
FCRL4	chr7:40651784	A>G	R179R	Golden Retriever
FCRL5	chr7:40710593	C>T	L617F	Golden Retriever
FGFBP1	chr3:64449584	A>G	K58K	Golden Retriever
FGFBP1	chr3:64449665	T>C	T85T	Golden Retriever
FGFBP1	chr3:64449690	G>C	V94L	Golden Retriever
FGFR1OP2	chr27:20683998	G>A	R62W	Golden Retriever
FKBP15	chr11:67538389	C>T	Q911Q	Golden Retriever
FLRT3	chr24:8365638	C>T	N508N	Golden Retriever
FMNL2	chr19:53629102	C>T	P655P	Golden Retriever
FMNL2	chr19:53635130	C>T	F900F	Golden Retriever
FMNL2	chr19:53637348	G>A	E911E	Golden Retriever
FOXL1	chr5:66284356	G>A	D81D	Golden Retriever
FRMD4B	chr20:22455655	C>G	L71V	Golden Retriever
FRMPD1	chr11:54045696	T>C	Y518Y	Golden Retriever
FRMPD1	chr11:54046209	A>G	P689P	Golden Retriever
FRMPD1	chr11:54046236	A>G	L698L	Golden Retriever
FRMPD1	chr11:54049858	T>C	C947R	Golden Retriever
FRMPD1	chr11:54050553	C>T	P1178P	Golden Retriever
FSIP2	chr36:28239837	C>A	T2284N	Golden Retriever
FXR2	chr5:32512122	C>T	Q600Q	Golden Retriever
FYB2	chr5:52680918	C>T	P16L	Golden Retriever
GAA	chr9:1602495	G>A	N946N	Golden Retriever
GALNS	chr5:64560018	G>A	V443I	Golden Retriever
GALNTL6	chr25:23495010	G>T	G219G	Golden Retriever
GCNT4	chr3:31218409	C>A	P283Q	Golden Retriever
GDF10	chr4:35011205	C>T	A391T	Golden Retriever
GEMIN4	chr9:45044087	G>C	R527T	Golden Retriever
GEMIN4	chr9:45044309	C>T	T601I	Golden Retriever
GLB1	chr23:3769361	C>A	G256G	Golden Retriever
GLB1	chr23:3793526	C>T	R420R	Golden Retriever
GLIS3	chr1:92710363	G>A	P82P	Golden Retriever
GLMP	chr7:41589416	G>C	P121P	Golden Retriever
GLT8D1	chr20:37099198	G>A	Q46Q	Golden Retriever
GLT8D1	chr20:37102832	C>T	I361I	Golden Retriever
GLYATL3	chr12:17374298	G>A	V159I	Golden Retriever
GMPR2	chr8:4213962	C>T	I4I	Golden Retriever
GNAZ	chr26:27782224	G>T	L36L	Golden Retriever
GNL3	chr20:37104304	GGA>-	411	Golden Retriever
GNL3	chr20:37105440	T>C	Q277R	Golden Retriever
GNL3	chr20:37105947	A>C	L242L	Golden Retriever
GNL3	chr20:37106272	T>C	D212G	Golden Retriever
GNL3	chr20:37108950	T>C	Q39Q	Golden Retriever
GOLM1	chr1:73645696	G>A	R282Q	Golden Retriever
GOLPH3L	chr17:59819410	T>G	A280A	Golden Retriever
GPALPP1	chr22:6012935	->TCA	E92delinsDE	Golden Retriever
GPALPP1	chr22:6012936	TCA>-	91	Golden Retriever
GPR155	chr36:18483084	C>T	V760V	Golden Retriever
GPRIN3	chr32:12502434	A>T	S492T	Golden Retriever
GPRIN3	chr32:12503075	G>A	P278L	Golden Retriever
GRAMD1A	chr1:117515836	C>T	S750S	Golden Retriever
GRIK1	chr31:24614084	A>G	F87F	Golden Retriever
GRIK2	chr12:59590888	G>A	T20T	Golden Retriever
GRIK3	chr15:5493877	G>A	P290P	Golden Retriever
GRM5	chr21:11491995	G>C	E1054Q	Golden Retriever
GRTP1	chr22:60699623	G>A	A217V	Golden Retriever
GSAP	chr18:17459611	G>A	S228L	Golden Retriever
GSN	chr11:74256097	C>T	P227P	Golden Retriever
HBS1L	chr1:27716565	G>A	P433L	Golden Retriever
HCFC2	chr15:42563535	C>T	C125C	Golden Retriever
HCN3	chr7:42273671	G>-	S750X	Golden Retriever
HCRTR1	chr2:69491928	G>A	T119T	Golden Retriever
HCST	chr1:116761030	C>T	A63T	Golden Retriever
HEATR3	chr2:65191886	C>T	L519L	Golden Retriever
HEATR6	chr9:37612365	C>T	V18V	Golden Retriever
HEPHL1	chr21:6754779	G>A	F795F	Golden Retriever
HIPK1	chr17:51768582	C>G	P750R	Golden Retriever
HIPK2	chr16:9204466	G>A	A618A	Golden Retriever
HJURP	chr25:45218275	G>A	P614L	Golden Retriever
HMGCS1	chr4:66645116	T>G	V135G	Golden Retriever
HNRNPU	chr7:35835050	->CCGCCACCA	G708delinsGGGG	Golden Retriever
HOXD3	chr36:19980050	G>A	V372I	Golden Retriever
HSP90B1	chr15:42473289	C>T	D786D	Golden Retriever
HSPBP1	chr1:102392601	C>T	D133D	Golden Retriever
HSPG2	chr2:77341370	G>C	R1799R	Golden Retriever
HTR1F	chr31:273696	C>T	G384S	Golden Retriever
HTT	chr3:61168302	G>C	S834C	Golden Retriever
IAPP	chr27:26295858	G>A	P83L	Golden Retriever
ICE2	chr30:25277188	G>A	T473I	Golden Retriever
IGFLR1	chr1:116892799	->C	C96fs	Golden Retriever
IGFLR1	chr1:116892925	C>T	A138V	Golden Retriever
IGSF10	chr23:46003234	G>A	R2322W	Golden Retriever
IL12B	chr4:51191412	G>C	S256T	Golden Retriever
IL23A	chr10:640061	C>T	L132F	Golden Retriever
IL2RB	chr10:27379435	C>T	F169F	Golden Retriever
IL2RB	chr10:27386145	C>T	P405P	Golden Retriever
IL2RB	chr10:27386326	G>A	E466K	Golden Retriever
IMPDH1	chr14:8010906	G>A	S386S	Golden Retriever
INPP4B	chr19:1076580	G>A	A497T	Golden Retriever
INSC	chr21:37998036	G>A	S129S	Golden Retriever
INSRR	chr7:41168439	G>A	R463R	Golden Retriever
INTU	chr19:13190046	G>A	L51L	Golden Retriever
IPP	chr15:14625396	T>G	P13P	Golden Retriever
IPP	chr15:14630375	A>C	G213G	Golden Retriever
IPP	chr15:14661581	A>G	R523R	Golden Retriever
IQCA1	chr25:47188429	C>T	P421P	Golden Retriever
IQCA1	chr25:47266461	C>T	V64I	Golden Retriever
ITGA10	chr17:58710088	G>A	L25L	Golden Retriever
ITGA2B	chr9:19060163	G>T	A777S	Golden Retriever
ITGA6	chr36:16837628	G>A	P700P	Golden Retriever
ITGA8	chr2:21076247	T>C	L4L	Golden Retriever
ITGB1BP1	chr17:6524787	G>A	P200P	Golden Retriever
ITGB1BP2	chrX:55635410	A>G	G203G	Golden Retriever
ITIH1	chr20:37041701	G>A	A656V	Golden Retriever
ITPKA	chr30:8540540	C>T	T375I	Golden Retriever
ITPR3	chr12:3036163	C>T	D1653D	Golden Retriever
JAKMIP2	chr2:41966363	G>A	A87A	Golden Retriever
KBTBD6	chr22:9467454	C>T	Y145Y	Golden Retriever
KBTBD6	chr22:9468078	CAG>-	353	Golden Retriever
KBTBD7	chr22:9389255	C>G	Q142E	Golden Retriever
KBTBD7	chr22:9389263	G>C	L144L	Golden Retriever
KCNC1	chr21:40305098	C>T	S377S	Golden Retriever
KCNIP3	chr17:34735006	A>G	F259F	Golden Retriever
KDM2B	chr26:7682122	->GAG	E483delinsEE	Golden Retriever
KIAA0232	chr3:58926718	T>C	Y72H	Golden Retriever
KIAA0586	chr8:33773181	A>G	Q13Q	Golden Retriever
KIAA1549	chr16:9797430	G>A	R1557H	Golden Retriever
KIAA1958	chr11:67075457	C>T	P616P	Golden Retriever
KIF23	chr30:33335684	G>A	A933T	Golden Retriever
KIF26B	chr7:36251750	A>G	A208A	Golden Retriever
KIF26B	chr7:36506473	A>T	T1459S	Golden Retriever
KIF3C	chr17:20128352	C>G	A71P	Golden Retriever
KLF9	chr1:87109821	C>T	L124L	Golden Retriever
KLHL38	chr13:21935427	C>T	D307N	Golden Retriever
KLK1	chr1:106025945	C>T	T68T	Golden Retriever
KMT2B	chr1:116903238	A>G	Y1533Y	Golden Retriever
KMT2D	chr27:5527119	C>T	P1203P	Golden Retriever
KMT2D	chr27:5543233	->CAGCAG	L3981delinsLQQ	Golden Retriever
KNL1	chr30:7791208	T>C	S408S	Golden Retriever
KRBA1	chr16:14510358	C>T	A831A	Golden Retriever
KRT24	chr9:21967359	G>A	G45R	Golden Retriever
KRT26	chr9:21929503	G>T	E456D	Golden Retriever
LARGE1	chr10:30367875	C>T	A552A	Golden Retriever
LARGE2	chr18:43499560	C>G	G430A	Golden Retriever
LARP6	chr30:34522439	G>C	L355V	Golden Retriever
LCP1	chr22:5053669	C>T	A541V	Golden Retriever
LGI2	chr3:85210150	C>T	L415L	Golden Retriever
LGR6	chr7:741588	T>C	H380R	Golden Retriever
LIMA1	chr27:4504478	T>C	S77P	Golden Retriever
LIMA1	chr27:4545076	C>T	A368A	Golden Retriever
LINGO4	chr17:60816681	G>A	L256L	Golden Retriever
LINGO4	chr17:60816885	G>A	S188S	Golden Retriever
LMO7	chr22:29613934	C>T	T1706T	Golden Retriever
LONP2	chr2:66728873	TTCAGGTT>-	K609fs	Golden Retriever
LPAR3	chr6:63060880	C>T	L109L	Golden Retriever
LRFN2	chr12:9247000	G>A	L212L	Golden Retriever
LRP10	chr8:3220865	C>T	P655L	Golden Retriever
LRP1B	chr19:42832330	G>A	S3062F	Golden Retriever
LRP1	chr10:1293520	T>C	L768L	Golden Retriever
LRP8	chr5:55605740	G>C	E152Q	Golden Retriever
LRRC41	chr15:14110033	C>T	L693L	Golden Retriever
LRRC75A	chr5:39486385	C>T	D177D	Golden Retriever
LRRC75A	chr5:39486652	G>C	L266L	Golden Retriever
LRRC9	chr8:35132383	T>A	L907M	Golden Retriever
LRRK1	chr3:40007218	GGA>-	1831	Golden Retriever
LRSAM1	chr9:55863399	C>T	T496T	Golden Retriever
LRSAM1	chr9:55874789	G>A	N337N	Golden Retriever
LSR	chr1:117326505	C>T	V216V	Golden Retriever
LTN1	chr31:23961336	G>A	S1195F	Golden Retriever
LTN1	chr31:23979976	A>C	L1040V	Golden Retriever
LUC7L	chr6:40281275	C>T	I45I	Golden Retriever
LY6G6D	chr12:1193594	A>G	E45G	Golden Retriever
LY9	chr38:21537492	G>A	T140T	Golden Retriever
LYST	chr4:4151226	T>C	Y764Y	Golden Retriever
LYST	chr4:4253415	A>C	P3294P	Golden Retriever
MAGI3	chr17:62290428	T>C	K101R	Golden Retriever
MAMDC2	chr1:87386553	T>C	Q86Q	Golden Retriever
MAMDC4	chr9:48728531	A>G	A1185A	Golden Retriever
MAMDC4	chr9:48729453	T>C	V1024V	Golden Retriever
MAMDC4	chr9:48730083	T>G	R893R	Golden Retriever
MAML2	chr21:4824545	G>A	Q49Q	Golden Retriever
MAP3K7CL	chr31:24167243	C>T	L110L	Golden Retriever
MAP4	chr20:41080141	G>A	A1837T	Golden Retriever
MAP9	chr15:52904963	C>A	L553L	Golden Retriever
MAST2	chr15:14372888	C>A	Q392H	Golden Retriever
MAT1A	chr4:29462303	G>T	R82R	Golden Retriever
MBD5	chr19:50247279	G>A	R1565K	Golden Retriever
MC4R	chr1:16132517	C>G	P230R	Golden Retriever
MC4R	chr1:16132696	C>T	L290L	Golden Retriever
MCF2L2	chr34:16275084	G>A	T236M	Golden Retriever
MCM7	chr6:9497092	C>G	R455R	Golden Retriever
MDC1	chr12:501379	C>T	V1022V	Golden Retriever
MDN1	chr12:49005683	T>C	L223L	Golden Retriever
MFHAS1	chr16:35580426	G>A	A280A	Golden Retriever
MICAL2	chr21:35251747	C>A	G410G	Golden Retriever
MICAL2	chr21:35254661	C>T	R559W	Golden Retriever
MINK1	chr5:31714810	G>A	L442L	Golden Retriever
MLNR	chr22:2515141	G>A	I80I	Golden Retriever
MLX	chr9:20394195	C>T	R45R	Golden Retriever
MMP23	chr5:56695466	C>T	A54A	Golden Retriever
MOCOS	chr7:53989816	G>A	R144W	Golden Retriever
MPI	chr30:37938618	C>T	T423M	Golden Retriever
MPP3	chr9:19479301	C>T	A70V	Golden Retriever
MPZL1	chr7:30673156	C>T	R208H	Golden Retriever
MROH2B	chr4:68372323	C>T	L22L	Golden Retriever
MROH2B	chr4:68430123	C>T	D1454D	Golden Retriever
MROH5	chr13:35890725	G>A	L1233L	Golden Retriever
MROH5	chr13:35897084	T>C	K1077E	Golden Retriever
MROH9	chr7:27807333	A>G	Y761Y	Golden Retriever
MRPL24	chr7:41250816	C>T	P125P	Golden Retriever
MTMR9	chr25:26593554	G>A	I316I	Golden Retriever
MTO1	chr12:35534089	G>A	L64L	Golden Retriever
MTOR	chr2:84837976	G>T	L504L	Golden Retriever
MYH3	chr5:34915507	A>G	R1922R	Golden Retriever
MYH7B	chr24:24024714	C>T	P159L	Golden Retriever
MYH7B	chr24:24039884	C>T	A1734A	Golden Retriever
MYH7	chr8:3672448	G>A	D584D	Golden Retriever
MYH8	chr5:34717930	G>A	A360A	Golden Retriever
MYO18A	chr9:43252000	C>T	K1487K	Golden Retriever
MYOG	chr7:112321	G>A	T6T	Golden Retriever
MYOM1	chr7:69766553	C>T	E824K	Golden Retriever
MYOM1	chr7:69790247	G>A	L482F	Golden Retriever
NAA16	chr22:9302796	G>A	L54L	Golden Retriever
NAV2	chr21:42152164	G>A	E915E	Golden Retriever
NBAS	chr17:11237451	T>G	S1339R	Golden Retriever
NCDN	chr15:6577894	C>T	G485E	Golden Retriever
NCKAP5	chr19:35738059	C>A	G1357C	Golden Retriever
NDUFB6	chr22:3526386	C>T	R39Q	Golden Retriever
NEB	chr19:52841759	G>A	F2802F	Golden Retriever
NEMF	chr8:26392650	G>A	T435T	Golden Retriever
NEO1	chr30:36575723	C>T	H640H	Golden Retriever
NES	chr7:41301029	A>C	E506A	Golden Retriever
NFATC1	chr1:1028703	G>A	R840X	Golden Retriever
NIPAL3	chr2:75186979	G>A	T351I	Golden Retriever
NIPAL3	chr2:75200261	G>T	I202I	Golden Retriever
NLRP1	chr5:31292024	G>A	Q1084Q	Golden Retriever
NLRP8	chr1:101871758	AGTC>-	L672fs	Golden Retriever
NME7	chr7:29289442	A>T	T240S	Golden Retriever
NOC3L	chr28:8497174	C>T	E481E	Golden Retriever
NOP56	chr24:18564058	C>T	K288K	Golden Retriever
NOS2	chr9:42188222	A>C	P457P	Golden Retriever
NOX4	chr21:10646873	C>T	S112S	Golden Retriever
NUAK2	chr38:1799854	C>T	R383Q	Golden Retriever
NUAK2	chr38:1816007	G>C	A59A	Golden Retriever
NUBPL	chr8:10796540	C>T	T18M	Golden Retriever
NUGGC	chr25:29526433	C>A	L198I	Golden Retriever
NUP155	chr4:71359373	G>A	V318I	Golden Retriever
NUP88	chr5:31388528	G>A	R571Q	Golden Retriever
OGN	chr1:98957390	G>A	A256T	Golden Retriever
OMD	chr1:98929733	A>T	Q149L	Golden Retriever
OPA1	chr23:52102807	C>T	D431D	Golden Retriever
OPRL1	chr24:47535413	C>G	L221V	Golden Retriever
OR10T2	chr38:23283796	A>G	N162S	Golden Retriever
OR2K2	chr11:66032641	C>T	W149X	Golden Retriever
OR2K2	chr11:66032719	G>A	Y123Y	Golden Retriever
OR2K2	chr11:66032723	C>T	R122H	Golden Retriever
OR52E2	chr21:27539913	C>A	T241T	Golden Retriever
OR6V1	chr16:6567734	C>T	S304S	Golden Retriever
ORAI1	chr26:7584955	G>A	A276A	Golden Retriever
OSR1	chr17:14509381	C>T	T252T	Golden Retriever
OTOF	chr17:20547300	A>G	G331G	Golden Retriever
OTUD4	chr15:43839925	C>G	R273P	Golden Retriever
OTUD5	chrX:42088286	G>A	N271N	Golden Retriever
OXR1	chr13:7543918	G>A	G338G	Golden Retriever
P4HA3	chr21:24006127	C>T	Y197Y	Golden Retriever
PABPC4	chr15:3299053	G>C	A408A	Golden Retriever
PAN2	chr10:629144	A>T	P384P	Golden Retriever
PAPPA	chr11:70015214	C>T	V15V	Golden Retriever
PAQR3	chr32:3313281	G>A	F110F	Golden Retriever
PARD3	chr2:2770500	G>A	V967I	Golden Retriever
PARP4	chr25:18484861	C>T	G1018D	Golden Retriever
PAX8	chr17:37329406	G>A	N173N	Golden Retriever
PBXIP1	chr7:42520192	T>G	S154R	Golden Retriever
PCDH12	chr2:36898614	T>G	R464R	Golden Retriever
PCLO	chr18:22514593	C>A	T2773T	Golden Retriever
PCSK5	chr1:82107377	T>G	R1420R	Golden Retriever
PCYOX1	chr10:68823235	A>C	L497F	Golden Retriever
PDE1A	chr36:25354258	A>G	A99A	Golden Retriever
PDGFRA	chr13:46741566	C>T	Y292Y	Golden Retriever
PDIA2	chr6:40219145	G>T	P487P	Golden Retriever
PDIA2	chr6:40219789	C>G	L366L	Golden Retriever
PEAR1	chr7:41118102	G>A	L247L	Golden Retriever
PELP1	chr5:31858314	G>A	S427S	Golden Retriever
PER2	chr25:48725640	G>A	P845L	Golden Retriever
PEX11B	chr17:58717869	C>G	S19T	Golden Retriever
PEX5	chr27:37859887	C>G	E10Q	Golden Retriever
PHC3	chr34:34736260	G>A	F120F	Golden Retriever
PHF10	chr12:71986884	C>T	V135M	Golden Retriever
PI4KA	chr26:30740251	C>A	I1718I	Golden Retriever
PIK3C2G	chr27:28789354	T>A	E190V	Golden Retriever
PIK3R1	chr2:53522994	C>T	Y420Y	Golden Retriever
PIK3R6	chr5:33500614	G>A	D203D	Golden Retriever
PINK1	chr2:78277322	G>A	T491I	Golden Retriever
PKD1L3	chr5:77754301	A>G	A58A	Golden Retriever
PKHD1	chr12:19699751	T>C	N953S	Golden Retriever
PLA2G10	chr6:28576290	G>A	A36T	Golden Retriever
PLAAT4	chr18:53420162	A>T	V89E	Golden Retriever
PLCB2	chr30:7475294	A>C	T935T	Golden Retriever
PLCL1	chr37:7491010	C>T	D210D	Golden Retriever
PLD1	chr34:35967202	G>A	S710S	Golden Retriever
PLD2	chr5:31765444	C>T	K212K	Golden Retriever
PLEC	chr13:37469127	G>C	D401E	Golden Retriever
PLEC	chr13:37502521	C>A	S21S	Golden Retriever
PLEKHA6	chr38:822995	T>C	Y435C	Golden Retriever
PLEKHG4	chr5:82101883	T>G	R29R	Golden Retriever
PLEKHH1	chr8:41543450	C>T	R630W	Golden Retriever
PLEKHS1	chr28:24659419	G>C	C303S	Golden Retriever
PLXNA4	chr14:5004058	A>C	E517A	Golden Retriever
PNPLA1	chr12:5417387	->T	N482fs	Golden Retriever
PNPLA1	chr12:5417389	->TA	N482fs	Golden Retriever
PNPLA1	chr12:5417390	->TA	P483fs	Golden Retriever
PODNL1	chr20:48545709	C>T	Q127X	Golden Retriever
POFUT2	chr31:38815902	G>A	D280D	Golden Retriever
POLD3	chr21:23761719	G>A	S372S	Golden Retriever
POLR2A	chr5:32427930	A>C	A1543A	Golden Retriever
PPBP	chr13:62527584	T>A	L88Q	Golden Retriever
PPFIBP2	chr21:31294774	G>A	P431P	Golden Retriever
PPM1J	chr17:62863318	C>T	T501T	Golden Retriever
PPM1K	chr32:11616603	C>T	R26H	Golden Retriever
PPP1R12C	chr1:102509820	C>T	H265H	Golden Retriever
PPP3CA	chr32:22690598	C>T	G282D	Golden Retriever
PPP4C	chr6:18090969	C>A	T109T	Golden Retriever
PPP4R1	chr7:75525552	G>A	D905D	Golden Retriever
PPP6R1	chr1:102418667	G>A	A368T	Golden Retriever
PPP6R1	chr1:102422926	A>G	T649A	Golden Retriever
PRAG1	chr16:36062174	C>T	A399V	Golden Retriever
PRDM15	chr31:36249262	C>A	L400L	Golden Retriever
PRDM2	chr2:83416822	G>A	P274L	Golden Retriever
PRDM8	chr32:4449183	A>G	Q194Q	Golden Retriever
PRKDC	chr29:111715	G>A	P2411S	Golden Retriever
PRKDC	chr29:56813	A>G	A3071A	Golden Retriever
PROKR1	chr10:67548608	C>T	R144C	Golden Retriever
PROM2	chr17:34823543	G>A	N359N	Golden Retriever
PROM2	chr17:34826828	C>T	P95P	Golden Retriever
PRRC2C	chr7:27409424	A>T	P1398P	Golden Retriever
PRSS21	chr6:38343293	C>A	A316D	Golden Retriever
PRUNE2	chr1:81819705	G>A	D913N	Golden Retriever
PRUNE2	chr1:81872903	G>T	S2887S	Golden Retriever
PRXL2C	chr1:70208444	A>G	R201R	Golden Retriever
PTAR1	chr1:87748381	A>G	G157G	Golden Retriever
PTAR1	chr1:87748405	A>G	L165L	Golden Retriever
PTGDS	chr9:48649502	C>T	G146E	Golden Retriever
PTPDC1	chr1:97946813	C>T	V695M	Golden Retriever
PUM3	chr1:91422234	G>A	S252S	Golden Retriever
PUM3	chr1:91427227	T>C	S103S	Golden Retriever
QRICH2	chr9:4408203	G>A	T2142T	Golden Retriever
RAB11A	chr30:30207434	T>C	T32T	Golden Retriever
RAB11FIP1	chr16:27522386	C>T	T721I	Golden Retriever
RABGAP1L	chr7:24396494	C>T	E187E	Golden Retriever
RAC1	chr15:18037604	C>T	V123M	Golden Retriever
RAD54L	chr15:14117979	C>T	A372A	Golden Retriever
RALGAPA2	chr24:2774753	AAG>-	376	Golden Retriever
RANBP3L	chr4:72278592	G>C	S195T	Golden Retriever
RAPGEF3	chr27:7008534	C>T	P527L	Golden Retriever
RARRES1	chr23:52017399	A>G	A85A	Golden Retriever
RASGRP2	chr18:52416277	A>C	S84S	Golden Retriever
RBBP8NL	chr24:46382201	G>T	P495P	Golden Retriever
RDH5	chr10:124981	C>A	G284G	Golden Retriever
RECQL	chr27:25634597	T>C	V210A	Golden Retriever
REEP2	chr11:26031193	G>C	G206A	Golden Retriever
RESF1	chr27:16834387	T>A	A1574A	Golden Retriever
RETN	chr20:52434480	C>T	L7F	Golden Retriever
RETREG3	chr9:20383535	C>A	P371H	Golden Retriever
RFWD3	chr5:75964629	T>G	I83S	Golden Retriever
RGL1	chr7:17175185	G>A	P129P	Golden Retriever
RHOBTB3	chr3:13836241	C>T	P504P	Golden Retriever
RHPN1	chr13:37053526	C>T	D162D	Golden Retriever
RHPN1	chr13:37086236	C>T	A312A	Golden Retriever
RIF1	chr19:52701588	G>T	S1483I	Golden Retriever
RIPK4	chr31:36170382	A>G	D460D	Golden Retriever
RIPK4	chr31:36170637	G>A	S375S	Golden Retriever
RNASEH1	chr17:2119672	C>T	V244V	Golden Retriever
RNF125	chr7:57588209	G>A	P128L	Golden Retriever
RNF17	chr25:18632764	C>T	A1342T	Golden Retriever
ROR2	chr1:95272216	G>A	L240L	Golden Retriever
ROS1	chr1:57633087	C>G	V717V	Golden Retriever
RP1	chr29:6130523	A>G	R458G	Golden Retriever
RPE65	chr6:76893162	G>T	V139L	Golden Retriever
RPGRIP1	chr15:18335958	C>T	A55V	Golden Retriever
RPL15	chr23:19829079	G>A	I7I	Golden Retriever
RPP40	chr35:5112489	C>T	T150T	Golden Retriever
RPS6KA1	chr2:73509862	C>T	V545I	Golden Retriever
RPTN	chr17:61134999	C>G	R376T	Golden Retriever
RRP1B	chr31:37663474	->GAA	R365delinsRK	Golden Retriever
RSPH6A	chr1:109807236	G>A	V374V	Golden Retriever
RSPO4	chr24:19982740	C>G	A128A	Golden Retriever
RTL9	chrX:83645803	C>T	T378I	Golden Retriever
RXFP1	chr15:55703644	A>G	A9A	Golden Retriever
RYBP	chr20:19729063	G>A	S195S	Golden Retriever
SAMD3	chr1:68658820	G>A	F471F	Golden Retriever
SAPCD1	chr12:1244036	A>G	L21L	Golden Retriever
SARM1	chr9:42633454	G>T	R569L	Golden Retriever
SART3	chr26:18344837	G>A	G1044R	Golden Retriever
SBF2	chr21:33036988	G>A	P1294S	Golden Retriever
SBNO1	chr26:6258992	AAC>-	1213	Golden Retriever
SCAF8	chr1:44635812	G>A	P956P	Golden Retriever
SCAPER	chr30:39403828	G>A	E20E	Golden Retriever
SCFD2	chr13:46002018	G>A	A167A	Golden Retriever
SCN1B	chr1:117510662	G>A	S34S	Golden Retriever
SCN8A	chr27:3178159	T>G	N1934T	Golden Retriever
SEMA4F	chr17:48502425	G>A	V126V	Golden Retriever
SEMA5B	chr33:25973362	G>A	S930S	Golden Retriever
SENP1	chr27:6689338	G>A	Q276Q	Golden Retriever
SERP2	chr22:6560798	G>C	T19S	Golden Retriever
SERPINA3	chr8:63590185	G>A	D113N	Golden Retriever
SERPIND1	chr26:30686895	G>A	T491M	Golden Retriever
SETD4	chr31:31292996	T>A	Y231F	Golden Retriever
SFXN3	chr28:13714247	C>T	R18C	Golden Retriever
SGSM1	chr26:19021972	G>C	V419L	Golden Retriever
SH3GLB1	chr6:61459068	A>C	F54L	Golden Retriever
SHBG	chr5:32537463	G>A	G54R	Golden Retriever
SHISA9	chr6:29803592	G>A	D331D	Golden Retriever
SIGLEC1	chr24:17642565	T>C	M97T	Golden Retriever
SIK3	chr5:16719824	G>A	A781A	Golden Retriever
SIM1	chr12:58511680	C>A	G339G	Golden Retriever
SIPA1L2	chr4:7179336	G>C	A970A	Golden Retriever
SKIV2L	chr12:1416596	C>T	P445P	Golden Retriever
SKIV2L	chr12:1421608	C>T	T749T	Golden Retriever
SLC12A5	chr24:33312695	C>T	S709S	Golden Retriever
SLC18A1	chr25:36882916	C>G	P168A	Golden Retriever
SLC34A2	chr3:84688856	G>A	G527G	Golden Retriever
SLC35A5	chr33:17090967	C>T	N247N	Golden Retriever
SLC35C1	chr18:43609459	A>G	I178T	Golden Retriever
SLC36A4	chr21:7519068	A>T	E455V	Golden Retriever
SLC38A11	chr36:10157869	A>T	I150K	Golden Retriever
SLC5A11	chr6:21195894	G>C	L310V	Golden Retriever
SLC5A4	chr26:25026538	G>A	D21D	Golden Retriever
SLC5A4	chr26:25026573	C>T	V10I	Golden Retriever
SLC5A9	chr15:12637144	T>C	A620A	Golden Retriever
SLC6A15	chr15:26496041	C>T	A491A	Golden Retriever
SLC6A17	chr6:41801428	G>A	R125C	Golden Retriever
SLC6A20	chr20:42713877	A>G	N287D	Golden Retriever
SLC6A2	chr2:60329634	G>A	Y271Y	Golden Retriever
SLC6A5	chr21:42602907	C>T	P350P	Golden Retriever
SLC7A6	chr5:81252162	C>T	R33Q	Golden Retriever
SLCO2B1	chr21:23379521	T>C	T75T	Golden Retriever
SLCO2B1	chr21:23461085	A>G	C293C	Golden Retriever
SLITRK5	chr22:39386609	C>T	A648A	Golden Retriever
SLK	chr28:16321629	G>C	M542I	Golden Retriever
SLMAP	chr20:32738389	G>T	S33S	Golden Retriever
SLX4	chr6:37656711	G>A	E554K	Golden Retriever
SMARCAL1	chr37:23413731	C>T	H784H	Golden Retriever
SMC5	chr1:87214315	C>T	E734E	Golden Retriever
SMNDC1	chr28:21661995	A>T	A220A	Golden Retriever
SNX19	chr5:4045877	C>G	L166V	Golden Retriever
SNX20	chr2:64685045	C>T	P15P	Golden Retriever
SOCS6	chr1:8083682	G>A	S105S	Golden Retriever
SOCS7	chr9:23781071	C>T	A513T	Golden Retriever
SORBS3	chr25:34709334	C>G	R61R	Golden Retriever
SOX30	chr4:52590191	G>C	G395G	Golden Retriever
SP100	chr25:42585107	C>T	T317I	Golden Retriever
SPATA3	chr25:42946068	A>C	N168T	Golden Retriever
SPCS1	chr20:37091907	T>C	P66P	Golden Retriever
SPG11	chr30:11294433	T>C	M490V	Golden Retriever
SPHKAP	chr25:40642898	G>A	L1537L	Golden Retriever
SPNS3	chr5:30473589	G>A	V167M	Golden Retriever
SPSB3	chr6:39126861	G>A	D161N	Golden Retriever
SPTBN5	chr30:8895308	G>C	L2115V	Golden Retriever
SPTBN5	chr30:8904978	G>A	T1291I	Golden Retriever
SPTBN5	chr30:8911596	T>G	T829P	Golden Retriever
SPTLC1	chr1:95002104	C>T	I84I	Golden Retriever
SRGAP3	chr20:9138853	G>A	G918S	Golden Retriever
SRP72	chr13:48715764	T>G	T545T	Golden Retriever
STAB2	chr15:42295835	C>T	F1638F	Golden Retriever
STOX1	chr4:20059579	C>T	Q552X	Golden Retriever
STPG1	chr2:75265944	A>G	R101R	Golden Retriever
STRIP2	chr14:7309849	C>A	P573P	Golden Retriever
STX16	chr24:43441468	C>T	R69W	Golden Retriever
STXBP2	chr20:52417609	G>A	T305T	Golden Retriever
SUCO	chr7:26393606	C>G	L809F	Golden Retriever
SUN2	chr10:26061597	A>G	Y190C	Golden Retriever
SUPT20H	chr25:3684515	T>G	S504R	Golden Retriever
SUSD4	chr38:23682142	A>T	Q231L	Golden Retriever
SYCP2	chr24:44525065	T>C	V263V	Golden Retriever
SYCP2L	chr35:10639542	C>T	L500L	Golden Retriever
SYNE1	chr1:42489370	T>C	K6800K	Golden Retriever
SYT13	chr18:44102093	T>A	V312E	Golden Retriever
TAF7L	chrX:75225923	->TCG	D367delinsDD	Golden Retriever
TAGAP	chr1:48384697	T>G	N327H	Golden Retriever
TAP1	chr12:2429116	C>T	V484M	Golden Retriever
TARS2	chr17:59682456	C>T	T64T	Golden Retriever
TARS2	chr17:59695460	T>C	T567T	Golden Retriever
TAT	chr5:77371859	C>T	V242I	Golden Retriever
TBC1D10A	chr26:23458099	G>A	H138H	Golden Retriever
TBC1D21	chr30:37142845	G>A	R119Q	Golden Retriever
TBCE	chr4:4498507	G>A	P233L	Golden Retriever
TBX1	chr26:29532673	C>T	V38I	Golden Retriever
TBXAS1	chr16:8874801	C>T	R425H	Golden Retriever
TCF19	chr12:857774	G>A	P398P	Golden Retriever
TCF19	chr12:857798	C>T	S406S	Golden Retriever
TDRD15	chr17:15998315	A>G	N1945S	Golden Retriever
TDRD1	chr28:25070580	C>T	R846C	Golden Retriever
TECTA	chr5:12909485	G>A	N1184N	Golden Retriever
TECTA	chr5:12917372	T>C	S1014S	Golden Retriever
TELO2	chr6:39315930	A>G	M352T	Golden Retriever
TENM4	chr21:20229207	G>C	D2834H	Golden Retriever
TEP1	chr15:17735308	G>A	S739S	Golden Retriever
TERF2IP	chr5:75165248	T>C	K387R	Golden Retriever
TERF2IP	chr5:75165483	->TTC	K309delinsEK	Golden Retriever
TESMIN	chr18:49193042	CCGCAGCCGCTGCCA>-	117	Golden Retriever
TESMIN	chr18:49226689	C>T	L410L	Golden Retriever
TFF2	chr31:36668357	G>A	P22L	Golden Retriever
TGM1	chr8:4235176	C>T	A638T	Golden Retriever
TGM6	chr24:18704331	C>T	E558K	Golden Retriever
TGM6	chr24:18704660	C>T	R448Q	Golden Retriever
THAP4	chr25:51492529	C>T	A156A	Golden Retriever
THEGL	chr13:48782169	C>G	R249G	Golden Retriever
THSD7A	chr14:26591981	G>T	A221E	Golden Retriever
TK1	chr9:2970131	G>A	V209M	Golden Retriever
TLE2	chr20:56145215	A>G	P133P	Golden Retriever
TLE2	chr20:56157382	G>A	S609S	Golden Retriever
TLR9	chr20:37546235	C>T	R789C	Golden Retriever
TM4SF1	chr23:44154921	C>G	L24L	Golden Retriever
TMC4	chr1:103052638	A>G	L572L	Golden Retriever
TMCC2	chr38:1770735	C>T	A83A	Golden Retriever
TMEM120A	chr6:7356171	G>A	L104L	Golden Retriever
TMEM132C	chr26:2890655	G>C	L1021L	Golden Retriever
TMEM132D	chr26:2661870	G>A	G902G	Golden Retriever
TMEM132D	chr26:2661903	C>A	S913S	Golden Retriever
TMEM135	chr21:12558444	T>C	E135E	Golden Retriever
TMEM135	chr21:12615528	G>T	A80A	Golden Retriever
TMEM150A	chr17:39482368	G>A	V127V	Golden Retriever
TMEM211	chr26:19063782	G>A	H179H	Golden Retriever
TMEM229A	chr14:11647814	C>G	P300P	Golden Retriever
TMEM42	chr20:43447961	C>T	C321Y	Golden Retriever
TMEM63A	chr7:38949516	CAGA>-	Q222fs	Golden Retriever
TMEM69	chr15:14669584	G>A	P9L	Golden Retriever
TMEM86B	chr1:102429113	T>C	V62A	Golden Retriever
TMPRSS7	chr33:16669166	C>A	G47G	Golden Retriever
TMTC4	chr22:50507891	C>T	S651S	Golden Retriever
TNFAIP2	chr8:70967980	G>A	E80E	Golden Retriever
TNFAIP3	chr1:30258069	A>C	D274A	Golden Retriever
TNKS1BP1	chr18:38818031	T>C	G208G	Golden Retriever
TNKS1BP1	chr18:38827820	C>A	A857D	Golden Retriever
TNKS	chr16:34903267	G>A	L389L	Golden Retriever
TNRC6C	chr9:3046143	C>T	L1302L	Golden Retriever
TNS1	chr37:24625555	C>T	V612I	Golden Retriever
TOR3A	chr7:20739124	T>G	K270Q	Golden Retriever
TOX2	chr24:31652621	C>T	P498L	Golden Retriever
TP73	chr5:58198586	C>T	N19N	Golden Retriever
TPBGL	chr21:23314620	C>G	E306Q	Golden Retriever
TRAF2	chr9:48692325	T>A	S258S	Golden Retriever
TRAK1	chr23:11353056	G>A	G255G	Golden Retriever
TRANK1	chr23:6764777	G>A	T1830T	Golden Retriever
TRAPPC8	chr7:57717399	G>A	L781L	Golden Retriever
TRAPPC8	chr7:57720868	T>C	I913I	Golden Retriever
TRDV3	chr8:2869534	G>A	Q28X	Golden Retriever
TRIM10	chr35:26350936	C>T	A353A	Golden Retriever
TRIM44	chr18:32351000	TGTCCTCCTCGC>-	127	Golden Retriever
TRIT1	chr15:3063033	G>A	L247L	Golden Retriever
TRPC4	chr25:3132295	C>T	T805T	Golden Retriever
TRPM3	chr1:87015238	G>A	R1146H	Golden Retriever
TRRAP	chr6:10520853	C>T	T3645T	Golden Retriever
TSC22D1	chr22:6377346	GCAGCA>-	504	Golden Retriever
TTC28	chr26:21444179	C>T	R1449H	Golden Retriever
TTF2	chr17:54476262	C>G	R937G	Golden Retriever
TTF2	chr17:54479911	C>A	P1004P	Golden Retriever
TTN	chr36:22167980	C>T	P22554P	Golden Retriever
TTN	chr36:22207489	C>T	T12288T	Golden Retriever
TTN	chr36:22211268	A>G	V11168V	Golden Retriever
TTN	chr36:22393615	G>A	T855I	Golden Retriever
TTYH3	chr6:14620005	C>A	P450T	Golden Retriever
TUBGCP5	chr3:32308613	T>G	I382L	Golden Retriever
TULP4	chr1:47944359	C>T	D612D	Golden Retriever
TULP4	chr1:47946983	G>A	L670L	Golden Retriever
TULP4	chr1:47947019	C>T	H682H	Golden Retriever
TULP4	chr1:47947145	G>A	P724P	Golden Retriever
TULP4	chr1:47947424	A>C	S817S	Golden Retriever
TULP4	chr1:47948108	G>A	L1045L	Golden Retriever
TXK	chr13:43937950	T>A	A260A	Golden Retriever
TXNDC2	chr7:75823439	C>A	P276Q	Golden Retriever
UBQLN4	chr7:41775369	G>A	M539I	Golden Retriever
UBR4	chr2:79453331	A>G	T1669A	Golden Retriever
UGT1A6	chr25:45115885	T>C	W17R	Golden Retriever
UGT1A6	chr25:45116094	C>T	R86R	Golden Retriever
UHRF1	chr20:54864890	C>T	K682K	Golden Retriever
UNC13D	chr9:4764968	C>T	A1109V	Golden Retriever
UNC45B	chr9:38202406	T>A	D568V	Golden Retriever
UNC5C	chr32:18012800	A>G	A678A	Golden Retriever
UNC5C	chr32:18016067	G>T	L607L	Golden Retriever
UNC93B1	chr18:49879437	G>A	G273S	Golden Retriever
UPF1	chr20:44257132	A>T	L101M	Golden Retriever
USH2A	chr38:11651462	T>G	R596R	Golden Retriever
USO1	chr32:385850	T>C	N713N	Golden Retriever
USP20	chr9:53971386	G>A	I750I	Golden Retriever
USP24	chr5:54151456	A>C	K1547Q	Golden Retriever
UTP6	chr9:41085127	T>C	C425R	Golden Retriever
UTP6	chr9:41088429	T>G	D510E	Golden Retriever
VARS2	chr12:682208	A>G	Q51R	Golden Retriever
VARS2	chr12:692214	C>T	L854L	Golden Retriever
VCAN	chr3:24167228	C>G	L2832F	Golden Retriever
VCAN	chr3:24190878	C>T	P1048P	Golden Retriever
VLDLR	chr1:91258214	C>G	T132R	Golden Retriever
VLDLR	chr1:91261801	T>C	D284D	Golden Retriever
VPS13B	chr13:1813955	C>T	G3449G	Golden Retriever
VPS39	chr30:9199250	C>T	R124Q	Golden Retriever
VPS51	chr18:52087292	C>T	V317M	Golden Retriever
VPS54	chr10:63599697	G>A	S958S	Golden Retriever
VPS72	chr17:60248058	C>T	V84I	Golden Retriever
VSTM5	chr21:6958307	C>T	L325F	Golden Retriever
VWA5B1	chr2:78567145	C>T	E87K	Golden Retriever
VWA7	chr12:1246636	A>G	L827L	Golden Retriever
VWA7	chr12:1246679	C>T	R813Q	Golden Retriever
VWA7	chr12:1249662	A>G	T418T	Golden Retriever
VWA7	chr12:1254114	C>T	A53A	Golden Retriever
VWA7	chr12:1254209	GCA>-	21	Golden Retriever
WDR81	chr9:45862587	C>T	L766L	Golden Retriever
WDR81	chr9:45862950	C>A	F887L	Golden Retriever
WDR81	chr9:45871472	C>A	G1565G	Golden Retriever
XIRP2	chr36:12233190	A>G	S574S	Golden Retriever
XYLT2	chr9:26324683	C>T	G299G	Golden Retriever
ZBTB46	chr24:47297125	G>A	R408C	Golden Retriever
ZC3HAV1L	chr16:9675261	A>C	V135V	Golden Retriever
ZFHX3	chr5:78607435	G>A	S851S	Golden Retriever
ZFHX3	chr5:78608235	T>G	R585R	Golden Retriever
ZFHX4	chr29:24829530	G>A	A1193A	Golden Retriever
ZFP69B	chr15:2536765	G>T	L406M	Golden Retriever
ZFYVE26	chr8:41740431	A>T	P1775P	Golden Retriever
ZKSCAN2	chr6:20973177	C>T	P860P	Golden Retriever
ZKSCAN5	chr6:10020910	G>A	A185V	Golden Retriever
ZNF12	chr6:12038478	G>T	P206P	Golden Retriever
ZNF277	chr14:51963627	T>G	T432T	Golden Retriever
ZNF462	chr11:62457815	G>A	E729E	Golden Retriever
ZNF462	chr11:62460908	G>A	E1760E	Golden Retriever
ZNF496	chr8:177312	G>A	S220L	Golden Retriever
ZNF555	chr20:56364241	C>T	Q448Q	Golden Retriever
ZNF556	chr20:56337890	T>G	I39L	Golden Retriever
ZNF569	chr1:115415212	T>C	K437K	Golden Retriever
ZNF598	chr6:38937195	C>T	S458L	Golden Retriever
ZNF621	chr23:9979825	C>T	P403P	Golden Retriever
ZNF628	chr1:102227387	G>A	G465G	Golden Retriever
ZNF641	chr27:6379139	T>C	H346H	Golden Retriever
ZNF783	chr16:14286342	G>T	M196I	Golden Retriever
ZNF804B	chr14:15246883	C>T	A1290V	Golden Retriever
ZNF830	chr9:38383248	A>G	D256D	Golden Retriever
ZNF830	chr9:38383509	->TCC	E169delinsEE	Golden Retriever
ZSCAN29	chr30:10221715	G>A	A296V	Golden Retriever
ZSWIM2	chr36:29000415	T>G	E224A	Golden Retriever
ZWINT	chr26:32434668	C>T	P239S	Golden Retriever
AAK1	chr10:68137345	G>A	G364G	Greyhound
ABCA13	chr18:256294	C>A	R3780R	Greyhound
ABCA4	chr6:55095787	T>C	H289H	Greyhound
ABLIM2	chr3:59918109	G>A	A196V	Greyhound
ACACB	chr26:17816572	C>T	R1006Q	Greyhound
ACBD4	chr9:18397435	G>A	C54C	Greyhound
ACOT11	chr5:54514455	G>A	Y457Y	Greyhound
ACOT11	chr5:54518371	G>A	D331D	Greyhound
ACTN3	chr18:50794777	G>T	R371R	Greyhound
ACTN3	chr18:50800372	C>T	V178V	Greyhound
ACTN3	chr18:50800574	G>C	S111C	Greyhound
ACTRT3	chr34:34373348	G>A	R72R	Greyhound
ADAMTS13	chr9:49860416	G>A	R1018Q	Greyhound
ADAMTS1	chr31:22171770	G>A	N747N	Greyhound
ADAMTS1	chr31:22172317	G>A	C684C	Greyhound
ADAMTSL2	chr9:49954075	G>A	A673T	Greyhound
ADAT1	chr5:75195522	A>G	T150T	Greyhound
ADGRG1	chr2:58813984	C>A	S240S	Greyhound
ADGRG1	chr2:58814626	G>A	P217P	Greyhound
ADGRL2	chr6:65623046	T>C	S728G	Greyhound
AFG1L	chr12:65512658	CAT>-	419	Greyhound
AFG1L	chr12:65515081	G>A	E474K	Greyhound
AGBL5	chr17:21049056	T>A	L114Q	Greyhound
AGL	chr6:50084890	T>C	H333R	Greyhound
AGRN	chr5:56271343	C>T	R1934C	Greyhound
AHNAK	chr18:54101969	T>C	I343T	Greyhound
AHNAK	chr18:54111021	C>T	V1173V	Greyhound
AHNAK	chr18:54111531	G>A	K848K	Greyhound
AHNAK	chr18:54112725	T>C	D1246D	Greyhound
AKAP13	chr3:49294280	G>A	E859E	Greyhound
AKNAD1	chr6:42909723	T>G	F394C	Greyhound
ALAS1	chr20:37559428	G>A	N316N	Greyhound
ALDH1A2	chr30:23130104	G>A	S92S	Greyhound
ALDH1A3	chr3:40146288	G>A	C237C	Greyhound
ALDH3A2	chr5:40530412	C>T	E705K	Greyhound
ALMS1	chr17:49310357	G>A	R4664C	Greyhound
ALMS1	chr17:49445923	T>G	N2557H	Greyhound
AMIGO2	chr27:7508143	C>A	L219M	Greyhound
AMOTL1	chr21:6176880	G>A	T75M	Greyhound
ANAPC15	chr21:25974056	G>A	Q61Q	Greyhound
ANAPC2	chr9:48476337	C>T	F111F	Greyhound
ANGPTL5	chr5:29668130	T>C	L109L	Greyhound
ANGPTL7	chr2:84878696	G>A	T267M	Greyhound
ANKEF1	chr24:12240900	C>T	A502A	Greyhound
ANKEF1	chr24:12241027	T>C	K460R	Greyhound
ANKRD33B	chr34:3780693	C>A	A219S	Greyhound
ANXA6	chr4:58134567	G>A	E574E	Greyhound
AOAH	chr14:47904665	C>T	G543R	Greyhound
AP1B1	chr26:22660383	G>A	T215T	Greyhound
ARFRP1	chr24:47252927	C>T	R102K	Greyhound
ARHGAP5	chr8:11205193	G>A	T110T	Greyhound
ARHGEF38	chr32:26490300	C>T	A505A	Greyhound
ARMC3	chr2:10237662	G>T	A423E	Greyhound
ARNT	chr17:59955654	C>G	E370Q	Greyhound
ARRDC2	chr20:44932138	C>T	R398H	Greyhound
ARSB	chr3:27891708	A>G	T184A	Greyhound
ASAP2	chr17:6519137	G>A	E957E	Greyhound
ASCC2	chr26:22974077	C>T	V526M	Greyhound
ASCC2	chr26:22980946	C>G	G430R	Greyhound
ASTN1	chr7:22724727	G>A	P1022P	Greyhound
ASXL1	chr24:21802204	C>T	P1363S	Greyhound
ATE1	chr28:31671514	C>G	G348R	Greyhound
ATG14	chr8:31233962	C>G	D86H	Greyhound
ATP12A	chr25:18764393	G>A	N495N	Greyhound
ATP12A	chr25:18771563	G>A	A178A	Greyhound
ATP1A1	chr17:53832246	A>G	E157E	Greyhound
ATP1A2	chr38:22068311	G>A	D533D	Greyhound
ATP2A2	chr26:8203904	G>A	L856L	Greyhound
ATRNL1	chr28:25983114	A>G	T834T	Greyhound
ATXN1	chr35:15476264	G>A	P245P	Greyhound
BAAT	chr11:58102680	G>A	P394L	Greyhound
BAZ1B	chr6:6745299	G>A	Q771Q	Greyhound
BAZ1B	chr6:6745533	T>C	L849L	Greyhound
BDH1	chr33:30407692	C>G	M139I	Greyhound
BHMT	chr3:27737139	G>T	P313T	Greyhound
BHMT	chr3:27742890	G>A	H153H	Greyhound
BIRC2	chr5:29311582	A>G	M265T	Greyhound
BLK	chr25:26342622	G>A	T265M	Greyhound
BLK	chr25:26349380	C>T	T97T	Greyhound
BMS1	chr28:4221456	T>C	P416P	Greyhound
BPIFA1	chr24:22477868	C>T	G58G	Greyhound
BPIFB3	chr24:22323899	A>G	T118A	Greyhound
BRD8	chr11:25794415	C>T	M1176I	Greyhound
BRD9	chr34:11560704	G>T	S424S	Greyhound
BRI3	chr6:11055599	T>C	I100V	Greyhound
BRWD3	chrX:62179523	C>T	E37E	Greyhound
C12H6orf15	chr12:816147	C>T	V96I	Greyhound
C1QTNF2	chr4:50368125	C>T	D69D	Greyhound
C1S	chr27:37976721	G>A	S662S	Greyhound
C32H4orf54	chr32:21654369	G>A	P1458S	Greyhound
C5H1orf141	chr5:43452202	C>T	R340X	Greyhound
C6H16orf72	chr6:33151032	->ACAC	V40fs	Greyhound
CACNA1E	chr7:15225697	C>T	L1644L	Greyhound
CACNA1G	chr9:26492645	A>G	P274P	Greyhound
CACNA1G	chr9:26496340	G>A	M632I	Greyhound
CACNA1G	chr9:26536235	G>T	T1739T	Greyhound
CADPS2	chr14:60160145	G>C	T949R	Greyhound
CAPN10	chr25:50562360	C>T	R239W	Greyhound
CAPN1	chr18:52009272	G>A	H137H	Greyhound
CARD9	chr9:49114446	C>T	R101R	Greyhound
CASQ2	chr17:53238952	G>A	I399I	Greyhound
CATSPERG	chr1:114637967	G>A	T1092M	Greyhound
CAV3	chr20:9385508	G>T	G147G	Greyhound
CBD113	chr12:17791298	C>T	V64I	Greyhound
CCDC125	chr2:54376564	C>T	E12E	Greyhound
CCDC125	chr2:54376568	G>A	A11V	Greyhound
CCDC157	chr26:23517975	C>A	R598R	Greyhound
CCDC197	chr8:63077703	G>A	E94E	Greyhound
CCDC78	chr6:39858922	G>T	A340S	Greyhound
CCDC78	chr6:39861252	G>A	T598T	Greyhound
CCDC87	chr18:50760550	A>C	Q372P	Greyhound
CCHCR1	chr12:844731	C>T	S668N	Greyhound
CCHCR1	chr12:845526	C>G	G541G	Greyhound
CCNE2	chr29:39535652	C>T	L338L	Greyhound
CCNI2	chr11:21052878	G>A	R152H	Greyhound
CD2AP	chr12:15659696	A>T	Q359L	Greyhound
CD34	chr7:6737676	G>A	N213N	Greyhound
CD34	chr7:6747915	A>G	V53V	Greyhound
CDC16	chr22:61308000	C>T	Y316Y	Greyhound
CDC40	chr12:66930985	C>T	Y331Y	Greyhound
CDC73	chr38:5835853	G>A	T417M	Greyhound
CDH23	chr4:22569850	G>A	G987S	Greyhound
CECR2	chr27:45177211	G>A	E690E	Greyhound
CECR2	chr27:45185269	G>A	E1123K	Greyhound
CELSR1	chr10:19710526	C>T	T906T	Greyhound
CELSR1	chr10:19776398	C>T	C1203C	Greyhound
CELSR2	chr6:42561311	C>T	V1442M	Greyhound
CEP120	chr11:13230946	C>T	R313H	Greyhound
CEP192	chr7:78423632	G>A	E234K	Greyhound
CEP290	chr15:29223347	C>T	R1740Q	Greyhound
CEP57L1	chr12:66124788	A>G	K341R	Greyhound
CEP89	chr1:119132553	G>A	C157Y	Greyhound
CEP89	chr1:119132575	T>C	I164I	Greyhound
CEP89	chr1:119135102	G>A	E199E	Greyhound
CEP89	chr1:119191075	G>A	G707G	Greyhound
CERCAM	chr9:55113570	C>A	S366I	Greyhound
CES5A	chr2:60291883	C>T	R460C	Greyhound
CHAMP1	chr22:61369109	G>C	T435S	Greyhound
CHAMP1	chr22:61369938	C>T	V159I	Greyhound
CHD7	chr29:11283433	G>A	G2784S	Greyhound
CHST8	chr1:118459425	G>A	A300V	Greyhound
CLIC1	chr12:1212886	G>A	L34L	Greyhound
CLIP1	chr26:7045419	G>A	Q956Q	Greyhound
CLNK	chr3:69025647	C>A	T143K	Greyhound
CLPTM1	chr1:110476672	G>T	D368E	Greyhound
CLSTN2	chr23:36612305	G>A	T597T	Greyhound
CLTCL1	chr26:29926259	A>G	K98R	Greyhound
CLU	chr25:29993040	G>A	M264I	Greyhound
CMYA5	chr3:27231107	C>T	K1500K	Greyhound
CNKSR3	chr1:44156195	G>A	A17V	Greyhound
CNNM4	chr10:45160013	C>T	R745Q	Greyhound
CNTN6	chr20:15929938	T>A	I594F	Greyhound
CNTNAP5	chr19:26203410	T>C	Q122Q	Greyhound
CNTRL	chr11:74133189	G>A	R1205Q	Greyhound
COG2	chr4:8709250	G>A	P418S	Greyhound
COL11A1	chr6:47496772	A>G	P443P	Greyhound
COL11A2	chr12:2635311	G>A	P1018P	Greyhound
COL1A1	chr9:26186307	G>A	G1108G	Greyhound
COL22A1	chr13:33932807	T>A	T312S	Greyhound
COL5A1	chr9:50826533	A>G	E691E	Greyhound
COMMD4	chr30:38207431	A>G	K113K	Greyhound
COQ8B	chr1:113101755	G>A	R599H	Greyhound
CPLX1	chr3:91651713	G>A	A57A	Greyhound
CPNE6	chr8:4080330	G>A	V74V	Greyhound
CPQ	chr29:41461111	G>A	D436N	Greyhound
CRYAA	chr31:37308353	C>T	F71F	Greyhound
CRYM	chr6:24187854	G>A	P63P	Greyhound
CSMD1	chr16:55219844	G>A	V2539V	Greyhound
CSMD3	chr13:12767541	G>A	S1218S	Greyhound
CTSO	chr15:53438957	C>T	Q152Q	Greyhound
CTTNBP2	chr14:56559564	C>T	G1042E	Greyhound
CUX2	chr26:8985475	C>T	A998A	Greyhound
CWF19L2	chr5:24938946	G>A	V59I	Greyhound
CXCR6	chr20:42565532	C>T	V249M	Greyhound
CYC1	chr13:37592170	A>G	P178P	Greyhound
CYC1	chr13:37592191	C>T	A185A	Greyhound
CYP21A2	chr12:1451312	C>T	A126A	Greyhound
DAW1	chr25:40591665	T>C	A365A	Greyhound
DDR1	chr12:660446	G>A	R173R	Greyhound
DDX54	chr26:10554966	C>T	Q577Q	Greyhound
DEF8	chr5:63659562	C>T	V403V	Greyhound
DHX33	chr5:31344607	G>A	D137N	Greyhound
DHX36	chr23:48408155	G>A	N888N	Greyhound
DICER1	chr8:63980451	C>A	K1616N	Greyhound
DISC1	chr4:7822061	G>A	G166G	Greyhound
DISP1	chr38:23718600	G>A	F885F	Greyhound
DLG1	chr33:30019113	C>T	R796H	Greyhound
DNAH11	chr14:35783443	G>A	V4413I	Greyhound
DNAH7	chr37:5608611	G>A	G2918G	Greyhound
DNAH8	chr12:7921024	C>T	D4085D	Greyhound
DNAH9	chr5:35826590	G>A	G1769R	Greyhound
DNAJC21	chr4:73354321	C>T	E372K	Greyhound
DNMT3B	chr24:22102019	C>T	P87S	Greyhound
DOP1B	chr31:31472996	A>G	Y293C	Greyhound
DOP1B	chr31:31486646	C>T	S655S	Greyhound
DOP1B	chr31:31486815	G>A	G712S	Greyhound
DPYD	chr6:52115393	C>T	R332R	Greyhound
DRAM1	chr15:40783836	C>T	G125G	Greyhound
DST	chr12:23728351	C>T	G7324S	Greyhound
DYRK3	chr7:5825856	G>A	L536L	Greyhound
ECH1	chr1:114282701	G>A	V114M	Greyhound
ELF2	chr19:3577702	A>T	R316S	Greyhound
EMB	chr4:64443438	A>C	N190T	Greyhound
ENTR1	chr9:49086065	G>A	A245A	Greyhound
EP300	chr10:24084750	T>C	K1426R	Greyhound
EPB41L4B	chr11:64344847	C>T	V532M	Greyhound
EPHA2	chr2:81541376	C>T	S193S	Greyhound
EPHA8	chr2:76708987	A>T	I632N	Greyhound
EPS8L1	chr1:102522903	G>C	D316E	Greyhound
ERBIN	chr2:51684522	G>A	D366N	Greyhound
ERC1	chr27:43249777	G>A	K838K	Greyhound
ERCC2	chr1:110180999	C>T	S314S	Greyhound
ERCC4	chr6:29197421	G>A	G659G	Greyhound
ESPL1	chr27:1912077	C>T	T1981T	Greyhound
ETFDH	chr15:55760938	A>G	Q42Q	Greyhound
EVC	chr3:71002775	G>A	G977S	Greyhound
EVPL	chr9:4630079	G>A	R1951R	Greyhound
EXD3	chr9:48352945	G>A	P172P	Greyhound
FAIM	chr23:34813225	G>A	S61N	Greyhound
FAM155B	chrX:53995718	T>A	T473T	Greyhound
FAM185A	chr18:17275991	A>G	V188V	Greyhound
FAM193A	chr3:61613703	C>T	L198L	Greyhound
FAM216A	chr26:8298188	G>A	R110Q	Greyhound
FAM53B	chr28:34005416	C>T	D211N	Greyhound
FAM71A	chr7:10800430	C>T	V85V	Greyhound
FARP2	chr25:51396705	G>A	G455R	Greyhound
FASN	chr9:244585	G>A	V1584V	Greyhound
FASTKD5	chr24:18134874	A>G	K379K	Greyhound
FAT1	chr16:44211542	C>T	Y2216Y	Greyhound
FAT1	chr16:44212214	T>C	I2440I	Greyhound
FAT1	chr16:44212664	T>C	N2590N	Greyhound
FAT4	chr19:15330599	T>A	N483Y	Greyhound
FBN1	chr30:14715943	G>A	L955L	Greyhound
FBN2	chr11:17433293	T>C	I325V	Greyhound
FBXO28	chr7:40190673	G>A	V97V	Greyhound
FCGR1A	chr17:59094505	C>A	T45K	Greyhound
FES	chr3:53347179	C>T	R820Q	Greyhound
FGA	chr15:52240793	A>G	D501D	Greyhound
FGG	chr15:52263713	T>A	E354D	Greyhound
FHAD1	chr2:82127303	C>A	R1277R	Greyhound
FHAD1	chr2:82143294	G>T	A860A	Greyhound
FNDC11	chr24:47144745	G>A	E280K	Greyhound
FRMD6	chr8:27978405	C>T	S369S	Greyhound
FRMD8	chr18:51798005	C>A	A180A	Greyhound
FSCN2	chr9:621456	G>A	L143L	Greyhound
FSIP2	chr36:28239570	C>T	P2195L	Greyhound
GAA	chr9:1604654	C>T	V750V	Greyhound
GABARAPL2	chr5:75238929	C>T	L78L	Greyhound
GABRA6	chr4:49220751	G>A	V255V	Greyhound
GABRG3	chr3:32964228	C>T	R433H	Greyhound
GALM	chr17:30742265	T>C	S26S	Greyhound
GALM	chr17:30750819	C>T	F113F	Greyhound
GALNT15	chr23:26602372	G>A	A162V	Greyhound
GALNT18	chr21:34708177	G>T	Q44K	Greyhound
GALNT18	chr21:34708178	C>T	A50T	Greyhound
GDF2	chr4:34997615	G>A	Y409Y	Greyhound
GDF2	chr4:34997813	G>A	D343D	Greyhound
GDF2	chr4:34998178	C>G	E222Q	Greyhound
GFI1	chr6:56328928	C>G	T287S	Greyhound
GFOD1	chr35:12819346	C>T	V90I	Greyhound
GFRA1	chr28:26739124	G>A	N320N	Greyhound
GGA2	chr6:22319336	A>G	K122K	Greyhound
GIMAP8	chr16:14753010	T>C	L27L	Greyhound
GIN1	chr3:8108519	G>A	A249T	Greyhound
GNA12	chr6:14473458	C>T	I193I	Greyhound
GNL1	chr12:379645	T>C	N322D	Greyhound
GNPTAB	chr15:40674644	G>A	T647M	Greyhound
GOT1	chr28:12357361	C>A	R252R	Greyhound
GPANK1	chr12:1148498	C>A	Q23H	Greyhound
GPAT2	chr17:34693768	C>T	S607S	Greyhound
GPN3	chr26:8290055	G>A	S49S	Greyhound
GPR68	chr8:62092771	C>A	L149L	Greyhound
GPRC5C	chr9:5991760	C>T	T324T	Greyhound
GPRC5C	chr9:5992315	C>G	L139L	Greyhound
GPSM1	chr9:49140281	T>C	T304T	Greyhound
GRM2	chr20:37918918	G>A	F456F	Greyhound
GRM4	chr12:3353472	C>T	T848T	Greyhound
GRM7	chr20:10386189	G>A	Y630Y	Greyhound
GZMA	chr2:42498317	C>T	S222S	Greyhound
HAVCR1	chr4:53048852	T>C	C54C	Greyhound
HCN2	chr20:57930024	G>A	I190I	Greyhound
HECTD4	chr26:9793309	C>G	R2864S	Greyhound
HEG1	chr33:27992960	C>T	V1285I	Greyhound
HIC2	chr26:30777769	G>A	R182R	Greyhound
HIVEP1	chr35:11664272	T>C	S1047S	Greyhound
HIVEP1	chr35:11696778	G>C	K2286N	Greyhound
HJURP	chr25:45221554	G>A	D167D	Greyhound
HMCN1	chr7:19050133	T>C	V1186A	Greyhound
HNRNPDL	chr32:6406293	C>T	R222R	Greyhound
HNRNPLL	chr17:30651171	A>G	F377F	Greyhound
HORMAD2	chr26:23269402	C>A	I33I	Greyhound
HOXA2	chr14:40274874	G>C	A240A	Greyhound
HOXB1	chr9:24793183	G>A	G208G	Greyhound
HOXB1	chr9:24793887	G>T	P139H	Greyhound
HPS5	chr21:40737525	GTC>-	588	Greyhound
HPSE2	chr28:11834983	G>A	L54L	Greyhound
HRH2	chr4:37385209	A>G	A119A	Greyhound
HSD17B4	chr11:8790667	G>A	V632I	Greyhound
HSPG2	chr2:77335554	G>A	P1517P	Greyhound
HSPG2	chr2:77338521	G>T	R1638L	Greyhound
HTR2B	chr25:43056144	A>T	L73Q	Greyhound
HYDIN	chr5:77045342	T>G	T38T	Greyhound
IFT74	chr11:45163688	C>A	R15R	Greyhound
IGSF10	chr23:46012434	G>A	I600I	Greyhound
IL24	chr7:6043260	G>C	P13P	Greyhound
IL3RA	chrX:901353	G>C	L53L	Greyhound
IL3RA	chrX:901409	A>T	Y72F	Greyhound
IL3RA	chrX:903416	C>T	A76A	Greyhound
IL3RA	chrX:903529	G>A	R114Q	Greyhound
IL3RA	chrX:904102	C>T	H179H	Greyhound
IMP4	chr25:19024657	C>T	R47H	Greyhound
INPP5E	chr9:49062585	C>T	P192S	Greyhound
INPP5E	chr9:49062613	T>C	V201A	Greyhound
INPP5E	chr9:49068097	G>A	E412E	Greyhound
INPP5K	chr9:45671203	G>A	L244L	Greyhound
INTS3	chr7:43341753	G>A	L224L	Greyhound
ITGA11	chr30:32335753	C>T	D895N	Greyhound
JAK3	chr20:45058581	C>T	V543V	Greyhound
JMJD1C	chr4:15053633	ATC>-	151	Greyhound
KAT6B	chr4:25300100	T>C	A1099A	Greyhound
KBTBD2	chr14:44942573	C>T	L191L	Greyhound
KCNH2	chr16:15023422	G>A	P105P	Greyhound
KCP	chr14:7754707	A>G	S119G	Greyhound
KCP	chr14:7754858	C>T	D142D	Greyhound
KCP	chr14:7758010	C>T	T136T	Greyhound
KCP	chr14:7758035	C>T	P145S	Greyhound
KCP	chr14:7759436	G>A	G230S	Greyhound
KCP	chr14:7762901	G>A	V400I	Greyhound
KCP	chr14:7763043	C>A	P447H	Greyhound
KCP	chr14:7763188	G>A	A466T	Greyhound
KCP	chr14:7763335	G>A	R489K	Greyhound
KCP	chr14:7769647	G>T	Q967H	Greyhound
KCP	chr14:7776105	G>A	V1555I	Greyhound
KDM8	chr6:19380153	G>A	A35A	Greyhound
KDR	chr13:47467517	C>T	L526L	Greyhound
KHSRP	chr20:53754533	C>T	P538P	Greyhound
[truncated: 3,894 more rows]
