# Supplementary material for: Canine tumor mutational burden is correlated with TP53 mutation across tumor types and breeds
Source: Nat Commun. 2021 Aug 3;12:4670. doi: 10.1038/s41467-021-24836-9 (PMC8333103; doi:10.1038/s41467-021-24836-9)
Supplement: Supplementary file 6 — Supplementary Data 3 [file 41467_2021_24836_MOESM6_ESM.xlsx]

## Sheet: Index
Supplementary Data 3: Canine somatic mutations, copy number alterations (CNAs), and the significance levels of mutations and CNAs within a tumor type or breed

## Sheet: Mutation+CNA
Somatic mutations (base substitutions and small indels) and copy number alterations in CDS regions, related to Figures 3-8
Sample	CCB040143	CCB060052	CCB040038	CHIMUN	CCB040222	CCB020009	BENTUC	CCB030251	BITRIC	CCB010099	BenGal	CCB070289	CCB030362	CCB060153	CCB050193	PabWil	CCB030145	CCB010307	CCB070252	CASLAB	CCB030117	CCB010010	CCB010346	CCB070115	CCB040497	CCB020249	RENJOH	N149867	CCB010040	CCB070012	CCB040180	MBGRD14	CCB070243	CCB070124	CCB070081	CCB070086	CCB070230	CCB060047	CCB030346	CCB020104	CCB030193	CCB060135	CCB010214	CCB070280	CCB010182	BelBer	CCB030268	CCB010036	CCB050206
Disease	BCL	BCL	BCL	BCL	BCL	BCL	BCL	BCL	BCL	BCL	BCL	BCL	BCL	BCL	BCL	BCL	BCL	BCL	BCL	BCL	BCL	BCL	BCL	BCL	BCL	BCL	BCL	BCL	BCL	BCL	BCL	BCL	BCL	BCL	BCL	BCL	BCL	BCL	BCL	BCL	BCL	BCL	BCL	BCL	BCL	BCL	BCL	BCL	BCL
Breed	Golden Retriever	Golden Retriever	Golden Retriever	Golden Retriever	Golden Retriever	Golden Retriever	Golden Retriever	Golden Retriever	Golden Retriever	Cocker Spaniel	Golden Retriever	Cocker Spaniel	Golden Retriever	No breed provided and unable to do the breed-prediction	Golden Retriever	Golden Retriever	Golden Retriever	Golden Retriever	Golden Retriever	Golden Retriever	Golden Retriever	Golden Retriever	Golden Retriever	Golden Retriever	Golden Retriever	Golden Retriever	Golden Retriever	Golden Retriever	Golden Retriever	Golden Retriever	Cocker Spaniel	Golden Retriever	Golden Retriever	Cocker Spaniel	Golden Retriever	Cocker Spaniel	Golden Retriever	Golden Retriever	Golden Retriever	Golden Retriever	Cocker Spaniel	Cocker Spaniel	Golden Retriever	No breed provided and unable to do the breed-prediction	Golden Retriever	Golden Retriever	Golden Retriever	Golden Retriever	Golden Retriever
TMB	0.416003646410629	0.604131348674195	0.424257907513332	0.314442918775167	0.215496094276955	0.358386111362678	0.206766538350799	0.28224868515332	0.400655851775401	0.460630626713834	0.247279265721883	0.185853576597823	1.44510203636377	0.556875854064835	0.040254608790415	0.0356316165462253	0.423586155094222	0.896519063021032	1.16421846517164	0.181717437670737	0.525031470386335	1.07825674406115	0.13359058426844	0.706937103099	0.917380176741054	0.611404873170173	0.175499719656748	0.246014953140302	0.400505518064902	2.06789051441207	0.4241501698278	0.668370516394201	0.332043075431664	0.10430014550218	0.0351081386844503	0.146493772275065	0.412136722086317	0.490174453087854	0.946150973736531	4.26606359805304	0.808314350805636	1.33975810808386	0.170023167696877	0.144789639837943	0.211890152331009	0.536507761532601	1.14242571394645	0.13466747503063	0.138749325374765
Hippo_pathway					CSNK1D(AMP)							STK4(HOMDEL)	PTPN14(AMP);CSNK1D(AMP)		DCHS1(HOMDEL);FAT1(HOMDEL);FAT4(HOMDEL);TAOK1(HOMDEL);TAOK2(HOMDEL)				DCHS1(HOMDEL);DCHS2(HOMDEL);FAT1(HOMDEL);FAT2(HOMDEL);FAT3(HOMDEL);FAT4(HOMDEL);TAOK3(HOMDEL);STK4(HOMDEL);NF2(HOMDEL);YAP1(HOMDEL);PTPN14(HOMDEL);CRB1(HOMDEL);WWC1(HOMDEL);LATS1(HOMDEL);LATS2(HOMDEL)						FAT1(AMP)	WWC1(AMP)					FAT1(HOMDEL);TAOK1(HOMDEL);MOB1A(HOMDEL)				NF2(HOMDEL)		FAT3(HOMDEL);TAOK1(HOMDEL);CRB2(HOMDEL)		DCHS1(R2888H)	FAT3(AMP)		FAT4(HOMDEL);TAOK3(HOMDEL)
TGFB_pathway						SMAD2(AMP)						SMAD4(HOMDEL)							TGFBR2(HOMDEL);ACVR2A(HOMDEL);SMAD2(HOMDEL);SMAD4(HOMDEL);TGFB2(HOMDEL)							SMAD2(HOMDEL)										SMAD2(HOMDEL)					SMAD2(HOMDEL)	SMAD2(HOMDEL)
Cell_cycle_pathway												RB1(HOMDEL)			CCND3(HOMDEL)				CDK6(HOMDEL)					RB1(HOMDEL)																	RB1(HOMDEL)	RB1(HOMDEL)							CDKN1A(AMP);CDK6(AMP)
PI3K_pathway						RHEB(AMP)				PIK3CB(HOMDEL)		PIK3R1(HOMDEL);RHEB(HOMDEL)		MTOR(AMP)	AKT2(HOMDEL);MTOR(HOMDEL)				INPP4B(HOMDEL);PIK3CA(HOMDEL);PIK3CB(HOMDEL);AKT3(HOMDEL);PPP2R1A(HOMDEL)	RICTOR(HOMDEL)				PIK3CB(HOMDEL);RICTOR(HOMDEL)		INPP4B(HOMDEL)							PIK3CB(HOMDEL)			PIK3CB(HOMDEL);RHEB(HOMDEL)	RHEB(HOMDEL)					PIK3CB(HOMDEL)							RPTOR(AMP)
BCR_signaling_pathway									TNIP1(AMP)						CD19(HOMDEL);CARD11(HOMDEL);DGKZ(HOMDEL);MAP4K1(HOMDEL)				BTK(HOMDEL);PLCG2(HOMDEL);MALT1(HOMDEL);TRAF6(HOMDEL);TNIP1(HOMDEL);IKBKB(HOMDEL);LYN(HOMDEL);LAPTM5(HOMDEL);PRKCD(HOMDEL)					MALT1(HOMDEL)		CARD11(HOMDEL)	SYK(AMP)				TRAF6(HOMDEL)										MALT1(HOMDEL)								SYK(AMP)
S1_pathway												FAM184B(HOMDEL)			BRPF1(HOMDEL);ABCD4(HOMDEL)				BRPF1(HOMDEL);GNB5(HOMDEL);TMPRSS5(HOMDEL);COL21A1(HOMDEL);MANBA(HOMDEL);FAM184B(HOMDEL)							COL21A1(HOMDEL)	TMPRSS5(AMP)					TMPRSS5(AMP)
NFKB_pathway								MAP3K7(AMP)			TRAF2(C57S)	RIPK1(HOMDEL);ASCC1(HOMDEL)			MAP3K14(HOMDEL);TNFRSF1B(HOMDEL);TRADD(HOMDEL);TRAF2(HOMDEL);RELB(HOMDEL)			MAP3K1(AMP);ASCC1(AMP)	IKBKB(HOMDEL);IL1A(HOMDEL);IL1R1(HOMDEL);MAP3K1(HOMDEL);MAP3K7(HOMDEL);NFKB1(HOMDEL);RIPK1(HOMDEL);TNFRSF1A(HOMDEL);TRAF6(HOMDEL);CYLD(HOMDEL);REL(HOMDEL);NFKBIZ(HOMDEL)			MAP3K14(I80N);TRAF3(Stopgain)			TRAF3(Stopgain)				TRAF3(Stopgain)	TRAF3(Stopgain);TBL1XR1(AMP)	RIPK1(HOMDEL);TRAF6(HOMDEL);ASCC1(HOMDEL)	IL1R1(AMP)				TBL1XR1(HOMDEL)	RIPK1(HOMDEL);TBL1XR1(HOMDEL)	MAP3K14(A84V);TRAF3(K99N,Stopgain)				MAP3K1(HOMDEL);MAP3K14(T66A,S231G);TBL1XR1(HOMDEL)		MAP3K7(HOMDEL);TBL1XR1(HOMDEL)		MAP3K14(A84G)
Chromatin_remodeler_pathway	BCORL1(Stopgain)					EP300(AMP)		CHD4(AMP)	KDM6A(Stopgain);KDM6A(Stopgain)	ATF7IP(HOMDEL)		KMT2C(HOMDEL);AFDN(HOMDEL);PHF6(HOMDEL);SETD2(Stopgain);KMT2C(HOMDEL)	EZH2(AMP);KMT2C(AMP);KMT2C(AMP)		CHD3(HOMDEL);CHD4(HOMDEL);DNMT3A(HOMDEL);EP300(HOMDEL);HDAC7(HOMDEL);KMT2D(HOMDEL);SMARCA4(HOMDEL);KMT2D(HOMDEL)			KMT2E(AMP);AFDN(AMP);SETD2(AMP)	ARID1A(HOMDEL);ARID2(HOMDEL);ASXL1(HOMDEL);ASXL2(HOMDEL);ATF7IP(HOMDEL);ATRX(HOMDEL);BAZ1A(HOMDEL);BCOR(HOMDEL);BCORL1(HOMDEL);CHD3(HOMDEL);CHD4(HOMDEL);CHD7(HOMDEL);CTCF(HOMDEL);DNMT3A(HOMDEL);EP300(HOMDEL);EZH2(HOMDEL);HDAC9(HOMDEL);KDM5A(HOMDEL);KDM5C(HOMDEL);KDM6A(HOMDEL);KDM6A(HOMDEL);KMT2A(HOMDEL);KMT2E(HOMDEL);AFDN(HOMDEL);NCOR1(HOMDEL);NSD1(HOMDEL);PBRM1(HOMDEL);TET2(HOMDEL);TET3(HOMDEL);…		KDM6A(AMP);KDM6A(AMP)			EZH2(HOMDEL);KDM5A(HOMDEL)		KDM6A(HOMDEL);KDM6A(HOMDEL);KMT2C(HOMDEL);KMT2E(AMP);SETD2(Stopgain);H2AFZ(AMP);KMT2C(HOMDEL)	EZH2(AMP)				ASXL1(HOMDEL);EZH2(HOMDEL);KMT2C(HOMDEL);KMT2C(HOMDEL)	ASXL1(AMP)				ASXL1(HOMDEL);EP300(HOMDEL)	KMT2C(HOMDEL);SUZ12(HOMDEL);KMT2C(HOMDEL)			HDAC9(AMP)		KDM5A(HOMDEL);KDM6A(HOMDEL);KDM6A(HOMDEL);NCOR1(Stopgain)		KMT2C(HOMDEL);KMT2C(HOMDEL)					EZH2(AMP);KMT2D(G908R);KMT2D(G908R)
Wnt_pathway										FZD3(HOMDEL);WNT2(HOMDEL)		CTNNB1(HOMDEL);TLE4(HOMDEL);FZD3(HOMDEL)			LRP5(HOMDEL);CTNNB1(HOMDEL);TCF7L1(HOMDEL)		WIF1(HOMDEL)	FZD3(AMP)	SFRP1(HOMDEL);SFRP4(HOMDEL);RNF43(HOMDEL);ZNRF3(HOMDEL);LRP6(HOMDEL);DKK2(HOMDEL);DKK4(HOMDEL);GSK3B(HOMDEL);CTNNB1(HOMDEL);AXIN2(HOMDEL);TCF7L1(HOMDEL);TCF7L2(HOMDEL);TLE1(HOMDEL);FZD3(HOMDEL);FZD6(AMP);WNT16(HOMDEL);WNT2B(HOMDEL);WNT5A(AMP);WNT8A(HOMDEL);WNT8B(HOMDEL)					CTNNB1(HOMDEL)			WNT5A(AMP)	WNT1(HOMDEL)		TCF7(AMP)	CTNNB1(HOMDEL)	TCF7L2(AMP)	TLE3(AMP)				CTNNB1(HOMDEL)				FZD3(HOMDEL)	CTNNB1(HOMDEL)		TLE2(HOMDEL)			AXIN1(HOMDEL)		SFRP4(AMP);TLE3(AMP);FZD5(AMP);FZD8(AMP);WNT5A(AMP)
RTK_RAS_pathway						ERBB4(AMP);KIT(AMP)						SOS1(HOMDEL);RASA1(HOMDEL)	NTRK3(AMP);CBL(AMP);NF1(AMP);RAF1(AMP)	HRAS(AMP)	FGFR1(HOMDEL);IGF1R(HOMDEL);RET(HOMDEL);NTRK1(HOMDEL);CBL(HOMDEL)				EGFR(HOMDEL);ERBB2(HOMDEL);MET(HOMDEL);PDGFRA(HOMDEL);FGFR1(HOMDEL);FGFR2(HOMDEL);KIT(HOMDEL);IGF1R(HOMDEL);RET(HOMDEL);ROS1(HOMDEL);ALK(HOMDEL);FLT3(HOMDEL);NTRK1(HOMDEL);NTRK2(HOMDEL);NTRK3(HOMDEL);JAK2(HOMDEL);CBL(HOMDEL);SOS1(HOMDEL);NF1(HOMDEL);RASA1(HOMDEL);PTPN11(HOMDEL);KRAS(HOMDEL);RIT1(HOMDEL);ARAF(HOMDEL);RAC1(HOMDEL);MAP2K1(HOMDEL)	SOS1(HOMDEL)		JAK2(HOMDEL)		JAK2(HOMDEL);RASA1(HOMDEL);KRAS(HOMDEL)	ALK(AMP)			MAPK1(HOMDEL)		RET(AMP)	CBL(HOMDEL)		NTRK3(HOMDEL)	ERBB4(K36N)		NF1(HOMDEL)			NTRK1(AMP)			MET(HOMDEL)	JAK2(HOMDEL)						ERBB2(AMP)
Myc_pathway												MGA(HOMDEL)			MYCL(HOMDEL);MGA(HOMDEL)				MAX(HOMDEL);MGA(HOMDEL);MXI1(HOMDEL);MLXIP(HOMDEL)																	MGA(HOMDEL)					MYC(S159L)					MLXIPL(HOMDEL)	MNT(HOMDEL)
Notch_pathway		FBXW7(R512C)	FBXW7(R512C)	NCOR2(D1718Y)		EP300(AMP)				CNTN6(HOMDEL)		CNTN6(HOMDEL)			NOTCH4(HOMDEL);EP300(HOMDEL)			FBXW7(AMP)	CUL1(HOMDEL);NOTCH2(HOMDEL);MAML3(HOMDEL);KAT2B(HOMDEL);EP300(HOMDEL);PSEN2(HOMDEL);NCOR1(HOMDEL);NCOR2(HOMDEL);KDM5A(HOMDEL);FBXW7(HOMDEL)			FBXW7(R361L,R347C)		KDM5A(HOMDEL);FBXW7(R347C)		CNTN6(HOMDEL)	NOTCH1(AMP);NOTCH3(AMP);DNER(AMP)			FBXW7(T345P)						EP300(HOMDEL);FBXW7(HOMDEL)	FBXW7(G470V,Stopgain)	FBXW7(Stopgain,R526Q)				CNTN6(HOMDEL);NCOR1(Stopgain);KDM5A(HOMDEL);FBXW7(R385C)	KAT2B(HOMDEL);FBXW7(R512H)						PSEN2(AMP)
Nrf2_pathway															KEAP1(HOMDEL)				NFE2L2(HOMDEL)				CUL3(V606G)
p53_pathway		TP53(P243L)						ATM(AMP)				TP53(R238H)						MDM2(AMP)	MDM4(HOMDEL);TP53(R325C,R301Q,R300Q);ATM(HOMDEL);RPS6KA3(HOMDEL)		MDM4(HOMDEL)			ATM(HOMDEL)						TP53(M298T)			TP53(R301W)				TP53(R300W)
A1BG
A1CF
A2ML1																			HOMDEL												HOMDEL				HOMDEL
A3GALT2
A4GALT
A4GNT																			HOMDEL
AAAS
AADAC
AADACL2												HOMDEL																														HOMDEL
AADACL3
AADACL4
AADAT																												HOMDEL
AAGAB												HOMDEL
AAK1																			HOMDEL
AAMDC																			HOMDEL
AAMP
AANAT
AAR2																			HOMDEL
AARS1																			HOMDEL
AARS2															HOMDEL				HOMDEL
AASDH
AASDHPPT
AASS																			HOMDEL
AATF																			HOMDEL												HOMDEL
AATK
ABAT
ABCA1															HOMDEL				HOMDEL
ABCA12																								HOMDEL		HOMDEL											HOMDEL				HOMDEL	HOMDEL
ABCA13					AMP									I2788N			HOMDEL																		HOMDEL
ABCA3
ABCA4																	HOMDEL							HOMDEL																		HOMDEL
ABCA5								AMP							HOMDEL				HOMDEL					HOMDEL							HOMDEL					HOMDEL
ABCA7																														AMP
ABCB1												HOMDEL							HOMDEL
ABCB10																			HOMDEL
ABCB11																			HOMDEL
ABCB4												HOMDEL							HOMDEL
ABCB5
ABCB6
ABCB7																			HOMDEL																		HOMDEL
ABCB8								AMP																			AMP																						AMP
ABCB9																			HOMDEL
ABCC1
ABCC10															HOMDEL				HOMDEL
ABCC11																			HOMDEL
ABCC12																			HOMDEL
ABCC2																			HOMDEL							HOMDEL
ABCC3															HOMDEL				HOMDEL
ABCC4
ABCC5															HOMDEL				HOMDEL
ABCC6																																						AMP		AMP
ABCC8															HOMDEL				HOMDEL											AMP
ABCC9																			HOMDEL	HOMDEL																						HOMDEL
ABCD1
ABCD2																			HOMDEL					HOMDEL
ABCD3																																					HOMDEL
ABCD4															HOMDEL
ABCE1																			AMP
ABCF1															HOMDEL
ABCF3																			HOMDEL
ABCG1
ABCG2																			HOMDEL
ABCG4
ABCG5																			HOMDEL
ABCG8						AMP													HOMDEL
ABHD1																			HOMDEL
ABHD10
ABHD11															HOMDEL
ABHD12
ABHD12B
ABHD13
ABHD14B
ABHD15
ABHD16A
ABHD16B
ABHD17A
ABHD17B
ABHD18										HOMDEL
ABHD2															HOMDEL				HOMDEL
ABHD3																			HOMDEL
ABHD4															HOMDEL				HOMDEL
ABHD5						AMP													HOMDEL
ABHD6																			HOMDEL
ABHD8																									AMP																	V482I
ABI1																			HOMDEL	HOMDEL						HOMDEL
ABI2										HOMDEL		HOMDEL							AMP																	HOMDEL
ABI3																			HOMDEL
ABI3BP																			HOMDEL												HOMDEL										HOMDEL	HOMDEL
ABITRAM
ABL1
ABL2																			HOMDEL																										S777A
ABLIM1																			HOMDEL																												HOMDEL
ABLIM2
ABLIM3															HOMDEL				HOMDEL
ABO
ABR																			HOMDEL
ABRA																			HOMDEL							AMP
ABRACL
ABRAXAS1
ABRAXAS2
ABT1																			HOMDEL
ABTB1																																																	AMP
ABTB2																			HOMDEL					HOMDEL											HOMDEL														AMP
ACAA1																			HOMDEL
ACACA												HOMDEL	AMP						HOMDEL					HOMDEL		AMP					HOMDEL					HOMDEL								HOMDEL
ACACB						AMP													HOMDEL
ACAD11
ACAD8
ACAD9													AMP						HOMDEL
ACADL																															HOMDEL
ACADM
ACADS
ACADSB
ACADVL																																																	AMP
ACAN																			HOMDEL											AMP
ACAP1
ACAP2												HOMDEL							HOMDEL		AMP																HOMDEL
ACAP3
ACAT1																			HOMDEL
ACAT2																			HOMDEL
ACBD3
ACBD4															HOMDEL																									AMP
ACBD5
ACBD6																			HOMDEL												HOMDEL
ACCS
ACD															HOMDEL
ACE																			HOMDEL
ACE2												HOMDEL							HOMDEL
ACER1
ACER2																			HOMDEL
ACER3								AMP											HOMDEL												HOMDEL											HOMDEL
ACHE															HOMDEL																									AMP
ACIN1																			HOMDEL																									HOMDEL
ACKR1
ACKR2
ACKR3
ACKR4
ACLY																			HOMDEL													AMP
ACMSD																			HOMDEL																							HOMDEL		HOMDEL
ACO1																			HOMDEL
ACO2
ACOD1																			HOMDEL
ACOT11
ACOT12												HOMDEL							HOMDEL													AMP
ACOT13																																												HOMDEL
ACOT6																			HOMDEL
ACOT7
ACOT8																			HOMDEL																														AMP
ACOT9																			HOMDEL
ACOX1															HOMDEL
ACOX2																			HOMDEL
ACOX3
ACOXL																			HOMDEL															HOMDEL
ACP1
ACP2										HOMDEL									HOMDEL
ACP3																			HOMDEL
ACP4
ACP5
ACP6																			HOMDEL
ACR
ACRBP																			HOMDEL
ACRV1																			HOMDEL
ACSBG1
ACSBG2
ACSF2															HOMDEL
ACSF3															HOMDEL
ACSL1																			HOMDEL
ACSL3																																			HOMDEL
ACSL4																			HOMDEL
ACSL5															HOMDEL				HOMDEL
ACSL6																			HOMDEL
ACSM3																														AMP
ACSM4
ACSM5															HOMDEL
ACSS1																			HOMDEL
ACSS2																			HOMDEL
ACSS3																			HOMDEL																							HOMDEL
ACTA1
ACTA2														AMP										HOMDEL			AMP
ACTB																						K248E
ACTBL2																			HOMDEL
ACTC1																			HOMDEL
ACTG1
ACTL10
ACTL6A												HOMDEL
ACTL6B
ACTL7A															HOMDEL
ACTL7B
ACTL8
ACTL9																											AMP																						AMP
ACTN1										HOMDEL
ACTN2																			HOMDEL
ACTN3
ACTN4															HOMDEL
ACTR10																		HOMDEL							AMP
ACTR1A
ACTR1B
ACTR2																		AMP																	HOMDEL
ACTR3																										HOMDEL
ACTR3B
ACTR5																			HOMDEL
ACTR6
ACTR8																			HOMDEL
ACTRT1
ACTRT2
ACTRT3
ACVR1																			HOMDEL
ACVR1B
ACVR1C																			HOMDEL
ACVR2A																			HOMDEL
ACVR2B
ACVRL1
ACYP1
ACYP2
ADA																			HOMDEL
ADA2																			HOMDEL																												AMP
ADAD1															HOMDEL
ADAD2
ADAL																			HOMDEL
ADAM10																			HOMDEL	HOMDEL						HOMDEL														AMP
ADAM11
ADAM12
ADAM15															HOMDEL
ADAM17													AMP		HOMDEL				HOMDEL																														AMP
ADAM18
ADAM19															HOMDEL				HOMDEL
ADAM2																			HOMDEL
ADAM20																			HOMDEL
ADAM21																			HOMDEL
ADAM22																			HOMDEL												HOMDEL						HOMDEL
ADAM23																															HOMDEL
ADAM28
ADAM30																			HOMDEL
ADAM32										HOMDEL
ADAM33
ADAM7										HOMDEL										HOMDEL													HOMDEL
ADAM8
ADAM9						AMP													HOMDEL																							AMP		HOMDEL
ADAMDEC1															HOMDEL
ADAMTS1																			HOMDEL											AMP
ADAMTS10
ADAMTS12															HOMDEL
ADAMTS13															HOMDEL												AMP
ADAMTS14																			HOMDEL
ADAMTS15																											AMP
ADAMTS16																											AMP
ADAMTS17																			HOMDEL								AMP																R528H
ADAMTS18																			HOMDEL							HOMDEL														AMP
ADAMTS19										HOMDEL									HOMDEL
ADAMTS2																			HOMDEL
ADAMTS20																			HOMDEL												HOMDEL
ADAMTS4																					AMP
ADAMTS5																			HOMDEL
ADAMTS6													AMP						HOMDEL	HOMDEL						HOMDEL
ADAMTS7															HOMDEL															AMP
ADAMTS8																			HOMDEL
ADAMTS9															HOMDEL				HOMDEL
ADAMTSL1													AMP		HOMDEL				HOMDEL					HOMDEL																	HOMDEL								AMP
ADAMTSL2																																		R338H
ADAMTSL3																			HOMDEL												HOMDEL
ADAMTSL4															HOMDEL				HOMDEL
ADAMTSL5
ADAP1															HOMDEL
ADAP2																			HOMDEL
ADAR
ADARB1
ADARB2															AMP
ADAT1																			HOMDEL
ADAT2																																										AMP
ADCK1																			HOMDEL
ADCK2																			HOMDEL
ADCK5
ADCY1																																								AMP					M233T
ADCY10																			HOMDEL																	HOMDEL
ADCY2
ADCY3																			HOMDEL
ADCY4
ADCY5																												HOMDEL
ADCY6																			HOMDEL																														AMP
ADCY7
ADCY8									AMP
ADCY9															HOMDEL
ADCYAP1R1
ADD1
ADD2																																																	AMP
ADD3																			HOMDEL
ADGB																			HOMDEL							AMP															HOMDEL
ADGRA1
ADGRA2
ADGRA3																			HOMDEL
ADGRB1
ADGRB2															HOMDEL
ADGRB3						AMP													HOMDEL							HOMDEL											HOMDEL
ADGRD1																			HOMDEL
ADGRE1
ADGRE2
ADGRE3													AMP																			AMP
ADGRE5
ADGRF1																			HOMDEL
ADGRF2																			HOMDEL						AMP
ADGRF3																			HOMDEL
ADGRF4																			HOMDEL
ADGRF5																			HOMDEL													AMP
ADGRG1
ADGRG2																			HOMDEL																						HOMDEL
ADGRG3																			HOMDEL
ADGRG4																			HOMDEL
ADGRG5																																			HOMDEL
ADGRG6						AMP													HOMDEL												HOMDEL													HOMDEL
ADGRG7																			HOMDEL
ADGRL1
ADGRL2												HOMDEL																													HOMDEL
ADGRL3																			HOMDEL													S106G
ADGRL4																										HOMDEL
ADGRV1										HOMDEL								AMP	HOMDEL																							HOMDEL
ADH4
ADH5																			HOMDEL
ADHFE1																			HOMDEL
ADIJ																			HOMDEL
ADIPOR1
ADIPOR2	P553S																									HOMDEL					HOMDEL
ADIRF
ADK																															HOMDEL
ADM
ADM5
ADNP
ADNP2
ADORA1
ADORA2A
ADORA3																			HOMDEL
ADPGK																			HOMDEL
ADPRH																			HOMDEL
ADPRHL2
ADPRM																			HOMDEL
ADRA1A
ADRA1B
ADRA1D
ADRA2A
ADRA2B																																																	AMP
ADRA2C																											AMP																						AMP
ADRB1																																																	AMP
ADRB2
ADRB3														AMP
ADRM1					R437G												HOMDEL
ADSS1
ADSS2															HOMDEL
ADTRP																										HOMDEL														AMP
AEBP2																			HOMDEL
AEN
AFAP1
AFAP1L1																			HOMDEL
AFAP1L2																			HOMDEL
AFDN												HOMDEL						AMP	HOMDEL
AFF1																			HOMDEL
AFF2																			HOMDEL
AFF3																			HOMDEL											AMP												HOMDEL
AFF4
AFG1L												HOMDEL							HOMDEL																	HOMDEL				AMP
AFG3L2
AFP
AFTPH																			HOMDEL
AGA
AGAP1
AGAP2															HOMDEL
AGAP3																								HOMDEL
AGBL1															HOMDEL				HOMDEL												HOMDEL
AGBL2
AGBL3																			HOMDEL																	HOMDEL
AGBL4
AGBL5																			HOMDEL
AGER															HOMDEL
AGFG1
AGFG2
AGGF1																			HOMDEL																	HOMDEL
AGK																			HOMDEL
AGL																																								AMP
AGMAT																											AMP																						AMP
AGMO																			HOMDEL												HOMDEL
AGO1													AMP
AGO2
AGO3																																				HOMDEL				AMP		HOMDEL
AGO4
AGPAT1
AGPAT2
AGPAT3																														AMP
AGPAT4																			HOMDEL
AGPAT5
AGPS								AMP
AGR2																			HOMDEL
AGRN																												HOMDEL																	H1412P
AGT															HOMDEL
AGTPBP1												HOMDEL														HOMDEL																HOMDEL
AGTR1
AGTR2																								P74S
AGTRAP															HOMDEL
AGXT2																			HOMDEL
AHCTF1												HOMDEL			HOMDEL				HOMDEL												HOMDEL									AMP
AHCY
AHCYL1																															HOMDEL
AHCYL2																			HOMDEL					HOMDEL																		HOMDEL
AHDC1
AHI1																			HOMDEL												HOMDEL
AHNAK																			HOMDEL
AHR										HOMDEL									HOMDEL																					AMP	HOMDEL
AHRR
AHSA1										HOMDEL									HOMDEL
AHSG																			HOMDEL
AHSP
AICDA																			HOMDEL							AMP
AIDA
AIF1
AIF1L
AIFM1																			HOMDEL
AIFM2
AIFM3
AIG1																			HOMDEL					HOMDEL																									AMP
AIMP1
AIP
AIPL1
AIRE
AJAP1
AJUBA
AK1
AK2																			HOMDEL
AK5
AK7																			HOMDEL
AK8
AK9																			HOMDEL
AKAIN1																			HOMDEL
AKAP1																			HOMDEL
AKAP10												HOMDEL
AKAP11																			HOMDEL					HOMDEL							HOMDEL
AKAP12																			HOMDEL
AKAP13															HOMDEL				HOMDEL												HOMDEL					HOMDEL
AKAP3																			HOMDEL
AKAP4
AKAP6																			HOMDEL
AKAP7
AKAP8
AKAP9										HOMDEL																					HOMDEL
AKIP1
AKIRIN1																																AMP					HOMDEL
AKIRIN2
AKNA															HOMDEL															AMP																			AMP
AKNAD1
AKR1B1
AKR1C3																															HOMDEL
AKR1E2
AKR7L																			HOMDEL
AKT1
AKT1S1
AKT2															HOMDEL
AKT3																			HOMDEL
AKTIP
ALAD
ALAS1																			HOMDEL
ALAS2																			HOMDEL
ALCAM																			HOMDEL
ALDH16A1
ALDH18A1																			HOMDEL
ALDH1A1																			HOMDEL					HOMDEL												HOMDEL	HOMDEL				HOMDEL
ALDH1A2																			HOMDEL
ALDH1A3															HOMDEL				HOMDEL
ALDH1B1
ALDH1L1																			HOMDEL
ALDH1L2																			HOMDEL																							HOMDEL
ALDH3A1
ALDH3A2													AMP						HOMDEL
ALDH3B1															HOMDEL
ALDH3B2																											AMP
ALDH4A1
ALDH5A1
ALDH6A1
ALDH7A1																			HOMDEL																							HOMDEL
ALDH8A1																			HOMDEL
ALDH9A1																			HOMDEL
ALDOB																			HOMDEL
ALDOC															HOMDEL
ALG11																					AMP
ALG12
ALG14
ALG2
ALG3
ALG5																																AMP
ALG6
ALG8																			HOMDEL												HOMDEL						HOMDEL
ALK																			HOMDEL						AMP
ALKBH1																			HOMDEL
ALKBH2																			HOMDEL
ALKBH3																															HOMDEL
ALKBH4
ALKBH5																			HOMDEL
ALKBH6
ALKBH7
ALLC																			HOMDEL													AMP									AMP
ALMS1																		AMP	HOMDEL																							HOMDEL
ALOX12B
ALOX15
ALOX15B
ALOX5
ALOX5AP																			HOMDEL
ALOXE3																			HOMDEL																					AMP
ALPK1																			HOMDEL							HOMDEL
ALPK2																			HOMDEL								AMP
ALPK3																			HOMDEL
ALPL
ALS2																			HOMDEL							HOMDEL											HOMDEL				HOMDEL	HOMDEL
ALS2CL															HOMDEL
ALX1																			HOMDEL
ALX3
ALX4
ALYREF																																																	AMP
AMBN																			HOMDEL
AMBP
AMBRA1												HOMDEL							HOMDEL
AMD1
AMDHD1																			HOMDEL							AMP																		HOMDEL					AMP
AMELX																			HOMDEL		AMP
AMER3
AMFR																			HOMDEL												HOMDEL
AMHR2															HOMDEL
AMIGO2															HOMDEL
AMIGO3																																																	AMP
AMMECR1																			HOMDEL
AMMECR1L																			HOMDEL
AMOT																			HOMDEL							AMP
AMOTL1																			HOMDEL
AMOTL2
AMPD1
AMPD2
AMPD3															HOMDEL				HOMDEL
AMPH																			HOMDEL
AMT																			HOMDEL
AMTN
AMZ1																											AMP
AMZ2						AMP									HOMDEL				HOMDEL
ANAPC1																			HOMDEL
ANAPC10
ANAPC11																																																	AMP
ANAPC15																			HOMDEL
ANAPC2															HOMDEL
ANAPC4																			HOMDEL
ANAPC5																			HOMDEL
ANAPC7																			HOMDEL																	HOMDEL
ANGEL1																			HOMDEL
ANGEL2																															HOMDEL
ANGPT1																			HOMDEL
ANGPT2																			HOMDEL
ANGPT4																			HOMDEL
ANGPTL1																			HOMDEL
ANGPTL2
ANGPTL3										HOMDEL																AMP
ANGPTL4
ANGPTL5																			HOMDEL
ANGPTL6
ANGPTL7
ANGPTL8
ANHX																																										V443M
ANK1																			HOMDEL													AMP
ANK2																			HOMDEL	HOMDEL						HOMDEL
ANK3												HOMDEL						AMP	HOMDEL			V235M		HOMDEL												HOMDEL	HOMDEL			AMP
ANKAR																								HOMDEL																			HOMDEL	HOMDEL
ANKDD1A
ANKEF1
ANKFN1																			HOMDEL
ANKFY1																			HOMDEL
ANKH
ANKHD1																		AMP	HOMDEL					HOMDEL							HOMDEL	AMP				HOMDEL						HOMDEL		HOMDEL
ANKIB1
ANKK1																			HOMDEL																					AMP
ANKLE1
ANKLE2															HOMDEL				HOMDEL
ANKMY1
ANKMY2																			HOMDEL
ANKRA2
ANKRD1																			HOMDEL
ANKRD10																			HOMDEL
ANKRD11															HOMDEL
ANKRD12																			HOMDEL																		HOMDEL					HOMDEL
ANKRD13A																			HOMDEL
ANKRD13B															HOMDEL				HOMDEL
ANKRD13C
ANKRD13D
ANKRD16																			HOMDEL
ANKRD17										HOMDEL									HOMDEL					HOMDEL												HOMDEL	HOMDEL		AMP
ANKRD2																			HOMDEL
ANKRD22																																									AMP
ANKRD24															HOMDEL
ANKRD27
ANKRD28																			HOMDEL
ANKRD29																			HOMDEL									HOMDEL
ANKRD31																			HOMDEL												HOMDEL						HOMDEL			AMP	HOMDEL			HOMDEL
ANKRD33
ANKRD33B
ANKRD34A
ANKRD34B
ANKRD34C																			HOMDEL
ANKRD35
ANKRD39																			HOMDEL
ANKRD40
ANKRD42																			HOMDEL																									HOMDEL
ANKRD44																	HOMDEL
ANKRD49																			HOMDEL
ANKRD50																			HOMDEL
ANKRD52																											AMP
ANKRD53															HOMDEL
ANKRD54																			HOMDEL
ANKRD55																			HOMDEL							HOMDEL
ANKRD6																			HOMDEL
ANKRD61
ANKRD63																																												HOMDEL
ANKRD65
ANKRD9					AMP
ANKS1A																			HOMDEL
ANKS1B										HOMDEL									HOMDEL																							HOMDEL
ANKS3
ANKS4B
ANKS6																			HOMDEL
ANKZF1
ANLN																			HOMDEL																	HOMDEL
ANO1
ANO10																			HOMDEL												HOMDEL										HOMDEL	HOMDEL
ANO3																			HOMDEL																							HOMDEL
ANO4												HOMDEL							HOMDEL							HOMDEL					HOMDEL					HOMDEL					HOMDEL
ANO5																			HOMDEL
ANO6																		AMP	HOMDEL
ANO7
ANO8
ANO9
ANOS1																			HOMDEL
ANP32A
ANP32E																																				HOMDEL
ANPEP															HOMDEL
ANTXR1															HOMDEL				HOMDEL
ANTXR2																			HOMDEL
ANTXRL
ANXA1																			HOMDEL
ANXA10
ANXA11															HOMDEL
ANXA13									AMP									AMP
ANXA2																			HOMDEL
ANXA3																										AMP
ANXA4																			HOMDEL
ANXA5
ANXA6																			HOMDEL
ANXA7
ANXA9																			HOMDEL
AOAH																			HOMDEL
AOC1
AOC2																			HOMDEL
AOC3															HOMDEL				HOMDEL
AOPEP																			HOMDEL
AOX2																			HOMDEL
AOX4																			HOMDEL												HOMDEL					HOMDEL						HOMDEL
AP1AR																																				HOMDEL
AP1B1															HOMDEL				HOMDEL
AP1M1
AP1M2
AP1S1
AP1S2																			HOMDEL																							HOMDEL
AP2A1
AP2A2
AP2B1																			HOMDEL
AP2M1																			HOMDEL
AP2S1															HOMDEL
AP3B1																			HOMDEL												HOMDEL								HOMDEL	AMP
AP3B2																			HOMDEL
AP3D1
AP3M1																				HOMDEL													HOMDEL				HOMDEL				HOMDEL
AP3M2																			HOMDEL
AP3S1
AP3S2
AP4B1																			HOMDEL
AP4E1																			HOMDEL
AP4M1															HOMDEL
AP4S1
AP5B1															HOMDEL
AP5M1																			HOMDEL																		HOMDEL
AP5S1
AP5Z1
APAF1
APBA1																			HOMDEL
APBA2
APBA3
APBB1											V235I								HOMDEL
APBB1IP																										HOMDEL
APBB2																		AMP
APBB3																			HOMDEL
APC2					AMP							HOMDEL																																					AMP
APCDD1
APCDD1L
APEH
APEX1
APEX2																			HOMDEL
APH1A																			HOMDEL
APH1B																			HOMDEL
API5																										HOMDEL														AMP
APIP																			HOMDEL
APLF
APLNR																																																	AMP
APLP1
APLP2																			HOMDEL											AMP
APMAP																			HOMDEL
APOA1															HOMDEL
APOA2
APOA4
APOA5
APOB																			HOMDEL												HOMDEL
APOBEC1																															HOMDEL
APOBEC2
APOBEC3Z3															HOMDEL
APOBEC4																			HOMDEL
APOBR															HOMDEL																									AMP
APOC2
APOC3
APOC4
APOD																			HOMDEL
APOE
APOF
APOH																			HOMDEL
APOL5																			HOMDEL
APOL6
APOOL
APP																			HOMDEL											AMP
APPBP2
APPL1																			HOMDEL																	HOMDEL	HOMDEL
APPL2																		AMP	HOMDEL
APRT
APTX																			HOMDEL
AQP1															HOMDEL
AQP11
AQP2
AQP4																			HOMDEL
AQP5
AQP6
AQP8
AQP9																			HOMDEL
AQR										HOMDEL																HOMDEL
AR																			HOMDEL							HOMDEL
ARAF																			HOMDEL
ARAP1															HOMDEL				HOMDEL
ARAP2																			HOMDEL													AMP
ARAP3																			HOMDEL
ARCN1																			HOMDEL
AREG																																									HOMDEL
AREL1																			HOMDEL
ARF1
ARF4																			HOMDEL
ARF5																										AMP
ARFGAP1																	HOMDEL
ARFGAP2
ARFGAP3												HOMDEL							HOMDEL
ARFGEF1															HOMDEL				HOMDEL							AMP							AMP
ARFGEF2																			HOMDEL
ARFGEF3																			HOMDEL
ARFIP1
ARFIP2
ARFRP1
ARG1															HOMDEL																					HOMDEL
ARG2																			HOMDEL												HOMDEL
ARHGAP1																			HOMDEL
ARHGAP10																			HOMDEL
ARHGAP12										HOMDEL
ARHGAP15																			HOMDEL																					AMP		HOMDEL
ARHGAP17															HOMDEL																					HOMDEL
ARHGAP18
ARHGAP20
ARHGAP21																			HOMDEL							AMP										HOMDEL
ARHGAP22															HOMDEL				HOMDEL
ARHGAP23																			HOMDEL
ARHGAP24																			HOMDEL
ARHGAP26																			HOMDEL
ARHGAP28																			T88M							HOMDEL														AMP
ARHGAP29
ARHGAP30															HOMDEL						AMP
ARHGAP31
ARHGAP32				AMP			AMP		AMP							AMP			HOMDEL	AMP								AMP												AMP
ARHGAP33
ARHGAP35															HOMDEL
ARHGAP36																			HOMDEL
ARHGAP39
ARHGAP4
ARHGAP42																			HOMDEL
ARHGAP44																			HOMDEL									HOMDEL
ARHGAP45
ARHGAP5																			HOMDEL
ARHGAP6																			HOMDEL
ARHGAP8
ARHGDIA
ARHGDIB																			HOMDEL
ARHGDIG
ARHGEF10																			HOMDEL
ARHGEF10L
ARHGEF11										AMP
ARHGEF12																			HOMDEL																											AMP
ARHGEF15
ARHGEF16															HOMDEL
ARHGEF17
ARHGEF19
ARHGEF2															HOMDEL				HOMDEL
ARHGEF25															HOMDEL
ARHGEF26																																																	AMP
ARHGEF28																			HOMDEL			E1647K																		K558E
ARHGEF3																			HOMDEL																					AMP
ARHGEF33																			HOMDEL						AMP
ARHGEF37															HOMDEL				HOMDEL
ARHGEF38																																										HOMDEL
ARHGEF39
ARHGEF4
ARHGEF40															HOMDEL												AMP
ARHGEF5															HOMDEL				HOMDEL
ARHGEF6												HOMDEL							HOMDEL					HOMDEL																		HOMDEL
ARHGEF7																			HOMDEL
ARHGEF9																			HOMDEL
ARID1A																			HOMDEL
ARID1B																			HOMDEL
ARID2																			HOMDEL
ARID3A
ARID3B																			HOMDEL
ARID3C																			HOMDEL
ARID4A						AMP													HOMDEL							HOMDEL														AMP
ARID4B																			HOMDEL							AMP							HOMDEL			HOMDEL	HOMDEL
ARID5A
ARID5B																			HOMDEL							AMP						AMP
ARIH1															AMP				HOMDEL							HOMDEL									HOMDEL														AMP
ARIH2																			HOMDEL
ARL1
ARL10																			HOMDEL
ARL13B																															HOMDEL
ARL14EP																			HOMDEL
ARL14EPL
ARL15										HOMDEL									HOMDEL
ARL16
ARL2BP
ARL3
ARL4C
ARL5B																			HOMDEL
ARL5C																			HOMDEL
ARL6
ARL6IP4															HOMDEL
ARL6IP5																			HOMDEL
ARL8B																																				HOMDEL
ARL9																			HOMDEL
ARMC1
ARMC10																			HOMDEL
ARMC12																			HOMDEL
ARMC2																			HOMDEL
ARMC3																			HOMDEL																	HOMDEL						HOMDEL
ARMC5
ARMC6															HOMDEL
ARMC7
ARMC8												HOMDEL
ARMC9																			AMP												HOMDEL
ARMCX1
ARMCX2
ARMCX3
ARMCX4																			HOMDEL
ARMCX5												HOMDEL							HOMDEL
ARMCX6
ARMH1																			HOMDEL									HOMDEL
ARMH2
ARMH3																			HOMDEL																		HOMDEL					HOMDEL
ARMH4																			HOMDEL
ARMT1
ARNT																			HOMDEL
ARNT2																			HOMDEL																			T135M
ARNTL			R37W																HOMDEL
ARNTL2																								AMP
ARPC1A																			HOMDEL																							AMP
ARPC2
ARPC4																			HOMDEL
ARPC5															HOMDEL				HOMDEL					HOMDEL																									AMP
ARPC5L
ARPIN																			HOMDEL
ARPP21												HOMDEL			HOMDEL				HOMDEL	HOMDEL											HOMDEL		HOMDEL			HOMDEL	HOMDEL			AMP	HOMDEL
ARR3																																																	AMP
ARRB1																			HOMDEL
ARRB2															HOMDEL
ARRDC2
ARRDC3
ARRDC4												HOMDEL
ARRDC5
ARSA
ARSB																			HOMDEL
ARSF																			HOMDEL
ARSG															HOMDEL				HOMDEL
ARSH																			HOMDEL
ARSI
ARSJ
ARSK																			HOMDEL
ART1																			HOMDEL								AMP
ART3
ART4
ART5
ARV1
ARVCF
ARX
AS3MT																			HOMDEL
ASAH1																			HOMDEL
ASAH2												HOMDEL																		AMP
ASAP1									AMP
ASAP2															HOMDEL				HOMDEL
ASB10																											AMP
ASB11																			HOMDEL
ASB12																			HOMDEL
ASB13
ASB14																			HOMDEL
ASB15										HOMDEL									HOMDEL
ASB16
ASB17
ASB18
ASB2																			HOMDEL
ASB3																			HOMDEL
ASB4																			HOMDEL												HOMDEL
ASB5																			HOMDEL
ASB6
ASB7																			HOMDEL
ASB8															HOMDEL				HOMDEL
ASB9
ASCC1												HOMDEL						AMP													HOMDEL
ASCC2																			HOMDEL											AMP
ASCC3																			HOMDEL												HOMDEL									AMP
ASCL1
ASCL2
ASCL3																			HOMDEL
ASCL4
ASF1A										HOMDEL																HOMDEL
ASGR2																																																	AMP
ASH1L												HOMDEL			HOMDEL				HOMDEL
ASH2L												HOMDEL							HOMDEL
ASIC1
ASIC2																			HOMDEL
ASIC3
ASIC4															HOMDEL												AMP
ASIC5
ASIP
ASMT
ASMTL															HOMDEL
ASNS																			HOMDEL
ASNSD1
ASPA																																				HOMDEL	HOMDEL
ASPDH
ASPG
ASPH										HOMDEL									HOMDEL
ASPHD1
ASPHD2
ASPM																			HOMDEL
ASPN																																				HOMDEL
ASPRV1
ASPSCR1
ASRGL1
ASS1																			HOMDEL
ASTE1
ASTL																			HOMDEL
ASTN1																			HOMDEL							HOMDEL
ASTN2																			HOMDEL
ASXL1																			HOMDEL												HOMDEL	AMP				HOMDEL
ASXL2																			HOMDEL
ASXL3																			HOMDEL												HOMDEL									AMP
ASZ1										HOMDEL		HOMDEL								HOMDEL																HOMDEL	HOMDEL				HOMDEL	HOMDEL
ATAD1
ATAD2										HOMDEL
ATAD2B										AMP									HOMDEL
ATAD3A
ATAD5																																					HOMDEL
ATAT1																														AMP										L130R
ATCAY
ATE1																			HOMDEL					HOMDEL
ATF1																								AMP
ATF2																			HOMDEL
ATF3
ATF4
ATF6										HOMDEL		HOMDEL																			HOMDEL						HOMDEL
ATF6B															HOMDEL
ATF7IP										HOMDEL									HOMDEL
ATF7IP2
ATG10																			HOMDEL
ATG101
ATG12
ATG13																			HOMDEL
ATG14																			HOMDEL
ATG16L1																																								AMP
ATG16L2																			HOMDEL											AMP
ATG2A															HOMDEL
ATG2B												HOMDEL							HOMDEL							HOMDEL										HOMDEL								HOMDEL
ATG3										HOMDEL									HOMDEL																	HOMDEL								HOMDEL				HOMDEL
ATG4A												HOMDEL							HOMDEL
ATG4B																																								AMP
ATG4C
ATG4D
ATG5
ATG7																			HOMDEL
ATG9A															HOMDEL
ATG9B
ATIC
ATL1																																								AMP
ATL2																			HOMDEL	HOMDEL
ATL3
ATM								AMP											HOMDEL					HOMDEL
ATMIN																			HOMDEL
ATOH1
ATOX1																			HOMDEL
ATP10A																		AMP	HOMDEL
ATP10B															HOMDEL				HOMDEL											E902K
ATP10D
ATP11A															HOMDEL				HOMDEL		AMP											AMP
ATP11B				A1068V															HOMDEL					HOMDEL																	HOMDEL
ATP11C																										HOMDEL
ATP12A
ATP13A1															HOMDEL
ATP13A2
ATP13A3										HOMDEL		HOMDEL							HOMDEL					HOMDEL												HOMDEL	HOMDEL					HOMDEL	HOMDEL
ATP13A4						AMP												AMP	HOMDEL																					AMP	HOMDEL	HOMDEL		HOMDEL
ATP13A5																			HOMDEL												HOMDEL
ATP1A1																			HOMDEL
ATP1A2															HOMDEL				AMP								AMP																						AMP
ATP1A3
ATP1B1																			HOMDEL
ATP1B2
ATP1B3
ATP1B4																			HOMDEL
ATP23
ATP2A1
ATP2A2													AMP						HOMDEL							AMP									HOMDEL														AMP
ATP2A3																			HOMDEL
ATP2B1										HOMDEL									HOMDEL																	HOMDEL
ATP2B2																			HOMDEL
ATP2B3				HOMDEL																																											HOMDEL
ATP2B4															HOMDEL				HOMDEL		HOMDEL
ATP2C1												HOMDEL							HOMDEL												HOMDEL				HOMDEL
ATP2C2																			HOMDEL
ATP4A
ATP4B																			HOMDEL
ATP5F1A																															HOMDEL
ATP5F1B
ATP5F1C
ATP5F1E
ATP5IF1																			HOMDEL
ATP5MC1
ATP5PB																																								AMP		HOMDEL
ATP5PF
ATP6AP1
ATP6AP2																			HOMDEL
ATP6V0A1																			HOMDEL
ATP6V0A2													AMP						HOMDEL																	HOMDEL								HOMDEL
ATP6V0A4																			HOMDEL
ATP6V0B															HOMDEL				HOMDEL
ATP6V0C
ATP6V0D1
ATP6V0D2																			HOMDEL
ATP6V0E1																			HOMDEL					HOMDEL
ATP6V1A																			HOMDEL
ATP6V1B1																			HOMDEL
ATP6V1B2
ATP6V1C1																		AMP																			HOMDEL					HOMDEL		HOMDEL
ATP6V1C2																			HOMDEL
ATP6V1D																																								AMP
ATP6V1F
ATP6V1FNB
ATP6V1G2
ATP6V1H																			HOMDEL					HOMDEL																AMP
ATP7A																										AMP									HOMDEL
ATP7B																			HOMDEL																						AMP
ATP8A1									AMP
ATP8A2																			HOMDEL												HOMDEL
ATP8B1																			HOMDEL												HOMDEL
ATP8B2
ATP8B4																			HOMDEL																					AMP
ATP9A
ATP9B												HOMDEL						AMP	HOMDEL																						HOMDEL	HOMDEL
ATPAF1												HOMDEL																				AMP				HOMDEL
ATPAF2																			HOMDEL
ATPSCKMT
ATR																			HOMDEL																		HOMDEL
ATRAID
ATRIP																			HOMDEL
ATRN													AMP						HOMDEL
ATRNL1																			HOMDEL																		HOMDEL					HOMDEL
ATRX																			HOMDEL
ATXN1																																																	AMP
ATXN10																			HOMDEL
ATXN1L															HOMDEL															AMP
ATXN2																			HOMDEL											V1077I											HOMDEL
ATXN2L
ATXN7																			HOMDEL
ATXN7L1
ATXN7L2
ATXN7L3															HOMDEL
AUH																			HOMDEL																	HOMDEL						HOMDEL
AUNIP
AUP1
AURKA
AURKAIP1
AURKB																			HOMDEL
AUTS2																														AMP										AMP
AVEN																			HOMDEL												HOMDEL
AVIL
AVL9																			HOMDEL
AVP
AVPI1
AVPR1A
AVPR1B																			HOMDEL		HOMDEL
AVPR2
AWAT1
AWAT2																			HOMDEL
AXDND1																			HOMDEL							AMP
AXIN1																																															HOMDEL
AXIN2																			HOMDEL
AXL
AZGP1																			HOMDEL
AZI2										HOMDEL									HOMDEL
AZIN1
AZIN2																			HOMDEL
B2M																			HOMDEL
B3GALNT2																			HOMDEL
B3GALT1
B3GALT2																					HOMDEL
B3GALT5																														AMP
B3GALT6
B3GAT1																											AMP
B3GAT2
B3GAT3
B3GLCT																			HOMDEL					HOMDEL																		HOMDEL
B3GNT2																			HOMDEL
B3GNT3
B3GNT4
B3GNT5
B3GNT6
B4GALNT1															HOMDEL
B4GALNT2																			HOMDEL
B4GALNT3															HOMDEL				HOMDEL
B4GALNT4
B4GALT1																			HOMDEL
B4GALT2
B4GALT3																					AMP
B4GALT4
B4GALT5																			HOMDEL
B4GALT6																			HOMDEL																													HOMDEL
B4GALT7
B4GAT1
B9D1
BAALC
BAAT
BABAM1
BABAM2																			HOMDEL
BACE1																			HOMDEL
BACE2
BACH1																										AMP
BACH2																			HOMDEL
BAD
BAG1
BAG2
BAG3
BAG4																			HOMDEL
BAG5
BAG6															HOMDEL
BAHCC1
BAHD1
BAIAP2
BAIAP2L1																			HOMDEL			Stopgain
BAIAP2L2
BAIAP3
BAK1															HOMDEL
BAMBI																			HOMDEL
BANF2																			HOMDEL
BANK1
BANP																			HOMDEL
BAP1																			HOMDEL					HOMDEL
BARD1																										AMP
BARHL1
BARHL2
BARX2
BASP1
BAX																			HOMDEL
BAZ1A																			HOMDEL
BAZ1B												HOMDEL																									HOMDEL			AMP
BAZ2A															HOMDEL
BAZ2B																			HOMDEL					HOMDEL																AMP				HOMDEL
BBOF1																		AMP
BBOX1																			HOMDEL
BBS10
BBS12
BBS2
BBS7																			HOMDEL					HOMDEL
BBS9																								HOMDEL								AMP
BBX																			HOMDEL
BCAM
BCAN																																						AMP											AMP
BCAP29
BCAP31
BCAR1
BCAR3
BCAS1															HOMDEL
BCAS2																			HOMDEL
BCAS3																			HOMDEL							HOMDEL										HOMDEL
BCAT1																			HOMDEL
BCAT2															HOMDEL
BCCIP																																AMP
BCDIN3D									AMP
BCHE
BCKDHB																			HOMDEL
BCKDK															HOMDEL
BCL10
BCL11A																			HOMDEL
BCL11B
BCL2
BCL2A1
BCL2L1
BCL2L11																																		HOMDEL
BCL2L13
BCL2L14																			HOMDEL
BCL2L15																			HOMDEL
BCL3
BCL6																			HOMDEL
BCL6B																								HOMDEL
BCL7A																			HOMDEL
BCL7B
BCL7C															HOMDEL
BCL9															HOMDEL				HOMDEL
BCL9L				HOMDEL											HOMDEL
BCLAF1										HOMDEL
BCLAF3												HOMDEL							HOMDEL
BCO1															HOMDEL				HOMDEL
BCO2
BCOR																			HOMDEL
BCORL1	Stopgain																		HOMDEL
BCR																			HOMDEL
BCS1L															HOMDEL
BDH1
BDH2																			HOMDEL												HOMDEL											HOMDEL
BDKRB2															HOMDEL
BDNF
BDP1																			HOMDEL					HOMDEL							HOMDEL
BEAN1
BECN2																			HOMDEL
BEGAIN
BEND2																			HOMDEL
BEND3
BEND4
BEND6										HOMDEL		HOMDEL							HOMDEL					HOMDEL												HOMDEL
BEND7
BEST2															HOMDEL
BEST3
BEST4																																																	AMP
BET1																																				HOMDEL
BET1L																																			HOMDEL
BEX3
BEX4																			HOMDEL
BEX5
BFAR
BFSP1																			HOMDEL
BGN
BHLHA15
BHLHB9
BHLHE40																			HOMDEL
BHMG1
BHMT																			HOMDEL
BHMT2																			HOMDEL
BICC1																		AMP								HOMDEL																HOMDEL
BICD1																			HOMDEL													AMP
BICD2
BICDL1																			HOMDEL
BICDL2																																																	AMP
BICRAL																			HOMDEL																		HOMDEL
BID																			HOMDEL
BIN1																			HOMDEL																					E51D
BIN2															HOMDEL
BIN3															HOMDEL
BIRC2																			HOMDEL
BIRC3																			HOMDEL
BIRC6																			HOMDEL	HOMDEL						HOMDEL											HOMDEL
BIRC7
BLK															HOMDEL				AMP
BLM																			HOMDEL
BLMH																			HOMDEL
BLNK																		AMP	HOMDEL
BLOC1S2																										AMP
BLOC1S3
BLOC1S4																																															HOMDEL		AMP
BLOC1S5																															HOMDEL
BLOC1S6
BLVRA															HOMDEL				HOMDEL
BLVRB
BLZF1																																					HOMDEL
BMERB1
BMF																			HOMDEL
BMP1
BMP10															HOMDEL
BMP15																			HOMDEL
BMP2																			HOMDEL
BMP2K										HOMDEL																HOMDEL									HOMDEL					AMP		HOMDEL
BMP3
BMP4
BMP5																			HOMDEL
BMP6
BMP7
BMPER																			HOMDEL
BMPR1A																															HOMDEL
BMPR1B																			HOMDEL
BMPR2																			HOMDEL																	HOMDEL	HOMDEL							HOMDEL
BMS1																			HOMDEL
BMT2
BMX																			HOMDEL		AMP
BNC1
BNC2													AMP						HOMDEL
BNIP1																			HOMDEL
BNIP2
BNIP3
BNIP5																			HOMDEL
BNIPL																			HOMDEL
BOC															HOMDEL				HOMDEL
BOD1L1																			HOMDEL																	HOMDEL	HOMDEL					HOMDEL		HOMDEL
BOLA1															HOMDEL
BOLA3																			HOMDEL
BOLL
BORA
BORCS5																			HOMDEL
BORCS6
BORCS8
BPGM
BPHL																			HOMDEL
BPI																			HOMDEL											AMP									R476Q
BPIFA1																			HOMDEL
BPIFA2																			HOMDEL
BPIFA3															HOMDEL				HOMDEL
BPIFB1																			HOMDEL
BPIFB2
BPIFB3																			HOMDEL																		HOMDEL
BPIFB4																			HOMDEL
BPIFB6																			HOMDEL
BPIFC																			HOMDEL
BPNT1																			HOMDEL
BPTF																			HOMDEL					HOMDEL												HOMDEL				AMP		HOMDEL
BRAF
BRAP																			HOMDEL																		HOMDEL
BRAT1															HOMDEL												AMP
BRCA1																			HOMDEL																									HOMDEL
BRCA2																			HOMDEL																	HOMDEL				AMP		AMP
BRD1
BRD2
BRD3
BRD4
BRD7																			HOMDEL
BRD8																			HOMDEL																		HOMDEL	G201R
BRD9
BRDT
BRF1															AMP												AMP																						AMP
BRF2
BRI3
BRICD5
BRINP1
BRINP2																			HOMDEL
BRINP3																					HOMDEL
BRIP1																										HOMDEL							HOMDEL
BRIX1
BRK1
BRMS1
BRMS1L																																					HOMDEL					HOMDEL
BROX												HOMDEL						AMP
BRPF1															HOMDEL				HOMDEL
BRPF3																			HOMDEL
BRS3																			HOMDEL
BRSK1																			HOMDEL
BRSK2
BRWD1																										HOMDEL
BRWD3																			HOMDEL							HOMDEL																HOMDEL
BSCL2																			HOMDEL
BSDC1																			HOMDEL																											S191P
BSN															HOMDEL															AMP
BSND																																																	AMP
BSPRY													AMP						HOMDEL
BST1																			HOMDEL
BST2
BSX
BTAF1												HOMDEL							HOMDEL					HOMDEL							HOMDEL						HOMDEL
BTBD1																			HOMDEL					HOMDEL
BTBD10																			HOMDEL																					AMP
BTBD11																			HOMDEL
BTBD16																																AMP
BTBD17
BTBD18																			HOMDEL
BTBD19
BTBD3																			HOMDEL
BTBD6
BTBD7
BTBD8																																	HOMDEL				HOMDEL
BTBD9																			HOMDEL							AMP
BTC								AMP											HOMDEL					HOMDEL																		HOMDEL		HOMDEL
BTD																			HOMDEL
BTF3																																					HOMDEL
BTF3L4
BTG1
BTG2																					HOMDEL
BTG3																			HOMDEL
BTG4
BTK																			HOMDEL
BTLA																			HOMDEL
BTN1A1																			HOMDEL																	HOMDEL
BTN2A2																			HOMDEL
BTNL2
BTNL9																			HOMDEL
BTRC																			HOMDEL																							HOMDEL
BUB1																			HOMDEL																	HOMDEL						HOMDEL
BUB1B										AMP									HOMDEL
BUB3
BUD13																			HOMDEL
BUD23
BVES																			HOMDEL												HOMDEL
BYSL
BZW1
BZW2																			HOMDEL
C10H12orf45
C10H12orf56
C10H12orf66
C10H22orf23
C10H2orf42
C10H2orf49																			HOMDEL
C10H2orf73
C10orf99
C11H5orf15																			HOMDEL
C11H5orf24
C11H5orf63
C11H9orf131
C11H9orf24																			HOMDEL
C11H9orf43																																										HOMDEL
C11H9orf72																			HOMDEL
C11orf1
C12H6orf120																																																	AMP
C12H6orf132																			HOMDEL
C12H6orf136
C12H6orf15
C12H6orf163																			HOMDEL
C12H6orf89																			HOMDEL
C12orf43																			HOMDEL
C14H1orf35
C14H7orf31										HOMDEL
C14orf132
C15H12orf29
C15H12orf50																			HOMDEL
C15H1orf109
C15H1orf185
C15H1orf50																								AMP
C15H4orf45																			HOMDEL
C15H4orf46
C15orf65
C16H4orf47
C16H8orf48																										AMP
C16orf96
C17H1orf162
C17H1orf56																														T282S
C17H1orf68																			HOMDEL
C17H2orf50
C17H2orf68
C17H2orf78															HOMDEL
C18H11orf24															HOMDEL
C18H11orf49
C18H11orf74																			HOMDEL
C18H11orf80
C18H11orf86															HOMDEL
C18H11orf91
C18H11orf94
C18H11orf95
C18H7orf57										HOMDEL
C19H2orf76																			HOMDEL
C19H4orf33
C19orf25																																								AMP									AMP
C1D																								HOMDEL																				HOMDEL
C1GALT1																			HOMDEL																						HOMDEL
C1GALT1C1
C1H18orf54																																												HOMDEL
C1H18orf63										HOMDEL		HOMDEL																			HOMDEL										HOMDEL
C1H19orf12
C1H19orf47
C1H19orf54																			HOMDEL
C1H19orf81
C1H6orf118										HOMDEL									HOMDEL																		HOMDEL							HOMDEL
C1H9orf135																			HOMDEL
C1H9orf40
C1H9orf64
C1H9orf85
C1QA
C1QB
C1QBP
C1QC
C1QL1																																																	AMP
C1QL2
C1QL4																																																	AMP
C1QTNF1
C1QTNF12															HOMDEL
C1QTNF2
C1QTNF5
C1QTNF6
C1QTNF7																			HOMDEL
C1R
C1RL																			HOMDEL
C1S															HOMDEL																													HOMDEL
C1orf100																			HOMDEL
C1orf232
C1orf54
C2															HOMDEL
C20H19orf38
C20H19orf44
C20H19orf53
C20H19orf57
C20H19orf67
C20H19orf71																																								AMP
C20H3orf14																																			HOMDEL
C20H3orf18
C20H3orf20																			HOMDEL
C20H3orf22
C20H3orf49
C20H3orf62
C20H3orf67																			HOMDEL																					AMP
C20H3orf84
C20orf202																			HOMDEL
C20orf204
C20orf27
C21H11orf16																			HOMDEL
C21H11orf42
C21H11orf54
C21H11orf97
C23H3orf33
C24H20orf141
C24H20orf194						AMP													HOMDEL																									HOMDEL
C24H20orf85
C24H20orf96
C25H2orf72
C25H8orf74																			HOMDEL
C26H12orf65
C26H22orf15
C26H22orf31															HOMDEL
C26H22orf39
C26H5orf52																			HOMDEL
C27H12orf10																																			HOMDEL
C27H12orf4																															HOMDEL
C27H12orf40
C27H12orf57
C27H12orf60
C27H12orf71
C28H10orf120
C28H10orf53
C28H10orf62
C28H10orf71																			HOMDEL
C28H10orf90																															HOMDEL
C29H8orf34										HOMDEL									HOMDEL	HOMDEL											HOMDEL										HOMDEL
C29H8orf37
C2CD2
C2CD2L
C2CD3																			HOMDEL							HOMDEL
C2CD4C
C2CD5										HOMDEL									HOMDEL																	HOMDEL
C2CD6										HOMDEL
C2H16orf78																			HOMDEL
C2H1orf158																																																	AMP
C2H5orf46																			HOMDEL
C2orf66
C2orf92																			HOMDEL
C3
C30H15orf39
C30H15orf41																			HOMDEL																	HOMDEL	HOMDEL			AMP				HOMDEL			HOMDEL		AMP
C30H15orf48																										AMP
C30H15orf61
C30H15orf62
C31H21orf58
C31H21orf62																														AMP
C31H21orf91																														AMP
C32H4orf17															HOMDEL
C32H4orf36																			HOMDEL
C32H4orf54															HOMDEL																																		AMP
C33H3orf38
C33H3orf52																			HOMDEL
C34H3orf70
C34H5orf49
C35H6orf201
C35H6orf52																			HOMDEL													AMP
C35H6orf62													AMP
C37H2orf69
C37H2orf80
C37H2orf88																			HOMDEL
C3AR1																			HOMDEL
C3H4orf19
C3orf85																			HOMDEL
C4BPA																			HOMDEL
C4BPB															HOMDEL
C4H1orf131																			HOMDEL
C4H1orf198
C4H5orf22
C4H5orf51										HOMDEL
C5																																										AMP							AMP
C5AR1
C5AR2
C5H11orf52
C5H11orf53																			HOMDEL
C5H11orf65																			HOMDEL
C5H11orf71
C5H11orf87																																																	AMP
C5H11orf88
C5H16orf46																			HOMDEL
C5H16orf70																			HOMDEL
C5H16orf74
C5H16orf86
C5H1orf141
C5H1orf159
C5H1orf174
C5H1orf87																								HOMDEL
C5orf34																																				HOMDEL
C6																			HOMDEL
C6H16orf54								AMP
C6H16orf58															HOMDEL
C6H16orf71
C6H16orf72
C6H16orf82
C6H16orf89
C6H16orf90
C6H16orf92															HOMDEL
C6H1orf146
C6H1orf194
C6H1orf52
C6H7orf26																			HOMDEL
C6H7orf50
C6orf58																			HOMDEL
C7																		AMP	HOMDEL					HOMDEL							HOMDEL
C7H18orf21
C7H18orf25																			HOMDEL
C7H18orf32
C7H1orf112																			HOMDEL
C7H1orf116
C7H1orf21																			HOMDEL
C7H1orf43																			HOMDEL
C7H1orf53
C7H1orf74																			HOMDEL
C7orf25
C8A
C8B											G173S
C8G															HOMDEL
C8H14orf180
C8H14orf39																																											HOMDEL
C8H14orf93																			HOMDEL
C8orf88																																AMP									HOMDEL
C8orf89
C9
C9H17orf58
C9H17orf64															HOMDEL
C9H17orf67																			HOMDEL
C9H17orf75																			HOMDEL														HOMDEL				HOMDEL
C9H17orf78
C9H17orf80																			HOMDEL
C9H17orf98															HOMDEL				HOMDEL
C9H17orf99
C9orf116
C9orf153																			HOMDEL
C9orf50
C9orf78															HOMDEL				HOMDEL
CA1
CA10																			HOMDEL
CA11
CA12																			HOMDEL
CA13
CA14																			HOMDEL
CA2																			HOMDEL
CA4
CA5A																			HOMDEL
CA5B																			HOMDEL
CA6																			HOMDEL
CA7																			HOMDEL
CA8																			HOMDEL
CA9																			HOMDEL
CAAP1																								HOMDEL
CAB39
CAB39L
CABCOCO1												HOMDEL
CABIN1																			HOMDEL
CABLES1																			HOMDEL
CABLES2																	HOMDEL
CABP2
CABP4															HOMDEL
CABP5
CABP7
CABYR															HOMDEL				HOMDEL																					T104M				L116F
CACHD1												HOMDEL	AMP																		HOMDEL
CACNA1A											H2226P
CACNA1B																			HOMDEL
CACNA1C															HOMDEL											AMP
CACNA1D																			HOMDEL																							HOMDEL
CACNA1E																			HOMDEL																														AMP
CACNA1F																			HOMDEL
CACNA1G																			HOMDEL
CACNA1H				HOMDEL
CACNA1I
CACNA1S
CACNA2D1										HOMDEL								AMP	HOMDEL																							HOMDEL
CACNA2D2															HOMDEL				HOMDEL
CACNA2D3																										HOMDEL					HOMDEL													HOMDEL
CACNB1
CACNB2																			HOMDEL																							HOMDEL		HOMDEL
CACNB3																																																	AMP
CACNB4																			HOMDEL
CACNG1																																				F148L
CACNG2
CACNG3
CACNG4
CACNG5																			HOMDEL
CACNG6																			HOMDEL
CACNG8
CACTIN
CACUL1
CACYBP																			HOMDEL
CAD															HOMDEL				HOMDEL
CADM1																			HOMDEL
CADM2
CADM3
CADM4																																															HOMDEL
CADPS																			HOMDEL																					AMP
CADPS2										HOMDEL									HOMDEL
CAFA-T2R12																			HOMDEL												HOMDEL
CAFA-T2R2
CAFA-T2R43																			HOMDEL
CAGE1																			HOMDEL					HOMDEL												HOMDEL	HOMDEL							HOMDEL
CALB1																																																	AMP
CALB2
CALCA																			HOMDEL
CALCB
CALCOCO1
CALCOCO2																			HOMDEL
CALCR
CALCRL												HOMDEL							HOMDEL
CALD1																			HOMDEL
CALHM1
CALHM3
CALHM4																			HOMDEL
CALHM5																			HOMDEL
CALHM6
CALM1																			HOMDEL
CALML4
CALML5
CALML6
CALN1
CALR																										AMP
CALR3
CALY
CAMK1															HOMDEL				HOMDEL
CAMK1D																			HOMDEL
CAMK1G																			HOMDEL
CAMK2A															HOMDEL				HOMDEL
CAMK2D										HOMDEL										HOMDEL				HOMDEL
CAMK2G
CAMK4																			HOMDEL						AMP							AMP
CAMKK1																			HOMDEL
CAMKK2																			HOMDEL
CAMKMT																			HOMDEL
CAMKV															HOMDEL										AMP
CAMLG
CAMP
CAMSAP1																												HOMDEL
CAMSAP2
CAMTA1																			HOMDEL
CAMTA2															HOMDEL									AMP						AMP
CAND1												HOMDEL	AMP																							HOMDEL	HOMDEL
CAND2																			HOMDEL
CANF2
CANFAMV1R558
CANX																			HOMDEL
CAP2																			HOMDEL
CAPG
CAPN1															HOMDEL
CAPN10
CAPN11																			HOMDEL
CAPN12
CAPN13																			HOMDEL
CAPN14																			HOMDEL
CAPN15																								HOMDEL
CAPN2
CAPN3
CAPN5
CAPN6																			HOMDEL
CAPN7										HOMDEL
CAPN8																																					AMP
CAPN9															HOMDEL				HOMDEL
CAPNS1
CAPRIN1																			HOMDEL							HOMDEL														AMP
CAPRIN2						AMP				HOMDEL		HOMDEL						AMP	HOMDEL							AMP											HOMDEL				HOMDEL			HOMDEL
CAPS
CAPS2																															HOMDEL						HOMDEL				HOMDEL			HOMDEL
CAPZA2
CAPZA3
CAPZB																			HOMDEL
CARD10																																			HOMDEL
CARD11															HOMDEL											HOMDEL
CARD14
CARD6																															HOMDEL
CARD9															HOMDEL
CARF												HOMDEL							HOMDEL
CARHSP1
CARM1															HOMDEL
CARMIL1															HOMDEL				HOMDEL
CARMIL2															HOMDEL															R473S
CARMIL3
CARNMT1																			HOMDEL					HOMDEL							HOMDEL										HOMDEL
CARNS1
CARS1
CARS2																			HOMDEL
CARTPT									AMP
CASC1										HOMDEL
CASC3															HOMDEL
CASC4
CASD1																			HOMDEL																					AMP
CASK																	HOMDEL		HOMDEL
CASKIN2
CASP12
CASP14
CASP2															HOMDEL				HOMDEL
CASP3
CASP4												HOMDEL							HOMDEL
CASP6																			HOMDEL
CASP7															HOMDEL				HOMDEL
CASP8																			HOMDEL
CASP8AP2
CASP9																			HOMDEL
CASQ1
CASQ2																			HOMDEL
CASR																			HOMDEL
CASS4
CAST																			HOMDEL							AMP
CASZ1
CAT																			HOMDEL
CATIP
CATSPER1															HOMDEL
CATSPER2																			HOMDEL												HOMDEL
CATSPER3																			HOMDEL																														AMP
CATSPER4															HOMDEL				HOMDEL
CATSPERB																																				HOMDEL	HOMDEL			AMP
CATSPERD												HOMDEL																			HOMDEL	AMP			HOMDEL
CATSPERE
CATSPERG
CAV1
CAV2
CAV3
CAVIN1
CAVIN3
CAVIN4																			HOMDEL
CBARP
CBD103																			HOMDEL
CBD107																			HOMDEL												HOMDEL
CBD113
CBD130																			HOMDEL
CBD131
CBD135
CBD138																															HOMDEL									AMP
CBD140
CBFA2T2
CBFA2T3															HOMDEL
CBFB
CBL													AMP		HOMDEL				HOMDEL												HOMDEL
CBLB												HOMDEL							HOMDEL							HOMDEL
CBLC
CBLIF																			HOMDEL
CBLL1																			HOMDEL
CBLN1
CBLN2
CBLN4
CBR3
CBR4
CBWD1																			HOMDEL												HOMDEL
CBX1
CBX2
CBX3
CBX4
CBX5																										HOMDEL
CBX6
CBX7
CBX8
CBY1																			HOMDEL
CBY3
CC2D1A															HOMDEL
CC2D1B
CC2D2A																			HOMDEL							AMP
CC2D2B
CCAR1																			HOMDEL
CCAR2
CCBE1																			HOMDEL
CCDC102B
CCDC103
CCDC105										HOMDEL
CCDC106
CCDC107																			HOMDEL
CCDC110
CCDC112
CCDC113																			HOMDEL
CCDC114
CCDC116
CCDC117
CCDC12
CCDC120
CCDC122																			HOMDEL
CCDC124
CCDC125																			HOMDEL
CCDC126
CCDC127
CCDC130
CCDC134
CCDC136																			HOMDEL
CCDC137
CCDC138																			HOMDEL
CCDC14												HOMDEL							HOMDEL																	HOMDEL
CCDC141																			HOMDEL							HOMDEL
CCDC142
CCDC146																			HOMDEL
CCDC148																			HOMDEL																HOMDEL	HOMDEL	HOMDEL
CCDC149
CCDC15
CCDC150
CCDC151
CCDC152																																										HOMDEL
CCDC153																			HOMDEL
CCDC154
CCDC155																																								T458M
CCDC157																			HOMDEL
CCDC158																										AMP					HOMDEL
CCDC159
CCDC160
CCDC166
CCDC167																			HOMDEL
CCDC17
CCDC170																			HOMDEL
CCDC171																			HOMDEL					HOMDEL
CCDC172
CCDC173
CCDC174																			HOMDEL
CCDC175																																					HOMDEL
CCDC177
CCDC178																			HOMDEL												HOMDEL
CCDC179
CCDC18
CCDC180															HOMDEL				HOMDEL																					AMP
CCDC181																																					HOMDEL
CCDC182
CCDC184
CCDC186																			HOMDEL
CCDC187
CCDC188
CCDC189
CCDC190
CCDC191															HOMDEL
CCDC192										HOMDEL									HOMDEL
CCDC195
CCDC196												HOMDEL
CCDC197
CCDC198																			HOMDEL																					AMP
CCDC22
CCDC27
CCDC28A
CCDC28B
CCDC3																			HOMDEL
CCDC30						AMP												AMP																								HOMDEL		HOMDEL
CCDC32
CCDC33															HOMDEL				HOMDEL
CCDC34																			HOMDEL
CCDC36
CCDC38
CCDC39																																								AMP
CCDC42
CCDC43
CCDC47																			HOMDEL
CCDC50																			HOMDEL
CCDC51																			HOMDEL
CCDC54
CCDC57																																																	AMP
CCDC58
CCDC59
CCDC6													AMP						HOMDEL
CCDC60																			HOMDEL
CCDC61
CCDC62																															HOMDEL
CCDC63															HOMDEL				HOMDEL													AMP
CCDC65																			HOMDEL
CCDC66																			HOMDEL
CCDC68													AMP						HOMDEL
CCDC69																			HOMDEL
CCDC70																														AMP
CCDC71															HOMDEL
CCDC73																			AMP
[truncated: 12,814 more rows]
[truncated: 548 more columns]

## Sheet: MutationSigLevelTumorType
Identification of significantly recurrent mutant genes within a tumor type (related to Figure 3a).
Tumor_type	Ensembl_id	Gene_name	Number of samples with mutant gene	Number of samples with wild type gene	Number of samples with other mutant genes	Number of samples without other mutant genes	p-value	BH adjusted p-value
MT	ENSCAFG00000011212	PIK3CA	75	127	408	50092	9.98921e-99	2.50729e-96
MT	ENSCAFG00000015357	KAT6B	18	184	465	50035	1.36965e-12	1.71891e-10
MT	ENSCAFG00000011428	KRAS	15	187	468	50032	1.30892e-09	1.09513e-07
MT	ENSCAFG00000016714	TP53	11	191	472	50028	4.44925e-06	0.000279191
MT	ENSCAFG00000018354	AKT1	9	193	474	50026	0.000153023	0.00640147
MT	ENSCAFG00000008092	NRIP1	9	193	474	50026	0.000153023	0.00640147
MT	ENSCAFG00000011559	HCLS1	7	195	476	50024	0.00341269	0.107073
MT	ENSCAFG00000006859	TMEM132B	7	195	476	50024	0.00341269	0.107073
MT	ENSCAFG00000015670	PTEN	6	196	477	50023	0.013323	0.334408
MT	ENSCAFG00000014025	TTN	6	196	477	50023	0.013323	0.334408
MT	ENSCAFG00000016763	RGS6	5	197	478	50022	0.0449105	0.751502
MT	ENSCAFG00000008141	FBXW7	5	197	478	50022	0.0449105	0.751502
MT	ENSCAFG00000020417	CTH	5	197	478	50022	0.0449105	0.751502
MT	ENSCAFG00000010175	CDH22	5	197	478	50022	0.0449105	0.751502
MT	ENSCAFG00000005393	MAP3K10	5	197	478	50022	0.0449105	0.751502
MT	ENSCAFG00000001779	ASB15	4	198	479	50021	0.128211	0.85592
MT	ENSCAFG00000002762	EML6	4	198	479	50021	0.128211	0.85592
MT	ENSCAFG00000008022	WDR66	4	198	479	50021	0.128211	0.85592
MT	ENSCAFG00000006762	ST18	3	199	480	50020	0.302698	0.85592
MT	ENSCAFG00000012593	CENPF	3	199	480	50020	0.302698	0.85592
MT	ENSCAFG00000014105	SMARCB1	3	199	480	50020	0.302698	0.85592
MT	ENSCAFG00000005255	VIPR2	3	199	480	50020	0.302698	0.85592
MT	ENSCAFG00000019543	SBNO2	3	199	480	50020	0.302698	0.85592
MT	ENSCAFG00000011738	SALL4	3	199	480	50020	0.302698	0.85592
MT	ENSCAFG00000012691	KMT2A	2	200	481	50019	0.574876	0.85592
MT	ENSCAFG00000019633	NOTCH1	2	200	481	50019	0.574876	0.85592
MT	ENSCAFG00000002092	ADGRF2	2	200	481	50019	0.574876	0.85592
MT	ENSCAFG00000016121	SYT7	2	200	481	50019	0.574876	0.85592
MT	ENSCAFG00000015522	TEAD4	2	200	481	50019	0.574876	0.85592
MT	ENSCAFG00000019247	ABCD1	2	200	481	50019	0.574876	0.85592
MT	ENSCAFG00000015819	SYNE2	2	200	481	50019	0.574876	0.85592
MT	ENSCAFG00000012407	FZD7	2	200	481	50019	0.574876	0.85592
MT	ENSCAFG00000018598	C6	2	200	481	50019	0.574876	0.85592
MT	ENSCAFG00000006149	DIAPH1	2	200	481	50019	0.574876	0.85592
MT	ENSCAFG00000014463	PTPN6	2	200	481	50019	0.574876	0.85592
MT	ENSCAFG00000000670	RIMS2	2	200	481	50019	0.574876	0.85592
MT	ENSCAFG00000007155	ZC3H8	2	200	481	50019	0.574876	0.85592
MT	ENSCAFG00000015697	KCND1	2	200	481	50019	0.574876	0.85592
MT	ENSCAFG00000014919	STK36	2	200	481	50019	0.574876	0.85592
MT	ENSCAFG00000018940	ADGRG4	2	200	481	50019	0.574876	0.85592
MT	ENSCAFG00000006754	CEP63	2	200	481	50019	0.574876	0.85592
MT	ENSCAFG00000012091	HACD2	2	200	481	50019	0.574876	0.85592
MT	ENSCAFG00000003503	ARHGEF5	2	200	481	50019	0.574876	0.85592
MT	ENSCAFG00000003109	MDN1	2	200	481	50019	0.574876	0.85592
MT	ENSCAFG00000004544	DLG2	2	200	481	50019	0.574876	0.85592
MT	ENSCAFG00000013149	WHAMM	2	200	481	50019	0.574876	0.85592
MT	ENSCAFG00000015966	WAPL	2	200	481	50019	0.574876	0.85592
MT	ENSCAFG00000003309	AAK1	2	200	481	50019	0.574876	0.85592
MT	ENSCAFG00000011438	SCN9A	2	200	481	50019	0.574876	0.85592
MT	ENSCAFG00000001372	SCRIB	2	200	481	50019	0.574876	0.85592
MT	ENSCAFG00000007174	POLR1B	2	200	481	50019	0.574876	0.85592
MT	ENSCAFG00000004656	ITGA8	2	200	481	50019	0.574876	0.85592
MT	ENSCAFG00000003716	NAA15	2	200	481	50019	0.574876	0.85592
MT	ENSCAFG00000029577	RGS12	2	200	481	50019	0.574876	0.85592
MT	ENSCAFG00000006264	PCLO	2	200	481	50019	0.574876	0.85592
MT	ENSCAFG00000031501	C30H15orf48	2	200	481	50019	0.574876	0.85592
MT	ENSCAFG00000004024	RINT1	2	200	481	50019	0.574876	0.85592
MT	ENSCAFG00000031382	PMEPA1	2	200	481	50019	0.574876	0.85592
MT	ENSCAFG00000015228	VWF	2	200	481	50019	0.574876	0.85592
MT	ENSCAFG00000029011	CD164	2	200	481	50019	0.574876	0.85592
MT	ENSCAFG00000029799	RASSF5	2	200	481	50019	0.574876	0.85592
MT	ENSCAFG00000017083	C6H16orf92	2	200	481	50019	0.574876	0.85592
MT	ENSCAFG00000003902	CDK19	1	201	482	50018	0.85592	0.85592
MT	ENSCAFG00000011911	COL6A1	1	201	482	50018	0.85592	0.85592
MT	ENSCAFG00000016351	ERBB2	1	201	482	50018	0.85592	0.85592
MT	ENSCAFG00000000164	SMAD4	1	201	482	50018	0.85592	0.85592
MT	ENSCAFG00000012537	PHLDB1	1	201	482	50018	0.85592	0.85592
MT	ENSCAFG00000015503	SPEG	1	201	482	50018	0.85592	0.85592
MT	ENSCAFG00000031994	LY6G6D	1	201	482	50018	0.85592	0.85592
MT	ENSCAFG00000006178	SPART	1	201	482	50018	0.85592	0.85592
MT	ENSCAFG00000014061	DIXDC1	1	201	482	50018	0.85592	0.85592
MT	ENSCAFG00000020436	CDH8	1	201	482	50018	0.85592	0.85592
MT	ENSCAFG00000020316	SLC7A6	1	201	482	50018	0.85592	0.85592
MT	ENSCAFG00000016257	MCC	1	201	482	50018	0.85592	0.85592
MT	ENSCAFG00000020254	NFAT5	1	201	482	50018	0.85592	0.85592
MT	ENSCAFG00000011331	ANKRD35	1	201	482	50018	0.85592	0.85592
MT	ENSCAFG00000020288	SNTB2	1	201	482	50018	0.85592	0.85592
MT	ENSCAFG00000018929	DAB1	1	201	482	50018	0.85592	0.85592
MT	ENSCAFG00000002941	ME1	1	201	482	50018	0.85592	0.85592
MT	ENSCAFG00000003103	RRAGD	1	201	482	50018	0.85592	0.85592
MT	ENSCAFG00000019342	AGRN	1	201	482	50018	0.85592	0.85592
MT	ENSCAFG00000025296	CLEC1B	1	201	482	50018	0.85592	0.85592
MT	ENSCAFG00000010852	SYNM	1	201	482	50018	0.85592	0.85592
MT	ENSCAFG00000018042	SNX33	1	201	482	50018	0.85592	0.85592
MT	ENSCAFG00000000022	ZNF407	1	201	482	50018	0.85592	0.85592
MT	ENSCAFG00000023615	MMP12	1	201	482	50018	0.85592	0.85592
MT	ENSCAFG00000007152	PTPRG	1	201	482	50018	0.85592	0.85592
MT	ENSCAFG00000010226	CDKAL1	1	201	482	50018	0.85592	0.85592
MT	ENSCAFG00000017786	FHOD3	1	201	482	50018	0.85592	0.85592
MT	ENSCAFG00000023899	CEACAM20	1	201	482	50018	0.85592	0.85592
MT	ENSCAFG00000003184	CEP68	1	201	482	50018	0.85592	0.85592
MT	ENSCAFG00000007626	PIK3R1	1	201	482	50018	0.85592	0.85592
MT	ENSCAFG00000015866	VMO1	1	201	482	50018	0.85592	0.85592
MT	ENSCAFG00000012445	PROX1	1	201	482	50018	0.85592	0.85592
MT	ENSCAFG00000011935	EYA3	1	201	482	50018	0.85592	0.85592
MT	ENSCAFG00000001790	GRM3	1	201	482	50018	0.85592	0.85592
MT	ENSCAFG00000006768	LRRC4C	1	201	482	50018	0.85592	0.85592
MT	ENSCAFG00000012438	METTL5	1	201	482	50018	0.85592	0.85592
MT	ENSCAFG00000015908	CDHR1	1	201	482	50018	0.85592	0.85592
MT	ENSCAFG00000018366	KIAA1210	1	201	482	50018	0.85592	0.85592
MT	ENSCAFG00000029171	SMYD3	1	201	482	50018	0.85592	0.85592
MT	ENSCAFG00000007616	PITPNM2	1	201	482	50018	0.85592	0.85592
MT	ENSCAFG00000017724	INTS2	1	201	482	50018	0.85592	0.85592
MT	ENSCAFG00000002316	MLIP	1	201	482	50018	0.85592	0.85592
MT	ENSCAFG00000010409	RHBDD1	1	201	482	50018	0.85592	0.85592
MT	ENSCAFG00000005811	FMNL2	1	201	482	50018	0.85592	0.85592
MT	ENSCAFG00000003217	TPO	1	201	482	50018	0.85592	0.85592
MT	ENSCAFG00000011500	NOL11	1	201	482	50018	0.85592	0.85592
MT	ENSCAFG00000014454	ATM	1	201	482	50018	0.85592	0.85592
MT	ENSCAFG00000004611	GRIN2C	1	201	482	50018	0.85592	0.85592
MT	ENSCAFG00000010193	GUSB	1	201	482	50018	0.85592	0.85592
MT	ENSCAFG00000029079	ZNF615	1	201	482	50018	0.85592	0.85592
MT	ENSCAFG00000028904	SLC35D1	1	201	482	50018	0.85592	0.85592
MT	ENSCAFG00000013327	APOA5	1	201	482	50018	0.85592	0.85592
MT	ENSCAFG00000009159	TRIO	1	201	482	50018	0.85592	0.85592
MT	ENSCAFG00000032205	OSGEP	1	201	482	50018	0.85592	0.85592
MT	ENSCAFG00000013521	POLA1	1	201	482	50018	0.85592	0.85592
MT	ENSCAFG00000009482	CPQ	1	201	482	50018	0.85592	0.85592
MT	ENSCAFG00000004007	CDHR3	1	201	482	50018	0.85592	0.85592
MT	ENSCAFG00000023869	ZNF205	1	201	482	50018	0.85592	0.85592
MT	ENSCAFG00000028912	CD300H	1	201	482	50018	0.85592	0.85592
MT	ENSCAFG00000011265	PTPRC	1	201	482	50018	0.85592	0.85592
MT	ENSCAFG00000024288	TRABD2B	1	201	482	50018	0.85592	0.85592
MT	ENSCAFG00000018002	KLHL14	1	201	482	50018	0.85592	0.85592
MT	ENSCAFG00000008244	GJD2	1	201	482	50018	0.85592	0.85592
MT	ENSCAFG00000011775	GPR146	1	201	482	50018	0.85592	0.85592
MT	ENSCAFG00000016443	PRELID1	1	201	482	50018	0.85592	0.85592
MT	ENSCAFG00000003242	BSPRY	1	201	482	50018	0.85592	0.85592
MT	ENSCAFG00000004381	GRM5	1	201	482	50018	0.85592	0.85592
MT	ENSCAFG00000016944	ASH1L	1	201	482	50018	0.85592	0.85592
MT	ENSCAFG00000019992	OLFM3	1	201	482	50018	0.85592	0.85592
MT	ENSCAFG00000008401	P2RX7	1	201	482	50018	0.85592	0.85592
MT	ENSCAFG00000017765	GRIA1	1	201	482	50018	0.85592	0.85592
MT	ENSCAFG00000013851	FYCO1	1	201	482	50018	0.85592	0.85592
MT	ENSCAFG00000010058	SYT8	1	201	482	50018	0.85592	0.85592
MT	ENSCAFG00000017009	NFIX	1	201	482	50018	0.85592	0.85592
MT	ENSCAFG00000013674	DDX20	1	201	482	50018	0.85592	0.85592
MT	ENSCAFG00000008285	HNF4G	1	201	482	50018	0.85592	0.85592
MT	ENSCAFG00000012302	DPAGT1	1	201	482	50018	0.85592	0.85592
MT	ENSCAFG00000031854	MRAP2	1	201	482	50018	0.85592	0.85592
MT	ENSCAFG00000011174	CDAN1	1	201	482	50018	0.85592	0.85592
MT	ENSCAFG00000024064	UNC13A	1	201	482	50018	0.85592	0.85592
MT	ENSCAFG00000018179	DCX	1	201	482	50018	0.85592	0.85592
MT	ENSCAFG00000019712	UBAC1	1	201	482	50018	0.85592	0.85592
MT	ENSCAFG00000009662	MGA	1	201	482	50018	0.85592	0.85592
MT	ENSCAFG00000016633	HEPH	1	201	482	50018	0.85592	0.85592
MT	ENSCAFG00000031192	EFNB3	1	201	482	50018	0.85592	0.85592
MT	ENSCAFG00000019022	ACOT11	1	201	482	50018	0.85592	0.85592
MT	ENSCAFG00000018135	COQ7	1	201	482	50018	0.85592	0.85592
MT	ENSCAFG00000017539	LDLR	1	201	482	50018	0.85592	0.85592
MT	ENSCAFG00000010473	SH3PXD2A	1	201	482	50018	0.85592	0.85592
MT	ENSCAFG00000041358	COR52A16	1	201	482	50018	0.85592	0.85592
MT	ENSCAFG00000019905	POMT1	1	201	482	50018	0.85592	0.85592
MT	ENSCAFG00000008608	DCTN1	1	201	482	50018	0.85592	0.85592
MT	ENSCAFG00000044291	ZNF579	1	201	482	50018	0.85592	0.85592
MT	ENSCAFG00000008698	ACOT12	1	201	482	50018	0.85592	0.85592
MT	ENSCAFG00000000915	RFX6	1	201	482	50018	0.85592	0.85592
MT	ENSCAFG00000004464	SDK2	1	201	482	50018	0.85592	0.85592
MT	ENSCAFG00000009637	LGI3	1	201	482	50018	0.85592	0.85592
MT	ENSCAFG00000000992	ATAD2	1	201	482	50018	0.85592	0.85592
MT	ENSCAFG00000005622	FBXO17	1	201	482	50018	0.85592	0.85592
MT	ENSCAFG00000013730	TMPRSS5	1	201	482	50018	0.85592	0.85592
MT	ENSCAFG00000000178	LRP1	1	201	482	50018	0.85592	0.85592
MT	ENSCAFG00000007907	LRBA	1	201	482	50018	0.85592	0.85592
MT	ENSCAFG00000010113	GAS2	1	201	482	50018	0.85592	0.85592
MT	ENSCAFG00000000751	TNXB	1	201	482	50018	0.85592	0.85592
MT	ENSCAFG00000015553	DKK1	1	201	482	50018	0.85592	0.85592
MT	ENSCAFG00000005038	MAP3K19	1	201	482	50018	0.85592	0.85592
MT	ENSCAFG00000018184	EXOC3L4	1	201	482	50018	0.85592	0.85592
MT	ENSCAFG00000000352	XPOT	1	201	482	50018	0.85592	0.85592
MT	ENSCAFG00000029912	PRRT4	1	201	482	50018	0.85592	0.85592
MT	ENSCAFG00000009603	SLC35B3	1	201	482	50018	0.85592	0.85592
MT	ENSCAFG00000008614	RWDD2B	1	201	482	50018	0.85592	0.85592
MT	ENSCAFG00000018188	TNFAIP2	1	201	482	50018	0.85592	0.85592
MT	ENSCAFG00000010582	BOC	1	201	482	50018	0.85592	0.85592
MT	ENSCAFG00000001332	TAB1	1	201	482	50018	0.85592	0.85592
MT	ENSCAFG00000011654	TIFA	1	201	482	50018	0.85592	0.85592
MT	ENSCAFG00000005437	SLCO2B1	1	201	482	50018	0.85592	0.85592
MT	ENSCAFG00000012306	SPTBN2	1	201	482	50018	0.85592	0.85592
MT	ENSCAFG00000011222	TTBK2	1	201	482	50018	0.85592	0.85592
MT	ENSCAFG00000003246	ALAD	1	201	482	50018	0.85592	0.85592
MT	ENSCAFG00000020228	DHX38	1	201	482	50018	0.85592	0.85592
MT	ENSCAFG00000011115	ROBO3	1	201	482	50018	0.85592	0.85592
MT	ENSCAFG00000023986	TMEM121	1	201	482	50018	0.85592	0.85592
MT	ENSCAFG00000014775	AASDHPPT	1	201	482	50018	0.85592	0.85592
MT	ENSCAFG00000009029	DDX54	1	201	482	50018	0.85592	0.85592
MT	ENSCAFG00000013671	EFL1	1	201	482	50018	0.85592	0.85592
MT	ENSCAFG00000006874	TARBP2	1	201	482	50018	0.85592	0.85592
MT	ENSCAFG00000011358	DISP1	1	201	482	50018	0.85592	0.85592
MT	ENSCAFG00000020233	LMO4	1	201	482	50018	0.85592	0.85592
MT	ENSCAFG00000010794	SPATA17	1	201	482	50018	0.85592	0.85592
MT	ENSCAFG00000012683	TSTD1	1	201	482	50018	0.85592	0.85592
MT	ENSCAFG00000011650	INPP5D	1	201	482	50018	0.85592	0.85592
MT	ENSCAFG00000029801	DUSP26	1	201	482	50018	0.85592	0.85592
MT	ENSCAFG00000029614	FBXO6	1	201	482	50018	0.85592	0.85592
MT	ENSCAFG00000029230	GP1BB	1	201	482	50018	0.85592	0.85592
MT	ENSCAFG00000020074	TMEM231	1	201	482	50018	0.85592	0.85592
MT	ENSCAFG00000001337	SYNGR1	1	201	482	50018	0.85592	0.85592
MT	ENSCAFG00000011224	DAO	1	201	482	50018	0.85592	0.85592
MT	ENSCAFG00000010205	ID4	1	201	482	50018	0.85592	0.85592
MT	ENSCAFG00000018059	ANKRD9	1	201	482	50018	0.85592	0.85592
MT	ENSCAFG00000000850	KIAA0930	1	201	482	50018	0.85592	0.85592
MT	ENSCAFG00000023949	NIPSNAP3B	1	201	482	50018	0.85592	0.85592
MT	ENSCAFG00000013850	PRKRA	1	201	482	50018	0.85592	0.85592
MT	ENSCAFG00000017805	REC114	1	201	482	50018	0.85592	0.85592
MT	ENSCAFG00000019674	PARK7	1	201	482	50018	0.85592	0.85592
MT	ENSCAFG00000020036	ENDOG	1	201	482	50018	0.85592	0.85592
MT	ENSCAFG00000015137	NBL1	1	201	482	50018	0.85592	0.85592
MT	ENSCAFG00000018152	TMEM266	1	201	482	50018	0.85592	0.85592
MT	ENSCAFG00000011628	PITX2	1	201	482	50018	0.85592	0.85592
MT	ENSCAFG00000029218	NCR3LG1	1	201	482	50018	0.85592	0.85592
MT	ENSCAFG00000018610	TRIP10	1	201	482	50018	0.85592	0.85592
MT	ENSCAFG00000014812	COL3A1	1	201	482	50018	0.85592	0.85592
MT	ENSCAFG00000019552	ARHGAP45	1	201	482	50018	0.85592	0.85592
MT	ENSCAFG00000003621	LPIN1	1	201	482	50018	0.85592	0.85592
MT	ENSCAFG00000019116	MAMLD1	1	201	482	50018	0.85592	0.85592
MT	ENSCAFG00000016743	GAK	1	201	482	50018	0.85592	0.85592
MT	ENSCAFG00000023898	MAP7D1	1	201	482	50018	0.85592	0.85592
MT	ENSCAFG00000014068	ZDHHC3	1	201	482	50018	0.85592	0.85592
MT	ENSCAFG00000013140	MAP3K20	1	201	482	50018	0.85592	0.85592
MT	ENSCAFG00000017919	BEGAIN	1	201	482	50018	0.85592	0.85592
MT	ENSCAFG00000016759	TARDBP	1	201	482	50018	0.85592	0.85592
MT	ENSCAFG00000016325	CNIH3	1	201	482	50018	0.85592	0.85592
MT	ENSCAFG00000003852	HS1BP3	1	201	482	50018	0.85592	0.85592
MT	ENSCAFG00000005158	UBE3C	1	201	482	50018	0.85592	0.85592
MT	ENSCAFG00000013342	SCART1	1	201	482	50018	0.85592	0.85592
MT	ENSCAFG00000017099	SYCE2	1	201	482	50018	0.85592	0.85592
MT	ENSCAFG00000012181	ACTC1	1	201	482	50018	0.85592	0.85592
MT	ENSCAFG00000032377	EVA1A	1	201	482	50018	0.85592	0.85592
MT	ENSCAFG00000005097	RHBDF2	1	201	482	50018	0.85592	0.85592
MT	ENSCAFG00000005570	LMCD1	1	201	482	50018	0.85592	0.85592
MT	ENSCAFG00000004127	SESN3	1	201	482	50018	0.85592	0.85592
MT	ENSCAFG00000008249	GYG1	1	201	482	50018	0.85592	0.85592
MT	ENSCAFG00000002876	TPBG	1	201	482	50018	0.85592	0.85592
MT	ENSCAFG00000015712	FAS	1	201	482	50018	0.85592	0.85592
MT	ENSCAFG00000008975	THBS4	1	201	482	50018	0.85592	0.85592
MT	ENSCAFG00000010188	LGR4	1	201	482	50018	0.85592	0.85592
MT	ENSCAFG00000031177	ST6GALNAC6	1	201	482	50018	0.85592	0.85592
MT	ENSCAFG00000009152	HDAC7	1	201	482	50018	0.85592	0.85592
MT	ENSCAFG00000004282	WDFY2	1	201	482	50018	0.85592	0.85592
MT	ENSCAFG00000009586	CHID1	1	201	482	50018	0.85592	0.85592
MT	ENSCAFG00000014221	ARHGAP20	1	201	482	50018	0.85592	0.85592
MT	ENSCAFG00000009498	ADA	1	201	482	50018	0.85592	0.85592
MT	ENSCAFG00000016757	CPLX1	1	201	482	50018	0.85592	0.85592
MT	ENSCAFG00000018832	TUBB6	1	201	482	50018	0.85592	0.85592
MT	ENSCAFG00000002541	YBX1	1	201	482	50018	0.85592	0.85592
MT	ENSCAFG00000009887	CD47	1	201	482	50018	0.85592	0.85592
MT	ENSCAFG00000019776	ADAMTS13	1	201	482	50018	0.85592	0.85592
MT	ENSCAFG00000029237	SYCE1L	1	201	482	50018	0.85592	0.85592
MT	ENSCAFG00000013065	ZBTB46	1	201	482	50018	0.85592	0.85592
MT	ENSCAFG00000014687	TMEM59L	1	201	482	50018	0.85592	0.85592
OSA	ENSCAFG00000016714	TP53	39	39	454	25208	3.08877e-46	1.0193e-43
OSA	ENSCAFG00000015078	FAM184B	9	69	484	25178	1.82298e-05	0.00300792
OSA	ENSCAFG00000015662	GNB5	7	71	486	25176	0.000741497	0.0815647
OSA	ENSCAFG00000013228	CNKSR2	6	72	487	25175	0.00384497	0.253768
OSA	ENSCAFG00000013772	UNC80	6	72	487	25175	0.00384497	0.253768
OSA	ENSCAFG00000013730	TMPRSS5	5	73	488	25174	0.017004	0.561134
OSA	ENSCAFG00000005408	BRPF1	5	73	488	25174	0.017004	0.561134
OSA	ENSCAFG00000016881	ITGAM	5	73	488	25174	0.017004	0.561134
OSA	ENSCAFG00000016923	ABCD4	5	73	488	25174	0.017004	0.561134
OSA	ENSCAFG00000002348	COL21A1	5	73	488	25174	0.017004	0.561134
OSA	ENSCAFG00000016705	TBX21	4	74	489	25173	0.0627768	0.779248
OSA	ENSCAFG00000017482	ITGA11	4	74	489	25173	0.0627768	0.779248
OSA	ENSCAFG00000032608	LURAP1L	4	74	489	25173	0.0627768	0.779248
OSA	ENSCAFG00000013392	SETD2	4	74	489	25173	0.0627768	0.779248
OSA	ENSCAFG00000004902	DIAPH3	4	74	489	25173	0.0627768	0.779248
OSA	ENSCAFG00000003991	ARHGAP42	4	74	489	25173	0.0627768	0.779248
OSA	ENSCAFG00000018064	DSG1	3	75	490	25172	0.188191	0.779248
OSA	ENSCAFG00000013420	ETV5	3	75	490	25172	0.188191	0.779248
OSA	ENSCAFG00000003887	APOB	3	75	490	25172	0.188191	0.779248
OSA	ENSCAFG00000009670	RBPJL	3	75	490	25172	0.188191	0.779248
OSA	ENSCAFG00000003334	ABCA13	3	75	490	25172	0.188191	0.779248
OSA	ENSCAFG00000013547	FZD5	3	75	490	25172	0.188191	0.779248
OSA	ENSCAFG00000006859	TMEM132B	3	75	490	25172	0.188191	0.779248
OSA	ENSCAFG00000011054	PLEKHG4B	3	75	490	25172	0.188191	0.779248
OSA	ENSCAFG00000003156	MYH14	3	75	490	25172	0.188191	0.779248
OSA	ENSCAFG00000010286	OTUD7A	3	75	490	25172	0.188191	0.779248
OSA	ENSCAFG00000015357	KAT6B	3	75	490	25172	0.188191	0.779248
OSA	ENSCAFG00000010731	USH2A	3	75	490	25172	0.188191	0.779248
OSA	ENSCAFG00000013062	DOCK1	3	75	490	25172	0.188191	0.779248
OSA	ENSCAFG00000014480	FSIP2	3	75	490	25172	0.188191	0.779248
OSA	ENSCAFG00000012128	LRP2	2	76	491	25171	0.441989	0.779248
OSA	ENSCAFG00000003510	PTPRZ1	2	76	491	25171	0.441989	0.779248
OSA	ENSCAFG00000023033	PCDHA13	2	76	491	25171	0.441989	0.779248
OSA	ENSCAFG00000019263	CELF5	2	76	491	25171	0.441989	0.779248
OSA	ENSCAFG00000001853	ABCC10	2	76	491	25171	0.441989	0.779248
OSA	ENSCAFG00000010884	CACNA1S	2	76	491	25171	0.441989	0.779248
OSA	ENSCAFG00000005940	THSD1	2	76	491	25171	0.441989	0.779248
OSA	ENSCAFG00000029570	KANK3	2	76	491	25171	0.441989	0.779248
OSA	ENSCAFG00000004253	UGGT1	2	76	491	25171	0.441989	0.779248
OSA	ENSCAFG00000015538	PCDH15	2	76	491	25171	0.441989	0.779248
OSA	ENSCAFG00000043712	PSPC1	2	76	491	25171	0.441989	0.779248
OSA	ENSCAFG00000006371	NRG1	2	76	491	25171	0.441989	0.779248
OSA	ENSCAFG00000047541	OTOGL	2	76	491	25171	0.441989	0.779248
OSA	ENSCAFG00000002049	RUSC2	2	76	491	25171	0.441989	0.779248
OSA	ENSCAFG00000000338	GRM1	2	76	491	25171	0.441989	0.779248
OSA	ENSCAFG00000012012	NECTIN1	2	76	491	25171	0.441989	0.779248
OSA	ENSCAFG00000014440	SLITRK3	2	76	491	25171	0.441989	0.779248
OSA	ENSCAFG00000019521	FLNA	2	76	491	25171	0.441989	0.779248
OSA	ENSCAFG00000002586	PLPPR1	2	76	491	25171	0.441989	0.779248
OSA	ENSCAFG00000007273	FAT1	2	76	491	25171	0.441989	0.779248
OSA	ENSCAFG00000017844	DNAH3	2	76	491	25171	0.441989	0.779248
OSA	ENSCAFG00000018767	SPEF2	2	76	491	25171	0.441989	0.779248
OSA	ENSCAFG00000010511	OASL	2	76	491	25171	0.441989	0.779248
OSA	ENSCAFG00000020167	HYDIN	2	76	491	25171	0.441989	0.779248
OSA	ENSCAFG00000005717	NEB	2	76	491	25171	0.441989	0.779248
OSA	ENSCAFG00000003228	PXDN	2	76	491	25171	0.441989	0.779248
OSA	ENSCAFG00000009291	L3MBTL1	2	76	491	25171	0.441989	0.779248
OSA	ENSCAFG00000003020	AFP	2	76	491	25171	0.441989	0.779248
OSA	ENSCAFG00000009872	CNTN1	2	76	491	25171	0.441989	0.779248
OSA	ENSCAFG00000007007	ATP8A2	2	76	491	25171	0.441989	0.779248
OSA	ENSCAFG00000013655	HMCN1	2	76	491	25171	0.441989	0.779248
OSA	ENSCAFG00000017523	PAQR5	2	76	491	25171	0.441989	0.779248
OSA	ENSCAFG00000005025	SLC22A14	2	76	491	25171	0.441989	0.779248
OSA	ENSCAFG00000011365	CRB1	2	76	491	25171	0.441989	0.779248
OSA	ENSCAFG00000019223	SLC35E2B	2	76	491	25171	0.441989	0.779248
OSA	ENSCAFG00000019241	DUSP9	1	77	492	25170	0.779248	0.779248
OSA	ENSCAFG00000019654	WDR90	1	77	492	25170	0.779248	0.779248
OSA	ENSCAFG00000014575	TNS1	1	77	492	25170	0.779248	0.779248
OSA	ENSCAFG00000010916	GSTCD	1	77	492	25170	0.779248	0.779248
OSA	ENSCAFG00000004406	FBLN2	1	77	492	25170	0.779248	0.779248
OSA	ENSCAFG00000002576	HIVEP3	1	77	492	25170	0.779248	0.779248
OSA	ENSCAFG00000004689	CNTNAP5	1	77	492	25170	0.779248	0.779248
OSA	ENSCAFG00000008525	CACNA1D	1	77	492	25170	0.779248	0.779248
OSA	ENSCAFG00000015255	SLC35F4	1	77	492	25170	0.779248	0.779248
OSA	ENSCAFG00000005970	FGFR1	1	77	492	25170	0.779248	0.779248
OSA	ENSCAFG00000007635	CLSTN2	1	77	492	25170	0.779248	0.779248
OSA	ENSCAFG00000017697	ARMCX4	1	77	492	25170	0.779248	0.779248
OSA	ENSCAFG00000003748	GEN1	1	77	492	25170	0.779248	0.779248
OSA	ENSCAFG00000016774	VPS13C	1	77	492	25170	0.779248	0.779248
OSA	ENSCAFG00000009527	RREB1	1	77	492	25170	0.779248	0.779248
OSA	ENSCAFG00000012385	BLM	1	77	492	25170	0.779248	0.779248
OSA	ENSCAFG00000000564	SCO2	1	77	492	25170	0.779248	0.779248
OSA	ENSCAFG00000031298	ZKSCAN1	1	77	492	25170	0.779248	0.779248
OSA	ENSCAFG00000015873	CACNA1F	1	77	492	25170	0.779248	0.779248
OSA	ENSCAFG00000001987	TCTE1	1	77	492	25170	0.779248	0.779248
OSA	ENSCAFG00000017915	WDR25	1	77	492	25170	0.779248	0.779248
OSA	ENSCAFG00000001362	PLXNA4	1	77	492	25170	0.779248	0.779248
OSA	ENSCAFG00000004402	PRSS23	1	77	492	25170	0.779248	0.779248
OSA	ENSCAFG00000015871	TM4SF5	1	77	492	25170	0.779248	0.779248
OSA	ENSCAFG00000003665	SLC17A7	1	77	492	25170	0.779248	0.779248
OSA	ENSCAFG00000013544	HSPB1	1	77	492	25170	0.779248	0.779248
OSA	ENSCAFG00000009168	ARSB	1	77	492	25170	0.779248	0.779248
OSA	ENSCAFG00000000588	ALDH7A1	1	77	492	25170	0.779248	0.779248
OSA	ENSCAFG00000023573	OR8D1	1	77	492	25170	0.779248	0.779248
OSA	ENSCAFG00000018034	GUCY2F	1	77	492	25170	0.779248	0.779248
OSA	ENSCAFG00000004948	DLEC1	1	77	492	25170	0.779248	0.779248
OSA	ENSCAFG00000016134	PPP1R32	1	77	492	25170	0.779248	0.779248
OSA	ENSCAFG00000016786	DNAH2	1	77	492	25170	0.779248	0.779248
OSA	ENSCAFG00000012119	MYLK	1	77	492	25170	0.779248	0.779248
OSA	ENSCAFG00000019490	HAGH	1	77	492	25170	0.779248	0.779248
OSA	ENSCAFG00000018522	RAB11FIP4	1	77	492	25170	0.779248	0.779248
OSA	ENSCAFG00000009236	CHD6	1	77	492	25170	0.779248	0.779248
OSA	ENSCAFG00000010458	SHANK2	1	77	492	25170	0.779248	0.779248
OSA	ENSCAFG00000004524	TTYH2	1	77	492	25170	0.779248	0.779248
OSA	ENSCAFG00000001314	CACNA1I	1	77	492	25170	0.779248	0.779248
OSA	ENSCAFG00000005043	EXOC7	1	77	492	25170	0.779248	0.779248
OSA	ENSCAFG00000032449	MARVELD3	1	77	492	25170	0.779248	0.779248
OSA	ENSCAFG00000009335	ARID2	1	77	492	25170	0.779248	0.779248
OSA	ENSCAFG00000008844	KLHL2	1	77	492	25170	0.779248	0.779248
OSA	ENSCAFG00000009649	PLEKHA6	1	77	492	25170	0.779248	0.779248
OSA	ENSCAFG00000006494	CFAP54	1	77	492	25170	0.779248	0.779248
OSA	ENSCAFG00000017162	PBXIP1	1	77	492	25170	0.779248	0.779248
OSA	ENSCAFG00000005105	MYCBP2	1	77	492	25170	0.779248	0.779248
OSA	ENSCAFG00000016267	PSMD3	1	77	492	25170	0.779248	0.779248
OSA	ENSCAFG00000011422	HELZ	1	77	492	25170	0.779248	0.779248
OSA	ENSCAFG00000002744	SPTBN1	1	77	492	25170	0.779248	0.779248
OSA	ENSCAFG00000016439	ANAPC4	1	77	492	25170	0.779248	0.779248
OSA	ENSCAFG00000019331	TTLL10	1	77	492	25170	0.779248	0.779248
OSA	ENSCAFG00000025371	MGAM2	1	77	492	25170	0.779248	0.779248
OSA	ENSCAFG00000005659	NMI	1	77	492	25170	0.779248	0.779248
OSA	ENSCAFG00000015048	SLC27A2	1	77	492	25170	0.779248	0.779248
OSA	ENSCAFG00000006608	CPXM1	1	77	492	25170	0.779248	0.779248
OSA	ENSCAFG00000002280	THSD7A	1	77	492	25170	0.779248	0.779248
OSA	ENSCAFG00000010195	FBXO25	1	77	492	25170	0.779248	0.779248
OSA	ENSCAFG00000000406	PPP1R10	1	77	492	25170	0.779248	0.779248
OSA	ENSCAFG00000012124	TAF5L	1	77	492	25170	0.779248	0.779248
OSA	ENSCAFG00000014794	SHC4	1	77	492	25170	0.779248	0.779248
OSA	ENSCAFG00000005826	KCNH8	1	77	492	25170	0.779248	0.779248
OSA	ENSCAFG00000014101	OR4K2	1	77	492	25170	0.779248	0.779248
OSA	ENSCAFG00000008384	SLC38A7	1	77	492	25170	0.779248	0.779248
OSA	ENSCAFG00000023066	RHOA	1	77	492	25170	0.779248	0.779248
OSA	ENSCAFG00000005442	DNAH17	1	77	492	25170	0.779248	0.779248
OSA	ENSCAFG00000009463	FTO	1	77	492	25170	0.779248	0.779248
OSA	ENSCAFG00000030899	ZFP62	1	77	492	25170	0.779248	0.779248
OSA	ENSCAFG00000015091	LGALS12	1	77	492	25170	0.779248	0.779248
OSA	ENSCAFG00000018914	INTS6L	1	77	492	25170	0.779248	0.779248
OSA	ENSCAFG00000009348	SYT6	1	77	492	25170	0.779248	0.779248
OSA	ENSCAFG00000010067	IGSF5	1	77	492	25170	0.779248	0.779248
OSA	ENSCAFG00000004824	MEGF8	1	77	492	25170	0.779248	0.779248
OSA	ENSCAFG00000046424	SIGLECL1	1	77	492	25170	0.779248	0.779248
OSA	ENSCAFG00000014599	GOLIM4	1	77	492	25170	0.779248	0.779248
OSA	ENSCAFG00000020386	ST6GALNAC5	1	77	492	25170	0.779248	0.779248
OSA	ENSCAFG00000005236	TRAK1	1	77	492	25170	0.779248	0.779248
OSA	ENSCAFG00000010826	SF3B1	1	77	492	25170	0.779248	0.779248
OSA	ENSCAFG00000010207	BDNF	1	77	492	25170	0.779248	0.779248
OSA	ENSCAFG00000000711	ALG12	1	77	492	25170	0.779248	0.779248
OSA	ENSCAFG00000002327	FAM83B	1	77	492	25170	0.779248	0.779248
OSA	ENSCAFG00000001757	GPR37	1	77	492	25170	0.779248	0.779248
OSA	ENSCAFG00000009916	WDR3	1	77	492	25170	0.779248	0.779248
OSA	ENSCAFG00000008744	RASGRF2	1	77	492	25170	0.779248	0.779248
OSA	ENSCAFG00000007807	STOX2	1	77	492	25170	0.779248	0.779248
OSA	ENSCAFG00000018824	DHRS13	1	77	492	25170	0.779248	0.779248
OSA	ENSCAFG00000010793	SLC12A7	1	77	492	25170	0.779248	0.779248
OSA	ENSCAFG00000002079	KDR	1	77	492	25170	0.779248	0.779248
OSA	ENSCAFG00000025038	BTN1A1	1	77	492	25170	0.779248	0.779248
OSA	ENSCAFG00000012173	UGT8	1	77	492	25170	0.779248	0.779248
OSA	ENSCAFG00000016014	KRT26	1	77	492	25170	0.779248	0.779248
OSA	ENSCAFG00000015250	SPNS3	1	77	492	25170	0.779248	0.779248
OSA	ENSCAFG00000006715	RYK	1	77	492	25170	0.779248	0.779248
OSA	ENSCAFG00000017265	SPAG9	1	77	492	25170	0.779248	0.779248
OSA	ENSCAFG00000017790	PDE4A	1	77	492	25170	0.779248	0.779248
OSA	ENSCAFG00000031861	MZF1	1	77	492	25170	0.779248	0.779248
OSA	ENSCAFG00000005775	BIRC6	1	77	492	25170	0.779248	0.779248
OSA	ENSCAFG00000003503	ARHGEF5	1	77	492	25170	0.779248	0.779248
OSA	ENSCAFG00000024680	SKOR1	1	77	492	25170	0.779248	0.779248
OSA	ENSCAFG00000011434	UBR1	1	77	492	25170	0.779248	0.779248
OSA	ENSCAFG00000005286	SPTBN4	1	77	492	25170	0.779248	0.779248
OSA	ENSCAFG00000047664	OR5M3	1	77	492	25170	0.779248	0.779248
OSA	ENSCAFG00000019177	SLC1A7	1	77	492	25170	0.779248	0.779248
OSA	ENSCAFG00000004363	FOXA3	1	77	492	25170	0.779248	0.779248
OSA	ENSCAFG00000015857	DYDC2	1	77	492	25170	0.779248	0.779248
OSA	ENSCAFG00000016011	EPHA2	1	77	492	25170	0.779248	0.779248
OSA	ENSCAFG00000018799	IGSF1	1	77	492	25170	0.779248	0.779248
OSA	ENSCAFG00000001923	DNAI1	1	77	492	25170	0.779248	0.779248
OSA	ENSCAFG00000005719	TEPSIN	1	77	492	25170	0.779248	0.779248
OSA	ENSCAFG00000019001	MCF2	1	77	492	25170	0.779248	0.779248
OSA	ENSCAFG00000015953	KRT35	1	77	492	25170	0.779248	0.779248
OSA	ENSCAFG00000004930	GRIK5	1	77	492	25170	0.779248	0.779248
OSA	ENSCAFG00000000121	STAT2	1	77	492	25170	0.779248	0.779248
OSA	ENSCAFG00000017566	RBBP6	1	77	492	25170	0.779248	0.779248
OSA	ENSCAFG00000006376	N4BP2L2	1	77	492	25170	0.779248	0.779248
OSA	ENSCAFG00000003373	DGKI	1	77	492	25170	0.779248	0.779248
OSA	ENSCAFG00000005905	HARS2	1	77	492	25170	0.779248	0.779248
OSA	ENSCAFG00000019880	GPSM2	1	77	492	25170	0.779248	0.779248
OSA	ENSCAFG00000003452	KLHL32	1	77	492	25170	0.779248	0.779248
OSA	ENSCAFG00000016159	CASP14	1	77	492	25170	0.779248	0.779248
OSA	ENSCAFG00000018219	CSF1R	1	77	492	25170	0.779248	0.779248
OSA	ENSCAFG00000023441	PHYH	1	77	492	25170	0.779248	0.779248
OSA	ENSCAFG00000002425	KANSL3	1	77	492	25170	0.779248	0.779248
OSA	ENSCAFG00000008824	NR1H3	1	77	492	25170	0.779248	0.779248
OSA	ENSCAFG00000017416	DENND4B	1	77	492	25170	0.779248	0.779248
OSA	ENSCAFG00000011974	EPB42	1	77	492	25170	0.779248	0.779248
OSA	ENSCAFG00000004382	MASTL	1	77	492	25170	0.779248	0.779248
OSA	ENSCAFG00000017627	TAF7L	1	77	492	25170	0.779248	0.779248
OSA	ENSCAFG00000001188	IP6K3	1	77	492	25170	0.779248	0.779248
OSA	ENSCAFG00000010739	TERT	1	77	492	25170	0.779248	0.779248
OSA	ENSCAFG00000010368	ADIPOR1	1	77	492	25170	0.779248	0.779248
OSA	ENSCAFG00000004119	TBP	1	77	492	25170	0.779248	0.779248
OSA	ENSCAFG00000013640	RBM45	1	77	492	25170	0.779248	0.779248
OSA	ENSCAFG00000008663	SOWAHB	1	77	492	25170	0.779248	0.779248
OSA	ENSCAFG00000016586	SLTM	1	77	492	25170	0.779248	0.779248
OSA	ENSCAFG00000000652	TULP4	1	77	492	25170	0.779248	0.779248
OSA	ENSCAFG00000003309	AAK1	1	77	492	25170	0.779248	0.779248
OSA	ENSCAFG00000023113	SRRM4	1	77	492	25170	0.779248	0.779248
OSA	ENSCAFG00000017445	KLHL4	1	77	492	25170	0.779248	0.779248
OSA	ENSCAFG00000023562	DMD	1	77	492	25170	0.779248	0.779248
OSA	ENSCAFG00000018184	EXOC3L4	1	77	492	25170	0.779248	0.779248
OSA	ENSCAFG00000002127	GLYATL3	1	77	492	25170	0.779248	0.779248
OSA	ENSCAFG00000004636	BCAM	1	77	492	25170	0.779248	0.779248
OSA	ENSCAFG00000016269	NWD2	1	77	492	25170	0.779248	0.779248
OSA	ENSCAFG00000004969	KLHL1	1	77	492	25170	0.779248	0.779248
OSA	ENSCAFG00000000060	ITGA7	1	77	492	25170	0.779248	0.779248
OSA	ENSCAFG00000001646	PRUNE2	1	77	492	25170	0.779248	0.779248
OSA	ENSCAFG00000019477	MEGF6	1	77	492	25170	0.779248	0.779248
OSA	ENSCAFG00000009139	ENTPD4	1	77	492	25170	0.779248	0.779248
OSA	ENSCAFG00000000740	PNLDC1	1	77	492	25170	0.779248	0.779248
OSA	ENSCAFG00000018345	HTR4	1	77	492	25170	0.779248	0.779248
OSA	ENSCAFG00000028644	KRTAP16-1	1	77	492	25170	0.779248	0.779248
OSA	ENSCAFG00000003151	FKBP9	1	77	492	25170	0.779248	0.779248
OSA	ENSCAFG00000008167	SETD1B	1	77	492	25170	0.779248	0.779248
OSA	ENSCAFG00000024624	ZCCHC7	1	77	492	25170	0.779248	0.779248
OSA	ENSCAFG00000007196	KIAA1549L	1	77	492	25170	0.779248	0.779248
OSA	ENSCAFG00000010742	PGAP1	1	77	492	25170	0.779248	0.779248
OSA	ENSCAFG00000020425	CDH11	1	77	492	25170	0.779248	0.779248
OSA	ENSCAFG00000006441	RYBP	1	77	492	25170	0.779248	0.779248
OSA	ENSCAFG00000002477	CORO2A	1	77	492	25170	0.779248	0.779248
OSA	ENSCAFG00000014526	STAG3	1	77	492	25170	0.779248	0.779248
OSA	ENSCAFG00000018621	CACHD1	1	77	492	25170	0.779248	0.779248
OSA	ENSCAFG00000024867	TRIM22	1	77	492	25170	0.779248	0.779248
OSA	ENSCAFG00000023265	DPYSL5	1	77	492	25170	0.779248	0.779248
OSA	ENSCAFG00000011746	TCEANC	1	77	492	25170	0.779248	0.779248
OSA	ENSCAFG00000002493	PHF3	1	77	492	25170	0.779248	0.779248
OSA	ENSCAFG00000011582	FXR1	1	77	492	25170	0.779248	0.779248
OSA	ENSCAFG00000028577	XK	1	77	492	25170	0.779248	0.779248
OSA	ENSCAFG00000015876	CNST	1	77	492	25170	0.779248	0.779248
OSA	ENSCAFG00000000860	AFDN	1	77	492	25170	0.779248	0.779248
OSA	ENSCAFG00000000987	KIFC1	1	77	492	25170	0.779248	0.779248
OSA	ENSCAFG00000009823	IGSF9B	1	77	492	25170	0.779248	0.779248
OSA	ENSCAFG00000000109	SMARCC2	1	77	492	25170	0.779248	0.779248
OSA	ENSCAFG00000001290	AKR1B1	1	77	492	25170	0.779248	0.779248
OSA	ENSCAFG00000000056	CDH7	1	77	492	25170	0.779248	0.779248
OSA	ENSCAFG00000001935	AKAP9	1	77	492	25170	0.779248	0.779248
OSA	ENSCAFG00000003252	AOAH	1	77	492	25170	0.779248	0.779248
OSA	ENSCAFG00000007673	SULF1	1	77	492	25170	0.779248	0.779248
OSA	ENSCAFG00000015069	VWA5B1	1	77	492	25170	0.779248	0.779248
OSA	ENSCAFG00000002624	CYLC2	1	77	492	25170	0.779248	0.779248
OSA	ENSCAFG00000004012	ATXN7L1	1	77	492	25170	0.779248	0.779248
OSA	ENSCAFG00000010971	SATB2	1	77	492	25170	0.779248	0.779248
OSA	ENSCAFG00000009802	CYLD	1	77	492	25170	0.779248	0.779248
OSA	ENSCAFG00000024226	PRR9	1	77	492	25170	0.779248	0.779248
OSA	ENSCAFG00000004563	PPP1R37	1	77	492	25170	0.779248	0.779248
OSA	ENSCAFG00000007155	ZC3H8	1	77	492	25170	0.779248	0.779248
OSA	ENSCAFG00000006357	CNTN3	1	77	492	25170	0.779248	0.779248
OSA	ENSCAFG00000032726	OR5B2	1	77	492	25170	0.779248	0.779248
OSA	ENSCAFG00000005383	TTC5	1	77	492	25170	0.779248	0.779248
OSA	ENSCAFG00000017468	NAP1L3	1	77	492	25170	0.779248	0.779248
OSA	ENSCAFG00000005856	PLCB1	1	77	492	25170	0.779248	0.779248
OSA	ENSCAFG00000019014	SEMA6B	1	77	492	25170	0.779248	0.779248
OSA	ENSCAFG00000032100	CSRNP3	1	77	492	25170	0.779248	0.779248
OSA	ENSCAFG00000010521	LGR6	1	77	492	25170	0.779248	0.779248
OSA	ENSCAFG00000017606	UNC79	1	77	492	25170	0.779248	0.779248
OSA	ENSCAFG00000023367	KCNK3	1	77	492	25170	0.779248	0.779248
OSA	ENSCAFG00000001623	SLC24A2	1	77	492	25170	0.779248	0.779248
OSA	ENSCAFG00000016539	NPPA	1	77	492	25170	0.779248	0.779248
OSA	ENSCAFG00000016959	PKLR	1	77	492	25170	0.779248	0.779248
OSA	ENSCAFG00000000661	EZR	1	77	492	25170	0.779248	0.779248
OSA	ENSCAFG00000014290	ANKH	1	77	492	25170	0.779248	0.779248
OSA	ENSCAFG00000007457	GPATCH1	1	77	492	25170	0.779248	0.779248
OSA	ENSCAFG00000013148	GRIN2B	1	77	492	25170	0.779248	0.779248
OSA	ENSCAFG00000004206	AMER3	1	77	492	25170	0.779248	0.779248
OSA	ENSCAFG00000028732	ZFP3	1	77	492	25170	0.779248	0.779248
OSA	ENSCAFG00000002371	ZAP70	1	77	492	25170	0.779248	0.779248
OSA	ENSCAFG00000000031	NETO1	1	77	492	25170	0.779248	0.779248
OSA	ENSCAFG00000008670	PTK2B	1	77	492	25170	0.779248	0.779248
OSA	ENSCAFG00000005682	NGLY1	1	77	492	25170	0.779248	0.779248
OSA	ENSCAFG00000007917	DNAH6	1	77	492	25170	0.779248	0.779248
OSA	ENSCAFG00000028684	JAGN1	1	77	492	25170	0.779248	0.779248
OSA	ENSCAFG00000010700	CCND1	1	77	492	25170	0.779248	0.779248
OSA	ENSCAFG00000023401	CYP4F22	1	77	492	25170	0.779248	0.779248
OSA	ENSCAFG00000003214	SNTG2	1	77	492	25170	0.779248	0.779248
OSA	ENSCAFG00000009298	HIPK1	1	77	492	25170	0.779248	0.779248
OSA	ENSCAFG00000015578	RTN1	1	77	492	25170	0.779248	0.779248
OSA	ENSCAFG00000013606	SPG11	1	77	492	25170	0.779248	0.779248
OSA	ENSCAFG00000005789	HGS	1	77	492	25170	0.779248	0.779248
OSA	ENSCAFG00000009395	SLC6A2	1	77	492	25170	0.779248	0.779248
OSA	ENSCAFG00000017059	HIRIP3	1	77	492	25170	0.779248	0.779248
OSA	ENSCAFG00000018158	ZNF521	1	77	492	25170	0.779248	0.779248
OSA	ENSCAFG00000004319	SVOPL	1	77	492	25170	0.779248	0.779248
OSA	ENSCAFG00000014216	MAP4K2	1	77	492	25170	0.779248	0.779248
OSA	ENSCAFG00000009865	KSR2	1	77	492	25170	0.779248	0.779248
OSA	ENSCAFG00000017252	ATRX	1	77	492	25170	0.779248	0.779248
OSA	ENSCAFG00000007683	AADAT	1	77	492	25170	0.779248	0.779248
OSA	ENSCAFG00000000786	CSMD3	1	77	492	25170	0.779248	0.779248
OSA	ENSCAFG00000009999	DSTYK	1	77	492	25170	0.779248	0.779248
OSA	ENSCAFG00000005497	ZEB2	1	77	492	25170	0.779248	0.779248
OSA	ENSCAFG00000013184	PDCD1	1	77	492	25170	0.779248	0.779248
OSA	ENSCAFG00000000704	TTLL8	1	77	492	25170	0.779248	0.779248
OSA	ENSCAFG00000002589	COL9A1	1	77	492	25170	0.779248	0.779248
OSA	ENSCAFG00000009074	HOMER1	1	77	492	25170	0.779248	0.779248
OSA	ENSCAFG00000015247	BLZF1	1	77	492	25170	0.779248	0.779248
OSA	ENSCAFG00000041290	PRPS1L1	1	77	492	25170	0.779248	0.779248
OSA	ENSCAFG00000024197	NLRP8	1	77	492	25170	0.779248	0.779248
OSA	ENSCAFG00000000663	DCAF13	1	77	492	25170	0.779248	0.779248
OSA	ENSCAFG00000019872	CEL	1	77	492	25170	0.779248	0.779248
OSA	ENSCAFG00000008923	CCNT1	1	77	492	25170	0.779248	0.779248
OSA	ENSCAFG00000003982	SLC5A9	1	77	492	25170	0.779248	0.779248
OSA	ENSCAFG00000014682	HTT	1	77	492	25170	0.779248	0.779248
OSA	ENSCAFG00000000810	TRPS1	1	77	492	25170	0.779248	0.779248
OSA	ENSCAFG00000013042	MYOM3	1	77	492	25170	0.779248	0.779248
OSA	ENSCAFG00000011967	SMPDL3B	1	77	492	25170	0.779248	0.779248
OSA	ENSCAFG00000019293	TLE2	1	77	492	25170	0.779248	0.779248
OSA	ENSCAFG00000000230	MYB	1	77	492	25170	0.779248	0.779248
OSA	ENSCAFG00000013219	BNC1	1	77	492	25170	0.779248	0.779248
OSA	ENSCAFG00000003823	PRSS58	1	77	492	25170	0.779248	0.779248
OSA	ENSCAFG00000001522	NCF4	1	77	492	25170	0.779248	0.779248
OSA	ENSCAFG00000031042	PLAGL2	1	77	492	25170	0.779248	0.779248
OSA	ENSCAFG00000008001	OR9G4	1	77	492	25170	0.779248	0.779248
OSA	ENSCAFG00000047451	ZNF382	1	77	492	25170	0.779248	0.779248
OSA	ENSCAFG00000005173	NKX2-2	1	77	492	25170	0.779248	0.779248
OSA	ENSCAFG00000003327	COL27A1	1	77	492	25170	0.779248	0.779248
OSA	ENSCAFG00000029300	ITGB3BP	1	77	492	25170	0.779248	0.779248
OSA	ENSCAFG00000010759	QTRT2	1	77	492	25170	0.779248	0.779248
OSA	ENSCAFG00000016839	SMG5	1	77	492	25170	0.779248	0.779248
OSA	ENSCAFG00000044531	OR5AK2	1	77	492	25170	0.779248	0.779248
OSA	ENSCAFG00000019674	PARK7	1	77	492	25170	0.779248	0.779248
OSA	ENSCAFG00000018832	TUBB6	1	77	492	25170	0.779248	0.779248
OSA	ENSCAFG00000018610	TRIP10	1	77	492	25170	0.779248	0.779248
OSA	ENSCAFG00000031501	C30H15orf48	1	77	492	25170	0.779248	0.779248
OSA	ENSCAFG00000012255	RAB17	1	77	492	25170	0.779248	0.779248
OSA	ENSCAFG00000015088	ARRDC2	1	77	492	25170	0.779248	0.779248
BCL	ENSCAFG00000008141	FBXW7	9	46	104	4296	7.55365e-06	0.000611845
BCL	ENSCAFG00000014251	DDX3X	7	48	106	4294	0.00041603	0.0168492
BCL	ENSCAFG00000018075	TRAF3	6	49	107	4293	0.00245577	0.0497294
BCL	ENSCAFG00000016714	TP53	6	49	107	4293	0.00245577	0.0497294
BCL	ENSCAFG00000001754	POT1	5	50	108	4292	0.0121854	0.197403
BCL	ENSCAFG00000008274	ARHGEF28	2	53	111	4289	0.409016	0.758722
BCL	ENSCAFG00000006046	COL6A5	2	53	111	4289	0.409016	0.758722
BCL	ENSCAFG00000001086	MYC	2	53	111	4289	0.409016	0.758722
BCL	ENSCAFG00000008450	WDR17	2	53	111	4289	0.409016	0.758722
BCL	ENSCAFG00000012436	CDH4	1	54	112	4288	0.758722	0.758722
BCL	ENSCAFG00000029872	IAPP	1	54	112	4288	0.758722	0.758722
BCL	ENSCAFG00000000907	SCUBE1	1	54	112	4288	0.758722	0.758722
BCL	ENSCAFG00000015351	BAIAP2L1	1	54	112	4288	0.758722	0.758722
BCL	ENSCAFG00000016020	ACTB	1	54	112	4288	0.758722	0.758722
BCL	ENSCAFG00000001503	MFNG	1	54	112	4288	0.758722	0.758722
BCL	ENSCAFG00000011542	HAPLN3	1	54	112	4288	0.758722	0.758722
BCL	ENSCAFG00000032282	ZNF420	1	54	112	4288	0.758722	0.758722
BCL	ENSCAFG00000012694	ANK3	1	54	112	4288	0.758722	0.758722
BCL	ENSCAFG00000017368	POU3F4	1	54	112	4288	0.758722	0.758722
BCL	ENSCAFG00000006762	ST18	1	54	112	4288	0.758722	0.758722
BCL	ENSCAFG00000019342	AGRN	1	54	112	4288	0.758722	0.758722
BCL	ENSCAFG00000019165	GABRQ	1	54	112	4288	0.758722	0.758722
BCL	ENSCAFG00000006421	GAS6	1	54	112	4288	0.758722	0.758722
BCL	ENSCAFG00000011368	TLR5	1	54	112	4288	0.758722	0.758722
BCL	ENSCAFG00000003661	PNPLA8	1	54	112	4288	0.758722	0.758722
BCL	ENSCAFG00000004284	LURAP1	1	54	112	4288	0.758722	0.758722
BCL	ENSCAFG00000008936	SPOCK3	1	54	112	4288	0.758722	0.758722
BCL	ENSCAFG00000015237	EXOC5	1	54	112	4288	0.758722	0.758722
BCL	ENSCAFG00000016840	HEATR4	1	54	112	4288	0.758722	0.758722
BCL	ENSCAFG00000002717	DNAH11	1	54	112	4288	0.758722	0.758722
BCL	ENSCAFG00000008079	CTNNA2	1	54	112	4288	0.758722	0.758722
BCL	ENSCAFG00000007690	VTI1B	1	54	112	4288	0.758722	0.758722
BCL	ENSCAFG00000030403	LRAT	1	54	112	4288	0.758722	0.758722
BCL	ENSCAFG00000004858	CIC	1	54	112	4288	0.758722	0.758722
BCL	ENSCAFG00000030575	ZNF570	1	54	112	4288	0.758722	0.758722
BCL	ENSCAFG00000004383	RSPH6A	1	54	112	4288	0.758722	0.758722
BCL	ENSCAFG00000008901	BPI	1	54	112	4288	0.758722	0.758722
BCL	ENSCAFG00000017071	NONO	1	54	112	4288	0.758722	0.758722
BCL	ENSCAFG00000005811	FMNL2	1	54	112	4288	0.758722	0.758722
BCL	ENSCAFG00000005051	SCN5A	1	54	112	4288	0.758722	0.758722
BCL	ENSCAFG00000003272	ELMO1	1	54	112	4288	0.758722	0.758722
BCL	ENSCAFG00000014786	PHC3	1	54	112	4288	0.758722	0.758722
BCL	ENSCAFG00000006532	DCHS1	1	54	112	4288	0.758722	0.758722
BCL	ENSCAFG00000009239	LDHC	1	54	112	4288	0.758722	0.758722
BCL	ENSCAFG00000004892	DEDD2	1	54	112	4288	0.758722	0.758722
BCL	ENSCAFG00000011782	GFRA1	1	54	112	4288	0.758722	0.758722
BCL	ENSCAFG00000006811	SDCBP2	1	54	112	4288	0.758722	0.758722
BCL	ENSCAFG00000010625	LCK	1	54	112	4288	0.758722	0.758722
BCL	ENSCAFG00000013708	KANSL1	1	54	112	4288	0.758722	0.758722
BCL	ENSCAFG00000005109	CXCR4	1	54	112	4288	0.758722	0.758722
BCL	ENSCAFG00000023403	MPP3	1	54	112	4288	0.758722	0.758722
BCL	ENSCAFG00000011760	POLG	1	54	112	4288	0.758722	0.758722
BCL	ENSCAFG00000005185	XRN2	1	54	112	4288	0.758722	0.758722
BCL	ENSCAFG00000000039	DOK6	1	54	112	4288	0.758722	0.758722
BCL	ENSCAFG00000019906	JPH3	1	54	112	4288	0.758722	0.758722
BCL	ENSCAFG00000018040	NCOR1	1	54	112	4288	0.758722	0.758722
BCL	ENSCAFG00000000178	LRP1	1	54	112	4288	0.758722	0.758722
BCL	ENSCAFG00000001226	TRIM58	1	54	112	4288	0.758722	0.758722
BCL	ENSCAFG00000003334	ABCA13	1	54	112	4288	0.758722	0.758722
BCL	ENSCAFG00000008606	ATXN2	1	54	112	4288	0.758722	0.758722
BCL	ENSCAFG00000012711	NPAS4	1	54	112	4288	0.758722	0.758722
BCL	ENSCAFG00000014332	EXPH5	1	54	112	4288	0.758722	0.758722
BCL	ENSCAFG00000001316	DAPK1	1	54	112	4288	0.758722	0.758722
BCL	ENSCAFG00000017260	ATP10B	1	54	112	4288	0.758722	0.758722
BCL	ENSCAFG00000020354	CARMIL2	1	54	112	4288	0.758722	0.758722
BCL	ENSCAFG00000006786	SLC17A8	1	54	112	4288	0.758722	0.758722
BCL	ENSCAFG00000020069	KARS1	1	54	112	4288	0.758722	0.758722
BCL	ENSCAFG00000018264	AGTR2	1	54	112	4288	0.758722	0.758722
BCL	ENSCAFG00000010188	LGR4	1	54	112	4288	0.758722	0.758722
BCL	ENSCAFG00000023258	ERBB4	1	54	112	4288	0.758722	0.758722
BCL	ENSCAFG00000018928	MBD1	1	54	112	4288	0.758722	0.758722
BCL	ENSCAFG00000023806	KRT25	1	54	112	4288	0.758722	0.758722
BCL	ENSCAFG00000010962	DPYSL4	1	54	112	4288	0.758722	0.758722
BCL	ENSCAFG00000023022	PDZD2	1	54	112	4288	0.758722	0.758722
BCL	ENSCAFG00000013833	IL16	1	54	112	4288	0.758722	0.758722
BCL	ENSCAFG00000018390	CXHXorf56	1	54	112	4288	0.758722	0.758722
BCL	ENSCAFG00000016241	SMC1A	1	54	112	4288	0.758722	0.758722
BCL	ENSCAFG00000000128	MIP	1	54	112	4288	0.758722	0.758722
BCL	ENSCAFG00000000405	PLEKHG1	1	54	112	4288	0.758722	0.758722
BCL	ENSCAFG00000005902	NALCN	1	54	112	4288	0.758722	0.758722
BCL	ENSCAFG00000001986	TMEM151B	1	54	112	4288	0.758722	0.758722
TCL	ENSCAFG00000005839	SATB1	7	31	107	3503	0.000136865	0.0131391
TCL	ENSCAFG00000016648	MTOR	4	34	110	3500	0.0294767	0.70261
TCL	ENSCAFG00000013655	HMCN1	2	36	112	3498	0.33421	0.70261
TCL	ENSCAFG00000002364	ADGRL3	2	36	112	3498	0.33421	0.70261
TCL	ENSCAFG00000000786	CSMD3	2	36	112	3498	0.33421	0.70261
TCL	ENSCAFG00000000107	ALPK2	2	36	112	3498	0.33421	0.70261
TCL	ENSCAFG00000004970	DPP10	2	36	112	3498	0.33421	0.70261
TCL	ENSCAFG00000014463	PTPN6	2	36	112	3498	0.33421	0.70261
TCL	ENSCAFG00000011895	PTAFR	2	36	112	3498	0.33421	0.70261
TCL	ENSCAFG00000013232	RPL11	2	36	112	3498	0.33421	0.70261
TCL	ENSCAFG00000007219	ASXL1	2	36	112	3498	0.33421	0.70261
TCL	ENSCAFG00000016028	SHROOM4	1	37	113	3497	0.70261	0.70261
TCL	ENSCAFG00000010474	SRPRA	1	37	113	3497	0.70261	0.70261
TCL	ENSCAFG00000003125	ITPRID1	1	37	113	3497	0.70261	0.70261
TCL	ENSCAFG00000016022	KLB	1	37	113	3497	0.70261	0.70261
TCL	ENSCAFG00000002615	DNAAF3	1	37	113	3497	0.70261	0.70261
TCL	ENSCAFG00000011896	DCAF11	1	37	113	3497	0.70261	0.70261
TCL	ENSCAFG00000003622	USP38	1	37	113	3497	0.70261	0.70261
TCL	ENSCAFG00000002371	ZAP70	1	37	113	3497	0.70261	0.70261
TCL	ENSCAFG00000018262	PNPLA6	1	37	113	3497	0.70261	0.70261
TCL	ENSCAFG00000001884	CLDN12	1	37	113	3497	0.70261	0.70261
TCL	ENSCAFG00000029040	TMEM72	1	37	113	3497	0.70261	0.70261
TCL	ENSCAFG00000018158	ZNF521	1	37	113	3497	0.70261	0.70261
TCL	ENSCAFG00000005500	UGGT2	1	37	113	3497	0.70261	0.70261
TCL	ENSCAFG00000014397	SI	1	37	113	3497	0.70261	0.70261
TCL	ENSCAFG00000008597	ANGPT2	1	37	113	3497	0.70261	0.70261
TCL	ENSCAFG00000015233	PROM1	1	37	113	3497	0.70261	0.70261
TCL	ENSCAFG00000018300	PPP1R13B	1	37	113	3497	0.70261	0.70261
TCL	ENSCAFG00000003503	ARHGEF5	1	37	113	3497	0.70261	0.70261
TCL	ENSCAFG00000019296	METTL16	1	37	113	3497	0.70261	0.70261
TCL	ENSCAFG00000015538	PCDH15	1	37	113	3497	0.70261	0.70261
TCL	ENSCAFG00000043939	COR9S5	1	37	113	3497	0.70261	0.70261
TCL	ENSCAFG00000004246	MTNR1B	1	37	113	3497	0.70261	0.70261
TCL	ENSCAFG00000010877	ABCA5	1	37	113	3497	0.70261	0.70261
TCL	ENSCAFG00000000272	ARFGEF3	1	37	113	3497	0.70261	0.70261
TCL	ENSCAFG00000006694	STX2	1	37	113	3497	0.70261	0.70261
TCL	ENSCAFG00000003332	EPHA7	1	37	113	3497	0.70261	0.70261
TCL	ENSCAFG00000010593	GSTO1	1	37	113	3497	0.70261	0.70261
TCL	ENSCAFG00000007692	VAMP8	1	37	113	3497	0.70261	0.70261
TCL	ENSCAFG00000023699	ANGPTL5	1	37	113	3497	0.70261	0.70261
TCL	ENSCAFG00000018312	CLEC4G	1	37	113	3497	0.70261	0.70261
TCL	ENSCAFG00000008141	FBXW7	1	37	113	3497	0.70261	0.70261
TCL	ENSCAFG00000016241	SMC1A	1	37	113	3497	0.70261	0.70261
TCL	ENSCAFG00000011660	MYO18B	1	37	113	3497	0.70261	0.70261
TCL	ENSCAFG00000016519	PPARGC1A	1	37	113	3497	0.70261	0.70261
TCL	ENSCAFG00000015499	DLG5	1	37	113	3497	0.70261	0.70261
TCL	ENSCAFG00000001565	DAAM2	1	37	113	3497	0.70261	0.70261
TCL	ENSCAFG00000000487	DLA88	1	37	113	3497	0.70261	0.70261
TCL	ENSCAFG00000028907	TRAV34	1	37	113	3497	0.70261	0.70261
TCL	ENSCAFG00000003885	SSBP1	1	37	113	3497	0.70261	0.70261
TCL	ENSCAFG00000031063	SBK3	1	37	113	3497	0.70261	0.70261
TCL	ENSCAFG00000032643	MRRF	1	37	113	3497	0.70261	0.70261
TCL	ENSCAFG00000015078	FAM184B	1	37	113	3497	0.70261	0.70261
TCL	ENSCAFG00000009564	ATP2B4	1	37	113	3497	0.70261	0.70261
TCL	ENSCAFG00000028645	GMFB	1	37	113	3497	0.70261	0.70261
TCL	ENSCAFG00000010848	GAP43	1	37	113	3497	0.70261	0.70261
TCL	ENSCAFG00000010819	PPP6R3	1	37	113	3497	0.70261	0.70261
TCL	ENSCAFG00000011973	ZNRF3	1	37	113	3497	0.70261	0.70261
TCL	ENSCAFG00000005843	LTBP1	1	37	113	3497	0.70261	0.70261
TCL	ENSCAFG00000005109	CXCR4	1	37	113	3497	0.70261	0.70261
TCL	ENSCAFG00000003426	TNC	1	37	113	3497	0.70261	0.70261
TCL	ENSCAFG00000012152	GABBR1	1	37	113	3497	0.70261	0.70261
TCL	ENSCAFG00000013276	SMG7	1	37	113	3497	0.70261	0.70261
TCL	ENSCAFG00000006596	ANKS1B	1	37	113	3497	0.70261	0.70261
TCL	ENSCAFG00000019049	CDH18	1	37	113	3497	0.70261	0.70261
TCL	ENSCAFG00000016714	TP53	1	37	113	3497	0.70261	0.70261
TCL	ENSCAFG00000013243	LAMC2	1	37	113	3497	0.70261	0.70261
TCL	ENSCAFG00000030792	CA13	1	37	113	3497	0.70261	0.70261
TCL	ENSCAFG00000013262	SMPX	1	37	113	3497	0.70261	0.70261
TCL	ENSCAFG00000019362	L1CAM	1	37	113	3497	0.70261	0.70261
TCL	ENSCAFG00000010165	SLC5A12	1	37	113	3497	0.70261	0.70261
TCL	ENSCAFG00000010242	SLC4A10	1	37	113	3497	0.70261	0.70261
TCL	ENSCAFG00000005408	BRPF1	1	37	113	3497	0.70261	0.70261
TCL	ENSCAFG00000017779	NEO1	1	37	113	3497	0.70261	0.70261
TCL	ENSCAFG00000013115	MELTF	1	37	113	3497	0.70261	0.70261
TCL	ENSCAFG00000001384	CBY1	1	37	113	3497	0.70261	0.70261
TCL	ENSCAFG00000020053	PALMD	1	37	113	3497	0.70261	0.70261
TCL	ENSCAFG00000000066	VPS4B	1	37	113	3497	0.70261	0.70261
TCL	ENSCAFG00000014025	TTN	1	37	113	3497	0.70261	0.70261
TCL	ENSCAFG00000013392	SETD2	1	37	113	3497	0.70261	0.70261
TCL	ENSCAFG00000020059	CNTNAP4	1	37	113	3497	0.70261	0.70261
TCL	ENSCAFG00000015574	DUSP27	1	37	113	3497	0.70261	0.70261
TCL	ENSCAFG00000002040	TFPI2	1	37	113	3497	0.70261	0.70261
TCL	ENSCAFG00000004969	KLHL1	1	37	113	3497	0.70261	0.70261
TCL	ENSCAFG00000000955	TBC1D32	1	37	113	3497	0.70261	0.70261
TCL	ENSCAFG00000013598	PPP4R3C	1	37	113	3497	0.70261	0.70261
TCL	ENSCAFG00000010960	ZDHHC6	1	37	113	3497	0.70261	0.70261
TCL	ENSCAFG00000017765	GRIA1	1	37	113	3497	0.70261	0.70261
TCL	ENSCAFG00000011513	ABLIM1	1	37	113	3497	0.70261	0.70261
TCL	ENSCAFG00000015670	PTEN	1	37	113	3497	0.70261	0.70261
TCL	ENSCAFG00000006252	UNC5D	1	37	113	3497	0.70261	0.70261
TCL	ENSCAFG00000005449	TGFBR2	1	37	113	3497	0.70261	0.70261
TCL	ENSCAFG00000024403	ASCL3	1	37	113	3497	0.70261	0.70261
TCL	ENSCAFG00000019565	CLCN7	1	37	113	3497	0.70261	0.70261
TCL	ENSCAFG00000020028	LRRC8A	1	37	113	3497	0.70261	0.70261
TCL	ENSCAFG00000012472	PDE5A	1	37	113	3497	0.70261	0.70261
OM	ENSCAFG00000009532	NRAS	6	65	208	11081	0.00215442	0.344707
OM	ENSCAFG00000011428	KRAS	5	66	209	11080	0.0107781	0.741917
OM	ENSCAFG00000016539	NPPA	4	67	210	11079	0.0447333	0.741917
OM	ENSCAFG00000015357	KAT6B	4	67	210	11079	0.0447333	0.741917
OM	ENSCAFG00000005675	RNF213	3	68	211	11078	0.149609	0.741917
OM	ENSCAFG00000012679	STRAP	3	68	211	11078	0.149609	0.741917
OM	ENSCAFG00000008279	PTPRJ	3	68	211	11078	0.149609	0.741917
OM	ENSCAFG00000010731	USH2A	3	68	211	11078	0.149609	0.741917
OM	ENSCAFG00000006995	RP1	3	68	211	11078	0.149609	0.741917
OM	ENSCAFG00000014448	ZNF804A	3	68	211	11078	0.149609	0.741917
OM	ENSCAFG00000000786	CSMD3	3	68	211	11078	0.149609	0.741917
OM	ENSCAFG00000007917	DNAH6	2	69	212	11077	0.387881	0.741917
OM	ENSCAFG00000004731	TENM4	2	69	212	11077	0.387881	0.741917
OM	ENSCAFG00000018600	LEPR	2	69	212	11077	0.387881	0.741917
OM	ENSCAFG00000011937	PGBD1	2	69	212	11077	0.387881	0.741917
OM	ENSCAFG00000004253	UGGT1	2	69	212	11077	0.387881	0.741917
OM	ENSCAFG00000016041	PAX3	2	69	212	11077	0.387881	0.741917
OM	ENSCAFG00000010022	ABCD2	2	69	212	11077	0.387881	0.741917
OM	ENSCAFG00000006971	EPHB1	2	69	212	11077	0.387881	0.741917
OM	ENSCAFG00000016714	TP53	2	69	212	11077	0.387881	0.741917
OM	ENSCAFG00000015670	PTEN	2	69	212	11077	0.387881	0.741917
OM	ENSCAFG00000007277	IL1RN	2	69	212	11077	0.387881	0.741917
OM	ENSCAFG00000012899	KLC2	2	69	212	11077	0.387881	0.741917
OM	ENSCAFG00000017622	PRKCB	2	69	212	11077	0.387881	0.741917
OM	ENSCAFG00000013273	E2F2	2	69	212	11077	0.387881	0.741917
OM	ENSCAFG00000010286	OTUD7A	2	69	212	11077	0.387881	0.741917
OM	ENSCAFG00000018631	TENM1	2	69	212	11077	0.387881	0.741917
OM	ENSCAFG00000018363	LONRF3	2	69	212	11077	0.387881	0.741917
OM	ENSCAFG00000013414	ADAM23	2	69	212	11077	0.387881	0.741917
OM	ENSCAFG00000004019	ITSN2	2	69	212	11077	0.387881	0.741917
OM	ENSCAFG00000008310	ZFHX4	2	69	212	11077	0.387881	0.741917
OM	ENSCAFG00000005871	NUP98	2	69	212	11077	0.387881	0.741917
OM	ENSCAFG00000024839	KIF21B	2	69	212	11077	0.387881	0.741917
OM	ENSCAFG00000003907	BRAF	2	69	212	11077	0.387881	0.741917
OM	ENSCAFG00000016763	RGS6	2	69	212	11077	0.387881	0.741917
OM	ENSCAFG00000029853	CDKN1A	2	69	212	11077	0.387881	0.741917
OM	ENSCAFG00000006370	HGF	1	70	213	11076	0.741917	0.741917
OM	ENSCAFG00000004024	RINT1	1	70	213	11076	0.741917	0.741917
OM	ENSCAFG00000006590	USPL1	1	70	213	11076	0.741917	0.741917
OM	ENSCAFG00000032412	FLI1	1	70	213	11076	0.741917	0.741917
OM	ENSCAFG00000014085	MIS18BP1	1	70	213	11076	0.741917	0.741917
OM	ENSCAFG00000002203	CREB3	1	70	213	11076	0.741917	0.741917
OM	ENSCAFG00000017645	MYO9A	1	70	213	11076	0.741917	0.741917
OM	ENSCAFG00000002327	FAM83B	1	70	213	11076	0.741917	0.741917
OM	ENSCAFG00000002717	DNAH11	1	70	213	11076	0.741917	0.741917
OM	ENSCAFG00000014718	CWF19L2	1	70	213	11076	0.741917	0.741917
OM	ENSCAFG00000014175	ITGA4	1	70	213	11076	0.741917	0.741917
OM	ENSCAFG00000016112	ZNF280D	1	70	213	11076	0.741917	0.741917
OM	ENSCAFG00000013712	ALKBH4	1	70	213	11076	0.741917	0.741917
OM	ENSCAFG00000016488	PRKACA	1	70	213	11076	0.741917	0.741917
OM	ENSCAFG00000004201	SLC1A5	1	70	213	11076	0.741917	0.741917
OM	ENSCAFG00000031956	LCOR	1	70	213	11076	0.741917	0.741917
OM	ENSCAFG00000004436	RB1	1	70	213	11076	0.741917	0.741917
OM	ENSCAFG00000019521	FLNA	1	70	213	11076	0.741917	0.741917
OM	ENSCAFG00000008313	ANAPC5	1	70	213	11076	0.741917	0.741917
OM	ENSCAFG00000007085	SOAT2	1	70	213	11076	0.741917	0.741917
OM	ENSCAFG00000006339	CACNA2D1	1	70	213	11076	0.741917	0.741917
OM	ENSCAFG00000013590	C37H2orf80	1	70	213	11076	0.741917	0.741917
OM	ENSCAFG00000008092	NRIP1	1	70	213	11076	0.741917	0.741917
OM	ENSCAFG00000018266	SLC6A14	1	70	213	11076	0.741917	0.741917
OM	ENSCAFG00000024544	TGM7	1	70	213	11076	0.741917	0.741917
OM	ENSCAFG00000003647	LRATD1	1	70	213	11076	0.741917	0.741917
OM	ENSCAFG00000019132	RPH3AL	1	70	213	11076	0.741917	0.741917
OM	ENSCAFG00000000478	CCHCR1	1	70	213	11076	0.741917	0.741917
OM	ENSCAFG00000016351	ERBB2	1	70	213	11076	0.741917	0.741917
OM	ENSCAFG00000023904	CHRNB4	1	70	213	11076	0.741917	0.741917
OM	ENSCAFG00000011275	MARK1	1	70	213	11076	0.741917	0.741917
OM	ENSCAFG00000015484	WSCD1	1	70	213	11076	0.741917	0.741917
OM	ENSCAFG00000024439	SLC22A8	1	70	213	11076	0.741917	0.741917
OM	ENSCAFG00000015008	GORAB	1	70	213	11076	0.741917	0.741917
OM	ENSCAFG00000023837	PTGFRN	1	70	213	11076	0.741917	0.741917
OM	ENSCAFG00000001828	KCTD8	1	70	213	11076	0.741917	0.741917
OM	ENSCAFG00000012496	ZNF683	1	70	213	11076	0.741917	0.741917
OM	ENSCAFG00000003785	PCDH10	1	70	213	11076	0.741917	0.741917
OM	ENSCAFG00000017327	BRWD3	1	70	213	11076	0.741917	0.741917
OM	ENSCAFG00000006714	NLRP14	1	70	213	11076	0.741917	0.741917
OM	ENSCAFG00000007893	RBP4	1	70	213	11076	0.741917	0.741917
OM	ENSCAFG00000019275	DVL1	1	70	213	11076	0.741917	0.741917
OM	ENSCAFG00000000767	CELSR1	1	70	213	11076	0.741917	0.741917
OM	ENSCAFG00000011332	MTARC2	1	70	213	11076	0.741917	0.741917
OM	ENSCAFG00000004402	PRSS23	1	70	213	11076	0.741917	0.741917
OM	ENSCAFG00000019082	RBFOX1	1	70	213	11076	0.741917	0.741917
OM	ENSCAFG00000001108	LRRC6	1	70	213	11076	0.741917	0.741917
OM	ENSCAFG00000003745	EPHB6	1	70	213	11076	0.741917	0.741917
OM	ENSCAFG00000010458	SHANK2	1	70	213	11076	0.741917	0.741917
OM	ENSCAFG00000019764	DENND2D	1	70	213	11076	0.741917	0.741917
OM	ENSCAFG00000005670	RIF1	1	70	213	11076	0.741917	0.741917
OM	ENSCAFG00000008081	TNPO1	1	70	213	11076	0.741917	0.741917
OM	ENSCAFG00000017319	ACP5	1	70	213	11076	0.741917	0.741917
OM	ENSCAFG00000015671	CHERP	1	70	213	11076	0.741917	0.741917
OM	ENSCAFG00000005656	SLC15A1	1	70	213	11076	0.741917	0.741917
OM	ENSCAFG00000017401	POF1B	1	70	213	11076	0.741917	0.741917
OM	ENSCAFG00000005652	HNRNPL	1	70	213	11076	0.741917	0.741917
OM	ENSCAFG00000019626	WDR24	1	70	213	11076	0.741917	0.741917
OM	ENSCAFG00000013342	SCART1	1	70	213	11076	0.741917	0.741917
OM	ENSCAFG00000007784	SH2D6	1	70	213	11076	0.741917	0.741917
OM	ENSCAFG00000031425	PRPSAP1	1	70	213	11076	0.741917	0.741917
OM	ENSCAFG00000015691	C20H19orf44	1	70	213	11076	0.741917	0.741917
OM	ENSCAFG00000019841	CELSR2	1	70	213	11076	0.741917	0.741917
OM	ENSCAFG00000003611	PRR12	1	70	213	11076	0.741917	0.741917
OM	ENSCAFG00000012691	KMT2A	1	70	213	11076	0.741917	0.741917
OM	ENSCAFG00000000716	TMEM74	1	70	213	11076	0.741917	0.741917
OM	ENSCAFG00000015500	OCEL1	1	70	213	11076	0.741917	0.741917
OM	ENSCAFG00000005270	CFAP61	1	70	213	11076	0.741917	0.741917
OM	ENSCAFG00000001407	KCNJ4	1	70	213	11076	0.741917	0.741917
OM	ENSCAFG00000011373	SUSD4	1	70	213	11076	0.741917	0.741917
OM	ENSCAFG00000002391	EXOSC3	1	70	213	11076	0.741917	0.741917
OM	ENSCAFG00000019778	KCNA10	1	70	213	11076	0.741917	0.741917
OM	ENSCAFG00000030690	ZBED2	1	70	213	11076	0.741917	0.741917
OM	ENSCAFG00000011427	ACIN1	1	70	213	11076	0.741917	0.741917
OM	ENSCAFG00000028797	ADM5	1	70	213	11076	0.741917	0.741917
OM	ENSCAFG00000009536	ABCC2	1	70	213	11076	0.741917	0.741917
OM	ENSCAFG00000006619	DRGX	1	70	213	11076	0.741917	0.741917
OM	ENSCAFG00000009777	NAV2	1	70	213	11076	0.741917	0.741917
OM	ENSCAFG00000006729	OGDHL	1	70	213	11076	0.741917	0.741917
OM	ENSCAFG00000020091	SLC25A25	1	70	213	11076	0.741917	0.741917
OM	ENSCAFG00000019048	SLITRK2	1	70	213	11076	0.741917	0.741917
OM	ENSCAFG00000017668	TUBD1	1	70	213	11076	0.741917	0.741917
OM	ENSCAFG00000001330	SIL1	1	70	213	11076	0.741917	0.741917
OM	ENSCAFG00000007954	TNKS1BP1	1	70	213	11076	0.741917	0.741917
OM	ENSCAFG00000018592	NF1	1	70	213	11076	0.741917	0.741917
OM	ENSCAFG00000001727	LINGO2	1	70	213	11076	0.741917	0.741917
OM	ENSCAFG00000029154	EFCAB2	1	70	213	11076	0.741917	0.741917
OM	ENSCAFG00000010991	ACACB	1	70	213	11076	0.741917	0.741917
OM	ENSCAFG00000017408	GTF3C1	1	70	213	11076	0.741917	0.741917
OM	ENSCAFG00000002403	CCDC180	1	70	213	11076	0.741917	0.741917
OM	ENSCAFG00000012996	UBXN7	1	70	213	11076	0.741917	0.741917
OM	ENSCAFG00000005510	EOMES	1	70	213	11076	0.741917	0.741917
OM	ENSCAFG00000017368	POU3F4	1	70	213	11076	0.741917	0.741917
OM	ENSCAFG00000015418	SLC22A6	1	70	213	11076	0.741917	0.741917
OM	ENSCAFG00000018625	C3	1	70	213	11076	0.741917	0.741917
OM	ENSCAFG00000004764	VWA8	1	70	213	11076	0.741917	0.741917
OM	ENSCAFG00000009393	SYT13	1	70	213	11076	0.741917	0.741917
OM	ENSCAFG00000017801	MOCOS	1	70	213	11076	0.741917	0.741917
OM	ENSCAFG00000018028	IRS4	1	70	213	11076	0.741917	0.741917
OM	ENSCAFG00000029819	CELSR3	1	70	213	11076	0.741917	0.741917
OM	ENSCAFG00000010673	HECW2	1	70	213	11076	0.741917	0.741917
OM	ENSCAFG00000020386	ST6GALNAC5	1	70	213	11076	0.741917	0.741917
OM	ENSCAFG00000013219	BNC1	1	70	213	11076	0.741917	0.741917
OM	ENSCAFG00000001269	ADGRB1	1	70	213	11076	0.741917	0.741917
OM	ENSCAFG00000016838	KAT8	1	70	213	11076	0.741917	0.741917
OM	ENSCAFG00000014701	PTGER2	1	70	213	11076	0.741917	0.741917
OM	ENSCAFG00000018152	TMEM266	1	70	213	11076	0.741917	0.741917
OM	ENSCAFG00000014383	MAP4K5	1	70	213	11076	0.741917	0.741917
OM	ENSCAFG00000009997	ANKRD33B	1	70	213	11076	0.741917	0.741917
OM	ENSCAFG00000011193	PDGFA	1	70	213	11076	0.741917	0.741917
OM	ENSCAFG00000017790	PDE4A	1	70	213	11076	0.741917	0.741917
OM	ENSCAFG00000032715	C7H1orf53	1	70	213	11076	0.741917	0.741917
OM	ENSCAFG00000001264	TSNARE1	1	70	213	11076	0.741917	0.741917
OM	ENSCAFG00000019930	FIBCD1	1	70	213	11076	0.741917	0.741917
OM	ENSCAFG00000020036	ENDOG	1	70	213	11076	0.741917	0.741917
OM	ENSCAFG00000009029	DDX54	1	70	213	11076	0.741917	0.741917
OM	ENSCAFG00000019405	PLCH2	1	70	213	11076	0.741917	0.741917
OM	ENSCAFG00000017684	GSC	1	70	213	11076	0.741917	0.741917
OM	ENSCAFG00000020014	GCSH	1	70	213	11076	0.741917	0.741917
OM	ENSCAFG00000001952	SEPTIN10	1	70	213	11076	0.741917	0.741917
OM	ENSCAFG00000014345	FN1	1	70	213	11076	0.741917	0.741917
OM	ENSCAFG00000004878	WDR86	1	70	213	11076	0.741917	0.741917
OM	ENSCAFG00000009119	ABRAXAS1	1	70	213	11076	0.741917	0.741917
OM	ENSCAFG00000007259	IPO7	1	70	213	11076	0.741917	0.741917
HSA	ENSCAFG00000016714	TP53	29	20	122	4239	3.21119e-31	2.89007e-29
HSA	ENSCAFG00000011212	PIK3CA	15	34	136	4225	3.00847e-11	1.35381e-09
HSA	ENSCAFG00000009532	NRAS	4	45	147	4214	0.0853745	0.820342
HSA	ENSCAFG00000006061	CNTN6	3	46	148	4213	0.234867	0.820342
HSA	ENSCAFG00000009082	PLCG1	2	47	149	4212	0.504671	0.820342
HSA	ENSCAFG00000019209	CFAP74	2	47	149	4212	0.504671	0.820342
HSA	ENSCAFG00000015340	ADK	2	47	149	4212	0.504671	0.820342
HSA	ENSCAFG00000004759	CLASP1	2	47	149	4212	0.504671	0.820342
HSA	ENSCAFG00000001862	ZNF804B	2	47	149	4212	0.504671	0.820342
HSA	ENSCAFG00000008718	KMT2D	2	47	149	4212	0.504671	0.820342
HSA	ENSCAFG00000008686	CSMD1	2	47	149	4212	0.504671	0.820342
HSA	ENSCAFG00000008310	ZFHX4	2	47	149	4212	0.504671	0.820342
HSA	ENSCAFG00000006264	PCLO	2	47	149	4212	0.504671	0.820342
HSA	ENSCAFG00000011266	TDRD1	2	47	149	4212	0.504671	0.820342
HSA	ENSCAFG00000013368	APOD	2	47	149	4212	0.504671	0.820342
HSA	ENSCAFG00000008525	CACNA1D	2	47	149	4212	0.504671	0.820342
HSA	ENSCAFG00000011738	SALL4	2	47	149	4212	0.504671	0.820342
HSA	ENSCAFG00000023079	AFF3	2	47	149	4212	0.504671	0.820342
HSA	ENSCAFG00000012986	ADAM12	1	48	150	4211	0.820342	0.820342
HSA	ENSCAFG00000001216	SLC35D2	1	48	150	4211	0.820342	0.820342
HSA	ENSCAFG00000017460	MYH13	1	48	150	4211	0.820342	0.820342
HSA	ENSCAFG00000016678	KPNB1	1	48	150	4211	0.820342	0.820342
HSA	ENSCAFG00000007579	PIK3CB	1	48	150	4211	0.820342	0.820342
HSA	ENSCAFG00000010677	EYA2	1	48	150	4211	0.820342	0.820342
HSA	ENSCAFG00000006212	SEMA3A	1	48	150	4211	0.820342	0.820342
HSA	ENSCAFG00000015721	LIPA	1	48	150	4211	0.820342	0.820342
HSA	ENSCAFG00000006247	SEMA3E	1	48	150	4211	0.820342	0.820342
HSA	ENSCAFG00000018070	DSC1	1	48	150	4211	0.820342	0.820342
HSA	ENSCAFG00000011241	SLCO3A1	1	48	150	4211	0.820342	0.820342
HSA	ENSCAFG00000011252	LEF1	1	48	150	4211	0.820342	0.820342
HSA	ENSCAFG00000010215	UNC5C	1	48	150	4211	0.820342	0.820342
HSA	ENSCAFG00000015898	RBM47	1	48	150	4211	0.820342	0.820342
HSA	ENSCAFG00000011187	PRKX	1	48	150	4211	0.820342	0.820342
HSA	ENSCAFG00000020304	SSX2IP	1	48	150	4211	0.820342	0.820342
HSA	ENSCAFG00000029146	PPP1R3C	1	48	150	4211	0.820342	0.820342
HSA	ENSCAFG00000002100	PTCHD4	1	48	150	4211	0.820342	0.820342
HSA	ENSCAFG00000023258	ERBB4	1	48	150	4211	0.820342	0.820342
HSA	ENSCAFG00000019037	SLITRK4	1	48	150	4211	0.820342	0.820342
HSA	ENSCAFG00000012327	WDR11	1	48	150	4211	0.820342	0.820342
HSA	ENSCAFG00000008279	PTPRJ	1	48	150	4211	0.820342	0.820342
HSA	ENSCAFG00000003389	THRAP3	1	48	150	4211	0.820342	0.820342
HSA	ENSCAFG00000017725	PIK3C3	1	48	150	4211	0.820342	0.820342
HSA	ENSCAFG00000005651	MKKS	1	48	150	4211	0.820342	0.820342
HSA	ENSCAFG00000006371	NRG1	1	48	150	4211	0.820342	0.820342
HSA	ENSCAFG00000015061	C18H11orf95	1	48	150	4211	0.820342	0.820342
HSA	ENSCAFG00000041420	PPP1CA	1	48	150	4211	0.820342	0.820342
HSA	ENSCAFG00000014551	GAL3ST4	1	48	150	4211	0.820342	0.820342
HSA	ENSCAFG00000018127	TMC7	1	48	150	4211	0.820342	0.820342
HSA	ENSCAFG00000015402	BOD1L1	1	48	150	4211	0.820342	0.820342
HSA	ENSCAFG00000005040	KLF12	1	48	150	4211	0.820342	0.820342
HSA	ENSCAFG00000010475	SYT10	1	48	150	4211	0.820342	0.820342
HSA	ENSCAFG00000006183	BRF2	1	48	150	4211	0.820342	0.820342
HSA	ENSCAFG00000015408	TECPR1	1	48	150	4211	0.820342	0.820342
HSA	ENSCAFG00000017625	DHX40	1	48	150	4211	0.820342	0.820342
HSA	ENSCAFG00000017535	KIF23	1	48	150	4211	0.820342	0.820342
HSA	ENSCAFG00000004793	LRRFIP2	1	48	150	4211	0.820342	0.820342
HSA	ENSCAFG00000003786	LAMB4	1	48	150	4211	0.820342	0.820342
HSA	ENSCAFG00000005236	TRAK1	1	48	150	4211	0.820342	0.820342
HSA	ENSCAFG00000008497	GPM6A	1	48	150	4211	0.820342	0.820342
HSA	ENSCAFG00000011920	CASS4	1	48	150	4211	0.820342	0.820342
HSA	ENSCAFG00000011745	SORL1	1	48	150	4211	0.820342	0.820342
HSA	ENSCAFG00000008484	MAP9	1	48	150	4211	0.820342	0.820342
HSA	ENSCAFG00000016502	LRRC71	1	48	150	4211	0.820342	0.820342
HSA	ENSCAFG00000010280	DZIP3	1	48	150	4211	0.820342	0.820342
HSA	ENSCAFG00000007842	IQCM	1	48	150	4211	0.820342	0.820342
HSA	ENSCAFG00000011769	ANK2	1	48	150	4211	0.820342	0.820342
HSA	ENSCAFG00000013054	ATG4B	1	48	150	4211	0.820342	0.820342
HSA	ENSCAFG00000016290	DTHD1	1	48	150	4211	0.820342	0.820342
HSA	ENSCAFG00000031371	PYGO2	1	48	150	4211	0.820342	0.820342
HSA	ENSCAFG00000003988	SPATA5	1	48	150	4211	0.820342	0.820342
HSA	ENSCAFG00000032606	C2CD6	1	48	150	4211	0.820342	0.820342
HSA	ENSCAFG00000010879	IGSF11	1	48	150	4211	0.820342	0.820342
HSA	ENSCAFG00000002782	MEI4	1	48	150	4211	0.820342	0.820342
HSA	ENSCAFG00000000909	TTLL12	1	48	150	4211	0.820342	0.820342
HSA	ENSCAFG00000019930	FIBCD1	1	48	150	4211	0.820342	0.820342
HSA	ENSCAFG00000008412	C33H3orf38	1	48	150	4211	0.820342	0.820342
HSA	ENSCAFG00000011648	SCN7A	1	48	150	4211	0.820342	0.820342
HSA	ENSCAFG00000002036	TDRD6	1	48	150	4211	0.820342	0.820342
HSA	ENSCAFG00000024962	TRIM77	1	48	150	4211	0.820342	0.820342
HSA	ENSCAFG00000014152	BRINP2	1	48	150	4211	0.820342	0.820342
HSA	ENSCAFG00000029896	NKX6-2	1	48	150	4211	0.820342	0.820342
HSA	ENSCAFG00000003327	COL27A1	1	48	150	4211	0.820342	0.820342
HSA	ENSCAFG00000001429	SLC16A8	1	48	150	4211	0.820342	0.820342
HSA	ENSCAFG00000000483	TCF19	1	48	150	4211	0.820342	0.820342
HSA	ENSCAFG00000019867	WDR47	1	48	150	4211	0.820342	0.820342
HSA	ENSCAFG00000011148	RGS9	1	48	150	4211	0.820342	0.820342
HSA	ENSCAFG00000029300	ITGB3BP	1	48	150	4211	0.820342	0.820342
HSA	ENSCAFG00000013065	ZBTB46	1	48	150	4211	0.820342	0.820342
HSA	ENSCAFG00000009686	SIM2	1	48	150	4211	0.820342	0.820342
HSA	ENSCAFG00000002541	YBX1	1	48	150	4211	0.820342	0.820342
GLM	ENSCAFG00000003169	CALD1	7	42	128	5654	0.000116447	0.0138572
GLM	ENSCAFG00000002057	PDGFRA	5	44	130	5652	0.00520192	0.309514
GLM	ENSCAFG00000014025	TTN	2	47	133	5649	0.3143	0.684185
GLM	ENSCAFG00000013617	IDH1	2	47	133	5649	0.3143	0.684185
GLM	ENSCAFG00000007155	ZC3H8	2	47	133	5649	0.3143	0.684185
GLM	ENSCAFG00000017493	TSPOAP1	2	47	133	5649	0.3143	0.684185
GLM	ENSCAFG00000004776	TRANK1	2	47	133	5649	0.3143	0.684185
GLM	ENSCAFG00000015242	TRRAP	2	47	133	5649	0.3143	0.684185
GLM	ENSCAFG00000013171	RPS6KA3	1	48	134	5648	0.684185	0.684185
GLM	ENSCAFG00000015794	GPKOW	1	48	134	5648	0.684185	0.684185
GLM	ENSCAFG00000000897	RSPH4A	1	48	134	5648	0.684185	0.684185
GLM	ENSCAFG00000010151	NHLRC1	1	48	134	5648	0.684185	0.684185
GLM	ENSCAFG00000009510	EXD1	1	48	134	5648	0.684185	0.684185
GLM	ENSCAFG00000019841	CELSR2	1	48	134	5648	0.684185	0.684185
GLM	ENSCAFG00000005041	AXL	1	48	134	5648	0.684185	0.684185
GLM	ENSCAFG00000018997	LEXM	1	48	134	5648	0.684185	0.684185
GLM	ENSCAFG00000005627	JAG1	1	48	134	5648	0.684185	0.684185
GLM	ENSCAFG00000018592	NF1	1	48	134	5648	0.684185	0.684185
GLM	ENSCAFG00000019927	LAMC3	1	48	134	5648	0.684185	0.684185
GLM	ENSCAFG00000029140	ADARB2	1	48	134	5648	0.684185	0.684185
GLM	ENSCAFG00000032754	HKDC1	1	48	134	5648	0.684185	0.684185
GLM	ENSCAFG00000024087	CGAS	1	48	134	5648	0.684185	0.684185
GLM	ENSCAFG00000002709	FILIP1	1	48	134	5648	0.684185	0.684185
GLM	ENSCAFG00000018576	NIM1K	1	48	134	5648	0.684185	0.684185
GLM	ENSCAFG00000006849	TMEM132C	1	48	134	5648	0.684185	0.684185
GLM	ENSCAFG00000029690	ZNF517	1	48	134	5648	0.684185	0.684185
GLM	ENSCAFG00000016714	TP53	1	48	134	5648	0.684185	0.684185
GLM	ENSCAFG00000015499	DLG5	1	48	134	5648	0.684185	0.684185
GLM	ENSCAFG00000017294	P2RY10	1	48	134	5648	0.684185	0.684185
GLM	ENSCAFG00000006596	ANKS1B	1	48	134	5648	0.684185	0.684185
GLM	ENSCAFG00000005124	CST11	1	48	134	5648	0.684185	0.684185
GLM	ENSCAFG00000010934	RFTN2	1	48	134	5648	0.684185	0.684185
GLM	ENSCAFG00000014480	FSIP2	1	48	134	5648	0.684185	0.684185
GLM	ENSCAFG00000015976	RASAL3	1	48	134	5648	0.684185	0.684185
GLM	ENSCAFG00000017146	CXCR3	1	48	134	5648	0.684185	0.684185
GLM	ENSCAFG00000011970	PARP14	1	48	134	5648	0.684185	0.684185
GLM	ENSCAFG00000006865	PAMR1	1	48	134	5648	0.684185	0.684185
GLM	ENSCAFG00000014472	GPR137	1	48	134	5648	0.684185	0.684185
GLM	ENSCAFG00000001834	CUL9	1	48	134	5648	0.684185	0.684185
GLM	ENSCAFG00000005245	ELOVL1	1	48	134	5648	0.684185	0.684185
GLM	ENSCAFG00000007502	HHEX	1	48	134	5648	0.684185	0.684185
GLM	ENSCAFG00000016473	NSD1	1	48	134	5648	0.684185	0.684185
GLM	ENSCAFG00000012857	MMP21	1	48	134	5648	0.684185	0.684185
GLM	ENSCAFG00000029322	SCN2B	1	48	134	5648	0.684185	0.684185
GLM	ENSCAFG00000014993	FGFR3	1	48	134	5648	0.684185	0.684185
GLM	ENSCAFG00000019098	FSD1	1	48	134	5648	0.684185	0.684185
GLM	ENSCAFG00000001944	TXNRD1	1	48	134	5648	0.684185	0.684185
GLM	ENSCAFG00000014951	NSD2	1	48	134	5648	0.684185	0.684185
GLM	ENSCAFG00000015574	DUSP27	1	48	134	5648	0.684185	0.684185
GLM	ENSCAFG00000010914	RBM6	1	48	134	5648	0.684185	0.684185
GLM	ENSCAFG00000010136	MAGEL2	1	48	134	5648	0.684185	0.684185
GLM	ENSCAFG00000018782	PRLR	1	48	134	5648	0.684185	0.684185
GLM	ENSCAFG00000017636	PPP4R4	1	48	134	5648	0.684185	0.684185
GLM	ENSCAFG00000007156	DENND5A	1	48	134	5648	0.684185	0.684185
GLM	ENSCAFG00000013716	LRRC2	1	48	134	5648	0.684185	0.684185
GLM	ENSCAFG00000003550	INHBA	1	48	134	5648	0.684185	0.684185
GLM	ENSCAFG00000025146	SLC22A11	1	48	134	5648	0.684185	0.684185
GLM	ENSCAFG00000000022	ZNF407	1	48	134	5648	0.684185	0.684185
GLM	ENSCAFG00000019149	PRRG3	1	48	134	5648	0.684185	0.684185
GLM	ENSCAFG00000006910	APIP	1	48	134	5648	0.684185	0.684185
GLM	ENSCAFG00000005483	ARHGEF40	1	48	134	5648	0.684185	0.684185
GLM	ENSCAFG00000014323	EPHB2	1	48	134	5648	0.684185	0.684185
GLM	ENSCAFG00000014671	KLHL26	1	48	134	5648	0.684185	0.684185
GLM	ENSCAFG00000009428	CNNM1	1	48	134	5648	0.684185	0.684185
GLM	ENSCAFG00000032312	ZNF470	1	48	134	5648	0.684185	0.684185
GLM	ENSCAFG00000000832	TAP1	1	48	134	5648	0.684185	0.684185
GLM	ENSCAFG00000016935	RANBP17	1	48	134	5648	0.684185	0.684185
GLM	ENSCAFG00000010014	ZP4	1	48	134	5648	0.684185	0.684185
GLM	ENSCAFG00000010039	HSD3B2	1	48	134	5648	0.684185	0.684185
GLM	ENSCAFG00000003175	AFTPH	1	48	134	5648	0.684185	0.684185
GLM	ENSCAFG00000020350	ENKD1	1	48	134	5648	0.684185	0.684185
GLM	ENSCAFG00000001871	GNPDA2	1	48	134	5648	0.684185	0.684185
GLM	ENSCAFG00000011196	NID1	1	48	134	5648	0.684185	0.684185
GLM	ENSCAFG00000017886	ELAC2	1	48	134	5648	0.684185	0.684185
GLM	ENSCAFG00000004021	TUBE1	1	48	134	5648	0.684185	0.684185
GLM	ENSCAFG00000017589	TLE3	1	48	134	5648	0.684185	0.684185
GLM	ENSCAFG00000020251	NOB1	1	48	134	5648	0.684185	0.684185
GLM	ENSCAFG00000000997	FAM83A	1	48	134	5648	0.684185	0.684185
GLM	ENSCAFG00000005069	PTPRF	1	48	134	5648	0.684185	0.684185
GLM	ENSCAFG00000000410	IL22	1	48	134	5648	0.684185	0.684185
GLM	ENSCAFG00000002962	COX18	1	48	134	5648	0.684185	0.684185
GLM	ENSCAFG00000011584	GRAMD1B	1	48	134	5648	0.684185	0.684185
GLM	ENSCAFG00000003486	C17H2orf50	1	48	134	5648	0.684185	0.684185
GLM	ENSCAFG00000014882	GDF15	1	48	134	5648	0.684185	0.684185
GLM	ENSCAFG00000002032	KCNV2	1	48	134	5648	0.684185	0.684185
GLM	ENSCAFG00000017714	SYNE3	1	48	134	5648	0.684185	0.684185
GLM	ENSCAFG00000004436	RB1	1	48	134	5648	0.684185	0.684185
GLM	ENSCAFG00000001518	DNAH8	1	48	134	5648	0.684185	0.684185
GLM	ENSCAFG00000013004	CACNA1E	1	48	134	5648	0.684185	0.684185
GLM	ENSCAFG00000006805	ADRA2B	1	48	134	5648	0.684185	0.684185
GLM	ENSCAFG00000000742	MAS1	1	48	134	5648	0.684185	0.684185
GLM	ENSCAFG00000014112	KIF15	1	48	134	5648	0.684185	0.684185
GLM	ENSCAFG00000031672	CLBA1	1	48	134	5648	0.684185	0.684185
GLM	ENSCAFG00000014773	HSPG2	1	48	134	5648	0.684185	0.684185
GLM	ENSCAFG00000000711	ALG12	1	48	134	5648	0.684185	0.684185
GLM	ENSCAFG00000015291	ASMTL	1	48	134	5648	0.684185	0.684185
GLM	ENSCAFG00000001385	FAM227A	1	48	134	5648	0.684185	0.684185
GLM	ENSCAFG00000012298	FES	1	48	134	5648	0.684185	0.684185
GLM	ENSCAFG00000016972	MED12	1	48	134	5648	0.684185	0.684185
GLM	ENSCAFG00000008114	RP1L1	1	48	134	5648	0.684185	0.684185
GLM	ENSCAFG00000014949	PRRC2C	1	48	134	5648	0.684185	0.684185
GLM	ENSCAFG00000005970	FGFR1	1	48	134	5648	0.684185	0.684185
GLM	ENSCAFG00000014719	ZSWIM2	1	48	134	5648	0.684185	0.684185
GLM	ENSCAFG00000010409	RHBDD1	1	48	134	5648	0.684185	0.684185
GLM	ENSCAFG00000017390	TRIM25	1	48	134	5648	0.684185	0.684185
GLM	ENSCAFG00000028905	CDKN2C	1	48	134	5648	0.684185	0.684185
GLM	ENSCAFG00000008330	CAMKK2	1	48	134	5648	0.684185	0.684185
GLM	ENSCAFG00000002692	STON1	1	48	134	5648	0.684185	0.684185
GLM	ENSCAFG00000014879	LRRC25	1	48	134	5648	0.684185	0.684185
GLM	ENSCAFG00000011266	TDRD1	1	48	134	5648	0.684185	0.684185
GLM	ENSCAFG00000005676	SALL2	1	48	134	5648	0.684185	0.684185
GLM	ENSCAFG00000015483	TBC1D25	1	48	134	5648	0.684185	0.684185
GLM	ENSCAFG00000009532	NRAS	1	48	134	5648	0.684185	0.684185
GLM	ENSCAFG00000010872	ADGRB2	1	48	134	5648	0.684185	0.684185
GLM	ENSCAFG00000010375	A3GALT2	1	48	134	5648	0.684185	0.684185
GLM	ENSCAFG00000018624	OMG	1	48	134	5648	0.684185	0.684185
GLM	ENSCAFG00000001436	SOX10	1	48	134	5648	0.684185	0.684185
GLM	ENSCAFG00000005882	PCYT2	1	48	134	5648	0.684185	0.684185
GLM	ENSCAFG00000015825	DESI2	1	48	134	5648	0.684185	0.684185
GLM	ENSCAFG00000001871	GNPDA2	1	48	144	5932	0.692301	0.692301
GLM	ENSCAFG00000011196	NID1	1	48	144	5932	0.692301	0.692301
GLM	ENSCAFG00000017886	ELAC2	1	48	144	5932	0.692301	0.692301
GLM	ENSCAFG00000004021	TUBE1	1	48	144	5932	0.692301	0.692301
GLM	ENSCAFG00000017589	TLE3	1	48	144	5932	0.692301	0.692301
GLM	ENSCAFG00000020251	NOB1	1	48	144	5932	0.692301	0.692301
GLM	ENSCAFG00000000997	FAM83A	1	48	144	5932	0.692301	0.692301
GLM	ENSCAFG00000005069	PTPRF	1	48	144	5932	0.692301	0.692301
GLM	ENSCAFG00000000410	IL22	1	48	144	5932	0.692301	0.692301
GLM	ENSCAFG00000002962	COX18	1	48	144	5932	0.692301	0.692301
GLM	ENSCAFG00000011584	GRAMD1B	1	48	144	5932	0.692301	0.692301
GLM	ENSCAFG00000003486	C17H2orf50	1	48	144	5932	0.692301	0.692301
GLM	ENSCAFG00000014882	GDF15	1	48	144	5932	0.692301	0.692301
GLM	ENSCAFG00000002032	KCNV2	1	48	144	5932	0.692301	0.692301
GLM	ENSCAFG00000017714	SYNE3	1	48	144	5932	0.692301	0.692301
GLM	ENSCAFG00000004436	RB1	1	48	144	5932	0.692301	0.692301
GLM	ENSCAFG00000001518	DNAH8	1	48	144	5932	0.692301	0.692301
GLM	ENSCAFG00000013004	CACNA1E	1	48	144	5932	0.692301	0.692301
GLM	ENSCAFG00000006805	ADRA2B	1	48	144	5932	0.692301	0.692301
GLM	ENSCAFG00000000742	MAS1	1	48	144	5932	0.692301	0.692301
GLM	ENSCAFG00000014112	KIF15	1	48	144	5932	0.692301	0.692301
GLM	ENSCAFG00000031672	CLBA1	1	48	144	5932	0.692301	0.692301
GLM	ENSCAFG00000014773	HSPG2	1	48	144	5932	0.692301	0.692301
GLM	ENSCAFG00000000711	ALG12	1	48	144	5932	0.692301	0.692301
GLM	ENSCAFG00000015291	ASMTL	1	48	144	5932	0.692301	0.692301
GLM	ENSCAFG00000001385	FAM227A	1	48	144	5932	0.692301	0.692301
GLM	ENSCAFG00000012298	FES	1	48	144	5932	0.692301	0.692301
GLM	ENSCAFG00000016972	MED12	1	48	144	5932	0.692301	0.692301
GLM	ENSCAFG00000008114	RP1L1	1	48	144	5932	0.692301	0.692301
GLM	ENSCAFG00000014949	PRRC2C	1	48	144	5932	0.692301	0.692301
GLM	ENSCAFG00000005970	FGFR1	1	48	144	5932	0.692301	0.692301
GLM	ENSCAFG00000014719	ZSWIM2	1	48	144	5932	0.692301	0.692301
GLM	ENSCAFG00000010409	RHBDD1	1	48	144	5932	0.692301	0.692301
GLM	ENSCAFG00000017390	TRIM25	1	48	144	5932	0.692301	0.692301
GLM	ENSCAFG00000028905	CDKN2C	1	48	144	5932	0.692301	0.692301
GLM	ENSCAFG00000008330	CAMKK2	1	48	144	5932	0.692301	0.692301
GLM	ENSCAFG00000002692	STON1	1	48	144	5932	0.692301	0.692301
GLM	ENSCAFG00000014879	LRRC25	1	48	144	5932	0.692301	0.692301
GLM	ENSCAFG00000011266	TDRD1	1	48	144	5932	0.692301	0.692301
GLM	ENSCAFG00000005676	SALL2	1	48	144	5932	0.692301	0.692301
GLM	ENSCAFG00000015483	TBC1D25	1	48	144	5932	0.692301	0.692301
GLM	ENSCAFG00000009532	NRAS	1	48	144	5932	0.692301	0.692301
GLM	ENSCAFG00000010872	ADGRB2	1	48	144	5932	0.692301	0.692301
GLM	ENSCAFG00000010375	A3GALT2	1	48	144	5932	0.692301	0.692301
GLM	ENSCAFG00000018624	OMG	1	48	144	5932	0.692301	0.692301
GLM	ENSCAFG00000001436	SOX10	1	48	144	5932	0.692301	0.692301
GLM	ENSCAFG00000005595	FARP1	1	48	144	5932	0.692301	0.692301
GLM	ENSCAFG00000005882	PCYT2	1	48	144	5932	0.692301	0.692301
GLM	ENSCAFG00000012807	MUC20	1	48	144	5932	0.692301	0.692301
GLM	ENSCAFG00000024978	LRRN4	1	48	144	5932	0.692301	0.692301
GLM	ENSCAFG00000024748	CD55	1	48	144	5932	0.692301	0.692301
GLM	ENSCAFG00000015825	DESI2	1	48	144	5932	0.692301	0.692301
GLM	ENSCAFG00000046533	MGRD	1	48	144	5932	0.692301	0.692301
GLM	ENSCAFG00000000093	CCBE1	1	48	144	5932	0.692301	0.692301

## Sheet: CNASigLevelTumorType
Identification of significantly recurrent gene amplifications or deletions within a tumor type (related to Figure 3a).
Tumor_type	Gene amplification or deletion	Number of samples with amplified/deleted gene	Number of samples without amplified/deleted gene	Number of samples with other amp/del genes	Number of samples with out other amp/del genes	p-value	BH adjusted p-value
BCL	IGKC_HOMDEL	26	29	14212	548053	5.26954e-27	5.38757e-23
BCL	PRAME_HOMDEL	11	44	14227	548038	1.16864e-07	0.000398271
BCL	ZNF280B_HOMDEL	11	44	14227	548038	1.16864e-07	0.000398271
BCL	ARHGAP32_AMP	9	46	14229	548036	9.45835e-06	0.0120878
BCL	VPS13A_HOMDEL	9	46	14229	548036	9.45835e-06	0.0120878
BCL	ARPP21_HOMDEL	9	46	14229	548036	9.45835e-06	0.0120878
BCL	IGHM_HOMDEL	9	46	14229	548036	9.45835e-06	0.0120878
BCL	ROBO1_HOMDEL	9	46	14229	548036	9.45835e-06	0.0120878
BCL	RIMS2_HOMDEL	8	47	14230	548035	7.09997e-05	0.0558385
BCL	ATP13A3_HOMDEL	8	47	14230	548035	7.09997e-05	0.0558385
BCL	SVEP1_HOMDEL	8	47	14230	548035	7.09997e-05	0.0558385
BCL	SETD5_HOMDEL	8	47	14230	548035	7.09997e-05	0.0558385
BCL	TTN_HOMDEL	8	47	14230	548035	7.09997e-05	0.0558385
BCL	ASZ1_HOMDEL	7	48	14231	548034	0.000465992	0.198513
BCL	USH2A_HOMDEL	7	48	14231	548034	0.000465992	0.198513
BCL	DMTF1_HOMDEL	7	48	14231	548034	0.000465992	0.198513
BCL	GEN1_HOMDEL	7	48	14231	548034	0.000465992	0.198513
BCL	NBEA_HOMDEL	7	48	14231	548034	0.000465992	0.198513
BCL	RANBP17_HOMDEL	7	48	14231	548034	0.000465992	0.198513
BCL	KIAA0586_HOMDEL	7	48	14231	548034	0.000465992	0.198513
BCL	RBM28_HOMDEL	7	48	14231	548034	0.000465992	0.198513
BCL	VPS13C_HOMDEL	7	48	14231	548034	0.000465992	0.198513
BCL	CTNNB1_HOMDEL	7	48	14231	548034	0.000465992	0.198513
BCL	EZH1_HOMDEL	7	48	14231	548034	0.000465992	0.198513
BCL	DST_HOMDEL	6	49	14232	548033	0.00263885	0.490539
BCL	INTS6_HOMDEL	6	49	14232	548033	0.00263885	0.490539
BCL	ITPRID2_HOMDEL	6	49	14232	548033	0.00263885	0.490539
BCL	KIF21A_HOMDEL	6	49	14232	548033	0.00263885	0.490539
BCL	RYR2_HOMDEL	6	49	14232	548033	0.00263885	0.490539
BCL	SYNE1_HOMDEL	6	49	14232	548033	0.00263885	0.490539
BCL	CAPRIN2_HOMDEL	6	49	14232	548033	0.00263885	0.490539
BCL	LRP1B_HOMDEL	6	49	14232	548033	0.00263885	0.490539
BCL	MAPK8_HOMDEL	6	49	14232	548033	0.00263885	0.490539
BCL	PCNX1_HOMDEL	6	49	14232	548033	0.00263885	0.490539
BCL	PIK3CB_HOMDEL	6	49	14232	548033	0.00263885	0.490539
BCL	PTPN4_HOMDEL	6	49	14232	548033	0.00263885	0.490539
BCL	RANBP9_HOMDEL	6	49	14232	548033	0.00263885	0.490539
BCL	DNAH6_HOMDEL	6	49	14232	548033	0.00263885	0.490539
BCL	ANO4_HOMDEL	6	49	14232	548033	0.00263885	0.490539
BCL	DYNC2H1_HOMDEL	6	49	14232	548033	0.00263885	0.490539
BCL	LRBA_HOMDEL	6	49	14232	548033	0.00263885	0.490539
BCL	MYNN_HOMDEL	6	49	14232	548033	0.00263885	0.490539
BCL	NCKAP5_HOMDEL	6	49	14232	548033	0.00263885	0.490539
BCL	DNAH8_HOMDEL	6	49	14232	548033	0.00263885	0.490539
BCL	KHDRBS2_HOMDEL	6	49	14232	548033	0.00263885	0.490539
BCL	PKHD1_HOMDEL	6	49	14232	548033	0.00263885	0.490539
BCL	ACACA_HOMDEL	6	49	14232	548033	0.00263885	0.490539
BCL	ANKHD1_HOMDEL	6	49	14232	548033	0.00263885	0.490539
BCL	RSPRY1_HOMDEL	6	49	14232	548033	0.00263885	0.490539
BCL	EFCAB5_HOMDEL	6	49	14232	548033	0.00263885	0.490539
BCL	IPO7_HOMDEL	6	49	14232	548033	0.00263885	0.490539
BCL	LMBRD1_HOMDEL	6	49	14232	548033	0.00263885	0.490539
BCL	NEB_HOMDEL	6	49	14232	548033	0.00263885	0.490539
BCL	PRTFDC1_HOMDEL	6	49	14232	548033	0.00263885	0.490539
BCL	PRKDC_HOMDEL	6	49	14232	548033	0.00263885	0.490539
BCL	GRIK2_HOMDEL	5	50	14233	548032	0.0126786	0.756005
BCL	C29H8orf34_HOMDEL	5	50	14233	548032	0.0126786	0.756005
BCL	EEA1_HOMDEL	5	50	14233	548032	0.0126786	0.756005
BCL	GFRAL_HOMDEL	5	50	14233	548032	0.0126786	0.756005
BCL	GGNBP2_HOMDEL	5	50	14233	548032	0.0126786	0.756005
BCL	ITPR2_HOMDEL	5	50	14233	548032	0.0126786	0.756005
BCL	MINDY3_HOMDEL	5	50	14233	548032	0.0126786	0.756005
BCL	NR2C1_HOMDEL	5	50	14233	548032	0.0126786	0.756005
BCL	RABGAP1L_HOMDEL	5	50	14233	548032	0.0126786	0.756005
BCL	SLC35B3_HOMDEL	5	50	14233	548032	0.0126786	0.756005
BCL	TMEM41B_HOMDEL	5	50	14233	548032	0.0126786	0.756005
BCL	VPS13B_HOMDEL	5	50	14233	548032	0.0126786	0.756005
BCL	XRN2_HOMDEL	5	50	14233	548032	0.0126786	0.756005
BCL	ATG3_HOMDEL	5	50	14233	548032	0.0126786	0.756005
BCL	SLC9A8_HOMDEL	5	50	14233	548032	0.0126786	0.756005
BCL	ANKRD17_HOMDEL	5	50	14233	548032	0.0126786	0.756005
BCL	ATF6_HOMDEL	5	50	14233	548032	0.0126786	0.756005
BCL	BEND6_HOMDEL	5	50	14233	548032	0.0126786	0.756005
BCL	C1H6orf118_HOMDEL	5	50	14233	548032	0.0126786	0.756005
BCL	CUBN_HOMDEL	5	50	14233	548032	0.0126786	0.756005
BCL	CWC22_HOMDEL	5	50	14233	548032	0.0126786	0.756005
BCL	DGKB_HOMDEL	5	50	14233	548032	0.0126786	0.756005
BCL	EHBP1_HOMDEL	5	50	14233	548032	0.0126786	0.756005
BCL	FAF1_HOMDEL	5	50	14233	548032	0.0126786	0.756005
BCL	GPR155_HOMDEL	5	50	14233	548032	0.0126786	0.756005
BCL	IL1RAPL1_HOMDEL	5	50	14233	548032	0.0126786	0.756005
BCL	LRP2_HOMDEL	5	50	14233	548032	0.0126786	0.756005
BCL	MMS22L_HOMDEL	5	50	14233	548032	0.0126786	0.756005
BCL	RBBP6_HOMDEL	5	50	14233	548032	0.0126786	0.756005
BCL	RCOR3_HOMDEL	5	50	14233	548032	0.0126786	0.756005
BCL	RNF6_HOMDEL	5	50	14233	548032	0.0126786	0.756005
BCL	RXFP2_HOMDEL	5	50	14233	548032	0.0126786	0.756005
BCL	SEMA3A_HOMDEL	5	50	14233	548032	0.0126786	0.756005
BCL	UBR5_HOMDEL	5	50	14233	548032	0.0126786	0.756005
BCL	IGHM_AMP	5	50	14233	548032	0.0126786	0.756005
BCL	ABCA12_HOMDEL	5	50	14233	548032	0.0126786	0.756005
BCL	ALS2_HOMDEL	5	50	14233	548032	0.0126786	0.756005
BCL	ATG2B_HOMDEL	5	50	14233	548032	0.0126786	0.756005
BCL	CHL1_HOMDEL	5	50	14233	548032	0.0126786	0.756005
BCL	COL24A1_HOMDEL	5	50	14233	548032	0.0126786	0.756005
BCL	DNAH5_HOMDEL	5	50	14233	548032	0.0126786	0.756005
BCL	ERBIN_HOMDEL	5	50	14233	548032	0.0126786	0.756005
BCL	KCNU1_HOMDEL	5	50	14233	548032	0.0126786	0.756005
BCL	KIAA1109_HOMDEL	5	50	14233	548032	0.0126786	0.756005
BCL	KMT2C_HOMDEL	5	50	14233	548032	0.0126786	0.756005
BCL	PLA2G4A_HOMDEL	5	50	14233	548032	0.0126786	0.756005
BCL	SCN3A_HOMDEL	5	50	14233	548032	0.0126786	0.756005
BCL	SLC15A2_HOMDEL	5	50	14233	548032	0.0126786	0.756005
BCL	SLC4A10_HOMDEL	5	50	14233	548032	0.0126786	0.756005
BCL	SMAD2_HOMDEL	5	50	14233	548032	0.0126786	0.756005
BCL	TNKS_HOMDEL	5	50	14233	548032	0.0126786	0.756005
BCL	USP8_HOMDEL	5	50	14233	548032	0.0126786	0.756005
BCL	ALDH1A1_HOMDEL	5	50	14233	548032	0.0126786	0.756005
BCL	ANKRD31_HOMDEL	5	50	14233	548032	0.0126786	0.756005
BCL	CARNMT1_HOMDEL	5	50	14233	548032	0.0126786	0.756005
BCL	CCNH_HOMDEL	5	50	14233	548032	0.0126786	0.756005
BCL	FRY_HOMDEL	5	50	14233	548032	0.0126786	0.756005
BCL	FYB2_HOMDEL	5	50	14233	548032	0.0126786	0.756005
BCL	PTPN13_HOMDEL	5	50	14233	548032	0.0126786	0.756005
BCL	SLC12A2_HOMDEL	5	50	14233	548032	0.0126786	0.756005
BCL	TAF1B_HOMDEL	5	50	14233	548032	0.0126786	0.756005
BCL	TRPM6_HOMDEL	5	50	14233	548032	0.0126786	0.756005
BCL	C30H15orf41_HOMDEL	5	50	14233	548032	0.0126786	0.756005
BCL	ABCA5_HOMDEL	5	50	14233	548032	0.0126786	0.756005
BCL	BTAF1_HOMDEL	5	50	14233	548032	0.0126786	0.756005
BCL	COL25A1_HOMDEL	5	50	14233	548032	0.0126786	0.756005
BCL	EIF3A_HOMDEL	5	50	14233	548032	0.0126786	0.756005
BCL	SCRN1_HOMDEL	5	50	14233	548032	0.0126786	0.756005
BCL	RALGAPB_HOMDEL	5	50	14233	548032	0.0126786	0.756005
BCL	STARD9_HOMDEL	5	50	14233	548032	0.0126786	0.756005
BCL	BOD1L1_HOMDEL	5	50	14233	548032	0.0126786	0.756005
BCL	CPVL_HOMDEL	5	50	14233	548032	0.0126786	0.756005
BCL	DNAH10_HOMDEL	5	50	14233	548032	0.0126786	0.756005
BCL	F11_HOMDEL	5	50	14233	548032	0.0126786	0.756005
BCL	HECTD2_HOMDEL	5	50	14233	548032	0.0126786	0.756005
BCL	PAPSS1_HOMDEL	5	50	14233	548032	0.0126786	0.756005
BCL	PARG_HOMDEL	5	50	14233	548032	0.0126786	0.756005
BCL	RNF14_HOMDEL	5	50	14233	548032	0.0126786	0.756005
BCL	SDCCAG8_HOMDEL	5	50	14233	548032	0.0126786	0.756005
BCL	UBE2H_HOMDEL	5	50	14233	548032	0.0126786	0.756005
BCL	ANK3_HOMDEL	5	50	14233	548032	0.0126786	0.756005
BCL	CAGE1_HOMDEL	5	50	14233	548032	0.0126786	0.756005
BCL	LONP2_HOMDEL	5	50	14233	548032	0.0126786	0.756005
BCL	WHAMM_HOMDEL	4	51	14234	548031	0.0505754	0.756005
BCL	SGCZ_HOMDEL	4	51	14234	548031	0.0505754	0.756005
BCL	AP3M1_HOMDEL	4	51	14234	548031	0.0505754	0.756005
BCL	BIRC6_HOMDEL	4	51	14234	548031	0.0505754	0.756005
BCL	COG3_HOMDEL	4	51	14234	548031	0.0505754	0.756005
BCL	GABRA6_HOMDEL	4	51	14234	548031	0.0505754	0.756005
BCL	MYCBP2_HOMDEL	4	51	14234	548031	0.0505754	0.756005
BCL	NIPBL_HOMDEL	4	51	14234	548031	0.0505754	0.756005
BCL	OXR1_HOMDEL	4	51	14234	548031	0.0505754	0.756005
BCL	PCM1_HOMDEL	4	51	14234	548031	0.0505754	0.756005
BCL	PREX2_HOMDEL	4	51	14234	548031	0.0505754	0.756005
BCL	RB1CC1_HOMDEL	4	51	14234	548031	0.0505754	0.756005
BCL	SLC9C1_HOMDEL	4	51	14234	548031	0.0505754	0.756005
BCL	ZBTB11_HOMDEL	4	51	14234	548031	0.0505754	0.756005
BCL	JAK2_HOMDEL	4	51	14234	548031	0.0505754	0.756005
BCL	CNTN3_HOMDEL	4	51	14234	548031	0.0505754	0.756005
BCL	BMP2K_HOMDEL	4	51	14234	548031	0.0505754	0.756005
BCL	C1H18orf63_HOMDEL	4	51	14234	548031	0.0505754	0.756005
BCL	CHODL_HOMDEL	4	51	14234	548031	0.0505754	0.756005
BCL	CNTN6_HOMDEL	4	51	14234	548031	0.0505754	0.756005
BCL	COL19A1_HOMDEL	4	51	14234	548031	0.0505754	0.756005
BCL	DENND4A_HOMDEL	4	51	14234	548031	0.0505754	0.756005
BCL	EFCAB7_HOMDEL	4	51	14234	548031	0.0505754	0.756005
BCL	EPS15_HOMDEL	4	51	14234	548031	0.0505754	0.756005
BCL	ETFDH_HOMDEL	4	51	14234	548031	0.0505754	0.756005
BCL	FAM216A_HOMDEL	4	51	14234	548031	0.0505754	0.756005
BCL	FBXL13_HOMDEL	4	51	14234	548031	0.0505754	0.756005
BCL	FGD6_HOMDEL	4	51	14234	548031	0.0505754	0.756005
BCL	FZD3_HOMDEL	4	51	14234	548031	0.0505754	0.756005
BCL	IGSF11_HOMDEL	4	51	14234	548031	0.0505754	0.756005
BCL	KCNH7_HOMDEL	4	51	14234	548031	0.0505754	0.756005
BCL	LMBRD2_HOMDEL	4	51	14234	548031	0.0505754	0.756005
BCL	MAPK9_HOMDEL	4	51	14234	548031	0.0505754	0.756005
BCL	METTL25_HOMDEL	4	51	14234	548031	0.0505754	0.756005
BCL	MIA3_HOMDEL	4	51	14234	548031	0.0505754	0.756005
BCL	MICU3_HOMDEL	4	51	14234	548031	0.0505754	0.756005
BCL	NEO1_HOMDEL	4	51	14234	548031	0.0505754	0.756005
BCL	NKTR_HOMDEL	4	51	14234	548031	0.0505754	0.756005
BCL	NRDC_HOMDEL	4	51	14234	548031	0.0505754	0.756005
BCL	PPM1A_HOMDEL	4	51	14234	548031	0.0505754	0.756005
BCL	PRMT3_HOMDEL	4	51	14234	548031	0.0505754	0.756005
BCL	PTPRD_HOMDEL	4	51	14234	548031	0.0505754	0.756005
BCL	RALGPS2_HOMDEL	4	51	14234	548031	0.0505754	0.756005
BCL	RNF141_HOMDEL	4	51	14234	548031	0.0505754	0.756005
BCL	SCAPER_HOMDEL	4	51	14234	548031	0.0505754	0.756005
BCL	SCN7A_HOMDEL	4	51	14234	548031	0.0505754	0.756005
BCL	TRIP12_HOMDEL	4	51	14234	548031	0.0505754	0.756005
BCL	VPS8_HOMDEL	4	51	14234	548031	0.0505754	0.756005
BCL	ZDHHC17_HOMDEL	4	51	14234	548031	0.0505754	0.756005
BCL	OLFML2B_AMP	4	51	14234	548031	0.0505754	0.756005
BCL	LRPPRC_HOMDEL	4	51	14234	548031	0.0505754	0.756005
BCL	PCLO_AMP	4	51	14234	548031	0.0505754	0.756005
BCL	FBN1_AMP	4	51	14234	548031	0.0505754	0.756005
BCL	NEB_AMP	4	51	14234	548031	0.0505754	0.756005
BCL	CCNC_HOMDEL	4	51	14234	548031	0.0505754	0.756005
BCL	CFAP43_HOMDEL	4	51	14234	548031	0.0505754	0.756005
BCL	CHN2_HOMDEL	4	51	14234	548031	0.0505754	0.756005
BCL	CTNNA2_HOMDEL	4	51	14234	548031	0.0505754	0.756005
BCL	DPP10_HOMDEL	4	51	14234	548031	0.0505754	0.756005
BCL	ERCC8_HOMDEL	4	51	14234	548031	0.0505754	0.756005
BCL	GPATCH2L_HOMDEL	4	51	14234	548031	0.0505754	0.756005
BCL	KAT6A_HOMDEL	4	51	14234	548031	0.0505754	0.756005
BCL	KIF5B_HOMDEL	4	51	14234	548031	0.0505754	0.756005
BCL	MPP5_HOMDEL	4	51	14234	548031	0.0505754	0.756005
BCL	NANS_HOMDEL	4	51	14234	548031	0.0505754	0.756005
BCL	NEDD4_HOMDEL	4	51	14234	548031	0.0505754	0.756005
BCL	SLC25A12_HOMDEL	4	51	14234	548031	0.0505754	0.756005
BCL	STIM2_HOMDEL	4	51	14234	548031	0.0505754	0.756005
BCL	TANC2_HOMDEL	4	51	14234	548031	0.0505754	0.756005
BCL	ZDHHC13_HOMDEL	4	51	14234	548031	0.0505754	0.756005
BCL	DENND2C_HOMDEL	4	51	14234	548031	0.0505754	0.756005
BCL	FANCI_HOMDEL	4	51	14234	548031	0.0505754	0.756005
BCL	KIDINS220_HOMDEL	4	51	14234	548031	0.0505754	0.756005
BCL	NRK_HOMDEL	4	51	14234	548031	0.0505754	0.756005
BCL	ABI3BP_HOMDEL	4	51	14234	548031	0.0505754	0.756005
BCL	ADAMTSL1_HOMDEL	4	51	14234	548031	0.0505754	0.756005
BCL	ANO10_HOMDEL	4	51	14234	548031	0.0505754	0.756005
BCL	ATP13A4_HOMDEL	4	51	14234	548031	0.0505754	0.756005
BCL	ATP9B_HOMDEL	4	51	14234	548031	0.0505754	0.756005
BCL	CAPS2_HOMDEL	4	51	14234	548031	0.0505754	0.756005
BCL	DAB2_HOMDEL	4	51	14234	548031	0.0505754	0.756005
BCL	FGF20_HOMDEL	4	51	14234	548031	0.0505754	0.756005
BCL	FOXP2_HOMDEL	4	51	14234	548031	0.0505754	0.756005
BCL	GABRA2_HOMDEL	4	51	14234	548031	0.0505754	0.756005
BCL	GRM8_HOMDEL	4	51	14234	548031	0.0505754	0.756005
BCL	HERC1_HOMDEL	4	51	14234	548031	0.0505754	0.756005
BCL	NAV3_HOMDEL	4	51	14234	548031	0.0505754	0.756005
BCL	PSD3_HOMDEL	4	51	14234	548031	0.0505754	0.756005
BCL	RB1_HOMDEL	4	51	14234	548031	0.0505754	0.756005
BCL	RFC1_HOMDEL	4	51	14234	548031	0.0505754	0.756005
BCL	SENP1_HOMDEL	4	51	14234	548031	0.0505754	0.756005
BCL	UBA6_HOMDEL	4	51	14234	548031	0.0505754	0.756005
BCL	VEZT_HOMDEL	4	51	14234	548031	0.0505754	0.756005
BCL	WDR17_HOMDEL	4	51	14234	548031	0.0505754	0.756005
BCL	ZNF280D_HOMDEL	4	51	14234	548031	0.0505754	0.756005
BCL	CNKSR2_HOMDEL	4	51	14234	548031	0.0505754	0.756005
BCL	GDF9_HOMDEL	4	51	14234	548031	0.0505754	0.756005
BCL	OXSR1_HOMDEL	4	51	14234	548031	0.0505754	0.756005
BCL	TUBGCP5_HOMDEL	4	51	14234	548031	0.0505754	0.756005
BCL	ZWILCH_HOMDEL	4	51	14234	548031	0.0505754	0.756005
BCL	AHCTF1_HOMDEL	4	51	14234	548031	0.0505754	0.756005
BCL	AKAP13_HOMDEL	4	51	14234	548031	0.0505754	0.756005
BCL	AOX4_HOMDEL	4	51	14234	548031	0.0505754	0.756005
BCL	ATP2C1_HOMDEL	4	51	14234	548031	0.0505754	0.756005
BCL	CKAP5_HOMDEL	4	51	14234	548031	0.0505754	0.756005
BCL	COL11A1_HOMDEL	4	51	14234	548031	0.0505754	0.756005
BCL	CYP3A26_HOMDEL	4	51	14234	548031	0.0505754	0.756005
BCL	DUS2_HOMDEL	4	51	14234	548031	0.0505754	0.756005
BCL	FAM135A_HOMDEL	4	51	14234	548031	0.0505754	0.756005
BCL	GAPVD1_HOMDEL	4	51	14234	548031	0.0505754	0.756005
BCL	KIF16B_HOMDEL	4	51	14234	548031	0.0505754	0.756005
BCL	LAMA3_HOMDEL	4	51	14234	548031	0.0505754	0.756005
BCL	M1AP_HOMDEL	4	51	14234	548031	0.0505754	0.756005
BCL	MAP3K20_HOMDEL	4	51	14234	548031	0.0505754	0.756005
BCL	MGAM2_HOMDEL	4	51	14234	548031	0.0505754	0.756005
BCL	MTMR10_HOMDEL	4	51	14234	548031	0.0505754	0.756005
BCL	NUP210L_HOMDEL	4	51	14234	548031	0.0505754	0.756005
BCL	NUP98_HOMDEL	4	51	14234	548031	0.0505754	0.756005
BCL	PASD1_HOMDEL	4	51	14234	548031	0.0505754	0.756005
BCL	PCCA_HOMDEL	4	51	14234	548031	0.0505754	0.756005
BCL	PCSK6_HOMDEL	4	51	14234	548031	0.0505754	0.756005
BCL	PPA1_HOMDEL	4	51	14234	548031	0.0505754	0.756005
BCL	PRPF3_HOMDEL	4	51	14234	548031	0.0505754	0.756005
BCL	RASGRF2_HOMDEL	4	51	14234	548031	0.0505754	0.756005
BCL	RIPK1_HOMDEL	4	51	14234	548031	0.0505754	0.756005
BCL	SC5D_HOMDEL	4	51	14234	548031	0.0505754	0.756005
BCL	SHCBP1L_HOMDEL	4	51	14234	548031	0.0505754	0.756005
BCL	SLC30A4_HOMDEL	4	51	14234	548031	0.0505754	0.756005
BCL	SMARCC1_HOMDEL	4	51	14234	548031	0.0505754	0.756005
BCL	SPICE1_HOMDEL	4	51	14234	548031	0.0505754	0.756005
BCL	TLK1_HOMDEL	4	51	14234	548031	0.0505754	0.756005
BCL	TMC2_HOMDEL	4	51	14234	548031	0.0505754	0.756005
BCL	TNRC6B_HOMDEL	4	51	14234	548031	0.0505754	0.756005
BCL	UBE2E2_HOMDEL	4	51	14234	548031	0.0505754	0.756005
BCL	WNK1_HOMDEL	4	51	14234	548031	0.0505754	0.756005
BCL	ZW10_HOMDEL	4	51	14234	548031	0.0505754	0.756005
BCL	DEPDC5_HOMDEL	4	51	14234	548031	0.0505754	0.756005
BCL	DOCK9_HOMDEL	4	51	14234	548031	0.0505754	0.756005
BCL	EML4_HOMDEL	4	51	14234	548031	0.0505754	0.756005
BCL	FMN1_HOMDEL	4	51	14234	548031	0.0505754	0.756005
BCL	GOSR1_HOMDEL	4	51	14234	548031	0.0505754	0.756005
BCL	ITPRID1_HOMDEL	4	51	14234	548031	0.0505754	0.756005
BCL	KIF23_HOMDEL	4	51	14234	548031	0.0505754	0.756005
BCL	MEF2C_HOMDEL	4	51	14234	548031	0.0505754	0.756005
BCL	MGA_HOMDEL	4	51	14234	548031	0.0505754	0.756005
BCL	PIWIL2_HOMDEL	4	51	14234	548031	0.0505754	0.756005
BCL	RBM25_HOMDEL	4	51	14234	548031	0.0505754	0.756005
BCL	RYR3_HOMDEL	4	51	14234	548031	0.0505754	0.756005
BCL	SOX10_AMP	4	51	14234	548031	0.0505754	0.756005
BCL	SSH2_HOMDEL	4	51	14234	548031	0.0505754	0.756005
BCL	ZNF628_AMP	4	51	14234	548031	0.0505754	0.756005
BCL	ARHGEF6_HOMDEL	4	51	14234	548031	0.0505754	0.756005
BCL	BPTF_HOMDEL	4	51	14234	548031	0.0505754	0.756005
BCL	BTC_HOMDEL	4	51	14234	548031	0.0505754	0.756005
BCL	CDC42BPA_HOMDEL	4	51	14234	548031	0.0505754	0.756005
BCL	CLEC7A_HOMDEL	4	51	14234	548031	0.0505754	0.756005
BCL	DNAH11_HOMDEL	4	51	14234	548031	0.0505754	0.756005
BCL	DPYSL2_HOMDEL	4	51	14234	548031	0.0505754	0.756005
BCL	FUCA1_HOMDEL	4	51	14234	548031	0.0505754	0.756005
BCL	MMAA_HOMDEL	4	51	14234	548031	0.0505754	0.756005
BCL	MRC1_HOMDEL	4	51	14234	548031	0.0505754	0.756005
BCL	PLRG1_HOMDEL	4	51	14234	548031	0.0505754	0.756005
BCL	PPP2R2A_HOMDEL	4	51	14234	548031	0.0505754	0.756005
BCL	PPP2R3A_HOMDEL	4	51	14234	548031	0.0505754	0.756005
BCL	PREPL_HOMDEL	4	51	14234	548031	0.0505754	0.756005
BCL	RNF145_HOMDEL	4	51	14234	548031	0.0505754	0.756005
BCL	SFXN1_HOMDEL	4	51	14234	548031	0.0505754	0.756005
BCL	SLC4A1AP_HOMDEL	4	51	14234	548031	0.0505754	0.756005
BCL	SUCO_HOMDEL	4	51	14234	548031	0.0505754	0.756005
BCL	TBL1XR1_HOMDEL	4	51	14234	548031	0.0505754	0.756005
BCL	TDRD7_HOMDEL	4	51	14234	548031	0.0505754	0.756005
BCL	TMEM135_HOMDEL	4	51	14234	548031	0.0505754	0.756005
BCL	UBE3B_HOMDEL	4	51	14234	548031	0.0505754	0.756005
BCL	USP24_HOMDEL	4	51	14234	548031	0.0505754	0.756005
BCL	VRK2_HOMDEL	4	51	14234	548031	0.0505754	0.756005
BCL	WASF1_HOMDEL	4	51	14234	548031	0.0505754	0.756005
BCL	CCDC148_HOMDEL	4	51	14234	548031	0.0505754	0.756005
BCL	TTLL5_HOMDEL	4	51	14234	548031	0.0505754	0.756005
BCL	ARID4B_HOMDEL	4	51	14234	548031	0.0505754	0.756005
BCL	BMPR2_HOMDEL	4	51	14234	548031	0.0505754	0.756005
BCL	DHX15_HOMDEL	4	51	14234	548031	0.0505754	0.756005
BCL	EXOC5_HOMDEL	4	51	14234	548031	0.0505754	0.756005
BCL	FAM126B_HOMDEL	4	51	14234	548031	0.0505754	0.756005
BCL	KIF13B_HOMDEL	4	51	14234	548031	0.0505754	0.756005
BCL	LDHC_HOMDEL	4	51	14234	548031	0.0505754	0.756005
BCL	NOC3L_HOMDEL	4	51	14234	548031	0.0505754	0.756005
BCL	PATL1_HOMDEL	4	51	14234	548031	0.0505754	0.756005
BCL	SMAP1_HOMDEL	4	51	14234	548031	0.0505754	0.756005
BCL	SPOCK3_HOMDEL	4	51	14234	548031	0.0505754	0.756005
BCL	DGKH_HOMDEL	4	51	14234	548031	0.0505754	0.756005
BCL	DMD_HOMDEL	4	51	14234	548031	0.0505754	0.756005
BCL	FMO3_HOMDEL	4	51	14234	548031	0.0505754	0.756005
BCL	EMR4_HOMDEL	3	52	14235	548030	0.162805	0.756005
BCL	DHX16_AMP	3	52	14235	548030	0.162805	0.756005
BCL	KIZ_HOMDEL	3	52	14235	548030	0.162805	0.756005
BCL	KLHL7_HOMDEL	3	52	14235	548030	0.162805	0.756005
BCL	VPS13B_AMP	3	52	14235	548030	0.162805	0.756005
BCL	ABCC9_HOMDEL	3	52	14235	548030	0.162805	0.756005
BCL	ABI1_HOMDEL	3	52	14235	548030	0.162805	0.756005
BCL	ADAM10_HOMDEL	3	52	14235	548030	0.162805	0.756005
BCL	ADAM7_HOMDEL	3	52	14235	548030	0.162805	0.756005
BCL	ADAMTS6_HOMDEL	3	52	14235	548030	0.162805	0.756005
BCL	ANK2_HOMDEL	3	52	14235	548030	0.162805	0.756005
BCL	CAMK2D_HOMDEL	3	52	14235	548030	0.162805	0.756005
BCL	CROT_HOMDEL	3	52	14235	548030	0.162805	0.756005
BCL	CUTC_HOMDEL	3	52	14235	548030	0.162805	0.756005
BCL	HERC3_HOMDEL	3	52	14235	548030	0.162805	0.756005
BCL	HGF_HOMDEL	3	52	14235	548030	0.162805	0.756005
BCL	MGAT4C_HOMDEL	3	52	14235	548030	0.162805	0.756005
BCL	MIER1_HOMDEL	3	52	14235	548030	0.162805	0.756005
BCL	NTS_HOMDEL	3	52	14235	548030	0.162805	0.756005
BCL	PAPOLG_HOMDEL	3	52	14235	548030	0.162805	0.756005
BCL	POF1B_HOMDEL	3	52	14235	548030	0.162805	0.756005
BCL	PPP1R12A_HOMDEL	3	52	14235	548030	0.162805	0.756005
BCL	RAB3GAP1_HOMDEL	3	52	14235	548030	0.162805	0.756005
BCL	SEPTIN10_HOMDEL	3	52	14235	548030	0.162805	0.756005
BCL	SLC7A11_HOMDEL	3	52	14235	548030	0.162805	0.756005
BCL	SOS1_HOMDEL	3	52	14235	548030	0.162805	0.756005
BCL	SPAG9_HOMDEL	3	52	14235	548030	0.162805	0.756005
BCL	STRADB_HOMDEL	3	52	14235	548030	0.162805	0.756005
BCL	THOC2_HOMDEL	3	52	14235	548030	0.162805	0.756005
BCL	TUT4_HOMDEL	3	52	14235	548030	0.162805	0.756005
BCL	YIPF6_HOMDEL	3	52	14235	548030	0.162805	0.756005
BCL	ZSWIM2_HOMDEL	3	52	14235	548030	0.162805	0.756005
BCL	TRMT11_HOMDEL	3	52	14235	548030	0.162805	0.756005
BCL	GLYR1_HOMDEL	3	52	14235	548030	0.162805	0.756005
BCL	AMDHD1_HOMDEL	3	52	14235	548030	0.162805	0.756005
BCL	CELSR1_HOMDEL	3	52	14235	548030	0.162805	0.756005
BCL	LSAMP_HOMDEL	3	52	14235	548030	0.162805	0.756005
BCL	LTBP2_HOMDEL	3	52	14235	548030	0.162805	0.756005
BCL	ABI2_HOMDEL	3	52	14235	548030	0.162805	0.756005
BCL	ADGRV1_HOMDEL	3	52	14235	548030	0.162805	0.756005
BCL	AHR_HOMDEL	3	52	14235	548030	0.162805	0.756005
BCL	ANKS1B_HOMDEL	3	52	14235	548030	0.162805	0.756005
BCL	ATP2B1_HOMDEL	3	52	14235	548030	0.162805	0.756005
BCL	C2CD5_HOMDEL	3	52	14235	548030	0.162805	0.756005
BCL	CACNA2D1_HOMDEL	3	52	14235	548030	0.162805	0.756005
BCL	CNTLN_HOMDEL	3	52	14235	548030	0.162805	0.756005
BCL	CSE1L_HOMDEL	3	52	14235	548030	0.162805	0.756005
BCL	EMC7_HOMDEL	3	52	14235	548030	0.162805	0.756005
BCL	EPC2_HOMDEL	3	52	14235	548030	0.162805	0.756005
BCL	FAM81B_HOMDEL	3	52	14235	548030	0.162805	0.756005
BCL	FBN1_HOMDEL	3	52	14235	548030	0.162805	0.756005
BCL	FILIP1_HOMDEL	3	52	14235	548030	0.162805	0.756005
BCL	HMCN1_HOMDEL	3	52	14235	548030	0.162805	0.756005
BCL	LRRIQ1_HOMDEL	3	52	14235	548030	0.162805	0.756005
BCL	MCM9_HOMDEL	3	52	14235	548030	0.162805	0.756005
BCL	MSH3_HOMDEL	3	52	14235	548030	0.162805	0.756005
BCL	MTX2_HOMDEL	3	52	14235	548030	0.162805	0.756005
BCL	MUC4_HOMDEL	3	52	14235	548030	0.162805	0.756005
BCL	NCAPG_HOMDEL	3	52	14235	548030	0.162805	0.756005
BCL	NEDD1_AMP	3	52	14235	548030	0.162805	0.756005
BCL	PCSK5_HOMDEL	3	52	14235	548030	0.162805	0.756005
BCL	PHIP_HOMDEL	3	52	14235	548030	0.162805	0.756005
BCL	PIK3C3_HOMDEL	3	52	14235	548030	0.162805	0.756005
BCL	PNISR_HOMDEL	3	52	14235	548030	0.162805	0.756005
BCL	PPFIA2_HOMDEL	3	52	14235	548030	0.162805	0.756005
BCL	PRRC2C_HOMDEL	3	52	14235	548030	0.162805	0.756005
BCL	RALGAPA1_HOMDEL	3	52	14235	548030	0.162805	0.756005
BCL	RASA2_HOMDEL	3	52	14235	548030	0.162805	0.756005
BCL	SLCO2B1_HOMDEL	3	52	14235	548030	0.162805	0.756005
BCL	SMARCAD1_HOMDEL	3	52	14235	548030	0.162805	0.756005
BCL	SMCHD1_HOMDEL	3	52	14235	548030	0.162805	0.756005
BCL	SOS2_HOMDEL	3	52	14235	548030	0.162805	0.756005
BCL	SPATS2_HOMDEL	3	52	14235	548030	0.162805	0.756005
BCL	SRBD1_HOMDEL	3	52	14235	548030	0.162805	0.756005
BCL	SYNE2_HOMDEL	3	52	14235	548030	0.162805	0.756005
BCL	TDRD5_HOMDEL	3	52	14235	548030	0.162805	0.756005
BCL	TENM3_HOMDEL	3	52	14235	548030	0.162805	0.756005
BCL	THAP12_HOMDEL	3	52	14235	548030	0.162805	0.756005
BCL	TIAL1_HOMDEL	3	52	14235	548030	0.162805	0.756005
BCL	TRIM33_HOMDEL	3	52	14235	548030	0.162805	0.756005
BCL	TXNRD3_HOMDEL	3	52	14235	548030	0.162805	0.756005
BCL	UGGT1_HOMDEL	3	52	14235	548030	0.162805	0.756005
BCL	UHRF2_HOMDEL	3	52	14235	548030	0.162805	0.756005
BCL	USP34_HOMDEL	3	52	14235	548030	0.162805	0.756005
BCL	USP53_HOMDEL	3	52	14235	548030	0.162805	0.756005
BCL	WDR36_HOMDEL	3	52	14235	548030	0.162805	0.756005
BCL	YES1_HOMDEL	3	52	14235	548030	0.162805	0.756005
BCL	ZPLD1_HOMDEL	3	52	14235	548030	0.162805	0.756005
BCL	DIP2C_AMP	3	52	14235	548030	0.162805	0.756005
BCL	ANKAR_HOMDEL	3	52	14235	548030	0.162805	0.756005
BCL	CHORDC1_HOMDEL	3	52	14235	548030	0.162805	0.756005
BCL	DYNC1H1_HOMDEL	3	52	14235	548030	0.162805	0.756005
BCL	ERGIC2_HOMDEL	3	52	14235	548030	0.162805	0.756005
BCL	TANGO6_HOMDEL	3	52	14235	548030	0.162805	0.756005
BCL	ZNF638_HOMDEL	3	52	14235	548030	0.162805	0.756005
BCL	ATP13A4_AMP	3	52	14235	548030	0.162805	0.756005
BCL	CAPRIN2_AMP	3	52	14235	548030	0.162805	0.756005
BCL	DYNC1H1_AMP	3	52	14235	548030	0.162805	0.756005
BCL	ITPR2_AMP	3	52	14235	548030	0.162805	0.756005
BCL	JHY_AMP	3	52	14235	548030	0.162805	0.756005
BCL	LAMA3_AMP	3	52	14235	548030	0.162805	0.756005
BCL	LAMA4_AMP	3	52	14235	548030	0.162805	0.756005
BCL	PSMD12_AMP	3	52	14235	548030	0.162805	0.756005
BCL	UBE2E2_AMP	3	52	14235	548030	0.162805	0.756005
BCL	UBR5_AMP	3	52	14235	548030	0.162805	0.756005
BCL	DPYSL2_AMP	3	52	14235	548030	0.162805	0.756005
BCL	PLA2G4A_AMP	3	52	14235	548030	0.162805	0.756005
BCL	DOT1L_AMP	3	52	14235	548030	0.162805	0.756005
BCL	LRP1B_AMP	3	52	14235	548030	0.162805	0.756005
BCL	PCDH10_AMP	3	52	14235	548030	0.162805	0.756005
BCL	PIEZO2_AMP	3	52	14235	548030	0.162805	0.756005
BCL	PRAME_AMP	3	52	14235	548030	0.162805	0.756005
BCL	ADGRB3_HOMDEL	3	52	14235	548030	0.162805	0.756005
BCL	AGTPBP1_HOMDEL	3	52	14235	548030	0.162805	0.756005
BCL	ARIH1_HOMDEL	3	52	14235	548030	0.162805	0.756005
BCL	ATP2A2_AMP	3	52	14235	548030	0.162805	0.756005
BCL	BCAS3_HOMDEL	3	52	14235	548030	0.162805	0.756005
BCL	BRWD3_HOMDEL	3	52	14235	548030	0.162805	0.756005
BCL	CACNA2D3_HOMDEL	3	52	14235	548030	0.162805	0.756005
BCL	CBLB_HOMDEL	3	52	14235	548030	0.162805	0.756005
BCL	CCSER1_HOMDEL	3	52	14235	548030	0.162805	0.756005
BCL	CFAP57_HOMDEL	3	52	14235	548030	0.162805	0.756005
BCL	CLASP2_HOMDEL	3	52	14235	548030	0.162805	0.756005
BCL	CLIC5_HOMDEL	3	52	14235	548030	0.162805	0.756005
BCL	CLTC_HOMDEL	3	52	14235	548030	0.162805	0.756005
BCL	DDX50_HOMDEL	3	52	14235	548030	0.162805	0.756005
BCL	DGKI_HOMDEL	3	52	14235	548030	0.162805	0.756005
BCL	DIS3L2_HOMDEL	3	52	14235	548030	0.162805	0.756005
BCL	DNAH12_HOMDEL	3	52	14235	548030	0.162805	0.756005
BCL	EIF4G3_HOMDEL	3	52	14235	548030	0.162805	0.756005
BCL	EMSY_HOMDEL	3	52	14235	548030	0.162805	0.756005
BCL	F8_HOMDEL	3	52	14235	548030	0.162805	0.756005
BCL	FAM133B_AMP	3	52	14235	548030	0.162805	0.756005
BCL	FAM91A1_HOMDEL	3	52	14235	548030	0.162805	0.756005
BCL	GFI1_HOMDEL	3	52	14235	548030	0.162805	0.756005
BCL	GPHN_HOMDEL	3	52	14235	548030	0.162805	0.756005
BCL	GRIA2_HOMDEL	3	52	14235	548030	0.162805	0.756005
BCL	GRID2_HOMDEL	3	52	14235	548030	0.162805	0.756005
BCL	GSDMA_HOMDEL	3	52	14235	548030	0.162805	0.756005
BCL	HEPH_HOMDEL	3	52	14235	548030	0.162805	0.756005
BCL	HSPA4_HOMDEL	3	52	14235	548030	0.162805	0.756005
BCL	KDM6A_HOMDEL	3	52	14235	548030	0.162805	0.756005
BCL	KIAA0825_HOMDEL	3	52	14235	548030	0.162805	0.756005
BCL	KIF20B_HOMDEL	3	52	14235	548030	0.162805	0.756005
BCL	KLHL1_HOMDEL	3	52	14235	548030	0.162805	0.756005
BCL	LONRF3_HOMDEL	3	52	14235	548030	0.162805	0.756005
BCL	LPCAT2_HOMDEL	3	52	14235	548030	0.162805	0.756005
BCL	LRCH3_HOMDEL	3	52	14235	548030	0.162805	0.756005
BCL	LRRC34_HOMDEL	3	52	14235	548030	0.162805	0.756005
BCL	LRRC9_HOMDEL	3	52	14235	548030	0.162805	0.756005
BCL	MDGA2_HOMDEL	3	52	14235	548030	0.162805	0.756005
BCL	MED13L_HOMDEL	3	52	14235	548030	0.162805	0.756005
BCL	NEK9_HOMDEL	3	52	14235	548030	0.162805	0.756005
BCL	NFAT5_HOMDEL	3	52	14235	548030	0.162805	0.756005
BCL	NFIB_HOMDEL	3	52	14235	548030	0.162805	0.756005
BCL	NUMB_HOMDEL	3	52	14235	548030	0.162805	0.756005
BCL	PCSK2_HOMDEL	3	52	14235	548030	0.162805	0.756005
BCL	PHKB_HOMDEL	3	52	14235	548030	0.162805	0.756005
BCL	PIAS3_HOMDEL	3	52	14235	548030	0.162805	0.756005
BCL	PNPLA4_HOMDEL	3	52	14235	548030	0.162805	0.756005
BCL	RBM6_HOMDEL	3	52	14235	548030	0.162805	0.756005
BCL	RIC1_HOMDEL	3	52	14235	548030	0.162805	0.756005
BCL	RIMS1_HOMDEL	3	52	14235	548030	0.162805	0.756005
BCL	ROBO2_HOMDEL	3	52	14235	548030	0.162805	0.756005
BCL	RTN1_HOMDEL	3	52	14235	548030	0.162805	0.756005
BCL	S100PBP_HOMDEL	3	52	14235	548030	0.162805	0.756005
BCL	STAG3_HOMDEL	3	52	14235	548030	0.162805	0.756005
BCL	STXBP5_HOMDEL	3	52	14235	548030	0.162805	0.756005
BCL	TARBP1_HOMDEL	3	52	14235	548030	0.162805	0.756005
BCL	TGS1_HOMDEL	3	52	14235	548030	0.162805	0.756005
BCL	TMEM47_HOMDEL	3	52	14235	548030	0.162805	0.756005
BCL	TULP4_HOMDEL	3	52	14235	548030	0.162805	0.756005
BCL	UBE4A_HOMDEL	3	52	14235	548030	0.162805	0.756005
BCL	VSIG10_HOMDEL	3	52	14235	548030	0.162805	0.756005
BCL	YLPM1_HOMDEL	3	52	14235	548030	0.162805	0.756005
BCL	YTHDC2_HOMDEL	3	52	14235	548030	0.162805	0.756005
BCL	ZFYVE26_HOMDEL	3	52	14235	548030	0.162805	0.756005
BCL	ZFYVE9_HOMDEL	3	52	14235	548030	0.162805	0.756005
BCL	ZNF654_HOMDEL	3	52	14235	548030	0.162805	0.756005
BCL	ATP2B4_HOMDEL	3	52	14235	548030	0.162805	0.756005
BCL	NFASC_HOMDEL	3	52	14235	548030	0.162805	0.756005
BCL	BCL9L_HOMDEL	3	52	14235	548030	0.162805	0.756005
BCL	FRMD4B_HOMDEL	3	52	14235	548030	0.162805	0.756005
BCL	KIAA0556_HOMDEL	3	52	14235	548030	0.162805	0.756005
BCL	NICN1_HOMDEL	3	52	14235	548030	0.162805	0.756005
BCL	SEMA3F_HOMDEL	3	52	14235	548030	0.162805	0.756005
BCL	TTF2_HOMDEL	3	52	14235	548030	0.162805	0.756005
BCL	ABCA13_HOMDEL	3	52	14235	548030	0.162805	0.756005
BCL	ABCA4_HOMDEL	3	52	14235	548030	0.162805	0.756005
BCL	DMXL2_HOMDEL	3	52	14235	548030	0.162805	0.756005
BCL	MAP3K15_HOMDEL	3	52	14235	548030	0.162805	0.756005
BCL	MYBL1_HOMDEL	3	52	14235	548030	0.162805	0.756005
BCL	PDK3_HOMDEL	3	52	14235	548030	0.162805	0.756005
BCL	PI4KB_HOMDEL	3	52	14235	548030	0.162805	0.756005
BCL	PTPRO_HOMDEL	3	52	14235	548030	0.162805	0.756005
BCL	SELE_HOMDEL	3	52	14235	548030	0.162805	0.756005
BCL	ATP11B_HOMDEL	3	52	14235	548030	0.162805	0.756005
BCL	CHD9_HOMDEL	3	52	14235	548030	0.162805	0.756005
BCL	DCC_HOMDEL	3	52	14235	548030	0.162805	0.756005
BCL	EXOC1_HOMDEL	3	52	14235	548030	0.162805	0.756005
BCL	GPCPD1_HOMDEL	3	52	14235	548030	0.162805	0.756005
BCL	ICE1_HOMDEL	3	52	14235	548030	0.162805	0.756005
BCL	MALT1_HOMDEL	3	52	14235	548030	0.162805	0.756005
BCL	MAP3K5_HOMDEL	3	52	14235	548030	0.162805	0.756005
BCL	MCTP2_HOMDEL	3	52	14235	548030	0.162805	0.756005
BCL	NECAB1_HOMDEL	3	52	14235	548030	0.162805	0.756005
BCL	NPNT_HOMDEL	3	52	14235	548030	0.162805	0.756005
BCL	PXDN_AMP	3	52	14235	548030	0.162805	0.756005
BCL	RAB10_HOMDEL	3	52	14235	548030	0.162805	0.756005
BCL	SHOC1_HOMDEL	3	52	14235	548030	0.162805	0.756005
BCL	SLC4A4_HOMDEL	3	52	14235	548030	0.162805	0.756005
BCL	STAG1_HOMDEL	3	52	14235	548030	0.162805	0.756005
BCL	WDR93_HOMDEL	3	52	14235	548030	0.162805	0.756005
BCL	YEATS2_HOMDEL	3	52	14235	548030	0.162805	0.756005
BCL	YTHDF3_HOMDEL	3	52	14235	548030	0.162805	0.756005
BCL	ZNF292_HOMDEL	3	52	14235	548030	0.162805	0.756005
BCL	ZNF655_HOMDEL	3	52	14235	548030	0.162805	0.756005
BCL	ABCB8_AMP	3	52	14235	548030	0.162805	0.756005
BCL	CFAP299_HOMDEL	3	52	14235	548030	0.162805	0.756005
BCL	CYGB_HOMDEL	3	52	14235	548030	0.162805	0.756005
BCL	FANCL_HOMDEL	3	52	14235	548030	0.162805	0.756005
BCL	GSTO2_HOMDEL	3	52	14235	548030	0.162805	0.756005
BCL	OXTR_HOMDEL	3	52	14235	548030	0.162805	0.756005
BCL	RAB24_HOMDEL	3	52	14235	548030	0.162805	0.756005
BCL	UQCRQ_HOMDEL	3	52	14235	548030	0.162805	0.756005
BCL	AP3B1_HOMDEL	3	52	14235	548030	0.162805	0.756005
BCL	ERI1_HOMDEL	3	52	14235	548030	0.162805	0.756005
BCL	DIP2A_AMP	3	52	14235	548030	0.162805	0.756005
BCL	EML5_AMP	3	52	14235	548030	0.162805	0.756005
BCL	EZH2_AMP	3	52	14235	548030	0.162805	0.756005
BCL	OPRD1_AMP	3	52	14235	548030	0.162805	0.756005
BCL	A2ML1_HOMDEL	3	52	14235	548030	0.162805	0.756005
BCL	ACER3_HOMDEL	3	52	14235	548030	0.162805	0.756005
BCL	ADAM22_HOMDEL	3	52	14235	548030	0.162805	0.756005
BCL	ADGRG6_HOMDEL	3	52	14235	548030	0.162805	0.756005
BCL	AGBL1_HOMDEL	3	52	14235	548030	0.162805	0.756005
BCL	AKAP11_HOMDEL	3	52	14235	548030	0.162805	0.756005
BCL	ALG8_HOMDEL	3	52	14235	548030	0.162805	0.756005
BCL	ASXL1_HOMDEL	3	52	14235	548030	0.162805	0.756005
BCL	BDH2_HOMDEL	3	52	14235	548030	0.162805	0.756005
BCL	BDP1_HOMDEL	3	52	14235	548030	0.162805	0.756005
BCL	C7_HOMDEL	3	52	14235	548030	0.162805	0.756005
BCL	CATSPERD_HOMDEL	3	52	14235	548030	0.162805	0.756005
BCL	CBL_HOMDEL	3	52	14235	548030	0.162805	0.756005
BCL	CDKN3_HOMDEL	3	52	14235	548030	0.162805	0.756005
BCL	CDON_HOMDEL	3	52	14235	548030	0.162805	0.756005
BCL	CEP128_HOMDEL	3	52	14235	548030	0.162805	0.756005
BCL	CEP95_HOMDEL	3	52	14235	548030	0.162805	0.756005
BCL	CFTR_HOMDEL	3	52	14235	548030	0.162805	0.756005
BCL	CHD2_HOMDEL	3	52	14235	548030	0.162805	0.756005
BCL	CHD6_HOMDEL	3	52	14235	548030	0.162805	0.756005
BCL	CHD8_HOMDEL	3	52	14235	548030	0.162805	0.756005
BCL	CLIP4_HOMDEL	3	52	14235	548030	0.162805	0.756005
BCL	CNOT1_HOMDEL	3	52	14235	548030	0.162805	0.756005
BCL	CNTN5_HOMDEL	3	52	14235	548030	0.162805	0.756005
BCL	COL12A1_HOMDEL	3	52	14235	548030	0.162805	0.756005
BCL	COL6A5_HOMDEL	3	52	14235	548030	0.162805	0.756005
BCL	DCAF1_HOMDEL	3	52	14235	548030	0.162805	0.756005
BCL	DCN_HOMDEL	3	52	14235	548030	0.162805	0.756005
BCL	DGKK_HOMDEL	3	52	14235	548030	0.162805	0.756005
BCL	DIAPH3_HOMDEL	3	52	14235	548030	0.162805	0.756005
BCL	DNAH14_HOMDEL	3	52	14235	548030	0.162805	0.756005
BCL	EIF2AK4_HOMDEL	3	52	14235	548030	0.162805	0.756005
BCL	EZH2_HOMDEL	3	52	14235	548030	0.162805	0.756005
BCL	FAM160B1_HOMDEL	3	52	14235	548030	0.162805	0.756005
BCL	FAM3C_HOMDEL	3	52	14235	548030	0.162805	0.756005
BCL	FAP_HOMDEL	3	52	14235	548030	0.162805	0.756005
BCL	FAT1_HOMDEL	3	52	14235	548030	0.162805	0.756005
BCL	FLVCR1_HOMDEL	3	52	14235	548030	0.162805	0.756005
BCL	FRMD5_HOMDEL	3	52	14235	548030	0.162805	0.756005
BCL	GAD1_HOMDEL	3	52	14235	548030	0.162805	0.756005
BCL	GARNL3_HOMDEL	3	52	14235	548030	0.162805	0.756005
BCL	GNPAT_HOMDEL	3	52	14235	548030	0.162805	0.756005
BCL	HRG_HOMDEL	3	52	14235	548030	0.162805	0.756005
BCL	ITGA2_HOMDEL	3	52	14235	548030	0.162805	0.756005
BCL	KIF1B_HOMDEL	3	52	14235	548030	0.162805	0.756005
BCL	KLHL32_HOMDEL	3	52	14235	548030	0.162805	0.756005
BCL	LARP1B_HOMDEL	3	52	14235	548030	0.162805	0.756005
BCL	METAP1D_HOMDEL	3	52	14235	548030	0.162805	0.756005
BCL	MTMR9_HOMDEL	3	52	14235	548030	0.162805	0.756005
BCL	MYH2_HOMDEL	3	52	14235	548030	0.162805	0.756005
BCL	MYO3B_HOMDEL	3	52	14235	548030	0.162805	0.756005
BCL	NCAM2_HOMDEL	3	52	14235	548030	0.162805	0.756005
BCL	NPEPPS_HOMDEL	3	52	14235	548030	0.162805	0.756005
BCL	NUGGC_HOMDEL	3	52	14235	548030	0.162805	0.756005
BCL	NUP133_HOMDEL	3	52	14235	548030	0.162805	0.756005
BCL	NVL_HOMDEL	3	52	14235	548030	0.162805	0.756005
BCL	PCYT1A_HOMDEL	3	52	14235	548030	0.162805	0.756005
BCL	PITPNB_HOMDEL	3	52	14235	548030	0.162805	0.756005
BCL	PLEKHG1_HOMDEL	3	52	14235	548030	0.162805	0.756005
BCL	PON2_HOMDEL	3	52	14235	548030	0.162805	0.756005
BCL	PPME1_HOMDEL	3	52	14235	548030	0.162805	0.756005
BCL	PRKAR2A_HOMDEL	3	52	14235	548030	0.162805	0.756005
BCL	PTS_HOMDEL	3	52	14235	548030	0.162805	0.756005
BCL	RAD51B_HOMDEL	3	52	14235	548030	0.162805	0.756005
BCL	RARS2_HOMDEL	3	52	14235	548030	0.162805	0.756005
BCL	RBPJ_HOMDEL	3	52	14235	548030	0.162805	0.756005
BCL	RC3H2_HOMDEL	3	52	14235	548030	0.162805	0.756005
BCL	REXO5_HOMDEL	3	52	14235	548030	0.162805	0.756005
BCL	RGS17_HOMDEL	3	52	14235	548030	0.162805	0.756005
BCL	RWDD1_HOMDEL	3	52	14235	548030	0.162805	0.756005
BCL	SACM1L_HOMDEL	3	52	14235	548030	0.162805	0.756005
BCL	SCN9A_HOMDEL	3	52	14235	548030	0.162805	0.756005
BCL	SGPP1_HOMDEL	3	52	14235	548030	0.162805	0.756005
BCL	SIN3A_HOMDEL	3	52	14235	548030	0.162805	0.756005
BCL	SNX27_HOMDEL	3	52	14235	548030	0.162805	0.756005
BCL	SP140_HOMDEL	3	52	14235	548030	0.162805	0.756005
BCL	SPATS1_HOMDEL	3	52	14235	548030	0.162805	0.756005
BCL	SPPL3_HOMDEL	3	52	14235	548030	0.162805	0.756005
BCL	TAF3_HOMDEL	3	52	14235	548030	0.162805	0.756005
BCL	TAOK1_HOMDEL	3	52	14235	548030	0.162805	0.756005
BCL	TEX26_HOMDEL	3	52	14235	548030	0.162805	0.756005
BCL	TM9SF3_HOMDEL	3	52	14235	548030	0.162805	0.756005
BCL	TOPBP1_HOMDEL	3	52	14235	548030	0.162805	0.756005
BCL	UNC13C_HOMDEL	3	52	14235	548030	0.162805	0.756005
BCL	UPF2_HOMDEL	3	52	14235	548030	0.162805	0.756005
BCL	VDAC1_HOMDEL	3	52	14235	548030	0.162805	0.756005
BCL	VPS45_HOMDEL	3	52	14235	548030	0.162805	0.756005
BCL	ZNF268_HOMDEL	3	52	14235	548030	0.162805	0.756005
BCL	ARPC5_HOMDEL	3	52	14235	548030	0.162805	0.756005
BCL	ASH1L_HOMDEL	3	52	14235	548030	0.162805	0.756005
BCL	BRF1_AMP	3	52	14235	548030	0.162805	0.756005
BCL	CCN4_AMP	3	52	14235	548030	0.162805	0.756005
BCL	CDC42BPG_HOMDEL	3	52	14235	548030	0.162805	0.756005
BCL	CEP350_HOMDEL	3	52	14235	548030	0.162805	0.756005
BCL	CNKSR3_HOMDEL	3	52	14235	548030	0.162805	0.756005
BCL	EP300_HOMDEL	3	52	14235	548030	0.162805	0.756005
BCL	FAT4_HOMDEL	3	52	14235	548030	0.162805	0.756005
BCL	GPN2_AMP	3	52	14235	548030	0.162805	0.756005
BCL	HIVEP1_HOMDEL	3	52	14235	548030	0.162805	0.756005
BCL	HNRNPM_HOMDEL	3	52	14235	548030	0.162805	0.756005
BCL	NEDD9_HOMDEL	3	52	14235	548030	0.162805	0.756005
BCL	NOL6_HOMDEL	3	52	14235	548030	0.162805	0.756005
BCL	PAPPA_AMP	3	52	14235	548030	0.162805	0.756005
BCL	PDE4DIP_HOMDEL	3	52	14235	548030	0.162805	0.756005
BCL	PRRC2B_HOMDEL	3	52	14235	548030	0.162805	0.756005
BCL	RABEP1_HOMDEL	3	52	14235	548030	0.162805	0.756005
BCL	RET_HOMDEL	3	52	14235	548030	0.162805	0.756005
BCL	RILPL1_AMP	3	52	14235	548030	0.162805	0.756005
BCL	RPGRIP1L_HOMDEL	3	52	14235	548030	0.162805	0.756005
BCL	SELENOI_HOMDEL	3	52	14235	548030	0.162805	0.756005
BCL	SETDB1_HOMDEL	3	52	14235	548030	0.162805	0.756005
BCL	SLC15A1_HOMDEL	3	52	14235	548030	0.162805	0.756005
BCL	SLC8A1_HOMDEL	3	52	14235	548030	0.162805	0.756005
BCL	SLK_HOMDEL	3	52	14235	548030	0.162805	0.756005
BCL	SMYD4_HOMDEL	3	52	14235	548030	0.162805	0.756005
BCL	SPTAN1_HOMDEL	3	52	14235	548030	0.162805	0.756005
BCL	SYNJ2_HOMDEL	3	52	14235	548030	0.162805	0.756005
BCL	SZT2_HOMDEL	3	52	14235	548030	0.162805	0.756005
BCL	TRANK1_HOMDEL	3	52	14235	548030	0.162805	0.756005
BCL	TUBGCP5_AMP	3	52	14235	548030	0.162805	0.756005
BCL	WDR35_HOMDEL	3	52	14235	548030	0.162805	0.756005
BCL	ZNF106_HOMDEL	3	52	14235	548030	0.162805	0.756005
BCL	ATP1A2_AMP	3	52	14235	548030	0.162805	0.756005
BCL	COL6A1_AMP	3	52	14235	548030	0.162805	0.756005
BCL	JPH1_AMP	3	52	14235	548030	0.162805	0.756005
BCL	WNT5A_AMP	3	52	14235	548030	0.162805	0.756005
BCL	ACMSD_HOMDEL	3	52	14235	548030	0.162805	0.756005
BCL	AHCYL2_HOMDEL	3	52	14235	548030	0.162805	0.756005
BCL	ALMS1_HOMDEL	3	52	14235	548030	0.162805	0.756005
BCL	ANKRD12_HOMDEL	3	52	14235	548030	0.162805	0.756005
BCL	ANO3_HOMDEL	3	52	14235	548030	0.162805	0.756005
BCL	ARMC3_HOMDEL	3	52	14235	548030	0.162805	0.756005
BCL	ARMH3_HOMDEL	3	52	14235	548030	0.162805	0.756005
BCL	ATP6V1C1_HOMDEL	3	52	14235	548030	0.162805	0.756005
BCL	ATRNL1_HOMDEL	3	52	14235	548030	0.162805	0.756005
BCL	AUH_HOMDEL	3	52	14235	548030	0.162805	0.756005
BCL	B3GLCT_HOMDEL	3	52	14235	548030	0.162805	0.756005
BCL	BUB1_HOMDEL	3	52	14235	548030	0.162805	0.756005
BCL	CACNB2_HOMDEL	3	52	14235	548030	0.162805	0.756005
BCL	CDKAL1_HOMDEL	3	52	14235	548030	0.162805	0.756005
BCL	CDO1_HOMDEL	3	52	14235	548030	0.162805	0.756005
BCL	CEP57L1_HOMDEL	3	52	14235	548030	0.162805	0.756005
BCL	DDX58_HOMDEL	3	52	14235	548030	0.162805	0.756005
BCL	DOCK7_HOMDEL	3	52	14235	548030	0.162805	0.756005
BCL	DYNLT3_HOMDEL	3	52	14235	548030	0.162805	0.756005
BCL	ELP2_HOMDEL	3	52	14235	548030	0.162805	0.756005
BCL	FSIP2_HOMDEL	3	52	14235	548030	0.162805	0.756005
BCL	HACD2_HOMDEL	3	52	14235	548030	0.162805	0.756005
BCL	IL1RAP_HOMDEL	3	52	14235	548030	0.162805	0.756005
BCL	IL6ST_HOMDEL	3	52	14235	548030	0.162805	0.756005
BCL	INTS8_HOMDEL	3	52	14235	548030	0.162805	0.756005
BCL	KDM5A_HOMDEL	3	52	14235	548030	0.162805	0.756005
BCL	LYST_HOMDEL	3	52	14235	548030	0.162805	0.756005
BCL	MBNL2_HOMDEL	3	52	14235	548030	0.162805	0.756005
BCL	MEIOC_HOMDEL	3	52	14235	548030	0.162805	0.756005
BCL	MLH1_HOMDEL	3	52	14235	548030	0.162805	0.756005
BCL	MORN2_HOMDEL	3	52	14235	548030	0.162805	0.756005
BCL	MROH2B_HOMDEL	3	52	14235	548030	0.162805	0.756005
BCL	MRPS28_HOMDEL	3	52	14235	548030	0.162805	0.756005
BCL	NCBP1_HOMDEL	3	52	14235	548030	0.162805	0.756005
BCL	PAM_HOMDEL	3	52	14235	548030	0.162805	0.756005
BCL	POLB_HOMDEL	3	52	14235	548030	0.162805	0.756005
BCL	POU2F1_HOMDEL	3	52	14235	548030	0.162805	0.756005
BCL	RGS22_HOMDEL	3	52	14235	548030	0.162805	0.756005
BCL	RRM1_HOMDEL	3	52	14235	548030	0.162805	0.756005
BCL	SBNO1_HOMDEL	3	52	14235	548030	0.162805	0.756005
BCL	SEC61A2_HOMDEL	3	52	14235	548030	0.162805	0.756005
BCL	SETX_HOMDEL	3	52	14235	548030	0.162805	0.756005
BCL	SLC26A4_HOMDEL	3	52	14235	548030	0.162805	0.756005
BCL	SPTY2D1_HOMDEL	3	52	14235	548030	0.162805	0.756005
BCL	STARD3NL_HOMDEL	3	52	14235	548030	0.162805	0.756005
BCL	SYCP2L_HOMDEL	3	52	14235	548030	0.162805	0.756005
BCL	SYTL2_HOMDEL	3	52	14235	548030	0.162805	0.756005
BCL	TMPRSS15_HOMDEL	3	52	14235	548030	0.162805	0.756005
BCL	TNPO1_HOMDEL	3	52	14235	548030	0.162805	0.756005
BCL	TOMM20L_HOMDEL	3	52	14235	548030	0.162805	0.756005
BCL	TTC1_HOMDEL	3	52	14235	548030	0.162805	0.756005
BCL	TUSC3_HOMDEL	3	52	14235	548030	0.162805	0.756005
BCL	UBR1_HOMDEL	3	52	14235	548030	0.162805	0.756005
BCL	UGGT2_HOMDEL	3	52	14235	548030	0.162805	0.756005
BCL	USP12_HOMDEL	3	52	14235	548030	0.162805	0.756005
BCL	VPS35_HOMDEL	3	52	14235	548030	0.162805	0.756005
BCL	WSB1_HOMDEL	3	52	14235	548030	0.162805	0.756005
BCL	ZNF385D_HOMDEL	3	52	14235	548030	0.162805	0.756005
BCL	ABTB2_HOMDEL	3	52	14235	548030	0.162805	0.756005
BCL	NDC80_HOMDEL	3	52	14235	548030	0.162805	0.756005
BCL	PKHD1L1_HOMDEL	3	52	14235	548030	0.162805	0.756005
BCL	SPRED2_HOMDEL	3	52	14235	548030	0.162805	0.756005
BCL	AFG1L_HOMDEL	3	52	14235	548030	0.162805	0.756005
BCL	APPL1_HOMDEL	3	52	14235	548030	0.162805	0.756005
BCL	ATP6V0A2_HOMDEL	3	52	14235	548030	0.162805	0.756005
BCL	BRCA2_HOMDEL	3	52	14235	548030	0.162805	0.756005
BCL	CAND1_HOMDEL	3	52	14235	548030	0.162805	0.756005
BCL	CCDC14_HOMDEL	3	52	14235	548030	0.162805	0.756005
BCL	CEP63_HOMDEL	3	52	14235	548030	0.162805	0.756005
BCL	CFAP58_HOMDEL	3	52	14235	548030	0.162805	0.756005
BCL	DNASE1L3_HOMDEL	3	52	14235	548030	0.162805	0.756005
BCL	EGLN1_HOMDEL	3	52	14235	548030	0.162805	0.756005
BCL	ELP3_HOMDEL	3	52	14235	548030	0.162805	0.756005
BCL	GFM1_HOMDEL	3	52	14235	548030	0.162805	0.756005
BCL	HEPHL1_HOMDEL	3	52	14235	548030	0.162805	0.756005
BCL	IWS1_HOMDEL	3	52	14235	548030	0.162805	0.756005
BCL	MARCHF8_HOMDEL	3	52	14235	548030	0.162805	0.756005
BCL	MARK1_HOMDEL	3	52	14235	548030	0.162805	0.756005
BCL	MELK_HOMDEL	3	52	14235	548030	0.162805	0.756005
BCL	METAP2_HOMDEL	3	52	14235	548030	0.162805	0.756005
BCL	MMD_HOMDEL	3	52	14235	548030	0.162805	0.756005
BCL	MSH4_HOMDEL	3	52	14235	548030	0.162805	0.756005
BCL	NUF2_HOMDEL	3	52	14235	548030	0.162805	0.756005
BCL	PIGX_HOMDEL	3	52	14235	548030	0.162805	0.756005
BCL	PIK3R4_HOMDEL	3	52	14235	548030	0.162805	0.756005
BCL	PRKRA_HOMDEL	3	52	14235	548030	0.162805	0.756005
BCL	RBM33_HOMDEL	3	52	14235	548030	0.162805	0.756005
BCL	RHEB_HOMDEL	3	52	14235	548030	0.162805	0.756005
BCL	RIC8B_HOMDEL	3	52	14235	548030	0.162805	0.756005
BCL	SCN1A_HOMDEL	3	52	14235	548030	0.162805	0.756005
BCL	TERF1_HOMDEL	3	52	14235	548030	0.162805	0.756005
BCL	TNKS2_HOMDEL	3	52	14235	548030	0.162805	0.756005
BCL	UFSP2_HOMDEL	3	52	14235	548030	0.162805	0.756005
BCL	URB2_HOMDEL	3	52	14235	548030	0.162805	0.756005
BCL	USP38_HOMDEL	3	52	14235	548030	0.162805	0.756005
BCL	VDAC3_HOMDEL	3	52	14235	548030	0.162805	0.756005
BCL	VIRMA_HOMDEL	3	52	14235	548030	0.162805	0.756005
BCL	VPS54_HOMDEL	3	52	14235	548030	0.162805	0.756005
BCL	WWP1_HOMDEL	3	52	14235	548030	0.162805	0.756005
BCL	ABCD2_HOMDEL	3	52	14235	548030	0.162805	0.756005
BCL	BAZ2B_HOMDEL	3	52	14235	548030	0.162805	0.756005
BCL	CNOT6L_HOMDEL	3	52	14235	548030	0.162805	0.756005
BCL	COPS4_HOMDEL	3	52	14235	548030	0.162805	0.756005
BCL	DOCK5_HOMDEL	3	52	14235	548030	0.162805	0.756005
BCL	DTNA_HOMDEL	3	52	14235	548030	0.162805	0.756005
BCL	FGB_HOMDEL	3	52	14235	548030	0.162805	0.756005
BCL	FNDC3A_HOMDEL	3	52	14235	548030	0.162805	0.756005
BCL	MED13_HOMDEL	3	52	14235	548030	0.162805	0.756005
BCL	MINDY2_HOMDEL	3	52	14235	548030	0.162805	0.756005
BCL	MTBP_HOMDEL	3	52	14235	548030	0.162805	0.756005
BCL	PDE10A_HOMDEL	3	52	14235	548030	0.162805	0.756005
BCL	PSME4_HOMDEL	3	52	14235	548030	0.162805	0.756005
BCL	QSER1_HOMDEL	3	52	14235	548030	0.162805	0.756005
BCL	RASA1_HOMDEL	3	52	14235	548030	0.162805	0.756005
BCL	RBM26_HOMDEL	3	52	14235	548030	0.162805	0.756005
BCL	SI_HOMDEL	3	52	14235	548030	0.162805	0.756005
BCL	SLC13A1_HOMDEL	3	52	14235	548030	0.162805	0.756005
BCL	TBX19_HOMDEL	3	52	14235	548030	0.162805	0.756005
BCL	TMEM209_HOMDEL	3	52	14235	548030	0.162805	0.756005
BCL	TMEM67_HOMDEL	3	52	14235	548030	0.162805	0.756005
BCL	UFM1_HOMDEL	3	52	14235	548030	0.162805	0.756005
BCL	UTRN_HOMDEL	3	52	14235	548030	0.162805	0.756005
BCL	ACAP2_HOMDEL	3	52	14235	548030	0.162805	0.756005
BCL	C9H17orf75_HOMDEL	3	52	14235	548030	0.162805	0.756005
BCL	CFAP20_HOMDEL	3	52	14235	548030	0.162805	0.756005
BCL	FERMT1_HOMDEL	3	52	14235	548030	0.162805	0.756005
BCL	HAUS2_HOMDEL	3	52	14235	548030	0.162805	0.756005
BCL	NSD3_HOMDEL	3	52	14235	548030	0.162805	0.756005
BCL	OR1E2_HOMDEL	3	52	14235	548030	0.162805	0.756005
BCL	PDCD11_HOMDEL	3	52	14235	548030	0.162805	0.756005
BCL	PDE8A_HOMDEL	3	52	14235	548030	0.162805	0.756005
BCL	PEX1_HOMDEL	3	52	14235	548030	0.162805	0.756005
BCL	PPIL6_HOMDEL	3	52	14235	548030	0.162805	0.756005
BCL	PTPRZ1_HOMDEL	3	52	14235	548030	0.162805	0.756005
BCL	RABGAP1_HOMDEL	3	52	14235	548030	0.162805	0.756005
BCL	SEPTIN7_HOMDEL	3	52	14235	548030	0.162805	0.756005
BCL	VWA8_HOMDEL	3	52	14235	548030	0.162805	0.756005
BCL	ZCCHC7_HOMDEL	3	52	14235	548030	0.162805	0.756005
BCL	ZFAND4_HOMDEL	3	52	14235	548030	0.162805	0.756005
BCL	PPP4R4_HOMDEL	3	52	14235	548030	0.162805	0.756005
BCL	DOCK3_HOMDEL	3	52	14235	548030	0.162805	0.756005
BCL	EYA1_HOMDEL	3	52	14235	548030	0.162805	0.756005
BCL	FAM177B_HOMDEL	3	52	14235	548030	0.162805	0.756005
BCL	PCLO_HOMDEL	3	52	14235	548030	0.162805	0.756005
BCL	SPPL2A_HOMDEL	3	52	14235	548030	0.162805	0.756005
BCL	SRPK1_HOMDEL	3	52	14235	548030	0.162805	0.756005
BCL	UBR2_HOMDEL	3	52	14235	548030	0.162805	0.756005
BCL	UNC79_HOMDEL	3	52	14235	548030	0.162805	0.756005
BCL	ZNHIT3_HOMDEL	3	52	14235	548030	0.162805	0.756005
BCL	KBTBD6_AMP	2	53	14236	548029	0.407355	0.756005
BCL	NRP2_AMP	2	53	14236	548029	0.407355	0.756005
BCL	SENP6_HOMDEL	2	53	14236	548029	0.407355	0.756005
BCL	SIPA1L1_HOMDEL	2	53	14236	548029	0.407355	0.756005
BCL	SMPD4_HOMDEL	2	53	14236	548029	0.407355	0.756005
BCL	SNX24_HOMDEL	2	53	14236	548029	0.407355	0.756005
BCL	TMEM41B_AMP	2	53	14236	548029	0.407355	0.756005
BCL	WDFY2_AMP	2	53	14236	548029	0.407355	0.756005
BCL	NFKB2_HOMDEL	2	53	14236	548029	0.407355	0.756005
BCL	PSD_HOMDEL	2	53	14236	548029	0.407355	0.756005
BCL	DNM1_HOMDEL	2	53	14236	548029	0.407355	0.756005
BCL	IQSEC3_HOMDEL	2	53	14236	548029	0.407355	0.756005
BCL	N4BP2L2_HOMDEL	2	53	14236	548029	0.407355	0.756005
BCL	SCARF2_HOMDEL	2	53	14236	548029	0.407355	0.756005
BCL	TAF4_HOMDEL	2	53	14236	548029	0.407355	0.756005
BCL	UBR4_HOMDEL	2	53	14236	548029	0.407355	0.756005
BCL	ANXA13_AMP	2	53	14236	548029	0.407355	0.756005
BCL	ECPAS_AMP	2	53	14236	548029	0.407355	0.756005
BCL	LRRC6_AMP	2	53	14236	548029	0.407355	0.756005
BCL	ATL2_HOMDEL	2	53	14236	548029	0.407355	0.756005
BCL	CDH19_HOMDEL	2	53	14236	548029	0.407355	0.756005
BCL	DDX4_HOMDEL	2	53	14236	548029	0.407355	0.756005
BCL	DNAJC1_HOMDEL	2	53	14236	548029	0.407355	0.756005
BCL	FBN2_HOMDEL	2	53	14236	548029	0.407355	0.756005
BCL	GC_HOMDEL	2	53	14236	548029	0.407355	0.756005
BCL	GLS_HOMDEL	2	53	14236	548029	0.407355	0.756005
BCL	IL1RAPL2_HOMDEL	2	53	14236	548029	0.407355	0.756005
BCL	KANSL1L_HOMDEL	2	53	14236	548029	0.407355	0.756005
BCL	KIF18A_HOMDEL	2	53	14236	548029	0.407355	0.756005
BCL	LRIF1_HOMDEL	2	53	14236	548029	0.407355	0.756005
BCL	MTDH_HOMDEL	2	53	14236	548029	0.407355	0.756005
BCL	MTF2_HOMDEL	2	53	14236	548029	0.407355	0.756005
BCL	NCK1_HOMDEL	2	53	14236	548029	0.407355	0.756005
BCL	NLGN1_HOMDEL	2	53	14236	548029	0.407355	0.756005
BCL	NOL4_HOMDEL	2	53	14236	548029	0.407355	0.756005
BCL	PCF11_HOMDEL	2	53	14236	548029	0.407355	0.756005
BCL	PRKAA1_HOMDEL	2	53	14236	548029	0.407355	0.756005
BCL	PRMT9_HOMDEL	2	53	14236	548029	0.407355	0.756005
BCL	RASGRP3_HOMDEL	2	53	14236	548029	0.407355	0.756005
BCL	RBM39_HOMDEL	2	53	14236	548029	0.407355	0.756005
BCL	RICTOR_HOMDEL	2	53	14236	548029	0.407355	0.756005
BCL	ROCK1_HOMDEL	2	53	14236	548029	0.407355	0.756005
BCL	SPATA16_HOMDEL	2	53	14236	548029	0.407355	0.756005
BCL	SUCLG2_HOMDEL	2	53	14236	548029	0.407355	0.756005
BCL	TMEM26_HOMDEL	2	53	14236	548029	0.407355	0.756005
BCL	TRAPPC13_HOMDEL	2	53	14236	548029	0.407355	0.756005
BCL	TRIM24_HOMDEL	2	53	14236	548029	0.407355	0.756005
BCL	TXNL1_HOMDEL	2	53	14236	548029	0.407355	0.756005
BCL	UBR3_HOMDEL	2	53	14236	548029	0.407355	0.756005
BCL	USP25_HOMDEL	2	53	14236	548029	0.407355	0.756005
BCL	ZMYM2_HOMDEL	2	53	14236	548029	0.407355	0.756005
BCL	ZNF711_HOMDEL	2	53	14236	548029	0.407355	0.756005
BCL	GPC3_HOMDEL	2	53	14236	548029	0.407355	0.756005
BCL	B4GALT6_HOMDEL	2	53	14236	548029	0.407355	0.756005
BCL	EHD4_HOMDEL	2	53	14236	548029	0.407355	0.756005
BCL	KIF5A_HOMDEL	2	53	14236	548029	0.407355	0.756005
BCL	MAPRE2_HOMDEL	2	53	14236	548029	0.407355	0.756005
BCL	STXBP5L_HOMDEL	2	53	14236	548029	0.407355	0.756005
BCL	ASIC2_HOMDEL	2	53	14236	548029	0.407355	0.756005
BCL	DNAH9_HOMDEL	2	53	14236	548029	0.407355	0.756005
BCL	ESR2_HOMDEL	2	53	14236	548029	0.407355	0.756005
BCL	MRPS11_HOMDEL	2	53	14236	548029	0.407355	0.756005
BCL	PCDH10_HOMDEL	2	53	14236	548029	0.407355	0.756005
BCL	PLXNA4_HOMDEL	2	53	14236	548029	0.407355	0.756005
BCL	RNF207_HOMDEL	2	53	14236	548029	0.407355	0.756005
BCL	ZNF213_HOMDEL	2	53	14236	548029	0.407355	0.756005
BCL	ACP2_HOMDEL	2	53	14236	548029	0.407355	0.756005
BCL	ADAM32_HOMDEL	2	53	14236	548029	0.407355	0.756005
BCL	ADAMTS19_HOMDEL	2	53	14236	548029	0.407355	0.756005
BCL	AHSA1_HOMDEL	2	53	14236	548029	0.407355	0.756005
BCL	AKAP9_HOMDEL	2	53	14236	548029	0.407355	0.756005
BCL	AQR_HOMDEL	2	53	14236	548029	0.407355	0.756005
BCL	ARL15_HOMDEL	2	53	14236	548029	0.407355	0.756005
BCL	ASB15_HOMDEL	2	53	14236	548029	0.407355	0.756005
BCL	ASF1A_HOMDEL	2	53	14236	548029	0.407355	0.756005
BCL	ASPH_HOMDEL	2	53	14236	548029	0.407355	0.756005
BCL	ATF7IP_HOMDEL	2	53	14236	548029	0.407355	0.756005
BCL	AZI2_HOMDEL	2	53	14236	548029	0.407355	0.756005
BCL	CADPS2_HOMDEL	2	53	14236	548029	0.407355	0.756005
BCL	CCDC192_HOMDEL	2	53	14236	548029	0.407355	0.756005
BCL	CCNDBP1_HOMDEL	2	53	14236	548029	0.407355	0.756005
BCL	CEP152_HOMDEL	2	53	14236	548029	0.407355	0.756005
BCL	CFAP97_HOMDEL	2	53	14236	548029	0.407355	0.756005
BCL	CMAS_HOMDEL	2	53	14236	548029	0.407355	0.756005
BCL	CNBD1_HOMDEL	2	53	14236	548029	0.407355	0.756005
BCL	CNST_HOMDEL	2	53	14236	548029	0.407355	0.756005
BCL	COP1_HOMDEL	2	53	14236	548029	0.407355	0.756005
BCL	CSMD3_HOMDEL	2	53	14236	548029	0.407355	0.756005
BCL	CSNK1G1_HOMDEL	2	53	14236	548029	0.407355	0.756005
BCL	CYB5R4_HOMDEL	2	53	14236	548029	0.407355	0.756005
BCL	CYLC2_HOMDEL	2	53	14236	548029	0.407355	0.756005
BCL	DCAF6_HOMDEL	2	53	14236	548029	0.407355	0.756005
BCL	DCP2_HOMDEL	2	53	14236	548029	0.407355	0.756005
BCL	DDB1_HOMDEL	2	53	14236	548029	0.407355	0.756005
BCL	DDHD1_HOMDEL	2	53	14236	548029	0.407355	0.756005
BCL	DEK_HOMDEL	2	53	14236	548029	0.407355	0.756005
BCL	DIS3_HOMDEL	2	53	14236	548029	0.407355	0.756005
BCL	DNAJC13_HOMDEL	2	53	14236	548029	0.407355	0.756005
BCL	DPY19L2_HOMDEL	2	53	14236	548029	0.407355	0.756005
BCL	EIF4E_HOMDEL	2	53	14236	548029	0.407355	0.756005
BCL	EXOC6_HOMDEL	2	53	14236	548029	0.407355	0.756005
BCL	FAM76B_HOMDEL	2	53	14236	548029	0.407355	0.756005
BCL	FDCSP_HOMDEL	2	53	14236	548029	0.407355	0.756005
BCL	FNIP1_HOMDEL	2	53	14236	548029	0.407355	0.756005
BCL	FXR1_HOMDEL	2	53	14236	548029	0.407355	0.756005
BCL	HCN1_HOMDEL	2	53	14236	548029	0.407355	0.756005
BCL	HPGD_HOMDEL	2	53	14236	548029	0.407355	0.756005
BCL	IRAK1BP1_HOMDEL	2	53	14236	548029	0.407355	0.756005
BCL	ITPR3_HOMDEL	2	53	14236	548029	0.407355	0.756005
BCL	LARS1_AMP	2	53	14236	548029	0.407355	0.756005
BCL	LRP1_HOMDEL	2	53	14236	548029	0.407355	0.756005
BCL	LRRC40_HOMDEL	2	53	14236	548029	0.407355	0.756005
BCL	MME_HOMDEL	2	53	14236	548029	0.407355	0.756005
BCL	MRPS27_HOMDEL	2	53	14236	548029	0.407355	0.756005
BCL	MYOZ2_HOMDEL	2	53	14236	548029	0.407355	0.756005
BCL	NAMPT_HOMDEL	2	53	14236	548029	0.407355	0.756005
BCL	NME2_HOMDEL	2	53	14236	548029	0.407355	0.756005
BCL	ODAM_HOMDEL	2	53	14236	548029	0.407355	0.756005
BCL	PIP4P2_HOMDEL	2	53	14236	548029	0.407355	0.756005
BCL	PLCH1_HOMDEL	2	53	14236	548029	0.407355	0.756005
BCL	POLD3_HOMDEL	2	53	14236	548029	0.407355	0.756005
BCL	POT1_HOMDEL	2	53	14236	548029	0.407355	0.756005
BCL	PRTG_HOMDEL	2	53	14236	548029	0.407355	0.756005
BCL	PSMD7_HOMDEL	2	53	14236	548029	0.407355	0.756005
BCL	RAPGEF2_HOMDEL	2	53	14236	548029	0.407355	0.756005
BCL	RBL2_HOMDEL	2	53	14236	548029	0.407355	0.756005
BCL	RBM45_HOMDEL	2	53	14236	548029	0.407355	0.756005
BCL	RBM46_HOMDEL	2	53	14236	548029	0.407355	0.756005
BCL	RFX6_HOMDEL	2	53	14236	548029	0.407355	0.756005
BCL	RMDN2_HOMDEL	2	53	14236	548029	0.407355	0.756005
BCL	RTF1_HOMDEL	2	53	14236	548029	0.407355	0.756005
BCL	SLC16A7_HOMDEL	2	53	14236	548029	0.407355	0.756005
BCL	SLC25A4_HOMDEL	2	53	14236	548029	0.407355	0.756005
BCL	SLC4A7_HOMDEL	2	53	14236	548029	0.407355	0.756005
BCL	SMARCA5_HOMDEL	2	53	14236	548029	0.407355	0.756005
BCL	SNX13_HOMDEL	2	53	14236	548029	0.407355	0.756005
BCL	SNX25_HOMDEL	2	53	14236	548029	0.407355	0.756005
BCL	ST8SIA6_HOMDEL	2	53	14236	548029	0.407355	0.756005
BCL	TARS3_HOMDEL	2	53	14236	548029	0.407355	0.756005
BCL	TASP1_HOMDEL	2	53	14236	548029	0.407355	0.756005
BCL	TCP11_HOMDEL	2	53	14236	548029	0.407355	0.756005
BCL	THSD7A_HOMDEL	2	53	14236	548029	0.407355	0.756005
BCL	TNIP3_HOMDEL	2	53	14236	548029	0.407355	0.756005
BCL	TRDN_HOMDEL	2	53	14236	548029	0.407355	0.756005
BCL	UBAP1L_HOMDEL	2	53	14236	548029	0.407355	0.756005
BCL	UBXN2B_HOMDEL	2	53	14236	548029	0.407355	0.756005
BCL	VWA5A_HOMDEL	2	53	14236	548029	0.407355	0.756005
BCL	WDR47_HOMDEL	2	53	14236	548029	0.407355	0.756005
BCL	WDR76_AMP	2	53	14236	548029	0.407355	0.756005
BCL	WRNIP1_HOMDEL	2	53	14236	548029	0.407355	0.756005
BCL	TNXB_HOMDEL	2	53	14236	548029	0.407355	0.756005
BCL	CHN1_HOMDEL	2	53	14236	548029	0.407355	0.756005
BCL	GEMIN2_HOMDEL	2	53	14236	548029	0.407355	0.756005
BCL	KAT2B_HOMDEL	2	53	14236	548029	0.407355	0.756005
BCL	MGAT4A_HOMDEL	2	53	14236	548029	0.407355	0.756005
BCL	PFN4_HOMDEL	2	53	14236	548029	0.407355	0.756005
BCL	UBE2B_HOMDEL	2	53	14236	548029	0.407355	0.756005
BCL	UBE2D1_HOMDEL	2	53	14236	548029	0.407355	0.756005
BCL	ACTR10_HOMDEL	2	53	14236	548029	0.407355	0.756005
BCL	ANK3_AMP	2	53	14236	548029	0.407355	0.756005
BCL	ANKHD1_AMP	2	53	14236	548029	0.407355	0.756005
BCL	CCDC30_AMP	2	53	14236	548029	0.407355	0.756005
BCL	CCSER2_AMP	2	53	14236	548029	0.407355	0.756005
BCL	CPNE8_AMP	2	53	14236	548029	0.407355	0.756005
BCL	DNAH8_AMP	2	53	14236	548029	0.407355	0.756005
BCL	DOCK11_AMP	2	53	14236	548029	0.407355	0.756005
BCL	FANCI_AMP	2	53	14236	548029	0.407355	0.756005
BCL	HAUS3_AMP	2	53	14236	548029	0.407355	0.756005
BCL	IGSF6_AMP	2	53	14236	548029	0.407355	0.756005
BCL	KMT2E_AMP	2	53	14236	548029	0.407355	0.756005
BCL	LCP2_AMP	2	53	14236	548029	0.407355	0.756005
BCL	MACF1_AMP	2	53	14236	548029	0.407355	0.756005
BCL	MED13_AMP	2	53	14236	548029	0.407355	0.756005
BCL	MYCBP2_AMP	2	53	14236	548029	0.407355	0.756005
BCL	NARS1_AMP	2	53	14236	548029	0.407355	0.756005
BCL	NDRG3_AMP	2	53	14236	548029	0.407355	0.756005
BCL	NDUFS4_AMP	2	53	14236	548029	0.407355	0.756005
BCL	PDXDC1_AMP	2	53	14236	548029	0.407355	0.756005
BCL	PEX5L_AMP	2	53	14236	548029	0.407355	0.756005
BCL	PIK3C3_AMP	2	53	14236	548029	0.407355	0.756005
BCL	POLN_AMP	2	53	14236	548029	0.407355	0.756005
BCL	RANBP17_AMP	2	53	14236	548029	0.407355	0.756005
BCL	RIMS2_AMP	2	53	14236	548029	0.407355	0.756005
BCL	TRPM6_AMP	2	53	14236	548029	0.407355	0.756005
BCL	TTN_AMP	2	53	14236	548029	0.407355	0.756005
BCL	UBE3B_AMP	2	53	14236	548029	0.407355	0.756005
BCL	TPH1_HOMDEL	2	53	14236	548029	0.407355	0.756005
BCL	ADAM9_AMP	2	53	14236	548029	0.407355	0.756005
BCL	ARID4A_AMP	2	53	14236	548029	0.407355	0.756005
BCL	CHEK1_AMP	2	53	14236	548029	0.407355	0.756005
BCL	COL24A1_AMP	2	53	14236	548029	0.407355	0.756005
BCL	DIABLO_AMP	2	53	14236	548029	0.407355	0.756005
BCL	HELZ_AMP	2	53	14236	548029	0.407355	0.756005
BCL	HERC1_AMP	2	53	14236	548029	0.407355	0.756005
BCL	NAV3_AMP	2	53	14236	548029	0.407355	0.756005
BCL	OLR1_AMP	2	53	14236	548029	0.407355	0.756005
BCL	USH2A_AMP	2	53	14236	548029	0.407355	0.756005
BCL	ABCC6_AMP	2	53	14236	548029	0.407355	0.756005
BCL	AUTS2_AMP	2	53	14236	548029	0.407355	0.756005
BCL	BRCA2_AMP	2	53	14236	548029	0.407355	0.756005
BCL	C19orf25_AMP	2	53	14236	548029	0.407355	0.756005
BCL	C30H15orf41_AMP	2	53	14236	548029	0.407355	0.756005
BCL	CDH15_AMP	2	53	14236	548029	0.407355	0.756005
BCL	CFAP43_AMP	2	53	14236	548029	0.407355	0.756005
BCL	CIP2A_AMP	2	53	14236	548029	0.407355	0.756005
BCL	COL6A3_AMP	2	53	14236	548029	0.407355	0.756005
BCL	FBXO45_AMP	2	53	14236	548029	0.407355	0.756005
BCL	FMR1_AMP	2	53	14236	548029	0.407355	0.756005
BCL	FNBP1_AMP	2	53	14236	548029	0.407355	0.756005
BCL	FYTTD1_AMP	2	53	14236	548029	0.407355	0.756005
BCL	GALC_AMP	2	53	14236	548029	0.407355	0.756005
BCL	GALNT2_AMP	2	53	14236	548029	0.407355	0.756005
BCL	HAVCR2_AMP	2	53	14236	548029	0.407355	0.756005
BCL	HERC2_AMP	2	53	14236	548029	0.407355	0.756005
BCL	IRF4_AMP	2	53	14236	548029	0.407355	0.756005
BCL	IRF6_AMP	2	53	14236	548029	0.407355	0.756005
BCL	JAKMIP1_AMP	2	53	14236	548029	0.407355	0.756005
BCL	LRGUK_AMP	2	53	14236	548029	0.407355	0.756005
BCL	MSH3_AMP	2	53	14236	548029	0.407355	0.756005
BCL	MYBPC3_AMP	2	53	14236	548029	0.407355	0.756005
BCL	MYO1H_AMP	2	53	14236	548029	0.407355	0.756005
BCL	NBEA_AMP	2	53	14236	548029	0.407355	0.756005
BCL	NDST4_AMP	2	53	14236	548029	0.407355	0.756005
BCL	PARP4_AMP	2	53	14236	548029	0.407355	0.756005
BCL	PARP8_AMP	2	53	14236	548029	0.407355	0.756005
BCL	PIK3C2A_AMP	2	53	14236	548029	0.407355	0.756005
BCL	PLCB4_AMP	2	53	14236	548029	0.407355	0.756005
BCL	PRRG4_AMP	2	53	14236	548029	0.407355	0.756005
BCL	RALGAPB_AMP	2	53	14236	548029	0.407355	0.756005
BCL	RBM12_AMP	2	53	14236	548029	0.407355	0.756005
BCL	RIN1_AMP	2	53	14236	548029	0.407355	0.756005
BCL	RNF34_AMP	2	53	14236	548029	0.407355	0.756005
BCL	SLC12A8_AMP	2	53	14236	548029	0.407355	0.756005
BCL	SLC44A1_AMP	2	53	14236	548029	0.407355	0.756005
BCL	TFRC_AMP	2	53	14236	548029	0.407355	0.756005
BCL	THSD7A_AMP	2	53	14236	548029	0.407355	0.756005
BCL	TNXB_AMP	2	53	14236	548029	0.407355	0.756005
BCL	TRAV25_AMP	2	53	14236	548029	0.407355	0.756005
BCL	TRBV24-1_AMP	2	53	14236	548029	0.407355	0.756005
BCL	TRPC1_AMP	2	53	14236	548029	0.407355	0.756005
BCL	UGT1A6_AMP	2	53	14236	548029	0.407355	0.756005
BCL	VARS2_AMP	2	53	14236	548029	0.407355	0.756005
BCL	XRN2_AMP	2	53	14236	548029	0.407355	0.756005
BCL	ZNF280B_AMP	2	53	14236	548029	0.407355	0.756005
BCL	ABCC2_HOMDEL	2	53	14236	548029	0.407355	0.756005
BCL	ACACA_AMP	2	53	14236	548029	0.407355	0.756005
BCL	ADAMTS18_HOMDEL	2	53	14236	548029	0.407355	0.756005
BCL	ADIPOR2_HOMDEL	2	53	14236	548029	0.407355	0.756005
BCL	ALPK1_HOMDEL	2	53	14236	548029	0.407355	0.756005
BCL	AMDHD1_AMP	2	53	14236	548029	0.407355	0.756005
BCL	ANKRD55_HOMDEL	2	53	14236	548029	0.407355	0.756005
BCL	ARFGEF1_AMP	2	53	14236	548029	0.407355	0.756005
BCL	AR_HOMDEL	2	53	14236	548029	0.407355	0.756005
BCL	ARID4A_HOMDEL	2	53	14236	548029	0.407355	0.756005
BCL	ARID5B_AMP	2	53	14236	548029	0.407355	0.756005
BCL	ASTN1_HOMDEL	2	53	14236	548029	0.407355	0.756005
BCL	BICC1_HOMDEL	2	53	14236	548029	0.407355	0.756005
BCL	BRIP1_HOMDEL	2	53	14236	548029	0.407355	0.756005
BCL	C2CD3_HOMDEL	2	53	14236	548029	0.407355	0.756005
BCL	CAPRIN1_HOMDEL	2	53	14236	548029	0.407355	0.756005
BCL	CARD11_HOMDEL	2	53	14236	548029	0.407355	0.756005
BCL	CCDC141_HOMDEL	2	53	14236	548029	0.407355	0.756005
BCL	CCDC88A_HOMDEL	2	53	14236	548029	0.407355	0.756005
BCL	CCNI_HOMDEL	2	53	14236	548029	0.407355	0.756005
BCL	CEP57_HOMDEL	2	53	14236	548029	0.407355	0.756005
BCL	CNTN1_HOMDEL	2	53	14236	548029	0.407355	0.756005
BCL	CNTNAP4_HOMDEL	2	53	14236	548029	0.407355	0.756005
BCL	COL21A1_HOMDEL	2	53	14236	548029	0.407355	0.756005
BCL	COL28A1_HOMDEL	2	53	14236	548029	0.407355	0.756005
BCL	COLGALT2_HOMDEL	2	53	14236	548029	0.407355	0.756005
BCL	CPA6_HOMDEL	2	53	14236	548029	0.407355	0.756005
BCL	CSN1S1_HOMDEL	2	53	14236	548029	0.407355	0.756005
BCL	CSN2_HOMDEL	2	53	14236	548029	0.407355	0.756005
BCL	CSNK2A2_HOMDEL	2	53	14236	548029	0.407355	0.756005
BCL	CYB5A_HOMDEL	2	53	14236	548029	0.407355	0.756005
BCL	CYP24A1_HOMDEL	2	53	14236	548029	0.407355	0.756005
BCL	CYP2E1_AMP	2	53	14236	548029	0.407355	0.756005
BCL	DCAF17_AMP	2	53	14236	548029	0.407355	0.756005
BCL	DENND2B_HOMDEL	2	53	14236	548029	0.407355	0.756005
BCL	DEPDC1B_HOMDEL	2	53	14236	548029	0.407355	0.756005
BCL	DOP1A_HOMDEL	2	53	14236	548029	0.407355	0.756005
BCL	DSC1_HOMDEL	2	53	14236	548029	0.407355	0.756005
BCL	EBF1_HOMDEL	2	53	14236	548029	0.407355	0.756005
BCL	EFEMP1_HOMDEL	2	53	14236	548029	0.407355	0.756005
BCL	EFHB_HOMDEL	2	53	14236	548029	0.407355	0.756005
BCL	ELAVL2_HOMDEL	2	53	14236	548029	0.407355	0.756005
BCL	ELP_HOMDEL	2	53	14236	548029	0.407355	0.756005
BCL	ENTPD3_HOMDEL	2	53	14236	548029	0.407355	0.756005
BCL	EPYC_HOMDEL	2	53	14236	548029	0.407355	0.756005
BCL	ESYT2_HOMDEL	2	53	14236	548029	0.407355	0.756005
BCL	FAN1_HOMDEL	2	53	14236	548029	0.407355	0.756005
BCL	FAR1_HOMDEL	2	53	14236	548029	0.407355	0.756005
BCL	FBXO28_HOMDEL	2	53	14236	548029	0.407355	0.756005
BCL	FBXO8_HOMDEL	2	53	14236	548029	0.407355	0.756005
BCL	FBXW11_HOMDEL	2	53	14236	548029	0.407355	0.756005
BCL	FBXW8_HOMDEL	2	53	14236	548029	0.407355	0.756005
BCL	FGF10_HOMDEL	2	53	14236	548029	0.407355	0.756005
BCL	FGF14_HOMDEL	2	53	14236	548029	0.407355	0.756005
BCL	G3BP2_HOMDEL	2	53	14236	548029	0.407355	0.756005
BCL	GAS2L3_AMP	2	53	14236	548029	0.407355	0.756005
BCL	GLRA4_HOMDEL	2	53	14236	548029	0.407355	0.756005
BCL	GLRB_HOMDEL	2	53	14236	548029	0.407355	0.756005
BCL	GPR52_HOMDEL	2	53	14236	548029	0.407355	0.756005
BCL	GREB1L_HOMDEL	2	53	14236	548029	0.407355	0.756005
BCL	GRIA1_HOMDEL	2	53	14236	548029	0.407355	0.756005
BCL	GRIA4_AMP	2	53	14236	548029	0.407355	0.756005
BCL	GTF2E1_HOMDEL	2	53	14236	548029	0.407355	0.756005
BCL	HDAC8_HOMDEL	2	53	14236	548029	0.407355	0.756005
BCL	HDDC2_AMP	2	53	14236	548029	0.407355	0.756005
BCL	HDGFL3_HOMDEL	2	53	14236	548029	0.407355	0.756005
BCL	HUWE1_HOMDEL	2	53	14236	548029	0.407355	0.756005
BCL	IL33_HOMDEL	2	53	14236	548029	0.407355	0.756005
BCL	ING3_HOMDEL	2	53	14236	548029	0.407355	0.756005
BCL	INO80_HOMDEL	2	53	14236	548029	0.407355	0.756005
BCL	INPP4B_HOMDEL	2	53	14236	548029	0.407355	0.756005
BCL	INTS2_HOMDEL	2	53	14236	548029	0.407355	0.756005
BCL	IPO11_HOMDEL	2	53	14236	548029	0.407355	0.756005
BCL	IST1_HOMDEL	2	53	14236	548029	0.407355	0.756005
BCL	ITGB8_HOMDEL	2	53	14236	548029	0.407355	0.756005
BCL	KCNH1_HOMDEL	2	53	14236	548029	0.407355	0.756005
BCL	KCNQ5_HOMDEL	2	53	14236	548029	0.407355	0.756005
BCL	KDM2B_AMP	2	53	14236	548029	0.407355	0.756005
BCL	KIAA0556_AMP	2	53	14236	548029	0.407355	0.756005
BCL	KLHL15_HOMDEL	2	53	14236	548029	0.407355	0.756005
BCL	LAMA1_HOMDEL	2	53	14236	548029	0.407355	0.756005
BCL	LAMA2_HOMDEL	2	53	14236	548029	0.407355	0.756005
BCL	LANCL3_HOMDEL	2	53	14236	548029	0.407355	0.756005
BCL	LARP1_AMP	2	53	14236	548029	0.407355	0.756005
BCL	LLPH_AMP	2	53	14236	548029	0.407355	0.756005
BCL	LRP8_AMP	2	53	14236	548029	0.407355	0.756005
BCL	LRRC7_HOMDEL	2	53	14236	548029	0.407355	0.756005
BCL	LYRM2_AMP	2	53	14236	548029	0.407355	0.756005
BCL	MAP3K2_HOMDEL	2	53	14236	548029	0.407355	0.756005
BCL	MCPH1_AMP	2	53	14236	548029	0.407355	0.756005
BCL	MSANTD2_HOMDEL	2	53	14236	548029	0.407355	0.756005
BCL	MSRA_HOMDEL	2	53	14236	548029	0.407355	0.756005
BCL	MTHFD1_HOMDEL	2	53	14236	548029	0.407355	0.756005
BCL	MTHFSD_HOMDEL	2	53	14236	548029	0.407355	0.756005
BCL	MTMR3_HOMDEL	2	53	14236	548029	0.407355	0.756005
BCL	NCAM1_HOMDEL	2	53	14236	548029	0.407355	0.756005
BCL	NCOA1_HOMDEL	2	53	14236	548029	0.407355	0.756005
BCL	NDST4_HOMDEL	2	53	14236	548029	0.407355	0.756005
BCL	NDUFA8_HOMDEL	2	53	14236	548029	0.407355	0.756005
BCL	NEFH_HOMDEL	2	53	14236	548029	0.407355	0.756005
BCL	NUDT12_HOMDEL	2	53	14236	548029	0.407355	0.756005
BCL	NUDT4_HOMDEL	2	53	14236	548029	0.407355	0.756005
BCL	OPA1_HOMDEL	2	53	14236	548029	0.407355	0.756005
BCL	OR2A12_HOMDEL	2	53	14236	548029	0.407355	0.756005
BCL	OR5K4_HOMDEL	2	53	14236	548029	0.407355	0.756005
BCL	PARD3_HOMDEL	2	53	14236	548029	0.407355	0.756005
BCL	PARP8_HOMDEL	2	53	14236	548029	0.407355	0.756005
BCL	PDCL3_HOMDEL	2	53	14236	548029	0.407355	0.756005
BCL	PDK1_HOMDEL	2	53	14236	548029	0.407355	0.756005
BCL	PEX7_HOMDEL	2	53	14236	548029	0.407355	0.756005
BCL	PGK1_HOMDEL	2	53	14236	548029	0.407355	0.756005
BCL	PHC3_HOMDEL	2	53	14236	548029	0.407355	0.756005
BCL	PLEKHH2_HOMDEL	2	53	14236	548029	0.407355	0.756005
BCL	PPP1R1C_HOMDEL	2	53	14236	548029	0.407355	0.756005
BCL	PPP1R9A_HOMDEL	2	53	14236	548029	0.407355	0.756005
BCL	PPP4R1_HOMDEL	2	53	14236	548029	0.407355	0.756005
BCL	PPP4R3B_HOMDEL	2	53	14236	548029	0.407355	0.756005
BCL	PRMT8_HOMDEL	2	53	14236	548029	0.407355	0.756005
BCL	PTGFR_AMP	2	53	14236	548029	0.407355	0.756005
BCL	PTPRT_HOMDEL	2	53	14236	548029	0.407355	0.756005
BCL	QKI_HOMDEL	2	53	14236	548029	0.407355	0.756005
BCL	QRICH1_HOMDEL	2	53	14236	548029	0.407355	0.756005
BCL	RAB11FIP2_HOMDEL	2	53	14236	548029	0.407355	0.756005
BCL	RAB3GAP1_AMP	2	53	14236	548029	0.407355	0.756005
BCL	RC3H1_HOMDEL	2	53	14236	548029	0.407355	0.756005
BCL	RERE_HOMDEL	2	53	14236	548029	0.407355	0.756005
BCL	RFX7_HOMDEL	2	53	14236	548029	0.407355	0.756005
BCL	RPH3A_HOMDEL	2	53	14236	548029	0.407355	0.756005
BCL	RPS6KC1_HOMDEL	2	53	14236	548029	0.407355	0.756005
BCL	SCN2A_HOMDEL	2	53	14236	548029	0.407355	0.756005
BCL	SDK1_HOMDEL	2	53	14236	548029	0.407355	0.756005
BCL	SEMA3E_HOMDEL	2	53	14236	548029	0.407355	0.756005
BCL	SIM1_AMP	2	53	14236	548029	0.407355	0.756005
BCL	SKIL_HOMDEL	2	53	14236	548029	0.407355	0.756005
BCL	SLC12A6_HOMDEL	2	53	14236	548029	0.407355	0.756005
BCL	SLC17A8_AMP	2	53	14236	548029	0.407355	0.756005
BCL	SLC22A16_HOMDEL	2	53	14236	548029	0.407355	0.756005
BCL	SLC26A2_HOMDEL	2	53	14236	548029	0.407355	0.756005
BCL	SLC2A2_HOMDEL	2	53	14236	548029	0.407355	0.756005
BCL	SLC36A1_HOMDEL	2	53	14236	548029	0.407355	0.756005
BCL	SLC51A_HOMDEL	2	53	14236	548029	0.407355	0.756005
BCL	SLC5A7_HOMDEL	2	53	14236	548029	0.407355	0.756005
BCL	SLC9A4_HOMDEL	2	53	14236	548029	0.407355	0.756005
BCL	SLIT2_AMP	2	53	14236	548029	0.407355	0.756005
BCL	SMIM23_HOMDEL	2	53	14236	548029	0.407355	0.756005
BCL	SORCS3_HOMDEL	2	53	14236	548029	0.407355	0.756005
BCL	SPATA6_HOMDEL	2	53	14236	548029	0.407355	0.756005
BCL	SPINK5_HOMDEL	2	53	14236	548029	0.407355	0.756005
BCL	SYNJ1_HOMDEL	2	53	14236	548029	0.407355	0.756005
BCL	SYT16_HOMDEL	2	53	14236	548029	0.407355	0.756005
BCL	TAF5_HOMDEL	2	53	14236	548029	0.407355	0.756005
BCL	TAS2R7_HOMDEL	2	53	14236	548029	0.407355	0.756005
BCL	TBC1D2_HOMDEL	2	53	14236	548029	0.407355	0.756005
BCL	TBC1D8B_HOMDEL	2	53	14236	548029	0.407355	0.756005
BCL	TCERG1_HOMDEL	2	53	14236	548029	0.407355	0.756005
BCL	TCF4_AMP	2	53	14236	548029	0.407355	0.756005
BCL	TLL1_HOMDEL	2	53	14236	548029	0.407355	0.756005
BCL	TM6SF1_HOMDEL	2	53	14236	548029	0.407355	0.756005
BCL	TMEM116_HOMDEL	2	53	14236	548029	0.407355	0.756005
BCL	TMEM87A_HOMDEL	2	53	14236	548029	0.407355	0.756005
BCL	TMPRSS11A_HOMDEL	2	53	14236	548029	0.407355	0.756005
BCL	TMPRSS11D_HOMDEL	2	53	14236	548029	0.407355	0.756005
BCL	TPRG1_HOMDEL	2	53	14236	548029	0.407355	0.756005
BCL	TRDMT1_HOMDEL	2	53	14236	548029	0.407355	0.756005
BCL	TRIM58_HOMDEL	2	53	14236	548029	0.407355	0.756005
BCL	TTC37_HOMDEL	2	53	14236	548029	0.407355	0.756005
BCL	UBAP2L_HOMDEL	2	53	14236	548029	0.407355	0.756005
BCL	UBE4B_HOMDEL	2	53	14236	548029	0.407355	0.756005
BCL	UGT8_HOMDEL	2	53	14236	548029	0.407355	0.756005
BCL	VPS41_HOMDEL	2	53	14236	548029	0.407355	0.756005
BCL	VSTM2A_HOMDEL	2	53	14236	548029	0.407355	0.756005
BCL	WASF2_HOMDEL	2	53	14236	548029	0.407355	0.756005
BCL	WDFY4_HOMDEL	2	53	14236	548029	0.407355	0.756005
BCL	WDPCP_HOMDEL	2	53	14236	548029	0.407355	0.756005
BCL	WIPF1_HOMDEL	2	53	14236	548029	0.407355	0.756005
BCL	ZC2HC1C_HOMDEL	2	53	14236	548029	0.407355	0.756005
BCL	ZNF354B_HOMDEL	2	53	14236	548029	0.407355	0.756005
BCL	ZNF407_HOMDEL	2	53	14236	548029	0.407355	0.756005
BCL	ZNF615_HOMDEL	2	53	14236	548029	0.407355	0.756005
BCL	ZYG11A_HOMDEL	2	53	14236	548029	0.407355	0.756005
BCL	ATP11A_AMP	2	53	14236	548029	0.407355	0.756005
BCL	AVPR1B_HOMDEL	2	53	14236	548029	0.407355	0.756005
BCL	CTSE_HOMDEL	2	53	14236	548029	0.407355	0.756005
BCL	DSTYK_HOMDEL	2	53	14236	548029	0.407355	0.756005
BCL	EIF2D_HOMDEL	2	53	14236	548029	0.407355	0.756005
BCL	ELK4_HOMDEL	2	53	14236	548029	0.407355	0.756005
BCL	GLRX2_HOMDEL	2	53	14236	548029	0.407355	0.756005
BCL	LAX1_HOMDEL	2	53	14236	548029	0.407355	0.756005
BCL	LEMD1_HOMDEL	2	53	14236	548029	0.407355	0.756005
BCL	LIPA_AMP	2	53	14236	548029	0.407355	0.756005
BCL	LRRN2_HOMDEL	2	53	14236	548029	0.407355	0.756005
BCL	MDM4_HOMDEL	2	53	14236	548029	0.407355	0.756005
BCL	NUCKS1_HOMDEL	2	53	14236	548029	0.407355	0.756005
BCL	PIK3C2B_HOMDEL	2	53	14236	548029	0.407355	0.756005
BCL	PLEKHA6_HOMDEL	2	53	14236	548029	0.407355	0.756005
BCL	PM20D1_HOMDEL	2	53	14236	548029	0.407355	0.756005
BCL	PPP1R15B_HOMDEL	2	53	14236	548029	0.407355	0.756005
BCL	RAB29_HOMDEL	2	53	14236	548029	0.407355	0.756005
BCL	RAB7B_HOMDEL	2	53	14236	548029	0.407355	0.756005
BCL	RASSF5_HOMDEL	2	53	14236	548029	0.407355	0.756005
BCL	RBBP5_HOMDEL	2	53	14236	548029	0.407355	0.756005
BCL	RBM26_AMP	2	53	14236	548029	0.407355	0.756005
BCL	REN_HOMDEL	2	53	14236	548029	0.407355	0.756005
BCL	RGS21_HOMDEL	2	53	14236	548029	0.407355	0.756005
BCL	RGS2_HOMDEL	2	53	14236	548029	0.407355	0.756005
BCL	RHEX_HOMDEL	2	53	14236	548029	0.407355	0.756005
BCL	RO60_HOMDEL	2	53	14236	548029	0.407355	0.756005
BCL	SLC26A9_HOMDEL	2	53	14236	548029	0.407355	0.756005
BCL	SPTA1_AMP	2	53	14236	548029	0.407355	0.756005
BCL	DDO_HOMDEL	2	53	14236	548029	0.407355	0.756005
BCL	FAM13A_HOMDEL	2	53	14236	548029	0.407355	0.756005
BCL	FLRT1_HOMDEL	2	53	14236	548029	0.407355	0.756005
BCL	FRMD4A_HOMDEL	2	53	14236	548029	0.407355	0.756005
BCL	GIGYF1_HOMDEL	2	53	14236	548029	0.407355	0.756005
BCL	HADH_HOMDEL	2	53	14236	548029	0.407355	0.756005
BCL	KCNIP3_HOMDEL	2	53	14236	548029	0.407355	0.756005
BCL	KIAA1755_HOMDEL	2	53	14236	548029	0.407355	0.756005
BCL	MCF2L_HOMDEL	2	53	14236	548029	0.407355	0.756005
BCL	MEP1A_HOMDEL	2	53	14236	548029	0.407355	0.756005
BCL	MYT1_HOMDEL	2	53	14236	548029	0.407355	0.756005
BCL	PIM2_HOMDEL	2	53	14236	548029	0.407355	0.756005
BCL	QRFPR_HOMDEL	2	53	14236	548029	0.407355	0.756005
BCL	RBM17_HOMDEL	2	53	14236	548029	0.407355	0.756005
BCL	RPS6KA5_HOMDEL	2	53	14236	548029	0.407355	0.756005
BCL	RSPO2_HOMDEL	2	53	14236	548029	0.407355	0.756005
BCL	SLC29A4_HOMDEL	2	53	14236	548029	0.407355	0.756005
BCL	SOX10_HOMDEL	2	53	14236	548029	0.407355	0.756005
BCL	TMEM132C_HOMDEL	2	53	14236	548029	0.407355	0.756005
BCL	TMEM268_HOMDEL	2	53	14236	548029	0.407355	0.756005
BCL	TNFAIP6_HOMDEL	2	53	14236	548029	0.407355	0.756005
BCL	CASK_HOMDEL	2	53	14236	548029	0.407355	0.756005
BCL	CDH5_HOMDEL	2	53	14236	548029	0.407355	0.756005
BCL	DIDO1_HOMDEL	2	53	14236	548029	0.407355	0.756005
BCL	FAM186B_HOMDEL	2	53	14236	548029	0.407355	0.756005
BCL	HACD3_HOMDEL	2	53	14236	548029	0.407355	0.756005
BCL	HBEGF_HOMDEL	2	53	14236	548029	0.407355	0.756005
BCL	MAT2A_HOMDEL	2	53	14236	548029	0.407355	0.756005
BCL	OBI1_HOMDEL	2	53	14236	548029	0.407355	0.756005
BCL	SCAF11_HOMDEL	2	53	14236	548029	0.407355	0.756005
BCL	TAB3_HOMDEL	2	53	14236	548029	0.407355	0.756005
BCL	TSPYL2_HOMDEL	2	53	14236	548029	0.407355	0.756005
BCL	ADGB_HOMDEL	2	53	14236	548029	0.407355	0.756005
BCL	ADGRG2_HOMDEL	2	53	14236	548029	0.407355	0.756005
BCL	ADGRL2_HOMDEL	2	53	14236	548029	0.407355	0.756005
BCL	ALLC_AMP	2	53	14236	548029	0.407355	0.756005
BCL	ATXN2_HOMDEL	2	53	14236	548029	0.407355	0.756005
BCL	C1GALT1_HOMDEL	2	53	14236	548029	0.407355	0.756005
BCL	CDC14B_HOMDEL	2	53	14236	548029	0.407355	0.756005
BCL	CUL4B_HOMDEL	2	53	14236	548029	0.407355	0.756005
BCL	CWC27_HOMDEL	2	53	14236	548029	0.407355	0.756005
BCL	CYP19A1_HOMDEL	2	53	14236	548029	0.407355	0.756005
BCL	DRGX_HOMDEL	2	53	14236	548029	0.407355	0.756005
BCL	ERMN_HOMDEL	2	53	14236	548029	0.407355	0.756005
BCL	ESCO2_HOMDEL	2	53	14236	548029	0.407355	0.756005
BCL	FSHR_HOMDEL	2	53	14236	548029	0.407355	0.756005
BCL	GABRA4_HOMDEL	2	53	14236	548029	0.407355	0.756005
BCL	GRHL2_HOMDEL	2	53	14236	548029	0.407355	0.756005
BCL	KYAT3_HOMDEL	2	53	14236	548029	0.407355	0.756005
BCL	MAP3K21_HOMDEL	2	53	14236	548029	0.407355	0.756005
BCL	MYT1L_AMP	2	53	14236	548029	0.407355	0.756005
BCL	NPL_HOMDEL	2	53	14236	548029	0.407355	0.756005
BCL	NT5C3A_HOMDEL	2	53	14236	548029	0.407355	0.756005
BCL	POSTN_HOMDEL	2	53	14236	548029	0.407355	0.756005
BCL	RGS7_HOMDEL	2	53	14236	548029	0.407355	0.756005
BCL	SLC24A5_HOMDEL	2	53	14236	548029	0.407355	0.756005
BCL	SLC36A4_HOMDEL	2	53	14236	548029	0.407355	0.756005
BCL	SLC5A8_HOMDEL	2	53	14236	548029	0.407355	0.756005
BCL	SLU7_HOMDEL	2	53	14236	548029	0.407355	0.756005
BCL	SUPT20H_HOMDEL	2	53	14236	548029	0.407355	0.756005
BCL	TCF12_HOMDEL	2	53	14236	548029	0.407355	0.756005
BCL	TDRD1_HOMDEL	2	53	14236	548029	0.407355	0.756005
BCL	TFG_HOMDEL	2	53	14236	548029	0.407355	0.756005
BCL	TRPA1_HOMDEL	2	53	14236	548029	0.407355	0.756005
BCL	TYW5_HOMDEL	2	53	14236	548029	0.407355	0.756005
BCL	UTP20_HOMDEL	2	53	14236	548029	0.407355	0.756005
BCL	WASF3_HOMDEL	2	53	14236	548029	0.407355	0.756005
BCL	ITFG1_AMP	2	53	14236	548029	0.407355	0.756005
BCL	MLPH_AMP	2	53	14236	548029	0.407355	0.756005
BCL	SYNE1_AMP	2	53	14236	548029	0.407355	0.756005
BCL	ABLIM1_HOMDEL	2	53	14236	548029	0.407355	0.756005
BCL	ATP2B3_HOMDEL	2	53	14236	548029	0.407355	0.756005
BCL	CFAP161_HOMDEL	2	53	14236	548029	0.407355	0.756005
BCL	FARP2_HOMDEL	2	53	14236	548029	0.407355	0.756005
BCL	GAPDHS_HOMDEL	2	53	14236	548029	0.407355	0.756005
BCL	GSG1L2_HOMDEL	2	53	14236	548029	0.407355	0.756005
BCL	IGSF9B_HOMDEL	2	53	14236	548029	0.407355	0.756005
BCL	KCNV1_HOMDEL	2	53	14236	548029	0.407355	0.756005
BCL	LRP8_HOMDEL	2	53	14236	548029	0.407355	0.756005
BCL	MEX3B_HOMDEL	2	53	14236	548029	0.407355	0.756005
BCL	MTPN_HOMDEL	2	53	14236	548029	0.407355	0.756005
BCL	NTM_HOMDEL	2	53	14236	548029	0.407355	0.756005
BCL	NUP210_HOMDEL	2	53	14236	548029	0.407355	0.756005
BCL	PAK1IP1_HOMDEL	2	53	14236	548029	0.407355	0.756005
BCL	RIOK2_HOMDEL	2	53	14236	548029	0.407355	0.756005
BCL	SIK2_HOMDEL	2	53	14236	548029	0.407355	0.756005
BCL	SLCO3A1_HOMDEL	2	53	14236	548029	0.407355	0.756005
BCL	TCF4_HOMDEL	2	53	14236	548029	0.407355	0.756005
BCL	TRAPPC9_HOMDEL	2	53	14236	548029	0.407355	0.756005
BCL	CLOCK_AMP	2	53	14236	548029	0.407355	0.756005
BCL	SYCP1_HOMDEL	2	53	14236	548029	0.407355	0.756005
BCL	TRAPPC2_HOMDEL	2	53	14236	548029	0.407355	0.756005
BCL	ADAM17_AMP	2	53	14236	548029	0.407355	0.756005
BCL	ADAMTSL1_AMP	2	53	14236	548029	0.407355	0.756005
BCL	ADGRE3_AMP	2	53	14236	548029	0.407355	0.756005
BCL	CSNK1D_AMP	2	53	14236	548029	0.407355	0.756005
BCL	DOCK9_AMP	2	53	14236	548029	0.407355	0.756005
BCL	HGF_AMP	2	53	14236	548029	0.407355	0.756005
BCL	MAK_AMP	2	53	14236	548029	0.407355	0.756005
BCL	MAPRE2_AMP	2	53	14236	548029	0.407355	0.756005
BCL	PCCA_AMP	2	53	14236	548029	0.407355	0.756005
BCL	PCNT_AMP	2	53	14236	548029	0.407355	0.756005
BCL	PPP4R1_AMP	2	53	14236	548029	0.407355	0.756005
BCL	RAD50_AMP	2	53	14236	548029	0.407355	0.756005
BCL	SCAPER_AMP	2	53	14236	548029	0.407355	0.756005
BCL	TRANK1_AMP	2	53	14236	548029	0.407355	0.756005
BCL	ZMYND11_AMP	2	53	14236	548029	0.407355	0.756005
BCL	ZNF407_AMP	2	53	14236	548029	0.407355	0.756005
BCL	RUFY1_AMP	2	53	14236	548029	0.407355	0.756005
BCL	AATF_HOMDEL	2	53	14236	548029	0.407355	0.756005
BCL	ACBD6_HOMDEL	2	53	14236	548029	0.407355	0.756005
BCL	ADAMTS20_HOMDEL	2	53	14236	548029	0.407355	0.756005
BCL	ADAMTSL3_HOMDEL	2	53	14236	548029	0.407355	0.756005
BCL	AGMO_HOMDEL	2	53	14236	548029	0.407355	0.756005
BCL	AHI1_HOMDEL	2	53	14236	548029	0.407355	0.756005
BCL	AMFR_HOMDEL	2	53	14236	548029	0.407355	0.756005
BCL	APOB_HOMDEL	2	53	14236	548029	0.407355	0.756005
BCL	ARG2_HOMDEL	2	53	14236	548029	0.407355	0.756005
BCL	ASB4_HOMDEL	2	53	14236	548029	0.407355	0.756005
BCL	ASCC1_HOMDEL	2	53	14236	548029	0.407355	0.756005
BCL	ASCC3_HOMDEL	2	53	14236	548029	0.407355	0.756005
BCL	ASXL3_HOMDEL	2	53	14236	548029	0.407355	0.756005
BCL	ATP13A5_HOMDEL	2	53	14236	548029	0.407355	0.756005
BCL	ATP8A2_HOMDEL	2	53	14236	548029	0.407355	0.756005
BCL	ATP8B1_HOMDEL	2	53	14236	548029	0.407355	0.756005
BCL	AVEN_HOMDEL	2	53	14236	548029	0.407355	0.756005
BCL	BVES_HOMDEL	2	53	14236	548029	0.407355	0.756005
BCL	CACHD1_HOMDEL	2	53	14236	548029	0.407355	0.756005
BCL	CAFA-T2R12_HOMDEL	2	53	14236	548029	0.407355	0.756005
BCL	CATSPER2_HOMDEL	2	53	14236	548029	0.407355	0.756005
BCL	CBD107_HOMDEL	2	53	14236	548029	0.407355	0.756005
BCL	CBWD1_HOMDEL	2	53	14236	548029	0.407355	0.756005
BCL	CCDC178_HOMDEL	2	53	14236	548029	0.407355	0.756005
BCL	CCNB3_HOMDEL	2	53	14236	548029	0.407355	0.756005
BCL	CD226_HOMDEL	2	53	14236	548029	0.407355	0.756005
BCL	CD3G_HOMDEL	2	53	14236	548029	0.407355	0.756005
BCL	CDH10_HOMDEL	2	53	14236	548029	0.407355	0.756005
BCL	CDK12_HOMDEL	2	53	14236	548029	0.407355	0.756005
BCL	CDK13_HOMDEL	2	53	14236	548029	0.407355	0.756005
BCL	CDR2_HOMDEL	2	53	14236	548029	0.407355	0.756005
BCL	CEP170_HOMDEL	2	53	14236	548029	0.407355	0.756005
BCL	CGA_HOMDEL	2	53	14236	548029	0.407355	0.756005
BCL	CKAP2_HOMDEL	2	53	14236	548029	0.407355	0.756005
BCL	CLIP1_HOMDEL	2	53	14236	548029	0.407355	0.756005
BCL	CNNM2_HOMDEL	2	53	14236	548029	0.407355	0.756005
BCL	CPNE8_HOMDEL	2	53	14236	548029	0.407355	0.756005
BCL	CTDSPL2_HOMDEL	2	53	14236	548029	0.407355	0.756005
BCL	CYP4X1_HOMDEL	2	53	14236	548029	0.407355	0.756005
BCL	DCDC2C_HOMDEL	2	53	14236	548029	0.407355	0.756005
BCL	DGKG_HOMDEL	2	53	14236	548029	0.407355	0.756005
BCL	DHX35_HOMDEL	2	53	14236	548029	0.407355	0.756005
BCL	DICER1_HOMDEL	2	53	14236	548029	0.407355	0.756005
BCL	DISC1_HOMDEL	2	53	14236	548029	0.407355	0.756005
BCL	DOCK1_HOMDEL	2	53	14236	548029	0.407355	0.756005
BCL	DOCK8_HOMDEL	2	53	14236	548029	0.407355	0.756005
BCL	DTX4_HOMDEL	2	53	14236	548029	0.407355	0.756005
BCL	EIF2AK3_HOMDEL	2	53	14236	548029	0.407355	0.756005
BCL	EIF4E3_HOMDEL	2	53	14236	548029	0.407355	0.756005
BCL	ERAP2_HOMDEL	2	53	14236	548029	0.407355	0.756005
BCL	ERICH6B_HOMDEL	2	53	14236	548029	0.407355	0.756005
BCL	EWSR1_HOMDEL	2	53	14236	548029	0.407355	0.756005
BCL	EXOC4_HOMDEL	2	53	14236	548029	0.407355	0.756005
BCL	FCGR1A_HOMDEL	2	53	14236	548029	0.407355	0.756005
BCL	FHOD3_HOMDEL	2	53	14236	548029	0.407355	0.756005
BCL	GABRA1_HOMDEL	2	53	14236	548029	0.407355	0.756005
BCL	GADL1_HOMDEL	2	53	14236	548029	0.407355	0.756005
BCL	GALC_HOMDEL	2	53	14236	548029	0.407355	0.756005
BCL	GAN_HOMDEL	2	53	14236	548029	0.407355	0.756005
BCL	GCC2_HOMDEL	2	53	14236	548029	0.407355	0.756005
BCL	GCSH_HOMDEL	2	53	14236	548029	0.407355	0.756005
BCL	GLYAT_HOMDEL	2	53	14236	548029	0.407355	0.756005
BCL	GRM3_HOMDEL	2	53	14236	548029	0.407355	0.756005
BCL	GTF2F2_HOMDEL	2	53	14236	548029	0.407355	0.756005
BCL	GTF3C2_HOMDEL	2	53	14236	548029	0.407355	0.756005
BCL	HAUS3_HOMDEL	2	53	14236	548029	0.407355	0.756005
BCL	HEATR1_HOMDEL	2	53	14236	548029	0.407355	0.756005
BCL	HEATR3_HOMDEL	2	53	14236	548029	0.407355	0.756005
BCL	HECTD4_HOMDEL	2	53	14236	548029	0.407355	0.756005
BCL	IMMT_HOMDEL	2	53	14236	548029	0.407355	0.756005
BCL	ITGA8_HOMDEL	2	53	14236	548029	0.407355	0.756005
BCL	ITGBL1_HOMDEL	2	53	14236	548029	0.407355	0.756005
BCL	JAKMIP2_HOMDEL	2	53	14236	548029	0.407355	0.756005
BCL	KANSL1_HOMDEL	2	53	14236	548029	0.407355	0.756005
BCL	KCNH8_HOMDEL	2	53	14236	548029	0.407355	0.756005
BCL	KDM1A_HOMDEL	2	53	14236	548029	0.407355	0.756005
BCL	KDR_HOMDEL	2	53	14236	548029	0.407355	0.756005
BCL	KIAA0319_HOMDEL	2	53	14236	548029	0.407355	0.756005
BCL	KIF26B_HOMDEL	2	53	14236	548029	0.407355	0.756005
BCL	KIF5C_HOMDEL	2	53	14236	548029	0.407355	0.756005
BCL	LARS1_HOMDEL	2	53	14236	548029	0.407355	0.756005
BCL	LCLAT1_HOMDEL	2	53	14236	548029	0.407355	0.756005
BCL	LEKR1_HOMDEL	2	53	14236	548029	0.407355	0.756005
BCL	LRIG3_HOMDEL	2	53	14236	548029	0.407355	0.756005
BCL	LRRFIP2_HOMDEL	2	53	14236	548029	0.407355	0.756005
BCL	MACF1_HOMDEL	2	53	14236	548029	0.407355	0.756005
BCL	MANSC4_HOMDEL	2	53	14236	548029	0.407355	0.756005
BCL	MAP4K4_HOMDEL	2	53	14236	548029	0.407355	0.756005
BCL	MARCHF6_HOMDEL	2	53	14236	548029	0.407355	0.756005
BCL	MATN3_HOMDEL	2	53	14236	548029	0.407355	0.756005
BCL	MKRN2_HOMDEL	2	53	14236	548029	0.407355	0.756005
BCL	MLH3_HOMDEL	2	53	14236	548029	0.407355	0.756005
BCL	MRRF_HOMDEL	2	53	14236	548029	0.407355	0.756005
BCL	MTM1_HOMDEL	2	53	14236	548029	0.407355	0.756005
BCL	MYH8_HOMDEL	2	53	14236	548029	0.407355	0.756005
BCL	NCOA3_HOMDEL	2	53	14236	548029	0.407355	0.756005
BCL	NIF3L1_HOMDEL	2	53	14236	548029	0.407355	0.756005
BCL	NMS_HOMDEL	2	53	14236	548029	0.407355	0.756005
BCL	NUP153_HOMDEL	2	53	14236	548029	0.407355	0.756005
BCL	OLR1_HOMDEL	2	53	14236	548029	0.407355	0.756005
BCL	ORC2_HOMDEL	2	53	14236	548029	0.407355	0.756005
BCL	OSTM1_HOMDEL	2	53	14236	548029	0.407355	0.756005
BCL	PARP4_HOMDEL	2	53	14236	548029	0.407355	0.756005
BCL	PCDH15_HOMDEL	2	53	14236	548029	0.407355	0.756005
BCL	PDE1C_HOMDEL	2	53	14236	548029	0.407355	0.756005
BCL	PDE4B_HOMDEL	2	53	14236	548029	0.407355	0.756005
BCL	PI4KA_HOMDEL	2	53	14236	548029	0.407355	0.756005
BCL	PIEZO2_HOMDEL	2	53	14236	548029	0.407355	0.756005
BCL	PIGN_HOMDEL	2	53	14236	548029	0.407355	0.756005
BCL	PLG_HOMDEL	2	53	14236	548029	0.407355	0.756005
BCL	PLXDC2_HOMDEL	2	53	14236	548029	0.407355	0.756005
BCL	POLN_HOMDEL	2	53	14236	548029	0.407355	0.756005
BCL	PRPF38A_HOMDEL	2	53	14236	548029	0.407355	0.756005
BCL	PTPN2_HOMDEL	2	53	14236	548029	0.407355	0.756005
BCL	PTPRJ_HOMDEL	2	53	14236	548029	0.407355	0.756005
BCL	PTPRK_HOMDEL	2	53	14236	548029	0.407355	0.756005
BCL	RABGEF1_HOMDEL	2	53	14236	548029	0.407355	0.756005
BCL	RASGEF1B_HOMDEL	2	53	14236	548029	0.407355	0.756005
BCL	RBMS3_HOMDEL	2	53	14236	548029	0.407355	0.756005
BCL	RHOT1_HOMDEL	2	53	14236	548029	0.407355	0.756005
BCL	RPGRIP1_HOMDEL	2	53	14236	548029	0.407355	0.756005
BCL	RPTN_HOMDEL	2	53	14236	548029	0.407355	0.756005
BCL	RTN4_HOMDEL	2	53	14236	548029	0.407355	0.756005
BCL	SAMSN1_HOMDEL	2	53	14236	548029	0.407355	0.756005
BCL	SCN11A_HOMDEL	2	53	14236	548029	0.407355	0.756005
BCL	SEC24D_HOMDEL	2	53	14236	548029	0.407355	0.756005
BCL	SEC31B_HOMDEL	2	53	14236	548029	0.407355	0.756005
BCL	SESN1_HOMDEL	2	53	14236	548029	0.407355	0.756005
BCL	SH3GL2_HOMDEL	2	53	14236	548029	0.407355	0.756005
BCL	SH3GLB1_HOMDEL	2	53	14236	548029	0.407355	0.756005
BCL	SHCBP1_HOMDEL	2	53	14236	548029	0.407355	0.756005
BCL	SIMC1_HOMDEL	2	53	14236	548029	0.407355	0.756005
BCL	SLC25A27_HOMDEL	2	53	14236	548029	0.407355	0.756005
BCL	SLC26A3_HOMDEL	2	53	14236	548029	0.407355	0.756005
BCL	SLC30A9_HOMDEL	2	53	14236	548029	0.407355	0.756005
BCL	SLC35A1_HOMDEL	2	53	14236	548029	0.407355	0.756005
BCL	SLC35B4_HOMDEL	2	53	14236	548029	0.407355	0.756005
BCL	SLC4A5_HOMDEL	2	53	14236	548029	0.407355	0.756005
BCL	SLC9C2_HOMDEL	2	53	14236	548029	0.407355	0.756005
BCL	SLIT2_HOMDEL	2	53	14236	548029	0.407355	0.756005
BCL	SMC2_HOMDEL	2	53	14236	548029	0.407355	0.756005
BCL	SMN_HOMDEL	2	53	14236	548029	0.407355	0.756005
BCL	SORCS1_HOMDEL	2	53	14236	548029	0.407355	0.756005
BCL	SP3_HOMDEL	2	53	14236	548029	0.407355	0.756005
BCL	SPHKAP_HOMDEL	2	53	14236	548029	0.407355	0.756005
BCL	SRGAP1_HOMDEL	2	53	14236	548029	0.407355	0.756005
BCL	SS18_HOMDEL	2	53	14236	548029	0.407355	0.756005
BCL	STRIP2_HOMDEL	2	53	14236	548029	0.407355	0.756005
BCL	STT3A_HOMDEL	2	53	14236	548029	0.407355	0.756005
BCL	STXBP3_HOMDEL	2	53	14236	548029	0.407355	0.756005
BCL	SUCLA2_HOMDEL	2	53	14236	548029	0.407355	0.756005
BCL	SYNRG_HOMDEL	2	53	14236	548029	0.407355	0.756005
BCL	TAF11_HOMDEL	2	53	14236	548029	0.407355	0.756005
BCL	TDP2_HOMDEL	2	53	14236	548029	0.407355	0.756005
BCL	THG1L_HOMDEL	2	53	14236	548029	0.407355	0.756005
BCL	TM4SF18_HOMDEL	2	53	14236	548029	0.407355	0.756005
BCL	TMCO5A_HOMDEL	2	53	14236	548029	0.407355	0.756005
BCL	TMEM220_HOMDEL	2	53	14236	548029	0.407355	0.756005
BCL	TMEM30A_HOMDEL	2	53	14236	548029	0.407355	0.756005
BCL	TMEM38B_HOMDEL	2	53	14236	548029	0.407355	0.756005
BCL	TOGARAM1_HOMDEL	2	53	14236	548029	0.407355	0.756005
BCL	TRAF6_HOMDEL	2	53	14236	548029	0.407355	0.756005
BCL	TRAFD1_HOMDEL	2	53	14236	548029	0.407355	0.756005
BCL	TRIM6_HOMDEL	2	53	14236	548029	0.407355	0.756005
BCL	TRPC5_HOMDEL	2	53	14236	548029	0.407355	0.756005
BCL	TRPC6_HOMDEL	2	53	14236	548029	0.407355	0.756005
BCL	TRPM3_HOMDEL	2	53	14236	548029	0.407355	0.756005
BCL	TRPV3_HOMDEL	2	53	14236	548029	0.407355	0.756005
BCL	TSPAN8_HOMDEL	2	53	14236	548029	0.407355	0.756005
BCL	TTC3_HOMDEL	2	53	14236	548029	0.407355	0.756005
BCL	UBAC2_HOMDEL	2	53	14236	548029	0.407355	0.756005
BCL	UQCC1_HOMDEL	2	53	14236	548029	0.407355	0.756005
BCL	USP32_HOMDEL	2	53	14236	548029	0.407355	0.756005
BCL	USP48_HOMDEL	2	53	14236	548029	0.407355	0.756005
BCL	USP6NL_HOMDEL	2	53	14236	548029	0.407355	0.756005
BCL	UTS2B_HOMDEL	2	53	14236	548029	0.407355	0.756005
BCL	VIPAS39_HOMDEL	2	53	14236	548029	0.407355	0.756005
BCL	WDFY2_HOMDEL	2	53	14236	548029	0.407355	0.756005
BCL	WFDC11_HOMDEL	2	53	14236	548029	0.407355	0.756005
BCL	ZFAND6_HOMDEL	2	53	14236	548029	0.407355	0.756005
BCL	ZNF236_HOMDEL	2	53	14236	548029	0.407355	0.756005
BCL	ZNF507_HOMDEL	2	53	14236	548029	0.407355	0.756005
BCL	ZNF800_HOMDEL	2	53	14236	548029	0.407355	0.756005
BCL	APC2_AMP	2	53	14236	548029	0.407355	0.756005
BCL	DAZAP1_AMP	2	53	14236	548029	0.407355	0.756005
BCL	TPH2_AMP	2	53	14236	548029	0.407355	0.756005
BCL	CAMK4_AMP	2	53	14236	548029	0.407355	0.756005
BCL	AARS2_HOMDEL	2	53	14236	548029	0.407355	0.756005
BCL	ABCA1_HOMDEL	2	53	14236	548029	0.407355	0.756005
BCL	ABCC10_HOMDEL	2	53	14236	548029	0.407355	0.756005
BCL	ABCC3_HOMDEL	2	53	14236	548029	0.407355	0.756005
BCL	ABCC5_HOMDEL	2	53	14236	548029	0.407355	0.756005
BCL	ABCC8_HOMDEL	2	53	14236	548029	0.407355	0.756005
BCL	ABHD2_HOMDEL	2	53	14236	548029	0.407355	0.756005
BCL	ABHD4_HOMDEL	2	53	14236	548029	0.407355	0.756005
BCL	ABLIM3_HOMDEL	2	53	14236	548029	0.407355	0.756005
BCL	ACSL5_HOMDEL	2	53	14236	548029	0.407355	0.756005
BCL	ADAM17_HOMDEL	2	53	14236	548029	0.407355	0.756005
BCL	ADAM19_HOMDEL	2	53	14236	548029	0.407355	0.756005
BCL	ADAMTS7_HOMDEL	2	53	14236	548029	0.407355	0.756005
BCL	ADAMTS9_HOMDEL	2	53	14236	548029	0.407355	0.756005
BCL	ADAMTSL4_HOMDEL	2	53	14236	548029	0.407355	0.756005
BCL	AKNA_HOMDEL	2	53	14236	548029	0.407355	0.756005
BCL	ALDH1A3_HOMDEL	2	53	14236	548029	0.407355	0.756005
BCL	AMPD3_HOMDEL	2	53	14236	548029	0.407355	0.756005
BCL	AMZ2_HOMDEL	2	53	14236	548029	0.407355	0.756005
BCL	ANKLE2_HOMDEL	2	53	14236	548029	0.407355	0.756005
BCL	ANKRD13B_HOMDEL	2	53	14236	548029	0.407355	0.756005
BCL	ANTXR1_HOMDEL	2	53	14236	548029	0.407355	0.756005
BCL	AOC3_HOMDEL	2	53	14236	548029	0.407355	0.756005
BCL	AP1B1_HOMDEL	2	53	14236	548029	0.407355	0.756005
BCL	ARAP1_HOMDEL	2	53	14236	548029	0.407355	0.756005
BCL	ARFGEF1_HOMDEL	2	53	14236	548029	0.407355	0.756005
BCL	ARG1_HOMDEL	2	53	14236	548029	0.407355	0.756005
BCL	ARHGAP17_HOMDEL	2	53	14236	548029	0.407355	0.756005
BCL	ARHGAP22_HOMDEL	2	53	14236	548029	0.407355	0.756005
BCL	ARHGEF2_HOMDEL	2	53	14236	548029	0.407355	0.756005
BCL	ARHGEF37_HOMDEL	2	53	14236	548029	0.407355	0.756005
BCL	ARHGEF5_HOMDEL	2	53	14236	548029	0.407355	0.756005
BCL	ARIH1_AMP	2	53	14236	548029	0.407355	0.756005
BCL	ARSG_HOMDEL	2	53	14236	548029	0.407355	0.756005
BCL	ASAP2_HOMDEL	2	53	14236	548029	0.407355	0.756005
BCL	ASB8_HOMDEL	2	53	14236	548029	0.407355	0.756005
BCL	ATP10B_HOMDEL	2	53	14236	548029	0.407355	0.756005
BCL	ATP11A_HOMDEL	2	53	14236	548029	0.407355	0.756005
BCL	ATP6V0B_HOMDEL	2	53	14236	548029	0.407355	0.756005
BCL	B4GALNT3_HOMDEL	2	53	14236	548029	0.407355	0.756005
BCL	BCL9_HOMDEL	2	53	14236	548029	0.407355	0.756005
BCL	BCO1_HOMDEL	2	53	14236	548029	0.407355	0.756005
BCL	BLVRA_HOMDEL	2	53	14236	548029	0.407355	0.756005
BCL	BOC_HOMDEL	2	53	14236	548029	0.407355	0.756005
BCL	BPIFA3_HOMDEL	2	53	14236	548029	0.407355	0.756005
BCL	BRPF1_HOMDEL	2	53	14236	548029	0.407355	0.756005
BCL	C1S_HOMDEL	2	53	14236	548029	0.407355	0.756005
BCL	C9H17orf98_HOMDEL	2	53	14236	548029	0.407355	0.756005
BCL	C9orf78_HOMDEL	2	53	14236	548029	0.407355	0.756005
BCL	CABYR_HOMDEL	2	53	14236	548029	0.407355	0.756005
BCL	CACNA2D2_HOMDEL	2	53	14236	548029	0.407355	0.756005
BCL	CAD_HOMDEL	2	53	14236	548029	0.407355	0.756005
BCL	CAMK1_HOMDEL	2	53	14236	548029	0.407355	0.756005
BCL	CAMK2A_HOMDEL	2	53	14236	548029	0.407355	0.756005
BCL	CAPN9_HOMDEL	2	53	14236	548029	0.407355	0.756005
BCL	CARMIL1_HOMDEL	2	53	14236	548029	0.407355	0.756005
BCL	CASP2_HOMDEL	2	53	14236	548029	0.407355	0.756005
BCL	CASP7_HOMDEL	2	53	14236	548029	0.407355	0.756005
BCL	CATSPER4_HOMDEL	2	53	14236	548029	0.407355	0.756005
BCL	CCDC180_HOMDEL	2	53	14236	548029	0.407355	0.756005
BCL	CCDC33_HOMDEL	2	53	14236	548029	0.407355	0.756005
BCL	CCDC63_HOMDEL	2	53	14236	548029	0.407355	0.756005
BCL	CCDC92_HOMDEL	2	53	14236	548029	0.407355	0.756005
BCL	CD101_HOMDEL	2	53	14236	548029	0.407355	0.756005
BCL	CD3D_HOMDEL	2	53	14236	548029	0.407355	0.756005
BCL	CD4_HOMDEL	2	53	14236	548029	0.407355	0.756005
BCL	CDC5L_HOMDEL	2	53	14236	548029	0.407355	0.756005
BCL	CDHR1_AMP	2	53	14236	548029	0.407355	0.756005
BCL	CDHR4_HOMDEL	2	53	14236	548029	0.407355	0.756005
BCL	CDK1_HOMDEL	2	53	14236	548029	0.407355	0.756005
BCL	CEL_HOMDEL	2	53	14236	548029	0.407355	0.756005
BCL	CELSR3_HOMDEL	2	53	14236	548029	0.407355	0.756005
BCL	CENPT_HOMDEL	2	53	14236	548029	0.407355	0.756005
BCL	CHAT_HOMDEL	2	53	14236	548029	0.407355	0.756005
BCL	CHD3_HOMDEL	2	53	14236	548029	0.407355	0.756005
BCL	CHD4_HOMDEL	2	53	14236	548029	0.407355	0.756005
BCL	CKAP2L_HOMDEL	2	53	14236	548029	0.407355	0.756005
BCL	CLDN10_HOMDEL	2	53	14236	548029	0.407355	0.756005
BCL	CLDN5_AMP	2	53	14236	548029	0.407355	0.756005
BCL	CLINT1_HOMDEL	2	53	14236	548029	0.407355	0.756005
BCL	CNBD2_HOMDEL	2	53	14236	548029	0.407355	0.756005
BCL	CNGA3_HOMDEL	2	53	14236	548029	0.407355	0.756005
BCL	CNNM4_HOMDEL	2	53	14236	548029	0.407355	0.756005
BCL	COL15A1_HOMDEL	2	53	14236	548029	0.407355	0.756005
BCL	COL16A1_HOMDEL	2	53	14236	548029	0.407355	0.756005
BCL	COL17A1_HOMDEL	2	53	14236	548029	0.407355	0.756005
BCL	COL4A1_HOMDEL	2	53	14236	548029	0.407355	0.756005
BCL	COL7A1_HOMDEL	2	53	14236	548029	0.407355	0.756005
BCL	COX15_HOMDEL	2	53	14236	548029	0.407355	0.756005
BCL	COX7A2L_HOMDEL	2	53	14236	548029	0.407355	0.756005
BCL	CPA1_HOMDEL	2	53	14236	548029	0.407355	0.756005
BCL	CRACR2A_HOMDEL	2	53	14236	548029	0.407355	0.756005
BCL	CRYAA_AMP	2	53	14236	548029	0.407355	0.756005
BCL	CTSH_HOMDEL	2	53	14236	548029	0.407355	0.756005
BCL	CUL7_HOMDEL	2	53	14236	548029	0.407355	0.756005
BCL	CUL9_HOMDEL	2	53	14236	548029	0.407355	0.756005
BCL	CUX2_HOMDEL	2	53	14236	548029	0.407355	0.756005
BCL	CXCR5_HOMDEL	2	53	14236	548029	0.407355	0.756005
BCL	CYFIP2_HOMDEL	2	53	14236	548029	0.407355	0.756005
BCL	DACT1_HOMDEL	2	53	14236	548029	0.407355	0.756005
BCL	DCAF11_HOMDEL	2	53	14236	548029	0.407355	0.756005
BCL	DCAF4_HOMDEL	2	53	14236	548029	0.407355	0.756005
BCL	DCHS1_HOMDEL	2	53	14236	548029	0.407355	0.756005
BCL	DCUN1D2_HOMDEL	2	53	14236	548029	0.407355	0.756005
BCL	DDO_AMP	2	53	14236	548029	0.407355	0.756005
BCL	DDX11_HOMDEL	2	53	14236	548029	0.407355	0.756005
BCL	DDX23_HOMDEL	2	53	14236	548029	0.407355	0.756005
BCL	DDX55_HOMDEL	2	53	14236	548029	0.407355	0.756005
BCL	DELE1_HOMDEL	2	53	14236	548029	0.407355	0.756005
BCL	DENND5A_HOMDEL	2	53	14236	548029	0.407355	0.756005
BCL	DET1_HOMDEL	2	53	14236	548029	0.407355	0.756005
BCL	DGCR8_HOMDEL	2	53	14236	548029	0.407355	0.756005
BCL	DHODH_HOMDEL	2	53	14236	548029	0.407355	0.756005
BCL	DHX38_HOMDEL	2	53	14236	548029	0.407355	0.756005
BCL	DIAPH1_HOMDEL	2	53	14236	548029	0.407355	0.756005
BCL	DLEC1_HOMDEL	2	53	14236	548029	0.407355	0.756005
BCL	DNAH1_HOMDEL	2	53	14236	548029	0.407355	0.756005
BCL	DNAH2_HOMDEL	2	53	14236	548029	0.407355	0.756005
BCL	DNMT3A_HOMDEL	2	53	14236	548029	0.407355	0.756005
BCL	DPAGT1_HOMDEL	2	53	14236	548029	0.407355	0.756005
BCL	DRG2_HOMDEL	2	53	14236	548029	0.407355	0.756005
BCL	DUOX1_HOMDEL	2	53	14236	548029	0.407355	0.756005
BCL	DUSP10_HOMDEL	2	53	14236	548029	0.407355	0.756005
BCL	DUSP27_HOMDEL	2	53	14236	548029	0.407355	0.756005
BCL	DVL3_HOMDEL	2	53	14236	548029	0.407355	0.756005
BCL	DZIP1L_HOMDEL	2	53	14236	548029	0.407355	0.756005
BCL	EMG1_HOMDEL	2	53	14236	548029	0.407355	0.756005
BCL	EP400_HOMDEL	2	53	14236	548029	0.407355	0.756005
BCL	EPB41L1_HOMDEL	2	53	14236	548029	0.407355	0.756005
BCL	EPG5_HOMDEL	2	53	14236	548029	0.407355	0.756005
BCL	EXTL3_HOMDEL	2	53	14236	548029	0.407355	0.756005
BCL	EZR_HOMDEL	2	53	14236	548029	0.407355	0.756005
BCL	F10_HOMDEL	2	53	14236	548029	0.407355	0.756005
BCL	F13A1_HOMDEL	2	53	14236	548029	0.407355	0.756005
BCL	FAM83D_HOMDEL	2	53	14236	548029	0.407355	0.756005
BCL	FARP2_AMP	2	53	14236	548029	0.407355	0.756005
BCL	FBLN1_AMP	2	53	14236	548029	0.407355	0.756005
BCL	FCHSD1_HOMDEL	2	53	14236	548029	0.407355	0.756005
BCL	FCMR_HOMDEL	2	53	14236	548029	0.407355	0.756005
BCL	FER1L5_HOMDEL	2	53	14236	548029	0.407355	0.756005
BCL	FGD2_HOMDEL	2	53	14236	548029	0.407355	0.756005
BCL	FGFR1_HOMDEL	2	53	14236	548029	0.407355	0.756005
BCL	FNDC9_HOMDEL	2	53	14236	548029	0.407355	0.756005
BCL	FOCAD_HOMDEL	2	53	14236	548029	0.407355	0.756005
BCL	FREM2_HOMDEL	2	53	14236	548029	0.407355	0.756005
BCL	FRMD3_HOMDEL	2	53	14236	548029	0.407355	0.756005
BCL	FRMPD1_HOMDEL	2	53	14236	548029	0.407355	0.756005
BCL	FSD2_HOMDEL	2	53	14236	548029	0.407355	0.756005
BCL	FTO_HOMDEL	2	53	14236	548029	0.407355	0.756005
BCL	GALNT18_HOMDEL	2	53	14236	548029	0.407355	0.756005
BCL	GALP_HOMDEL	2	53	14236	548029	0.407355	0.756005
BCL	GALT_HOMDEL	2	53	14236	548029	0.407355	0.756005
BCL	GDF9_AMP	2	53	14236	548029	0.407355	0.756005
BCL	GDPD5_HOMDEL	2	53	14236	548029	0.407355	0.756005
BCL	GFPT2_HOMDEL	2	53	14236	548029	0.407355	0.756005
BCL	GLI3_HOMDEL	2	53	14236	548029	0.407355	0.756005
BCL	GLI4_AMP	2	53	14236	548029	0.407355	0.756005
BCL	GMEB1_HOMDEL	2	53	14236	548029	0.407355	0.756005
BCL	GOLGA5_HOMDEL	2	53	14236	548029	0.407355	0.756005
BCL	GOLGB1_HOMDEL	2	53	14236	548029	0.407355	0.756005
BCL	GPAT2_HOMDEL	2	53	14236	548029	0.407355	0.756005
BCL	GPR179_HOMDEL	2	53	14236	548029	0.407355	0.756005
BCL	GPR39_AMP	2	53	14236	548029	0.407355	0.756005
BCL	GRIA4_HOMDEL	2	53	14236	548029	0.407355	0.756005
BCL	GRIN1_HOMDEL	2	53	14236	548029	0.407355	0.756005
BCL	GRIN3A_HOMDEL	2	53	14236	548029	0.407355	0.756005
BCL	GTPBP1_HOMDEL	2	53	14236	548029	0.407355	0.756005
BCL	HAO1_HOMDEL	2	53	14236	548029	0.407355	0.756005
BCL	HECTD3_HOMDEL	2	53	14236	548029	0.407355	0.756005
BCL	HIPK1_HOMDEL	2	53	14236	548029	0.407355	0.756005
BCL	HMCN2_HOMDEL	2	53	14236	548029	0.407355	0.756005
BCL	HMGXB3_HOMDEL	2	53	14236	548029	0.407355	0.756005
BCL	HPCAL1_HOMDEL	2	53	14236	548029	0.407355	0.756005
BCL	HRH1_HOMDEL	2	53	14236	548029	0.407355	0.756005
BCL	HSPA4L_HOMDEL	2	53	14236	548029	0.407355	0.756005
BCL	HSPA8_HOMDEL	2	53	14236	548029	0.407355	0.756005
BCL	HTRA2_HOMDEL	2	53	14236	548029	0.407355	0.756005
BCL	HTT_HOMDEL	2	53	14236	548029	0.407355	0.756005
BCL	HYDIN_HOMDEL	2	53	14236	548029	0.407355	0.756005
BCL	IFT46_HOMDEL	2	53	14236	548029	0.407355	0.756005
BCL	IGF1R_HOMDEL	2	53	14236	548029	0.407355	0.756005
BCL	IL22RA1_HOMDEL	2	53	14236	548029	0.407355	0.756005
BCL	IL36RN_HOMDEL	2	53	14236	548029	0.407355	0.756005
BCL	INSC_HOMDEL	2	53	14236	548029	0.407355	0.756005
BCL	INTS9_HOMDEL	2	53	14236	548029	0.407355	0.756005
BCL	IP6K1_HOMDEL	2	53	14236	548029	0.407355	0.756005
BCL	IPO13_HOMDEL	2	53	14236	548029	0.407355	0.756005
BCL	IQGAP3_HOMDEL	2	53	14236	548029	0.407355	0.756005
BCL	IRGM4_HOMDEL	2	53	14236	548029	0.407355	0.756005
BCL	ITGA11_HOMDEL	2	53	14236	548029	0.407355	0.756005
BCL	ITGA2B_HOMDEL	2	53	14236	548029	0.407355	0.756005
BCL	ITIH5_HOMDEL	2	53	14236	548029	0.407355	0.756005
BCL	JAKMIP1_HOMDEL	2	53	14236	548029	0.407355	0.756005
BCL	KALRN_HOMDEL	2	53	14236	548029	0.407355	0.756005
BCL	KCNB1_HOMDEL	2	53	14236	548029	0.407355	0.756005
BCL	KCNN3_HOMDEL	2	53	14236	548029	0.407355	0.756005
BCL	KCNQ4_HOMDEL	2	53	14236	548029	0.407355	0.756005
BCL	KDM4A_HOMDEL	2	53	14236	548029	0.407355	0.756005
BCL	KIAA0232_HOMDEL	2	53	14236	548029	0.407355	0.756005
BCL	KIF13A_HOMDEL	2	53	14236	548029	0.407355	0.756005
BCL	KIRREL3_HOMDEL	2	53	14236	548029	0.407355	0.756005
BCL	KLHL10_HOMDEL	2	53	14236	548029	0.407355	0.756005
BCL	KLHL29_HOMDEL	2	53	14236	548029	0.407355	0.756005
BCL	KNSTRN_HOMDEL	2	53	14236	548029	0.407355	0.756005
BCL	KREMEN1_HOMDEL	2	53	14236	548029	0.407355	0.756005
BCL	LAMTOR4_HOMDEL	2	53	14236	548029	0.407355	0.756005
BCL	LCMT1_AMP	2	53	14236	548029	0.407355	0.756005
BCL	LCOR_HOMDEL	2	53	14236	548029	0.407355	0.756005
BCL	LENG8_HOMDEL	2	53	14236	548029	0.407355	0.756005
BCL	LGALS9_HOMDEL	2	53	14236	548029	0.407355	0.756005
BCL	LHCGR_HOMDEL	2	53	14236	548029	0.407355	0.756005
BCL	LIMK2_HOMDEL	2	53	14236	548029	0.407355	0.756005
BCL	LOXL4_HOMDEL	2	53	14236	548029	0.407355	0.756005
BCL	LPIN1_HOMDEL	2	53	14236	548029	0.407355	0.756005
BCL	LRFN2_HOMDEL	2	53	14236	548029	0.407355	0.756005
BCL	LRRK1_HOMDEL	2	53	14236	548029	0.407355	0.756005
BCL	LUC7L3_HOMDEL	2	53	14236	548029	0.407355	0.756005
BCL	LVRN_HOMDEL	2	53	14236	548029	0.407355	0.756005
BCL	LZTS1_HOMDEL	2	53	14236	548029	0.407355	0.756005
BCL	MAATS1_HOMDEL	2	53	14236	548029	0.407355	0.756005
BCL	MAGI1_HOMDEL	2	53	14236	548029	0.407355	0.756005
BCL	MAML1_HOMDEL	2	53	14236	548029	0.407355	0.756005
BCL	MAN2A2_HOMDEL	2	53	14236	548029	0.407355	0.756005
BCL	MAP4_HOMDEL	2	53	14236	548029	0.407355	0.756005
BCL	MAPKBP1_HOMDEL	2	53	14236	548029	0.407355	0.756005
BCL	MCF2L2_HOMDEL	2	53	14236	548029	0.407355	0.756005
BCL	MED12L_HOMDEL	2	53	14236	548029	0.407355	0.756005
BCL	MFSD4B_HOMDEL	2	53	14236	548029	0.407355	0.756005
BCL	MIB2_HOMDEL	2	53	14236	548029	0.407355	0.756005
BCL	MINDY4_HOMDEL	2	53	14236	548029	0.407355	0.756005
BCL	MMP24_HOMDEL	2	53	14236	548029	0.407355	0.756005
BCL	MMS19_HOMDEL	2	53	14236	548029	0.407355	0.756005
BCL	MRPS18A_HOMDEL	2	53	14236	548029	0.407355	0.756005
BCL	MXRA5_HOMDEL	2	53	14236	548029	0.407355	0.756005
BCL	MYH10_HOMDEL	2	53	14236	548029	0.407355	0.756005
BCL	MYH3_HOMDEL	2	53	14236	548029	0.407355	0.756005
BCL	MYH7_HOMDEL	2	53	14236	548029	0.407355	0.756005
BCL	MYO18A_HOMDEL	2	53	14236	548029	0.407355	0.756005
BCL	MYO7A_HOMDEL	2	53	14236	548029	0.407355	0.756005
BCL	MYO7B_HOMDEL	2	53	14236	548029	0.407355	0.756005
BCL	MYOCD_HOMDEL	2	53	14236	548029	0.407355	0.756005
BCL	MYOF_HOMDEL	2	53	14236	548029	0.407355	0.756005
BCL	MYOM3_HOMDEL	2	53	14236	548029	0.407355	0.756005
BCL	MYOZ3_HOMDEL	2	53	14236	548029	0.407355	0.756005
BCL	NCAPD2_HOMDEL	2	53	14236	548029	0.407355	0.756005
BCL	NCF2_HOMDEL	2	53	14236	548029	0.407355	0.756005
BCL	NDST1_HOMDEL	2	53	14236	548029	0.407355	0.756005
BCL	NFX1_HOMDEL	2	53	14236	548029	0.407355	0.756005
BCL	NGDN_HOMDEL	2	53	14236	548029	0.407355	0.756005
BCL	NISCH_HOMDEL	2	53	14236	548029	0.407355	0.756005
BCL	NKD1_HOMDEL	2	53	14236	548029	0.407355	0.756005
BCL	NMNAT2_HOMDEL	2	53	14236	548029	0.407355	0.756005
BCL	NOP2_HOMDEL	2	53	14236	548029	0.407355	0.756005
BCL	NOS2_HOMDEL	2	53	14236	548029	0.407355	0.756005
BCL	NPR2_HOMDEL	2	53	14236	548029	0.407355	0.756005
BCL	NR3C1_HOMDEL	2	53	14236	548029	0.407355	0.756005
BCL	NRAP_HOMDEL	2	53	14236	548029	0.407355	0.756005
BCL	NTRK1_HOMDEL	2	53	14236	548029	0.407355	0.756005
BCL	NUDCD1_HOMDEL	2	53	14236	548029	0.407355	0.756005
BCL	NUP214_HOMDEL	2	53	14236	548029	0.407355	0.756005
BCL	NXN_HOMDEL	2	53	14236	548029	0.407355	0.756005
BCL	NYNRIN_HOMDEL	2	53	14236	548029	0.407355	0.756005
BCL	OASL_HOMDEL	2	53	14236	548029	0.407355	0.756005
BCL	ODC1_HOMDEL	2	53	14236	548029	0.407355	0.756005
BCL	OGG1_HOMDEL	2	53	14236	548029	0.407355	0.756005
BCL	OPN3_HOMDEL	2	53	14236	548029	0.407355	0.756005
BCL	OR1D2_HOMDEL	2	53	14236	548029	0.407355	0.756005
BCL	OSBP2_HOMDEL	2	53	14236	548029	0.407355	0.756005
BCL	OSER1_HOMDEL	2	53	14236	548029	0.407355	0.756005
BCL	OSMR_HOMDEL	2	53	14236	548029	0.407355	0.756005
BCL	OTOF_HOMDEL	2	53	14236	548029	0.407355	0.756005
BCL	OTOG_HOMDEL	2	53	14236	548029	0.407355	0.756005
BCL	OTUD7B_HOMDEL	2	53	14236	548029	0.407355	0.756005
BCL	PACC1_HOMDEL	2	53	14236	548029	0.407355	0.756005
BCL	PACSIN2_HOMDEL	2	53	14236	548029	0.407355	0.756005
BCL	PAPLN_HOMDEL	2	53	14236	548029	0.407355	0.756005
BCL	PARP9_HOMDEL	2	53	14236	548029	0.407355	0.756005
BCL	PBX2_HOMDEL	2	53	14236	548029	0.407355	0.756005
BCL	PCDHA13_HOMDEL	2	53	14236	548029	0.407355	0.756005
BCL	PCDHGC3_HOMDEL	2	53	14236	548029	0.407355	0.756005
BCL	PCIF1_HOMDEL	2	53	14236	548029	0.407355	0.756005
BCL	PCNX4_HOMDEL	2	53	14236	548029	0.407355	0.756005
BCL	PCSK1_HOMDEL	2	53	14236	548029	0.407355	0.756005
BCL	PDGFRB_HOMDEL	2	53	14236	548029	0.407355	0.756005
BCL	PEX5_HOMDEL	2	53	14236	548029	0.407355	0.756005
BCL	PHF5A_HOMDEL	2	53	14236	548029	0.407355	0.756005
BCL	PHLPP2_HOMDEL	2	53	14236	548029	0.407355	0.756005
BCL	PI16_HOMDEL	2	53	14236	548029	0.407355	0.756005
BCL	PIGF_HOMDEL	2	53	14236	548029	0.407355	0.756005
BCL	PIGT_HOMDEL	2	53	14236	548029	0.407355	0.756005
BCL	PIM1_HOMDEL	2	53	14236	548029	0.407355	0.756005
BCL	PKD2L1_HOMDEL	2	53	14236	548029	0.407355	0.756005
BCL	PKLR_HOMDEL	2	53	14236	548029	0.407355	0.756005
BCL	PLAGL2_HOMDEL	2	53	14236	548029	0.407355	0.756005
BCL	PLB1_HOMDEL	2	53	14236	548029	0.407355	0.756005
BCL	PLCG1_HOMDEL	2	53	14236	548029	0.407355	0.756005
BCL	PLEKHA7_HOMDEL	2	53	14236	548029	0.407355	0.756005
BCL	PLEKHG6_HOMDEL	2	53	14236	548029	0.407355	0.756005
BCL	PLEK_HOMDEL	2	53	14236	548029	0.407355	0.756005
BCL	PLXDC1_HOMDEL	2	53	14236	548029	0.407355	0.756005
BCL	POGZ_HOMDEL	2	53	14236	548029	0.407355	0.756005
BCL	POLE_HOMDEL	2	53	14236	548029	0.407355	0.756005
BCL	POLG_HOMDEL	2	53	14236	548029	0.407355	0.756005
BCL	POLQ_HOMDEL	2	53	14236	548029	0.407355	0.756005
BCL	POLR1A_HOMDEL	2	53	14236	548029	0.407355	0.756005
BCL	PPARGC1B_HOMDEL	2	53	14236	548029	0.407355	0.756005
BCL	PPIC_HOMDEL	2	53	14236	548029	0.407355	0.756005
BCL	PPIP5K1_HOMDEL	2	53	14236	548029	0.407355	0.756005
BCL	PPRC1_HOMDEL	2	53	14236	548029	0.407355	0.756005
BCL	PRDM6_HOMDEL	2	53	14236	548029	0.407355	0.756005
BCL	PRLHR_AMP	2	53	14236	548029	0.407355	0.756005
BCL	PRMT1_HOMDEL	2	53	14236	548029	0.407355	0.756005
BCL	PRR14L_HOMDEL	2	53	14236	548029	0.407355	0.756005
BCL	PSD2_HOMDEL	2	53	14236	548029	0.407355	0.756005
BCL	PSME3_HOMDEL	2	53	14236	548029	0.407355	0.756005
BCL	PTPN23_HOMDEL	2	53	14236	548029	0.407355	0.756005
BCL	PXN_HOMDEL	2	53	14236	548029	0.407355	0.756005
BCL	PYGL_HOMDEL	2	53	14236	548029	0.407355	0.756005
BCL	QARS1_HOMDEL	2	53	14236	548029	0.407355	0.756005
BCL	QSOX1_HOMDEL	2	53	14236	548029	0.407355	0.756005
BCL	RAB11FIP1_HOMDEL	2	53	14236	548029	0.407355	0.756005
BCL	RAB11FIP4_HOMDEL	2	53	14236	548029	0.407355	0.756005
BCL	RASGEF1A_HOMDEL	2	53	14236	548029	0.407355	0.756005
BCL	RBCK1_HOMDEL	2	53	14236	548029	0.407355	0.756005
BCL	RBM12_HOMDEL	2	53	14236	548029	0.407355	0.756005
BCL	RBM20_HOMDEL	2	53	14236	548029	0.407355	0.756005
BCL	REEP1_HOMDEL	2	53	14236	548029	0.407355	0.756005
BCL	RFX3_HOMDEL	2	53	14236	548029	0.407355	0.756005
BCL	RND2_HOMDEL	2	53	14236	548029	0.407355	0.756005
BCL	RNF10_HOMDEL	2	53	14236	548029	0.407355	0.756005
BCL	RNF150_HOMDEL	2	53	14236	548029	0.407355	0.756005
BCL	RNF34_HOMDEL	2	53	14236	548029	0.407355	0.756005
BCL	RPAP1_HOMDEL	2	53	14236	548029	0.407355	0.756005
BCL	RPL19_HOMDEL	2	53	14236	548029	0.407355	0.756005
BCL	RPUSD2_HOMDEL	2	53	14236	548029	0.407355	0.756005
BCL	RRP12_HOMDEL	2	53	14236	548029	0.407355	0.756005
BCL	RUSC2_HOMDEL	2	53	14236	548029	0.407355	0.756005
BCL	RYR1_HOMDEL	2	53	14236	548029	0.407355	0.756005
BCL	SARM1_HOMDEL	2	53	14236	548029	0.407355	0.756005
BCL	SBF2_HOMDEL	2	53	14236	548029	0.407355	0.756005
BCL	SCARA3_HOMDEL	2	53	14236	548029	0.407355	0.756005
BCL	SCN4A_HOMDEL	2	53	14236	548029	0.407355	0.756005
BCL	SCN5A_HOMDEL	2	53	14236	548029	0.407355	0.756005
BCL	SCUBE3_HOMDEL	2	53	14236	548029	0.407355	0.756005
BCL	SEC16B_HOMDEL	2	53	14236	548029	0.407355	0.756005
BCL	SEMA6D_HOMDEL	2	53	14236	548029	0.407355	0.756005
BCL	SEPTIN4_HOMDEL	2	53	14236	548029	0.407355	0.756005
BCL	SERF2_HOMDEL	2	53	14236	548029	0.407355	0.756005
BCL	SERINC4_HOMDEL	2	53	14236	548029	0.407355	0.756005
BCL	SFI1_HOMDEL	2	53	14236	548029	0.407355	0.756005
BCL	SFTPB_HOMDEL	2	53	14236	548029	0.407355	0.756005
BCL	SGSM2_HOMDEL	2	53	14236	548029	0.407355	0.756005
BCL	SH3BP5L_HOMDEL	2	53	14236	548029	0.407355	0.756005
BCL	SH3GLB2_HOMDEL	2	53	14236	548029	0.407355	0.756005
BCL	SHF_HOMDEL	2	53	14236	548029	0.407355	0.756005
BCL	SIPA1L2_HOMDEL	2	53	14236	548029	0.407355	0.756005
BCL	SIX4_HOMDEL	2	53	14236	548029	0.407355	0.756005
BCL	SLA2_HOMDEL	2	53	14236	548029	0.407355	0.756005
BCL	SLC12A5_HOMDEL	2	53	14236	548029	0.407355	0.756005
BCL	SLC14A2_HOMDEL	2	53	14236	548029	0.407355	0.756005
BCL	SLC16A6_HOMDEL	2	53	14236	548029	0.407355	0.756005
BCL	SLC35A5_HOMDEL	2	53	14236	548029	0.407355	0.756005
BCL	SLC38A4_HOMDEL	2	53	14236	548029	0.407355	0.756005
BCL	SLC6A5_HOMDEL	2	53	14236	548029	0.407355	0.756005
BCL	SLC7A5_HOMDEL	2	53	14236	548029	0.407355	0.756005
BCL	SLC8A2_HOMDEL	2	53	14236	548029	0.407355	0.756005
BCL	SLC9A5_HOMDEL	2	53	14236	548029	0.407355	0.756005
BCL	SLFN14_HOMDEL	2	53	14236	548029	0.407355	0.756005
BCL	SMARCA2_HOMDEL	2	53	14236	548029	0.407355	0.756005
BCL	SMPDL3B_HOMDEL	2	53	14236	548029	0.407355	0.756005
BCL	SMURF1_HOMDEL	2	53	14236	548029	0.407355	0.756005
BCL	SNCAIP_HOMDEL	2	53	14236	548029	0.407355	0.756005
BCL	SNF8_HOMDEL	2	53	14236	548029	0.407355	0.756005
BCL	SNRNP200_HOMDEL	2	53	14236	548029	0.407355	0.756005
BCL	SORD_HOMDEL	2	53	14236	548029	0.407355	0.756005
BCL	SORL1_HOMDEL	2	53	14236	548029	0.407355	0.756005
BCL	SOX6_HOMDEL	2	53	14236	548029	0.407355	0.756005
BCL	SPARC_HOMDEL	2	53	14236	548029	0.407355	0.756005
BCL	SPG7_HOMDEL	2	53	14236	548029	0.407355	0.756005
BCL	SPTB_HOMDEL	2	53	14236	548029	0.407355	0.756005
BCL	SPTBN5_HOMDEL	2	53	14236	548029	0.407355	0.756005
BCL	SRRM4_HOMDEL	2	53	14236	548029	0.407355	0.756005
BCL	SRSF9_AMP	2	53	14236	548029	0.407355	0.756005
BCL	SSPO_HOMDEL	2	53	14236	548029	0.407355	0.756005
BCL	ST6GAL1_HOMDEL	2	53	14236	548029	0.407355	0.756005
BCL	ST8SIA2_HOMDEL	2	53	14236	548029	0.407355	0.756005
BCL	STAT5B_HOMDEL	2	53	14236	548029	0.407355	0.756005
BCL	STK10_HOMDEL	2	53	14236	548029	0.407355	0.756005
BCL	STK31_HOMDEL	2	53	14236	548029	0.407355	0.756005
BCL	SUPT6H_HOMDEL	2	53	14236	548029	0.407355	0.756005
BCL	SV2B_HOMDEL	2	53	14236	548029	0.407355	0.756005
BCL	SYNPR_HOMDEL	2	53	14236	548029	0.407355	0.756005
BCL	SYT7_HOMDEL	2	53	14236	548029	0.407355	0.756005
BCL	TAGLN3_HOMDEL	2	53	14236	548029	0.407355	0.756005
BCL	TAPBPL_HOMDEL	2	53	14236	548029	0.407355	0.756005
BCL	TBC1D9B_HOMDEL	2	53	14236	548029	0.407355	0.756005
BCL	TBC1D9_HOMDEL	2	53	14236	548029	0.407355	0.756005
BCL	TBR1_AMP	2	53	14236	548029	0.407355	0.756005
BCL	TCF7L1_HOMDEL	2	53	14236	548029	0.407355	0.756005
BCL	TCTN1_HOMDEL	2	53	14236	548029	0.407355	0.756005
BCL	TEAD3_HOMDEL	2	53	14236	548029	0.407355	0.756005
BCL	TFAP2B_HOMDEL	2	53	14236	548029	0.407355	0.756005
BCL	THBS3_HOMDEL	2	53	14236	548029	0.407355	0.756005
BCL	THEMIS2_HOMDEL	2	53	14236	548029	0.407355	0.756005
BCL	THSD1_HOMDEL	2	53	14236	548029	0.407355	0.756005
BCL	THTPA_HOMDEL	2	53	14236	548029	0.407355	0.756005
BCL	TIAM2_HOMDEL	2	53	14236	548029	0.407355	0.756005
BCL	TMCO3_HOMDEL	2	53	14236	548029	0.407355	0.756005
BCL	TMEM129_HOMDEL	2	53	14236	548029	0.407355	0.756005
BCL	TMEM132D_HOMDEL	2	53	14236	548029	0.407355	0.756005
BCL	TMEM214_HOMDEL	2	53	14236	548029	0.407355	0.756005
BCL	TMEM47_AMP	2	53	14236	548029	0.407355	0.756005
BCL	TMPRSS6_HOMDEL	2	53	14236	548029	0.407355	0.756005
[truncated: 54,459 more rows]

## Sheet: MutationSigLevelBreed
Identification of significantly recurrent mutant genes within a breed of a tumor type (related to Figure 3a)
Breeds	Gene name	Tumor_type	Number of samples with mutant gene	Number of samples with wild type gene	Number of samples with other mutant genes	Number of samples without other mutant genes	p-value	BH adjusted p-value
Maltese	PIK3CA	MT	29	41	31	101	0.00673932	0.0438056
Maltese	EML6	MT	4	66	0	132	0.0136176	0.0590096
Maltese	COPS3	MT	3	67	0	132	0.0404463	0.108852
Maltese	HSP90AA1	MT	4	66	1	131	0.0499312	0.108852
Maltese	KMT2D	MT	5	65	2	130	0.0502392	0.108852
Maltese	NRIP1	MT	4	66	2	130	0.1103	0.17468
Maltese	KAT6B	MT	7	63	6	126	0.116153	0.17468
Maltese	TTN	MT	3	67	1	131	0.120932	0.17468
Maltese	SP5	MT	5	65	4	128	0.160753	0.208979
Maltese	TP53	MT	4	66	4	128	0.283091	0.334562
Maltese	AKT1	MT	3	67	3	129	0.344568	0.373282
Maltese	KRAS	MT	3	67	8	124	0.800457	0.800457
Cocker Spaniel	PIK3CA	MT	5	6	55	136	0.198063	0.396126
Poodle	PIK3CA	MT	3	12	57	130	0.877638	0.877638
Schnauzer	PIK3CA	MT	6	9	54	133	0.263251	0.263251
Shih Tzu	CTH	MT	3	25	2	172	0.0198655	0.0794619
Shih Tzu	KAT6B	MT	3	25	10	164	0.261919	0.391748
Shih Tzu	PIK3CA	MT	10	18	50	124	0.293811	0.391748
Yorkshire Terrier	PIK3CA	MT	7	8	53	134	0.116841	0.116841
Golden Retriever	GNB5	OSA	7	18	0	53	0.000181952	0.00309319
Golden Retriever	MANBA	OSA	7	18	0	53	0.000181952	0.00309319
Golden Retriever	CNKSR2	OSA	6	19	0	53	0.000689503	0.00781437
Golden Retriever	COL21A1	OSA	5	20	0	53	0.00251669	0.0106959
Golden Retriever	BRPF1	OSA	5	20	0	53	0.00251669	0.0106959
Golden Retriever	TMPRSS5	OSA	5	20	0	53	0.00251669	0.0106959
Golden Retriever	ABCD4	OSA	5	20	0	53	0.00251669	0.0106959
Golden Retriever	HMMR	OSA	5	20	0	53	0.00251669	0.0106959
Golden Retriever	ZNF792	OSA	4	21	0	53	0.00886832	0.0167513
Golden Retriever	BSN	OSA	4	21	0	53	0.00886832	0.0167513
Golden Retriever	LAMB2	OSA	4	21	0	53	0.00886832	0.0167513
Golden Retriever	RAN	OSA	4	21	0	53	0.00886832	0.0167513
Golden Retriever	ETNK1	OSA	4	21	0	53	0.00886832	0.0167513
Golden Retriever	BET1	OSA	4	21	0	53	0.00886832	0.0167513
Golden Retriever	LLGL2	OSA	4	21	0	53	0.00886832	0.0167513
Golden Retriever	ARHGAP42	OSA	4	21	0	53	0.00886832	0.0167513
Golden Retriever	GDPD2	OSA	4	21	0	53	0.00886832	0.0167513
Golden Retriever	DIAPH3	OSA	4	21	0	53	0.00886832	0.0167513
Golden Retriever	FAM184B	OSA	6	19	3	50	0.0267076	0.0367114
Golden Retriever	RYR1	OSA	3	22	0	53	0.0302329	0.0367114
Golden Retriever	RBPJL	OSA	3	22	0	53	0.0302329	0.0367114
Golden Retriever	KIF18A	OSA	3	22	0	53	0.0302329	0.0367114
Golden Retriever	PLEKHH1	OSA	3	22	0	53	0.0302329	0.0367114
Golden Retriever	ETV5	OSA	3	22	0	53	0.0302329	0.0367114
Golden Retriever	KDM5B	OSA	3	22	0	53	0.0302329	0.0367114
Golden Retriever	ADGRV1	OSA	3	22	0	53	0.0302329	0.0367114
Golden Retriever	KNOP1	OSA	3	22	0	53	0.0302329	0.0367114
Golden Retriever	AMBP	OSA	3	22	1	52	0.0943267	0.103455
Golden Retriever	TBX21	OSA	3	22	1	52	0.0943267	0.103455
Golden Retriever	AGL	OSA	3	22	1	52	0.0943267	0.103455
Golden Retriever	XIRP2	OSA	3	22	2	51	0.184405	0.19593
Golden Retriever	TTN	OSA	3	22	3	50	0.28929	0.298056
Golden Retriever	TP53	OSA	11	14	25	28	0.6925	0.6925
Greyhound	MIIP	OSA	4	21	0	53	0.00886832	0.0443416
Greyhound	UNC80	OSA	3	22	2	51	0.184405	0.461011
Greyhound	TP53	OSA	12	13	24	29	0.506539	0.600621
Greyhound	FAM184B	OSA	3	22	6	47	0.600621	0.600621
Rottweiler	LLPH	OSA	3	19	0	56	0.0202429	0.121457
Rottweiler	HSPA8	OSA	3	19	1	55	0.065587	0.131174
Rottweiler	SETD2	OSA	3	19	1	55	0.065587	0.131174
Rottweiler	TP53	OSA	13	9	23	33	0.118236	0.159589
Rottweiler	ITGAM	OSA	3	19	2	54	0.13299	0.159589
Boxer	SATB1	TCL	4	12	3	19	0.316905	0.316905
Golden Retriever	SATB1	TCL	3	18	4	13	0.874898	0.959459

## Sheet: CNASigLevelBreed
Copy number variation significance by breed (related to Figure 3a).
Breed	Tumor_type	Number of samples with amplified/deleted gene	Number of samples without amplified/deleted gene	Number of samples with other amp/del genes	Number of samples with out other amp/del genes	p-value	BH adjusted p-value	Gene_name	Amp/del
Maltese	MT	5	58	0	118	0.00459058	0.0891408	ARRDC2	AMP
Maltese	MT	4	59	0	118	0.0137718	0.0891408	FSIP2	HOMDEL
Maltese	MT	9	54	5	113	0.019127	0.0891408	GIMAP1	AMP
Maltese	MT	3	60	0	118	0.0408562	0.0891408	MARK3	HOMDEL
Maltese	MT	3	60	0	118	0.0408562	0.0891408	CHKA	AMP
Maltese	MT	3	60	0	118	0.0408562	0.0891408	CACNA1S	AMP
Maltese	MT	3	60	0	118	0.0408562	0.0891408	INSYN2A	AMP
Maltese	MT	3	60	0	118	0.0408562	0.0891408	S1PR1	AMP
Maltese	MT	3	60	0	118	0.0408562	0.0891408	PTPRE	AMP
Maltese	MT	3	60	0	118	0.0408562	0.0891408	BCR	AMP
Maltese	MT	3	60	0	118	0.0408562	0.0891408	VCL	AMP
Maltese	MT	3	60	1	117	0.12211	0.183164	RASAL3	AMP
Maltese	MT	3	60	1	117	0.12211	0.183164	MYT1	AMP
Maltese	MT	3	60	1	117	0.12211	0.183164	WDR66	HOMDEL
Maltese	MT	3	60	1	117	0.12211	0.183164	ZNF414	AMP
Maltese	MT	3	60	1	117	0.12211	0.183164	ADAM12	AMP
Maltese	MT	5	58	4	114	0.162691	0.229682	C18H11orf95	AMP
Maltese	MT	3	60	2	116	0.229529	0.275435	ELAVL2	HOMDEL
Maltese	MT	3	60	2	116	0.229529	0.275435	IRAK3	AMP
Maltese	MT	3	60	2	116	0.229529	0.275435	HECW1	AMP
Maltese	MT	3	60	3	115	0.347528	0.379122	ADGRV1	AMP
Maltese	MT	3	60	3	115	0.347528	0.379122	CDH5	AMP
Maltese	MT	3	60	4	114	0.463841	0.484008	TIGD5	AMP
Maltese	MT	3	60	7	111	0.741232	0.741232	EVA1B	AMP
Shih Tzu	MT	4	22	3	152	0.00883588	0.0353435	ARHGAP30	AMP
Shih Tzu	MT	3	23	3	152	0.039441	0.052588	CDKN2A	HOMDEL
Shih Tzu	MT	3	23	3	152	0.039441	0.052588	KSR2	AMP
Shih Tzu	MT	3	23	4	151	0.0623948	0.0623948	TIGD5	AMP
Poodle	MT	3	12	7	159	0.0390341	0.0390341	EVA1B	AMP
Schnauzer	MT	3	11	1	166	0.00142856	0.00142856	NKX1-1	AMP
Golden Retriever	OSA	6	18	1	52	0.00311031	0.149237	ANAPC5	AMP
Golden Retriever	OSA	6	18	1	52	0.00311031	0.149237	C6H7orf26	AMP
Golden Retriever	OSA	4	20	0	53	0.00785206	0.149237	DIABLO	AMP
Golden Retriever	OSA	4	20	0	53	0.00785206	0.149237	MYBPC2	AMP
Golden Retriever	OSA	4	20	0	53	0.00785206	0.149237	CEP250	AMP
Golden Retriever	OSA	4	20	0	53	0.00785206	0.149237	IGF2BP2	AMP
Golden Retriever	OSA	4	20	0	53	0.00785206	0.149237	DOCK1	AMP
Golden Retriever	OSA	4	20	0	53	0.00785206	0.149237	CCDC38	AMP
Golden Retriever	OSA	4	20	0	53	0.00785206	0.149237	VIRMA	AMP
Golden Retriever	OSA	4	20	0	53	0.00785206	0.149237	RNF114	AMP
Golden Retriever	OSA	4	20	0	53	0.00785206	0.149237	ENPP4	AMP
Golden Retriever	OSA	4	20	0	53	0.00785206	0.149237	B4GALT5	AMP
Golden Retriever	OSA	4	20	0	53	0.00785206	0.149237	WASL	AMP
Golden Retriever	OSA	6	18	2	51	0.00972111	0.149237	MYOF	AMP
Golden Retriever	OSA	6	18	2	51	0.00972111	0.149237	PREX2	AMP
Golden Retriever	OSA	6	18	2	51	0.00972111	0.149237	MLXIP	AMP
Golden Retriever	OSA	5	19	1	52	0.010069	0.149237	TMEM120A	AMP
Golden Retriever	OSA	5	19	1	52	0.010069	0.149237	ANKRD17	AMP
Golden Retriever	OSA	5	19	1	52	0.010069	0.149237	C3	AMP
Golden Retriever	OSA	5	19	1	52	0.010069	0.149237	CLIP4	AMP
Golden Retriever	OSA	5	19	1	52	0.010069	0.149237	WNT2	AMP
Golden Retriever	OSA	8	16	5	48	0.0138396	0.149237	DRAM1	AMP
Golden Retriever	OSA	7	17	4	49	0.0180322	0.149237	EML5	AMP
Golden Retriever	OSA	7	17	4	49	0.0180322	0.149237	BCCIP	AMP
Golden Retriever	OSA	6	18	3	50	0.0227511	0.149237	ATP2B3	AMP
Golden Retriever	OSA	6	18	3	50	0.0227511	0.149237	GIPR	AMP
Golden Retriever	OSA	5	19	2	51	0.0274659	0.149237	NARS1	AMP
Golden Retriever	OSA	5	19	2	51	0.0274659	0.149237	GDF9	AMP
Golden Retriever	OSA	5	19	2	51	0.0274659	0.149237	UQCRQ	AMP
Golden Retriever	OSA	5	19	2	51	0.0274659	0.149237	GHSR	AMP
Golden Retriever	OSA	5	19	2	51	0.0274659	0.149237	APP	AMP
Golden Retriever	OSA	5	19	2	51	0.0274659	0.149237	TAF7L	AMP
Golden Retriever	OSA	5	19	2	51	0.0274659	0.149237	KCMF1	AMP
Golden Retriever	OSA	5	19	2	51	0.0274659	0.149237	HS1BP3	AMP
Golden Retriever	OSA	5	19	2	51	0.0274659	0.149237	SLC1A7	AMP
Golden Retriever	OSA	5	19	2	51	0.0274659	0.149237	HADH	AMP
Golden Retriever	OSA	5	19	2	51	0.0274659	0.149237	CREB5	AMP
Golden Retriever	OSA	3	21	0	53	0.0276692	0.149237	WDFY2	AMP
Golden Retriever	OSA	3	21	0	53	0.0276692	0.149237	HEATR5B	AMP
Golden Retriever	OSA	3	21	0	53	0.0276692	0.149237	KIF5B	AMP
Golden Retriever	OSA	3	21	0	53	0.0276692	0.149237	MYCBP2	AMP
Golden Retriever	OSA	3	21	0	53	0.0276692	0.149237	ENOX2	AMP
Golden Retriever	OSA	3	21	0	53	0.0276692	0.149237	KIF24	AMP
Golden Retriever	OSA	3	21	0	53	0.0276692	0.149237	WDFY3	AMP
Golden Retriever	OSA	3	21	0	53	0.0276692	0.149237	CYP2E1	AMP
Golden Retriever	OSA	3	21	0	53	0.0276692	0.149237	HIPK2	AMP
Golden Retriever	OSA	3	21	0	53	0.0276692	0.149237	ZZEF1	AMP
Golden Retriever	OSA	3	21	0	53	0.0276692	0.149237	IL13RA1	AMP
Golden Retriever	OSA	3	21	0	53	0.0276692	0.149237	DOCK9	AMP
Golden Retriever	OSA	3	21	0	53	0.0276692	0.149237	GRIN3A	AMP
Golden Retriever	OSA	3	21	0	53	0.0276692	0.149237	NFATC3	AMP
Golden Retriever	OSA	3	21	0	53	0.0276692	0.149237	ARHGEF33	AMP
Golden Retriever	OSA	3	21	0	53	0.0276692	0.149237	BLOC1S4	AMP
Golden Retriever	OSA	3	21	0	53	0.0276692	0.149237	CCDC88C	AMP
Golden Retriever	OSA	3	21	0	53	0.0276692	0.149237	CDKN1A	AMP
Golden Retriever	OSA	3	21	0	53	0.0276692	0.149237	JAZF1	AMP
Golden Retriever	OSA	3	21	0	53	0.0276692	0.149237	PUM1	AMP
Golden Retriever	OSA	3	21	0	53	0.0276692	0.149237	MAP3K13	AMP
Golden Retriever	OSA	3	21	0	53	0.0276692	0.149237	PCDHA13	AMP
Golden Retriever	OSA	3	21	0	53	0.0276692	0.149237	SUPT16H	AMP
Golden Retriever	OSA	3	21	0	53	0.0276692	0.149237	RSRC2	AMP
Golden Retriever	OSA	3	21	0	53	0.0276692	0.149237	DENND2C	AMP
Golden Retriever	OSA	3	21	0	53	0.0276692	0.149237	DNAJC13	AMP
Golden Retriever	OSA	3	21	0	53	0.0276692	0.149237	MAP4K3	AMP
Golden Retriever	OSA	3	21	0	53	0.0276692	0.149237	TCF25	AMP
Golden Retriever	OSA	3	21	0	53	0.0276692	0.149237	NOL10	AMP
Golden Retriever	OSA	3	21	0	53	0.0276692	0.149237	NID2	AMP
Golden Retriever	OSA	3	21	0	53	0.0276692	0.149237	CEMIP2	AMP
Golden Retriever	OSA	3	21	0	53	0.0276692	0.149237	ENPP5	AMP
Golden Retriever	OSA	3	21	0	53	0.0276692	0.149237	FGD5	AMP
Golden Retriever	OSA	3	21	0	53	0.0276692	0.149237	GLS2	AMP
Golden Retriever	OSA	3	21	0	53	0.0276692	0.149237	LBP	AMP
Golden Retriever	OSA	3	21	0	53	0.0276692	0.149237	RERE	AMP
Golden Retriever	OSA	3	21	0	53	0.0276692	0.149237	SETD5	AMP
Golden Retriever	OSA	3	21	0	53	0.0276692	0.149237	SLC52A3	AMP
Golden Retriever	OSA	3	21	0	53	0.0276692	0.149237	IGF2BP3	AMP
Golden Retriever	OSA	3	21	0	53	0.0276692	0.149237	KNTC1	AMP
Golden Retriever	OSA	3	21	0	53	0.0276692	0.149237	ASF1A	AMP
Golden Retriever	OSA	3	21	0	53	0.0276692	0.149237	GLRX3	AMP
Golden Retriever	OSA	3	21	0	53	0.0276692	0.149237	KLHL4	AMP
Golden Retriever	OSA	3	21	0	53	0.0276692	0.149237	OPTN	AMP
Golden Retriever	OSA	3	21	0	53	0.0276692	0.149237	RB1	AMP
Golden Retriever	OSA	3	21	0	53	0.0276692	0.149237	UHRF1BP1	AMP
Golden Retriever	OSA	3	21	0	53	0.0276692	0.149237	BCAS1	AMP
Golden Retriever	OSA	3	21	0	53	0.0276692	0.149237	FRRS1	AMP
Golden Retriever	OSA	3	21	0	53	0.0276692	0.149237	PSMA6	AMP
Golden Retriever	OSA	3	21	0	53	0.0276692	0.149237	MICU1	AMP
Golden Retriever	OSA	3	21	0	53	0.0276692	0.149237	PCDHGC3	AMP
Golden Retriever	OSA	3	21	0	53	0.0276692	0.149237	SCARB2	AMP
Golden Retriever	OSA	3	21	0	53	0.0276692	0.149237	CLASP1	AMP
Golden Retriever	OSA	3	21	0	53	0.0276692	0.149237	SPECC1	AMP
Golden Retriever	OSA	3	21	0	53	0.0276692	0.149237	IQCF2	AMP
Golden Retriever	OSA	3	21	0	53	0.0276692	0.149237	CACNB2	AMP
Golden Retriever	OSA	3	21	0	53	0.0276692	0.149237	CHRDL1	AMP
Golden Retriever	OSA	3	21	0	53	0.0276692	0.149237	DSN1	AMP
Golden Retriever	OSA	3	21	0	53	0.0276692	0.149237	RAD51	AMP
Golden Retriever	OSA	3	21	0	53	0.0276692	0.149237	RPH3A	AMP
Golden Retriever	OSA	3	21	0	53	0.0276692	0.149237	SEPHS1	AMP
Golden Retriever	OSA	3	21	0	53	0.0276692	0.149237	NOD1	AMP
Golden Retriever	OSA	3	21	0	53	0.0276692	0.149237	MAOB	AMP
Golden Retriever	OSA	4	20	1	52	0.0306553	0.149237	DIP2C	AMP
Golden Retriever	OSA	4	20	1	52	0.0306553	0.149237	MMACHC	AMP
Golden Retriever	OSA	4	20	1	52	0.0306553	0.149237	SLC25A27	AMP
Golden Retriever	OSA	4	20	1	52	0.0306553	0.149237	ADAM17	AMP
Golden Retriever	OSA	4	20	1	52	0.0306553	0.149237	ATRN	AMP
Golden Retriever	OSA	4	20	1	52	0.0306553	0.149237	CLDN10	AMP
Golden Retriever	OSA	4	20	1	52	0.0306553	0.149237	PCCB	AMP
Golden Retriever	OSA	4	20	1	52	0.0306553	0.149237	TUBGCP2	AMP
Golden Retriever	OSA	4	20	1	52	0.0306553	0.149237	SPG7	AMP
Golden Retriever	OSA	4	20	1	52	0.0306553	0.149237	UBA6	AMP
Golden Retriever	OSA	4	20	1	52	0.0306553	0.149237	CHM	AMP
Golden Retriever	OSA	4	20	1	52	0.0306553	0.149237	FTSJ1	AMP
Golden Retriever	OSA	4	20	1	52	0.0306553	0.149237	LRP2	AMP
Golden Retriever	OSA	4	20	1	52	0.0306553	0.149237	ATF6	AMP
Golden Retriever	OSA	4	20	1	52	0.0306553	0.149237	CHD6	AMP
Golden Retriever	OSA	4	20	1	52	0.0306553	0.149237	MEP1A	AMP
Golden Retriever	OSA	4	20	1	52	0.0306553	0.149237	TRRAP	AMP
Golden Retriever	OSA	4	20	1	52	0.0306553	0.149237	TLE4	AMP
Golden Retriever	OSA	4	20	1	52	0.0306553	0.149237	ELMO1	AMP
Golden Retriever	OSA	4	20	1	52	0.0306553	0.149237	PRXL2C	AMP
Golden Retriever	OSA	4	20	1	52	0.0306553	0.149237	MYO7A	AMP
Golden Retriever	OSA	4	20	1	52	0.0306553	0.149237	DIMT1	AMP
Golden Retriever	OSA	4	20	1	52	0.0306553	0.149237	HNRNPUL1	AMP
Golden Retriever	OSA	4	20	1	52	0.0306553	0.149237	SH3RF2	AMP
Golden Retriever	OSA	4	20	1	52	0.0306553	0.149237	PRDX1	AMP
Golden Retriever	OSA	4	20	1	52	0.0306553	0.149237	DKC1	AMP
Golden Retriever	OSA	4	20	1	52	0.0306553	0.149237	SLC36A2	AMP
Golden Retriever	OSA	4	20	1	52	0.0306553	0.149237	OTULIN	AMP
Golden Retriever	OSA	4	20	1	52	0.0306553	0.149237	NRK	AMP
Golden Retriever	OSA	7	17	5	48	0.0337977	0.163269	GTPBP2	AMP
Golden Retriever	OSA	6	18	4	49	0.0443081	0.175922	KCNQ4	AMP
Golden Retriever	OSA	6	18	4	49	0.0443081	0.175922	KIF21B	AMP
Golden Retriever	OSA	5	19	3	50	0.0570405	0.175922	NEB	AMP
Golden Retriever	OSA	5	19	3	50	0.0570405	0.175922	GPR88	AMP
Golden Retriever	OSA	5	19	3	50	0.0570405	0.175922	ADCY2	AMP
Golden Retriever	OSA	5	19	3	50	0.0570405	0.175922	ZNF318	AMP
Golden Retriever	OSA	5	19	3	50	0.0570405	0.175922	MANEAL	AMP
Golden Retriever	OSA	4	20	2	51	0.0718278	0.175922	FRMD4B	AMP
Golden Retriever	OSA	4	20	2	51	0.0718278	0.175922	OTOGL	AMP
Golden Retriever	OSA	4	20	2	51	0.0718278	0.175922	BMX	AMP
Golden Retriever	OSA	4	20	2	51	0.0718278	0.175922	PAPPA	AMP
Golden Retriever	OSA	4	20	2	51	0.0718278	0.175922	GUCY1B1	AMP
Golden Retriever	OSA	4	20	2	51	0.0718278	0.175922	MEX3B	AMP
Golden Retriever	OSA	4	20	2	51	0.0718278	0.175922	P3H1	AMP
Golden Retriever	OSA	4	20	2	51	0.0718278	0.175922	PACSIN1	AMP
Golden Retriever	OSA	4	20	2	51	0.0718278	0.175922	RHPN2	AMP
Golden Retriever	OSA	4	20	2	51	0.0718278	0.175922	NEU1	AMP
Golden Retriever	OSA	4	20	2	51	0.0718278	0.175922	NUP85	AMP
Golden Retriever	OSA	4	20	2	51	0.0718278	0.175922	PIK3AP1	AMP
Golden Retriever	OSA	4	20	2	51	0.0718278	0.175922	ADGRG4	AMP
Golden Retriever	OSA	4	20	2	51	0.0718278	0.175922	CUL9	AMP
Golden Retriever	OSA	4	20	2	51	0.0718278	0.175922	QRICH2	AMP
Golden Retriever	OSA	4	20	2	51	0.0718278	0.175922	TTBK1	AMP
Golden Retriever	OSA	4	20	2	51	0.0718278	0.175922	SECISBP2	AMP
Golden Retriever	OSA	4	20	2	51	0.0718278	0.175922	DUSP21	AMP
Golden Retriever	OSA	4	20	2	51	0.0718278	0.175922	C24H20orf96	AMP
Golden Retriever	OSA	4	20	2	51	0.0718278	0.175922	CLPTM1L	AMP
Golden Retriever	OSA	4	20	2	51	0.0718278	0.175922	GTF3C1	AMP
Golden Retriever	OSA	4	20	2	51	0.0718278	0.175922	ANKRD33B	AMP
Golden Retriever	OSA	4	20	2	51	0.0718278	0.175922	ZNF827	AMP
Golden Retriever	OSA	4	20	2	51	0.0718278	0.175922	GUCY2D	AMP
Golden Retriever	OSA	4	20	2	51	0.0718278	0.175922	CCDC155	AMP
Golden Retriever	OSA	4	20	2	51	0.0718278	0.175922	GAB3	AMP
Golden Retriever	OSA	4	20	2	51	0.0718278	0.175922	GRM4	AMP
Golden Retriever	OSA	4	20	2	51	0.0718278	0.175922	POR	AMP
Golden Retriever	OSA	4	20	2	51	0.0718278	0.175922	USP11	AMP
Golden Retriever	OSA	4	20	2	51	0.0718278	0.175922	CNRIP1	AMP
Golden Retriever	OSA	4	20	2	51	0.0718278	0.175922	COA7	AMP
Golden Retriever	OSA	4	20	2	51	0.0718278	0.175922	ITGAL	AMP
Golden Retriever	OSA	4	20	2	51	0.0718278	0.175922	MYBL2	AMP
Golden Retriever	OSA	4	20	2	51	0.0718278	0.175922	SNAP47	AMP
Golden Retriever	OSA	4	20	2	51	0.0718278	0.175922	TGM2	AMP
Golden Retriever	OSA	4	20	2	51	0.0718278	0.175922	TMEM63C	AMP
Golden Retriever	OSA	4	20	2	51	0.0718278	0.175922	ADRB3	AMP
Golden Retriever	OSA	4	20	2	51	0.0718278	0.175922	AFF2	AMP
Golden Retriever	OSA	4	20	2	51	0.0718278	0.175922	DIPK2B	AMP
Golden Retriever	OSA	6	18	5	48	0.0758391	0.175922	GUCA1A	AMP
Golden Retriever	OSA	6	18	5	48	0.0758391	0.175922	CAPN11	AMP
Golden Retriever	OSA	6	18	5	48	0.0758391	0.175922	AARS2	AMP
Golden Retriever	OSA	6	18	5	48	0.0758391	0.175922	GLYR1	AMP
Golden Retriever	OSA	3	21	1	52	0.0871205	0.175922	ECPAS	AMP
Golden Retriever	OSA	3	21	1	52	0.0871205	0.175922	AGMAT	AMP
Golden Retriever	OSA	3	21	1	52	0.0871205	0.175922	JAKMIP1	AMP
Golden Retriever	OSA	3	21	1	52	0.0871205	0.175922	KBTBD6	AMP
Golden Retriever	OSA	3	21	1	52	0.0871205	0.175922	EIF4G3	AMP
Golden Retriever	OSA	3	21	1	52	0.0871205	0.175922	RIMS2	AMP
Golden Retriever	OSA	3	21	1	52	0.0871205	0.175922	UNC80	AMP
Golden Retriever	OSA	3	21	1	52	0.0871205	0.175922	COL24A1	AMP
Golden Retriever	OSA	3	21	1	52	0.0871205	0.175922	HRG	AMP
Golden Retriever	OSA	3	21	1	52	0.0871205	0.175922	ATP6V1D	AMP
Golden Retriever	OSA	3	21	1	52	0.0871205	0.175922	CSE1L	AMP
Golden Retriever	OSA	3	21	1	52	0.0871205	0.175922	KHDRBS2	AMP
Golden Retriever	OSA	3	21	1	52	0.0871205	0.175922	LUC7L3	AMP
Golden Retriever	OSA	3	21	1	52	0.0871205	0.175922	MED12L	AMP
Golden Retriever	OSA	3	21	1	52	0.0871205	0.175922	NAA25	AMP
Golden Retriever	OSA	3	21	1	52	0.0871205	0.175922	CPLANE1	AMP
Golden Retriever	OSA	3	21	1	52	0.0871205	0.175922	TCF4	AMP
Golden Retriever	OSA	3	21	1	52	0.0871205	0.175922	TENM1	AMP
Golden Retriever	OSA	3	21	1	52	0.0871205	0.175922	GRIN1	AMP
Golden Retriever	OSA	3	21	1	52	0.0871205	0.175922	HECTD4	AMP
Golden Retriever	OSA	3	21	1	52	0.0871205	0.175922	IPPK	AMP
Golden Retriever	OSA	3	21	1	52	0.0871205	0.175922	NCAPG2	AMP
Golden Retriever	OSA	3	21	1	52	0.0871205	0.175922	PTPN14	AMP
Golden Retriever	OSA	3	21	1	52	0.0871205	0.175922	ALYREF	AMP
Golden Retriever	OSA	3	21	1	52	0.0871205	0.175922	ANAPC11	AMP
Golden Retriever	OSA	3	21	1	52	0.0871205	0.175922	C5	AMP
Golden Retriever	OSA	3	21	1	52	0.0871205	0.175922	KCTD13	AMP
Golden Retriever	OSA	3	21	1	52	0.0871205	0.175922	LETMD1	AMP
Golden Retriever	OSA	3	21	1	52	0.0871205	0.175922	LMX1B	AMP
Golden Retriever	OSA	3	21	1	52	0.0871205	0.175922	MICAL2	AMP
Golden Retriever	OSA	3	21	1	52	0.0871205	0.175922	NPBWR1	AMP
Golden Retriever	OSA	3	21	1	52	0.0871205	0.175922	PRDX6	AMP
Golden Retriever	OSA	3	21	1	52	0.0871205	0.175922	RPRD1A	AMP
Golden Retriever	OSA	3	21	1	52	0.0871205	0.175922	SFRP4	AMP
Golden Retriever	OSA	3	21	1	52	0.0871205	0.175922	SLC12A2	AMP
Golden Retriever	OSA	3	21	1	52	0.0871205	0.175922	TACR3	AMP
Golden Retriever	OSA	3	21	1	52	0.0871205	0.175922	ENPP2	AMP
Golden Retriever	OSA	3	21	1	52	0.0871205	0.175922	C31H21orf91	AMP
Golden Retriever	OSA	3	21	1	52	0.0871205	0.175922	FANCA	AMP
Golden Retriever	OSA	3	21	1	52	0.0871205	0.175922	MGAM	AMP
Golden Retriever	OSA	3	21	1	52	0.0871205	0.175922	C2CD2	AMP
Golden Retriever	OSA	3	21	1	52	0.0871205	0.175922	COL4A5	AMP
Golden Retriever	OSA	3	21	1	52	0.0871205	0.175922	ADAM22	AMP
Golden Retriever	OSA	3	21	1	52	0.0871205	0.175922	ITGB8	AMP
Golden Retriever	OSA	3	21	1	52	0.0871205	0.175922	NRDE2	AMP
Golden Retriever	OSA	3	21	1	52	0.0871205	0.175922	PLCG2	AMP
Golden Retriever	OSA	3	21	1	52	0.0871205	0.175922	RILPL2	AMP
Golden Retriever	OSA	3	21	1	52	0.0871205	0.175922	ADAMTS19	AMP
Golden Retriever	OSA	3	21	1	52	0.0871205	0.175922	BRWD3	AMP
Golden Retriever	OSA	3	21	1	52	0.0871205	0.175922	DAB2	AMP
Golden Retriever	OSA	3	21	1	52	0.0871205	0.175922	PRTG	AMP
Golden Retriever	OSA	3	21	1	52	0.0871205	0.175922	TFAM	AMP
Golden Retriever	OSA	3	21	1	52	0.0871205	0.175922	UNC5C	AMP
Golden Retriever	OSA	3	21	1	52	0.0871205	0.175922	MAT2A	AMP
Golden Retriever	OSA	3	21	1	52	0.0871205	0.175922	ARHGAP10	AMP
Golden Retriever	OSA	3	21	1	52	0.0871205	0.175922	BPIFB2	AMP
Golden Retriever	OSA	3	21	1	52	0.0871205	0.175922	CIT	AMP
Golden Retriever	OSA	3	21	1	52	0.0871205	0.175922	CLASP2	AMP
Golden Retriever	OSA	3	21	1	52	0.0871205	0.175922	CPED1	AMP
Golden Retriever	OSA	3	21	1	52	0.0871205	0.175922	ENTPD6	AMP
Golden Retriever	OSA	3	21	1	52	0.0871205	0.175922	GNL3L	AMP
Golden Retriever	OSA	3	21	1	52	0.0871205	0.175922	KANK1	AMP
Golden Retriever	OSA	3	21	1	52	0.0871205	0.175922	PLA2G7	AMP
Golden Retriever	OSA	3	21	1	52	0.0871205	0.175922	PMS2	AMP
Golden Retriever	OSA	3	21	1	52	0.0871205	0.175922	RPN2	AMP
Golden Retriever	OSA	3	21	1	52	0.0871205	0.175922	SEL1L2	AMP
Golden Retriever	OSA	3	21	1	52	0.0871205	0.175922	TDRD6	AMP
Golden Retriever	OSA	3	21	1	52	0.0871205	0.175922	DDX50	AMP
Golden Retriever	OSA	3	21	1	52	0.0871205	0.175922	NAV2	AMP
Golden Retriever	OSA	3	21	1	52	0.0871205	0.175922	PHLPP2	AMP
Golden Retriever	OSA	3	21	1	52	0.0871205	0.175922	PHYH	AMP
Golden Retriever	OSA	3	21	1	52	0.0871205	0.175922	PATJ	AMP
Golden Retriever	OSA	3	21	1	52	0.0871205	0.175922	REN	AMP
Golden Retriever	OSA	3	21	1	52	0.0871205	0.175922	SATB2	AMP
Golden Retriever	OSA	3	21	1	52	0.0871205	0.175922	EML6	AMP
Golden Retriever	OSA	3	21	1	52	0.0871205	0.175922	MYBL1	AMP
Golden Retriever	OSA	3	21	1	52	0.0871205	0.175922	GPR137C	AMP
Golden Retriever	OSA	3	21	1	52	0.0871205	0.175922	NDEL1	AMP
Golden Retriever	OSA	3	21	1	52	0.0871205	0.175922	PDPR	AMP
Golden Retriever	OSA	3	21	1	52	0.0871205	0.175922	WDR59	AMP
Golden Retriever	OSA	3	21	1	52	0.0871205	0.175922	BRK1	AMP
Golden Retriever	OSA	3	21	1	52	0.0871205	0.175922	CGRRF1	AMP
Golden Retriever	OSA	3	21	1	52	0.0871205	0.175922	DSCC1	AMP
Golden Retriever	OSA	3	21	1	52	0.0871205	0.175922	PIP4K2A	AMP
Golden Retriever	OSA	3	21	1	52	0.0871205	0.175922	SENP2	AMP
Golden Retriever	OSA	3	21	1	52	0.0871205	0.175922	SLC49A4	AMP
Golden Retriever	OSA	3	21	1	52	0.0871205	0.175922	SRSF10	AMP
Golden Retriever	OSA	3	21	1	52	0.0871205	0.175922	TMEM209	AMP
Golden Retriever	OSA	3	21	1	52	0.0871205	0.175922	SEMA5A	AMP
Golden Retriever	OSA	3	21	1	52	0.0871205	0.175922	HIC1	AMP
Golden Retriever	OSA	3	21	1	52	0.0871205	0.175922	LGALS9	AMP
Golden Retriever	OSA	3	21	1	52	0.0871205	0.175922	TNS3	AMP
Golden Retriever	OSA	3	21	1	52	0.0871205	0.175922	NUP155	AMP
Golden Retriever	OSA	3	21	1	52	0.0871205	0.175922	CHMP1A	AMP
Golden Retriever	OSA	3	21	1	52	0.0871205	0.175922	ANKRD27	AMP
Golden Retriever	OSA	3	21	1	52	0.0871205	0.175922	ARHGEF11	AMP
Golden Retriever	OSA	3	21	1	52	0.0871205	0.175922	CCR6	AMP
Golden Retriever	OSA	3	21	1	52	0.0871205	0.175922	DENND2A	AMP
Golden Retriever	OSA	3	21	1	52	0.0871205	0.175922	FBLL1	AMP
Golden Retriever	OSA	3	21	1	52	0.0871205	0.175922	FPR2	AMP
Golden Retriever	OSA	3	21	1	52	0.0871205	0.175922	GABRQ	AMP
Golden Retriever	OSA	3	21	1	52	0.0871205	0.175922	MYO19	AMP
Golden Retriever	OSA	3	21	1	52	0.0871205	0.175922	PDZK1IP1	AMP
Golden Retriever	OSA	3	21	1	52	0.0871205	0.175922	RAD52	AMP
Golden Retriever	OSA	3	21	1	52	0.0871205	0.175922	HTATSF1	AMP
Golden Retriever	OSA	3	21	1	52	0.0871205	0.175922	MAP7D3	AMP
Golden Retriever	OSA	3	21	1	52	0.0871205	0.175922	ZNF771	AMP
Golden Retriever	OSA	3	21	1	52	0.0871205	0.175922	ADGRE2	AMP
Golden Retriever	OSA	3	21	1	52	0.0871205	0.175922	GPR50	AMP
Golden Retriever	OSA	3	21	1	52	0.0871205	0.175922	PLA2G10	AMP
Golden Retriever	OSA	3	21	1	52	0.0871205	0.175922	SPAG16	AMP
Golden Retriever	OSA	3	21	1	52	0.0871205	0.175922	STPG2	AMP
Golden Retriever	OSA	3	21	1	52	0.0871205	0.175922	ACO1	AMP
Golden Retriever	OSA	3	21	1	52	0.0871205	0.175922	B4GALT6	AMP
Golden Retriever	OSA	3	21	1	52	0.0871205	0.175922	CDH12	AMP
Golden Retriever	OSA	3	21	1	52	0.0871205	0.175922	CERS6	AMP
Golden Retriever	OSA	3	21	1	52	0.0871205	0.175922	CXHXorf56	AMP
Golden Retriever	OSA	3	21	1	52	0.0871205	0.175922	LPIN3	AMP
Golden Retriever	OSA	3	21	1	52	0.0871205	0.175922	PORCN	AMP
Golden Retriever	OSA	3	21	1	52	0.0871205	0.175922	SASH3	AMP
Golden Retriever	OSA	3	21	1	52	0.0871205	0.175922	SLC35F4	AMP
Golden Retriever	OSA	3	21	1	52	0.0871205	0.175922	SRPX2	AMP
Golden Retriever	OSA	3	21	1	52	0.0871205	0.175922	TMC1	AMP
Golden Retriever	OSA	3	21	1	52	0.0871205	0.175922	TSPYL2	AMP
Golden Retriever	OSA	3	21	1	52	0.0871205	0.175922	UTP20	AMP
Golden Retriever	OSA	3	21	1	52	0.0871205	0.175922	ZC3H15	AMP
Golden Retriever	OSA	3	21	1	52	0.0871205	0.175922	ZDHHC9	AMP
Golden Retriever	OSA	3	21	1	52	0.0871205	0.175922	HTR2C	AMP
Golden Retriever	OSA	3	21	1	52	0.0871205	0.175922	MORC4	AMP
Golden Retriever	OSA	3	21	1	52	0.0871205	0.175922	TRIM58	AMP
Golden Retriever	OSA	3	21	1	52	0.0871205	0.175922	IGSF9B	AMP
Golden Retriever	OSA	5	19	4	49	0.0999023	0.196673	LRP8	AMP
Golden Retriever	OSA	5	19	4	49	0.0999023	0.196673	ABCA5	AMP
Golden Retriever	OSA	5	19	4	49	0.0999023	0.196673	DMBT1	AMP
Golden Retriever	OSA	5	19	4	49	0.0999023	0.196673	FNDC1	AMP
Golden Retriever	OSA	5	19	4	49	0.0999023	0.196673	POLH	AMP
Golden Retriever	OSA	5	19	4	49	0.0999023	0.196673	RPS6KA5	AMP
Golden Retriever	OSA	5	19	4	49	0.0999023	0.196673	CSTF2	AMP
Golden Retriever	OSA	5	19	4	49	0.0999023	0.196673	GABRE	AMP
Golden Retriever	OSA	6	18	6	47	0.117881	0.228122	TMEM63B	AMP
Golden Retriever	OSA	7	17	8	45	0.129416	0.228122	UBR2	AMP
Golden Retriever	OSA	4	20	3	50	0.130977	0.228122	ADCY8	AMP
Golden Retriever	OSA	4	20	3	50	0.130977	0.228122	DIP2A	AMP
Golden Retriever	OSA	4	20	3	50	0.130977	0.228122	LAMA4	AMP
Golden Retriever	OSA	4	20	3	50	0.130977	0.228122	MYH8	AMP
Golden Retriever	OSA	4	20	3	50	0.130977	0.228122	SUPT3H	AMP
Golden Retriever	OSA	4	20	3	50	0.130977	0.228122	DNAH5	AMP
Golden Retriever	OSA	4	20	3	50	0.130977	0.228122	RTF2	AMP
Golden Retriever	OSA	4	20	3	50	0.130977	0.228122	TRAPPC9	AMP
Golden Retriever	OSA	4	20	3	50	0.130977	0.228122	ARPC5	AMP
Golden Retriever	OSA	4	20	3	50	0.130977	0.228122	LRRC1	AMP
Golden Retriever	OSA	4	20	3	50	0.130977	0.228122	MATN2	AMP
Golden Retriever	OSA	4	20	3	50	0.130977	0.228122	EFCAB8	AMP
Golden Retriever	OSA	4	20	3	50	0.130977	0.228122	PTPRZ1	AMP
Golden Retriever	OSA	4	20	3	50	0.130977	0.228122	BICRAL	AMP
Golden Retriever	OSA	4	20	3	50	0.130977	0.228122	KLC4	AMP
Golden Retriever	OSA	4	20	3	50	0.130977	0.228122	MRPS18A	AMP
Golden Retriever	OSA	4	20	3	50	0.130977	0.228122	TAF8	AMP
Golden Retriever	OSA	4	20	3	50	0.130977	0.228122	XPO5	AMP
Golden Retriever	OSA	4	20	3	50	0.130977	0.228122	CLIC5	AMP
Golden Retriever	OSA	4	20	3	50	0.130977	0.228122	FRS3	AMP
Golden Retriever	OSA	4	20	3	50	0.130977	0.228122	UBE4B	AMP
Golden Retriever	OSA	4	20	3	50	0.130977	0.228122	SEC31A	AMP
Golden Retriever	OSA	4	20	3	50	0.130977	0.228122	AOAH	AMP
Golden Retriever	OSA	4	20	3	50	0.130977	0.228122	WDR48	AMP
Golden Retriever	OSA	4	20	3	50	0.130977	0.228122	CASK	AMP
Golden Retriever	OSA	4	20	3	50	0.130977	0.228122	CNNM3	AMP
Golden Retriever	OSA	4	20	3	50	0.130977	0.228122	KANK2	AMP
Golden Retriever	OSA	4	20	3	50	0.130977	0.228122	ACTN1	AMP
Golden Retriever	OSA	4	20	3	50	0.130977	0.228122	DLG5	AMP
Golden Retriever	OSA	4	20	3	50	0.130977	0.228122	TRIO	AMP
Golden Retriever	OSA	5	19	5	48	0.155497	0.228122	FOPNL	AMP
Golden Retriever	OSA	5	19	5	48	0.155497	0.228122	CLDN11	AMP
Golden Retriever	OSA	3	21	2	51	0.171818	0.228122	ATP1A2	AMP
Golden Retriever	OSA	3	21	2	51	0.171818	0.228122	GPN2	AMP
Golden Retriever	OSA	3	21	2	51	0.171818	0.228122	RYR1	AMP
Golden Retriever	OSA	3	21	2	51	0.171818	0.228122	MACF1	AMP
Golden Retriever	OSA	3	21	2	51	0.171818	0.228122	MYO5A	AMP
Golden Retriever	OSA	3	21	2	51	0.171818	0.228122	PRPF38A	AMP
Golden Retriever	OSA	3	21	2	51	0.171818	0.228122	EIF2AK4	AMP
Golden Retriever	OSA	3	21	2	51	0.171818	0.228122	FBN1	AMP
Golden Retriever	OSA	3	21	2	51	0.171818	0.228122	ATL1	AMP
Golden Retriever	OSA	3	21	2	51	0.171818	0.228122	ERGIC1	AMP
Golden Retriever	OSA	3	21	2	51	0.171818	0.228122	GPHN	AMP
Golden Retriever	OSA	3	21	2	51	0.171818	0.228122	KCNH7	AMP
Golden Retriever	OSA	3	21	2	51	0.171818	0.228122	LAMA1	AMP
Golden Retriever	OSA	3	21	2	51	0.171818	0.228122	LRGUK	AMP
Golden Retriever	OSA	3	21	2	51	0.171818	0.228122	MAST2	AMP
Golden Retriever	OSA	3	21	2	51	0.171818	0.228122	PKHD1	AMP
Golden Retriever	OSA	3	21	2	51	0.171818	0.228122	TRPC1	AMP
Golden Retriever	OSA	3	21	2	51	0.171818	0.228122	ATP2A2	AMP
Golden Retriever	OSA	3	21	2	51	0.171818	0.228122	CAST	AMP
Golden Retriever	OSA	3	21	2	51	0.171818	0.228122	ATP11A	AMP
Golden Retriever	OSA	3	21	2	51	0.171818	0.228122	CACHD1	AMP
Golden Retriever	OSA	3	21	2	51	0.171818	0.228122	GINS2	AMP
Golden Retriever	OSA	3	21	2	51	0.171818	0.228122	MRPS5	AMP
Golden Retriever	OSA	3	21	2	51	0.171818	0.228122	PTPRA	AMP
Golden Retriever	OSA	3	21	2	51	0.171818	0.228122	TLN2	AMP
Golden Retriever	OSA	3	21	2	51	0.171818	0.228122	CDHR1	AMP
Golden Retriever	OSA	3	21	2	51	0.171818	0.228122	CRYAA	AMP
Golden Retriever	OSA	3	21	2	51	0.171818	0.228122	DNAJC11	AMP
Golden Retriever	OSA	3	21	2	51	0.171818	0.228122	FARP2	AMP
Golden Retriever	OSA	3	21	2	51	0.171818	0.228122	PRLHR	AMP
Golden Retriever	OSA	3	21	2	51	0.171818	0.228122	TUBGCP5	AMP
Golden Retriever	OSA	3	21	2	51	0.171818	0.228122	BCAN	AMP
Golden Retriever	OSA	3	21	2	51	0.171818	0.228122	DNAH17	AMP
Golden Retriever	OSA	3	21	2	51	0.171818	0.228122	EBF3	AMP
Golden Retriever	OSA	3	21	2	51	0.171818	0.228122	EBI3	AMP
Golden Retriever	OSA	3	21	2	51	0.171818	0.228122	GLS	AMP
Golden Retriever	OSA	3	21	2	51	0.171818	0.228122	HAND1	AMP
Golden Retriever	OSA	3	21	2	51	0.171818	0.228122	IGSF8	AMP
Golden Retriever	OSA	3	21	2	51	0.171818	0.228122	JPH1	AMP
Golden Retriever	OSA	3	21	2	51	0.171818	0.228122	KANK4	AMP
Golden Retriever	OSA	3	21	2	51	0.171818	0.228122	NTM	AMP
Golden Retriever	OSA	3	21	2	51	0.171818	0.228122	PRDM16	AMP
Golden Retriever	OSA	3	21	2	51	0.171818	0.228122	SPATA18	AMP
Golden Retriever	OSA	3	21	2	51	0.171818	0.228122	TMEM129	AMP
Golden Retriever	OSA	3	21	2	51	0.171818	0.228122	ZCCHC14	AMP
Golden Retriever	OSA	3	21	2	51	0.171818	0.228122	FNDC3B	AMP
Golden Retriever	OSA	3	21	2	51	0.171818	0.228122	MRPL39	AMP
Golden Retriever	OSA	3	21	2	51	0.171818	0.228122	ROBO1	AMP
Golden Retriever	OSA	3	21	2	51	0.171818	0.228122	FAM168B	AMP
Golden Retriever	OSA	3	21	2	51	0.171818	0.228122	ASXL1	AMP
Golden Retriever	OSA	3	21	2	51	0.171818	0.228122	HAO2	AMP
Golden Retriever	OSA	3	21	2	51	0.171818	0.228122	CTC1	AMP
Golden Retriever	OSA	3	21	2	51	0.171818	0.228122	DIXDC1	AMP
Golden Retriever	OSA	3	21	2	51	0.171818	0.228122	C2CD5	AMP
Golden Retriever	OSA	3	21	2	51	0.171818	0.228122	DICER1	AMP
Golden Retriever	OSA	3	21	2	51	0.171818	0.228122	GUCY2F	AMP
Golden Retriever	OSA	3	21	2	51	0.171818	0.228122	CRIP3	AMP
Golden Retriever	OSA	3	21	2	51	0.171818	0.228122	DLK2	AMP
Golden Retriever	OSA	3	21	2	51	0.171818	0.228122	DNPH1	AMP
Golden Retriever	OSA	3	21	2	51	0.171818	0.228122	GNMT	AMP
Golden Retriever	OSA	3	21	2	51	0.171818	0.228122	MEA1	AMP
Golden Retriever	OSA	3	21	2	51	0.171818	0.228122	PTK7	AMP
Golden Retriever	OSA	3	21	2	51	0.171818	0.228122	RRP36	AMP
Golden Retriever	OSA	3	21	2	51	0.171818	0.228122	SAP30BP	AMP
Golden Retriever	OSA	3	21	2	51	0.171818	0.228122	YIPF3	AMP
Golden Retriever	OSA	3	21	2	51	0.171818	0.228122	DYSF	AMP
Golden Retriever	OSA	3	21	2	51	0.171818	0.228122	ZFP36L2	AMP
Golden Retriever	OSA	3	21	2	51	0.171818	0.228122	SULF2	AMP
Golden Retriever	OSA	3	21	2	51	0.171818	0.228122	ATP9A	AMP
Golden Retriever	OSA	3	21	2	51	0.171818	0.228122	ATF2	AMP
Golden Retriever	OSA	3	21	2	51	0.171818	0.228122	MROH2A	AMP
Golden Retriever	OSA	3	21	2	51	0.171818	0.228122	NCOA3	AMP
Golden Retriever	OSA	3	21	2	51	0.171818	0.228122	UFM1	AMP
Golden Retriever	OSA	3	21	2	51	0.171818	0.228122	WDR43	AMP
Golden Retriever	OSA	3	21	2	51	0.171818	0.228122	ASAP2	AMP
Golden Retriever	OSA	3	21	2	51	0.171818	0.228122	RUNDC3B	AMP
Golden Retriever	OSA	3	21	2	51	0.171818	0.228122	SLC5A4	AMP
Golden Retriever	OSA	3	21	2	51	0.171818	0.228122	STK31	AMP
Golden Retriever	OSA	3	21	2	51	0.171818	0.228122	UNC79	AMP
Golden Retriever	OSA	3	21	2	51	0.171818	0.228122	SELENOT	AMP
Golden Retriever	OSA	3	21	2	51	0.171818	0.228122	CA12	AMP
Golden Retriever	OSA	3	21	2	51	0.171818	0.228122	MYH9	AMP
Golden Retriever	OSA	3	21	2	51	0.171818	0.228122	CHRNB4	AMP
Golden Retriever	OSA	3	21	2	51	0.171818	0.228122	TMEM54	AMP
Golden Retriever	OSA	3	21	2	51	0.171818	0.228122	GLP1R	AMP
Golden Retriever	OSA	3	21	2	51	0.171818	0.228122	CHRNG	AMP
Golden Retriever	OSA	3	21	2	51	0.171818	0.228122	F5	AMP
Golden Retriever	OSA	3	21	2	51	0.171818	0.228122	OSER1	AMP
Golden Retriever	OSA	3	21	2	51	0.171818	0.228122	OTOG	AMP
Golden Retriever	OSA	3	21	2	51	0.171818	0.228122	SF3B1	AMP
Golden Retriever	OSA	3	21	2	51	0.171818	0.228122	UBIAD1	AMP
Golden Retriever	OSA	3	21	2	51	0.171818	0.228122	EFHC2	AMP
Golden Retriever	OSA	3	21	2	51	0.171818	0.228122	SLC44A3	AMP
Golden Retriever	OSA	3	21	2	51	0.171818	0.228122	ST13	AMP
Golden Retriever	OSA	3	21	2	51	0.171818	0.228122	TDRD9	AMP
Golden Retriever	OSA	3	21	2	51	0.171818	0.228122	TUBGCP4	AMP
Golden Retriever	OSA	3	21	2	51	0.171818	0.228122	GALNT13	AMP
Golden Retriever	OSA	3	21	2	51	0.171818	0.228122	MLC1	AMP
Golden Retriever	OSA	3	21	2	51	0.171818	0.228122	SRSF2	AMP
Golden Retriever	OSA	3	21	2	51	0.171818	0.228122	ACSF3	AMP
Golden Retriever	OSA	3	21	2	51	0.171818	0.228122	ATP10B	AMP
Golden Retriever	OSA	3	21	2	51	0.171818	0.228122	BCAR3	AMP
Golden Retriever	OSA	3	21	2	51	0.171818	0.228122	CCDC97	AMP
Golden Retriever	OSA	3	21	2	51	0.171818	0.228122	DHRSX	AMP
Golden Retriever	OSA	3	21	2	51	0.171818	0.228122	GALNT14	AMP
Golden Retriever	OSA	3	21	2	51	0.171818	0.228122	HEPH	AMP
Golden Retriever	OSA	3	21	2	51	0.171818	0.228122	IQGAP2	AMP
Golden Retriever	OSA	3	21	2	51	0.171818	0.228122	NIPA1	AMP
Golden Retriever	OSA	3	21	2	51	0.171818	0.228122	PTPRN2	AMP
Golden Retriever	OSA	3	21	2	51	0.171818	0.228122	SCARA3	AMP
Golden Retriever	OSA	3	21	2	51	0.171818	0.228122	SLC22A2	AMP
Golden Retriever	OSA	3	21	2	51	0.171818	0.228122	SLC6A1	AMP
Golden Retriever	OSA	3	21	2	51	0.171818	0.228122	SMAP2	AMP
Golden Retriever	OSA	3	21	2	51	0.171818	0.228122	SSH2	AMP
Golden Retriever	OSA	3	21	2	51	0.171818	0.228122	STPG4	AMP
Golden Retriever	OSA	3	21	2	51	0.171818	0.228122	WASF2	AMP
Golden Retriever	OSA	3	21	2	51	0.171818	0.228122	ZNF185	AMP
Golden Retriever	OSA	3	21	2	51	0.171818	0.228122	KCNK15	AMP
Golden Retriever	OSA	3	21	2	51	0.171818	0.228122	PGB2	AMP
Golden Retriever	OSA	3	21	2	51	0.171818	0.228122	CACNA1F	AMP
Golden Retriever	OSA	4	20	4	49	0.204914	0.262624	DNAH8	AMP
Golden Retriever	OSA	4	20	4	49	0.204914	0.262624	TCTE1	AMP
Golden Retriever	OSA	4	20	4	49	0.204914	0.262624	EP300	AMP
Golden Retriever	OSA	4	20	4	49	0.204914	0.262624	TNXB	AMP
Golden Retriever	OSA	4	20	4	49	0.204914	0.262624	CSNK1D	AMP
Golden Retriever	OSA	4	20	4	49	0.204914	0.262624	PLEKHD1	AMP
Golden Retriever	OSA	4	20	4	49	0.204914	0.262624	PDP1	AMP
Golden Retriever	OSA	4	20	4	49	0.204914	0.262624	TIAM1	AMP
Golden Retriever	OSA	4	20	4	49	0.204914	0.262624	FYB1	AMP
Golden Retriever	OSA	4	20	4	49	0.204914	0.262624	ABCC10	AMP
Golden Retriever	OSA	4	20	4	49	0.204914	0.262624	CDC5L	AMP
Golden Retriever	OSA	4	20	4	49	0.204914	0.262624	CNPY3	AMP
Golden Retriever	OSA	4	20	4	49	0.204914	0.262624	VEGFA	AMP
Golden Retriever	OSA	4	20	4	49	0.204914	0.262624	CCDC174	AMP
Golden Retriever	OSA	4	20	4	49	0.204914	0.262624	TMEM131L	AMP
Golden Retriever	OSA	4	20	4	49	0.204914	0.262624	STAB2	AMP
Golden Retriever	OSA	4	20	4	49	0.204914	0.262624	KSR2	AMP
Golden Retriever	OSA	5	19	6	47	0.221878	0.28321	DLX2	AMP
Golden Retriever	OSA	5	19	6	47	0.221878	0.28321	LCMT1	AMP
Golden Retriever	OSA	3	21	3	50	0.271809	0.296347	PSMD12	AMP
Golden Retriever	OSA	3	21	3	50	0.271809	0.296347	HELZ	AMP
Golden Retriever	OSA	3	21	3	50	0.271809	0.296347	C30H15orf41	AMP
Golden Retriever	OSA	3	21	3	50	0.271809	0.296347	DLG1	AMP
Golden Retriever	OSA	3	21	3	50	0.271809	0.296347	DNAH14	AMP
Golden Retriever	OSA	3	21	3	50	0.271809	0.296347	SLC12A8	AMP
Golden Retriever	OSA	3	21	3	50	0.271809	0.296347	ZMYND8	AMP
Golden Retriever	OSA	3	21	3	50	0.271809	0.296347	CALR	AMP
Golden Retriever	OSA	3	21	3	50	0.271809	0.296347	ACAP2	AMP
Golden Retriever	OSA	3	21	3	50	0.271809	0.296347	MID1	AMP
Golden Retriever	OSA	3	21	3	50	0.271809	0.296347	CLOCK	AMP
Golden Retriever	OSA	3	21	3	50	0.271809	0.296347	EYA2	AMP
Golden Retriever	OSA	3	21	3	50	0.271809	0.296347	MAPRE2	AMP
Golden Retriever	OSA	3	21	3	50	0.271809	0.296347	NFASC	AMP
Golden Retriever	OSA	3	21	3	50	0.271809	0.296347	SRSF9	AMP
Golden Retriever	OSA	3	21	3	50	0.271809	0.296347	TBR1	AMP
Golden Retriever	OSA	3	21	3	50	0.271809	0.296347	CHRNA1	AMP
Golden Retriever	OSA	3	21	3	50	0.271809	0.296347	FLNC	AMP
Golden Retriever	OSA	3	21	3	50	0.271809	0.296347	RAB24	AMP
Golden Retriever	OSA	3	21	3	50	0.271809	0.296347	TNIK	AMP
Golden Retriever	OSA	3	21	3	50	0.271809	0.296347	PPP1R2C	AMP
Golden Retriever	OSA	3	21	3	50	0.271809	0.296347	PPP2R5D	AMP
Golden Retriever	OSA	3	21	3	50	0.271809	0.296347	GPCPD1	AMP
Golden Retriever	OSA	3	21	3	50	0.271809	0.296347	KCNIP3	AMP
Golden Retriever	OSA	3	21	3	50	0.271809	0.296347	TRHDE	AMP
Golden Retriever	OSA	3	21	3	50	0.271809	0.296347	ARFGEF2	AMP
Golden Retriever	OSA	3	21	3	50	0.271809	0.296347	C12H6orf132	AMP
Golden Retriever	OSA	3	21	3	50	0.271809	0.296347	GUCA1B	AMP
Golden Retriever	OSA	3	21	3	50	0.271809	0.296347	HSP90AB1	AMP
Golden Retriever	OSA	3	21	3	50	0.271809	0.296347	LRRC73	AMP
Golden Retriever	OSA	3	21	3	50	0.271809	0.296347	MAD2L1BP	AMP
Golden Retriever	OSA	3	21	3	50	0.271809	0.296347	MRPL14	AMP
Golden Retriever	OSA	3	21	3	50	0.271809	0.296347	POLR1C	AMP
Golden Retriever	OSA	3	21	3	50	0.271809	0.296347	PRPH2	AMP
Golden Retriever	OSA	3	21	3	50	0.271809	0.296347	PTCRA	AMP
Golden Retriever	OSA	3	21	3	50	0.271809	0.296347	RSPH9	AMP
Golden Retriever	OSA	3	21	3	50	0.271809	0.296347	SLC35B2	AMP
Golden Retriever	OSA	3	21	3	50	0.271809	0.296347	SPATS1	AMP
Golden Retriever	OSA	3	21	3	50	0.271809	0.296347	SRF	AMP
Golden Retriever	OSA	3	21	3	50	0.271809	0.296347	SSBP2	AMP
Golden Retriever	OSA	3	21	3	50	0.271809	0.296347	TBCC	AMP
Golden Retriever	OSA	3	21	3	50	0.271809	0.296347	TJAP1	AMP
Golden Retriever	OSA	3	21	3	50	0.271809	0.296347	WDR35	AMP
Golden Retriever	OSA	3	21	3	50	0.271809	0.296347	COL22A1	AMP
Golden Retriever	OSA	3	21	3	50	0.271809	0.296347	NBAS	AMP
Golden Retriever	OSA	3	21	3	50	0.271809	0.296347	CWF19L1	AMP
Golden Retriever	OSA	3	21	3	50	0.271809	0.296347	EAPP	AMP
Golden Retriever	OSA	3	21	3	50	0.271809	0.296347	LTBP1	AMP
Golden Retriever	OSA	3	21	3	50	0.271809	0.296347	MAVS	AMP
Golden Retriever	OSA	3	21	3	50	0.271809	0.296347	MDFI	AMP
Golden Retriever	OSA	3	21	3	50	0.271809	0.296347	MED20	AMP
Golden Retriever	OSA	3	21	3	50	0.271809	0.296347	NSFL1C	AMP
Golden Retriever	OSA	3	21	3	50	0.271809	0.296347	TFEB	AMP
Golden Retriever	OSA	3	21	3	50	0.271809	0.296347	TOMM6	AMP
Golden Retriever	OSA	3	21	3	50	0.271809	0.296347	TREM1	AMP
Golden Retriever	OSA	3	21	3	50	0.271809	0.296347	TREML2	AMP
Golden Retriever	OSA	3	21	3	50	0.271809	0.296347	TTC28	AMP
Golden Retriever	OSA	3	21	3	50	0.271809	0.296347	TTLL9	AMP
Golden Retriever	OSA	3	21	3	50	0.271809	0.296347	USP49	AMP
Golden Retriever	OSA	3	21	3	50	0.271809	0.296347	RSU1	AMP
Golden Retriever	OSA	3	21	3	50	0.271809	0.296347	PRDM10	AMP
Golden Retriever	OSA	3	21	3	50	0.271809	0.296347	PSMD4	AMP
Golden Retriever	OSA	3	21	3	50	0.271809	0.296347	ACTR6	AMP
Golden Retriever	OSA	3	21	3	50	0.271809	0.296347	CWH43	AMP
Golden Retriever	OSA	3	21	3	50	0.271809	0.296347	GNL2	AMP
Golden Retriever	OSA	3	21	3	50	0.271809	0.296347	MRPL22	AMP
Golden Retriever	OSA	3	21	3	50	0.271809	0.296347	BRWD1	AMP
Golden Retriever	OSA	3	21	3	50	0.271809	0.296347	BDH1	AMP
Golden Retriever	OSA	3	21	3	50	0.271809	0.296347	FAM83A	AMP
Golden Retriever	OSA	3	21	3	50	0.271809	0.296347	NICN1	AMP
Golden Retriever	OSA	3	21	3	50	0.271809	0.296347	TNNT2	AMP
Golden Retriever	OSA	3	21	3	50	0.271809	0.296347	CLSTN1	AMP
Golden Retriever	OSA	3	21	3	50	0.271809	0.296347	DNAAF5	AMP
Golden Retriever	OSA	3	21	3	50	0.271809	0.296347	FAXDC2	AMP
Golden Retriever	OSA	3	21	3	50	0.271809	0.296347	FOXK1	AMP
Golden Retriever	OSA	3	21	3	50	0.271809	0.296347	GABRR2	AMP
Golden Retriever	OSA	3	21	3	50	0.271809	0.296347	ITGA9	AMP
Golden Retriever	OSA	3	21	3	50	0.271809	0.296347	MYH7	AMP
Golden Retriever	OSA	3	21	3	50	0.271809	0.296347	NPHP4	AMP
Golden Retriever	OSA	3	21	3	50	0.271809	0.296347	RECQL5	AMP
Golden Retriever	OSA	3	21	3	50	0.271809	0.296347	SLC9A3	AMP
Golden Retriever	OSA	3	21	3	50	0.271809	0.296347	TFE3	AMP
Golden Retriever	OSA	3	21	3	50	0.271809	0.296347	SLC51A	AMP
Golden Retriever	OSA	3	21	3	50	0.271809	0.296347	SLC9A7	AMP
Golden Retriever	OSA	4	20	5	48	0.288923	0.312295	ASAP1	AMP
Golden Retriever	OSA	4	20	5	48	0.288923	0.312295	HELB	AMP
Golden Retriever	OSA	4	20	5	48	0.288923	0.312295	PSMA3	AMP
Golden Retriever	OSA	4	20	5	48	0.288923	0.312295	TBRG1	AMP
Golden Retriever	OSA	4	20	5	48	0.288923	0.312295	SCARA5	AMP
Golden Retriever	OSA	3	21	4	49	0.377432	0.388387	PCNT	AMP
Golden Retriever	OSA	3	21	4	49	0.377432	0.388387	TNRC6A	AMP
Golden Retriever	OSA	3	21	4	49	0.377432	0.388387	RDH11	AMP
Golden Retriever	OSA	3	21	4	49	0.377432	0.388387	GRAMD1B	AMP
Golden Retriever	OSA	3	21	4	49	0.377432	0.388387	SLIT3	AMP
Golden Retriever	OSA	3	21	4	49	0.377432	0.388387	ANK1	AMP
Golden Retriever	OSA	3	21	4	49	0.377432	0.388387	PDE4DIP	AMP
Golden Retriever	OSA	3	21	4	49	0.377432	0.388387	MELTF	AMP
Golden Retriever	OSA	3	21	4	49	0.377432	0.388387	BYSL	AMP
Golden Retriever	OSA	3	21	4	49	0.377432	0.388387	CCND3	AMP
Golden Retriever	OSA	3	21	4	49	0.377432	0.388387	KLHDC3	AMP
Golden Retriever	OSA	3	21	4	49	0.377432	0.388387	MRPL2	AMP
Golden Retriever	OSA	3	21	4	49	0.377432	0.388387	PEX6	AMP
Golden Retriever	OSA	3	21	4	49	0.377432	0.388387	RIOK2	AMP
Golden Retriever	OSA	3	21	4	49	0.377432	0.388387	SLC29A1	AMP
Golden Retriever	OSA	3	21	4	49	0.377432	0.388387	TMEM151B	AMP
Golden Retriever	OSA	3	21	4	49	0.377432	0.388387	DCTN1	AMP
Golden Retriever	OSA	3	21	4	49	0.377432	0.388387	EDEM2	AMP
Golden Retriever	OSA	3	21	4	49	0.377432	0.388387	FRYL	AMP
Golden Retriever	OSA	3	21	4	49	0.377432	0.388387	NFYA	AMP
Golden Retriever	OSA	3	21	4	49	0.377432	0.388387	TREM2	AMP
Golden Retriever	OSA	3	21	4	49	0.377432	0.388387	DOP1B	AMP
Golden Retriever	OSA	3	21	4	49	0.377432	0.388387	CPNE5	AMP
Golden Retriever	OSA	3	21	4	49	0.377432	0.388387	ADCY5	AMP
Golden Retriever	OSA	3	21	4	49	0.377432	0.388387	CDH22	AMP
Golden Retriever	OSA	3	21	4	49	0.377432	0.388387	CDK19	AMP
Golden Retriever	OSA	3	21	4	49	0.377432	0.388387	PGA	AMP
Golden Retriever	OSA	3	21	4	49	0.377432	0.388387	SLA2	AMP
Golden Retriever	OSA	3	21	4	49	0.377432	0.388387	MUC13	AMP
Golden Retriever	OSA	4	20	6	47	0.377874	0.388387	SHQ1	AMP
Golden Retriever	OSA	4	20	7	46	0.467014	0.479224	CUL7	AMP
Golden Retriever	OSA	3	21	5	48	0.480944	0.484027	HHLA1	AMP
Golden Retriever	OSA	3	21	5	48	0.480944	0.484027	ARHGAP28	AMP
Golden Retriever	OSA	3	21	5	48	0.480944	0.484027	SYNE1	AMP
Golden Retriever	OSA	3	21	5	48	0.480944	0.484027	ACTR10	AMP
Golden Retriever	OSA	3	21	5	48	0.480944	0.484027	CHAF1B	AMP
Golden Retriever	OSA	3	21	5	48	0.480944	0.484027	TRERF1	AMP
Golden Retriever	OSA	3	21	5	48	0.480944	0.484027	FOXP4	AMP
Golden Retriever	OSA	3	21	5	48	0.480944	0.484027	NOLC1	AMP
Golden Retriever	OSA	3	21	5	48	0.480944	0.484027	RUNX2	AMP
Golden Retriever	OSA	3	21	5	48	0.480944	0.484027	LRFN2	AMP
Golden Retriever	OSA	3	21	5	48	0.480944	0.484027	CFAP161	AMP
Golden Retriever	OSA	3	21	5	48	0.480944	0.484027	MTPN	AMP
Golden Retriever	OSA	3	21	6	47	0.576954	0.577874	FER1L6	AMP
Golden Retriever	OSA	3	21	6	47	0.576954	0.577874	TG	AMP
Golden Retriever	OSA	3	21	6	47	0.576954	0.577874	NEDD9	AMP
Golden Retriever	OSA	4	20	12	41	0.814836	0.814836	DMD	HOMDEL
Rottweiler	OSA	5	17	0	55	0.00133284	0.168015	SYBU	AMP
Rottweiler	OSA	7	15	2	53	0.00168199	0.168015	CSMD3	AMP
Rottweiler	OSA	4	18	0	55	0.00540541	0.168015	FAM50A	AMP
Rottweiler	OSA	6	16	2	53	0.00572662	0.168015	FREM1	AMP
Rottweiler	OSA	5	17	1	54	0.00642355	0.168015	ELP3	AMP
Rottweiler	OSA	5	17	1	54	0.00642355	0.168015	CALB1	AMP
Rottweiler	OSA	5	17	2	53	0.018039	0.168015	NAPB	AMP
Rottweiler	OSA	3	19	0	55	0.0210526	0.168015	ITPR2	AMP
Rottweiler	OSA	3	19	0	55	0.0210526	0.168015	PYGB	AMP
Rottweiler	OSA	3	19	0	55	0.0210526	0.168015	PPARGC1A	AMP
Rottweiler	OSA	3	19	0	55	0.0210526	0.168015	L3MBTL1	AMP
Rottweiler	OSA	3	19	0	55	0.0210526	0.168015	DHX8	AMP
Rottweiler	OSA	3	19	0	55	0.0210526	0.168015	EBAG9	AMP
Rottweiler	OSA	3	19	0	55	0.0210526	0.168015	NUDCD1	AMP
Rottweiler	OSA	3	19	0	55	0.0210526	0.168015	PPP1R10	AMP
Rottweiler	OSA	3	19	0	55	0.0210526	0.168015	SNRPA1	AMP
Rottweiler	OSA	3	19	0	55	0.0210526	0.168015	CDC27	AMP
Rottweiler	OSA	3	19	0	55	0.0210526	0.168015	HTR6	AMP
Rottweiler	OSA	3	19	0	55	0.0210526	0.168015	TEAD3	AMP
Rottweiler	OSA	3	19	0	55	0.0210526	0.168015	TRHR	AMP
Rottweiler	OSA	3	19	0	55	0.0210526	0.168015	ADGRE5	AMP
Rottweiler	OSA	3	19	0	55	0.0210526	0.168015	DBN1	AMP
Rottweiler	OSA	3	19	0	55	0.0210526	0.168015	HDAC4	AMP
Rottweiler	OSA	3	19	0	55	0.0210526	0.168015	JMJD6	AMP
Rottweiler	OSA	3	19	0	55	0.0210526	0.168015	MAPT	AMP
Rottweiler	OSA	3	19	0	55	0.0210526	0.168015	MED12	AMP
Rottweiler	OSA	3	19	0	55	0.0210526	0.168015	SYNJ2	AMP
Rottweiler	OSA	3	19	0	55	0.0210526	0.168015	ZBTB7C	AMP
Rottweiler	OSA	3	19	0	55	0.0210526	0.168015	CCDC127	AMP
Rottweiler	OSA	3	19	0	55	0.0210526	0.168015	PDCD6	AMP
Rottweiler	OSA	3	19	0	55	0.0210526	0.168015	CETN3	AMP
Rottweiler	OSA	3	19	0	55	0.0210526	0.168015	OGT	AMP
Rottweiler	OSA	3	19	0	55	0.0210526	0.168015	CPE	AMP
Rottweiler	OSA	3	19	0	55	0.0210526	0.168015	ITPR3	AMP
Rottweiler	OSA	3	19	0	55	0.0210526	0.168015	CD300LG	AMP
Rottweiler	OSA	3	19	0	55	0.0210526	0.168015	PRKCA	AMP
Rottweiler	OSA	4	18	1	54	0.0216957	0.168015	RBM12	AMP
Rottweiler	OSA	4	18	1	54	0.0216957	0.168015	ENY2	AMP
Rottweiler	OSA	4	18	1	54	0.0216957	0.168015	RNF8	AMP
Rottweiler	OSA	4	18	1	54	0.0216957	0.168015	KCNV1	AMP
Rottweiler	OSA	4	18	1	54	0.0216957	0.168015	HCFC1	AMP
Rottweiler	OSA	4	18	1	54	0.0216957	0.168015	SCMH1	AMP
Rottweiler	OSA	4	18	1	54	0.0216957	0.168015	TNN	AMP
Rottweiler	OSA	6	16	4	51	0.0277342	0.209897	SHQ1	AMP
Rottweiler	OSA	5	17	3	52	0.0385595	0.214258	ACTR10	AMP
Rottweiler	OSA	5	17	3	52	0.0385595	0.214258	BCL9L	AMP
Rottweiler	OSA	5	17	3	52	0.0385595	0.214258	CFAP161	AMP
Rottweiler	OSA	4	18	2	53	0.0522399	0.214258	VPS13B	AMP
Rottweiler	OSA	4	18	2	53	0.0522399	0.214258	MPDZ	AMP
Rottweiler	OSA	4	18	2	53	0.0522399	0.214258	ADAMTSL1	AMP
Rottweiler	OSA	4	18	2	53	0.0522399	0.214258	SEZ6L2	AMP
Rottweiler	OSA	4	18	2	53	0.0522399	0.214258	SYNJ1	AMP
Rottweiler	OSA	4	18	2	53	0.0522399	0.214258	UGCG	AMP
Rottweiler	OSA	4	18	2	53	0.0522399	0.214258	GSDME	AMP
Rottweiler	OSA	4	18	2	53	0.0522399	0.214258	CYBB	AMP
Rottweiler	OSA	4	18	2	53	0.0522399	0.214258	CTNNBL1	AMP
Rottweiler	OSA	4	18	2	53	0.0522399	0.214258	YAF2	AMP
Rottweiler	OSA	3	19	1	54	0.0679943	0.214258	ADGRV1	AMP
Rottweiler	OSA	3	19	1	54	0.0679943	0.214258	NDRG3	AMP
Rottweiler	OSA	3	19	1	54	0.0679943	0.214258	ACACB	AMP
Rottweiler	OSA	3	19	1	54	0.0679943	0.214258	DHX35	AMP
Rottweiler	OSA	3	19	1	54	0.0679943	0.214258	NEMF	AMP
Rottweiler	OSA	3	19	1	54	0.0679943	0.214258	PHKA2	AMP
Rottweiler	OSA	3	19	1	54	0.0679943	0.214258	VPS13D	AMP
Rottweiler	OSA	3	19	1	54	0.0679943	0.214258	PDE6B	AMP
Rottweiler	OSA	3	19	1	54	0.0679943	0.214258	BNC2	AMP
Rottweiler	OSA	3	19	1	54	0.0679943	0.214258	HGF	AMP
Rottweiler	OSA	3	19	1	54	0.0679943	0.214258	RBMX	AMP
Rottweiler	OSA	3	19	1	54	0.0679943	0.214258	ZNF142	AMP
Rottweiler	OSA	3	19	1	54	0.0679943	0.214258	FUCA1	AMP
Rottweiler	OSA	3	19	1	54	0.0679943	0.214258	LRRC14B	AMP
Rottweiler	OSA	3	19	1	54	0.0679943	0.214258	SMAP1	AMP
Rottweiler	OSA	3	19	1	54	0.0679943	0.214258	SLC30A8	AMP
Rottweiler	OSA	3	19	1	54	0.0679943	0.214258	TSPEAR	AMP
Rottweiler	OSA	3	19	1	54	0.0679943	0.214258	CCT8	AMP
Rottweiler	OSA	3	19	1	54	0.0679943	0.214258	COL4A3	AMP
Rottweiler	OSA	3	19	1	54	0.0679943	0.214258	ABLIM1	AMP
Rottweiler	OSA	3	19	1	54	0.0679943	0.214258	ULK4	AMP
Rottweiler	OSA	3	19	1	54	0.0679943	0.214258	PKNOX1	AMP
Rottweiler	OSA	3	19	1	54	0.0679943	0.214258	SDHA	AMP
Rottweiler	OSA	3	19	1	54	0.0679943	0.214258	ADGRA3	AMP
Rottweiler	OSA	3	19	1	54	0.0679943	0.214258	FAM49B	AMP
Rottweiler	OSA	3	19	1	54	0.0679943	0.214258	FREM2	AMP
Rottweiler	OSA	3	19	1	54	0.0679943	0.214258	STARD7	AMP
Rottweiler	OSA	3	19	1	54	0.0679943	0.214258	TRPS1	AMP
Rottweiler	OSA	3	19	1	54	0.0679943	0.214258	TCEA1	AMP
Rottweiler	OSA	3	19	1	54	0.0679943	0.214258	SLC37A2	AMP
Rottweiler	OSA	3	19	1	54	0.0679943	0.214258	RHOBTB3	AMP
Rottweiler	OSA	3	19	1	54	0.0679943	0.214258	RUFY4	AMP
Rottweiler	OSA	3	19	1	54	0.0679943	0.214258	ADAMTS5	AMP
Rottweiler	OSA	3	19	1	54	0.0679943	0.214258	CLSTN3	AMP
Rottweiler	OSA	3	19	1	54	0.0679943	0.214258	CPSF1	AMP
Rottweiler	OSA	3	19	1	54	0.0679943	0.214258	FLNA	AMP
Rottweiler	OSA	3	19	1	54	0.0679943	0.214258	GPR143	AMP
Rottweiler	OSA	3	19	1	54	0.0679943	0.214258	MCF2	AMP
Rottweiler	OSA	3	19	1	54	0.0679943	0.214258	PDIA5	AMP
Rottweiler	OSA	3	19	1	54	0.0679943	0.214258	STAG2	AMP
Rottweiler	OSA	3	19	1	54	0.0679943	0.214258	YBEY	AMP
Rottweiler	OSA	3	19	1	54	0.0679943	0.214258	ZFYVE28	AMP
Rottweiler	OSA	3	19	1	54	0.0679943	0.214258	AHRR	AMP
Rottweiler	OSA	3	19	1	54	0.0679943	0.214258	ACADS	AMP
Rottweiler	OSA	3	19	1	54	0.0679943	0.214258	LRRC20	AMP
Rottweiler	OSA	3	19	1	54	0.0679943	0.214258	TPST2	AMP
Rottweiler	OSA	3	19	1	54	0.0679943	0.214258	RIPOR3	AMP
Rottweiler	OSA	5	17	4	51	0.0694891	0.214258	PSMA3	AMP
Rottweiler	OSA	5	17	4	51	0.0694891	0.214258	RNF139	AMP
Rottweiler	OSA	5	17	4	51	0.0694891	0.214258	NEDD9	AMP
Rottweiler	OSA	5	17	4	51	0.0694891	0.214258	SCARA5	AMP
Rottweiler	OSA	4	18	3	52	0.0978412	0.252863	TNRC6A	AMP
Rottweiler	OSA	4	18	3	52	0.0978412	0.252863	SLIT3	AMP
Rottweiler	OSA	4	18	3	52	0.0978412	0.252863	DLG2	HOMDEL
Rottweiler	OSA	4	18	3	52	0.0978412	0.252863	RIOK2	AMP
Rottweiler	OSA	4	18	3	52	0.0978412	0.252863	DAAM2	AMP
Rottweiler	OSA	4	18	3	52	0.0978412	0.252863	EDEM2	AMP
Rottweiler	OSA	4	18	3	52	0.0978412	0.252863	CBLB	AMP
Rottweiler	OSA	4	18	3	52	0.0978412	0.252863	CPNE5	AMP
Rottweiler	OSA	4	18	3	52	0.0978412	0.252863	ADGRB1	AMP
Rottweiler	OSA	4	18	3	52	0.0978412	0.252863	CDH22	AMP
Rottweiler	OSA	4	18	3	52	0.0978412	0.252863	CDK19	AMP
Rottweiler	OSA	4	18	3	52	0.0978412	0.252863	PGA	AMP
Rottweiler	OSA	4	18	3	52	0.0978412	0.252863	SLA2	AMP
Rottweiler	OSA	5	17	5	50	0.111244	0.252863	FOPNL	AMP
Rottweiler	OSA	3	19	2	53	0.137442	0.252863	ANXA13	AMP
Rottweiler	OSA	3	19	2	53	0.137442	0.252863	SDK1	AMP
Rottweiler	OSA	3	19	2	53	0.137442	0.252863	DYNC1H1	AMP
Rottweiler	OSA	3	19	2	53	0.137442	0.252863	TTN	AMP
Rottweiler	OSA	3	19	2	53	0.137442	0.252863	UBR5	AMP
Rottweiler	OSA	3	19	2	53	0.137442	0.252863	DNAH11	AMP
Rottweiler	OSA	3	19	2	53	0.137442	0.252863	EPB41L3	AMP
Rottweiler	OSA	3	19	2	53	0.137442	0.252863	UGT1A6	AMP
Rottweiler	OSA	3	19	2	53	0.137442	0.252863	ACAD9	AMP
Rottweiler	OSA	3	19	2	53	0.137442	0.252863	PTPRC	AMP
Rottweiler	OSA	3	19	2	53	0.137442	0.252863	PAX3	AMP
Rottweiler	OSA	3	19	2	53	0.137442	0.252863	ARIH1	AMP
Rottweiler	OSA	3	19	2	53	0.137442	0.252863	KCNH6	AMP
Rottweiler	OSA	3	19	2	53	0.137442	0.252863	SLC12A5	AMP
Rottweiler	OSA	3	19	2	53	0.137442	0.252863	ADAMTS1	AMP
Rottweiler	OSA	3	19	2	53	0.137442	0.252863	COL13A1	AMP
Rottweiler	OSA	3	19	2	53	0.137442	0.252863	UBR4	AMP
Rottweiler	OSA	3	19	2	53	0.137442	0.252863	DYNC2H1	AMP
Rottweiler	OSA	3	19	2	53	0.137442	0.252863	NPLOC4	AMP
Rottweiler	OSA	3	19	2	53	0.137442	0.252863	PIGN	AMP
Rottweiler	OSA	3	19	2	53	0.137442	0.252863	ZDHHC20	AMP
Rottweiler	OSA	3	19	2	53	0.137442	0.252863	PTPRT	AMP
Rottweiler	OSA	3	19	2	53	0.137442	0.252863	CDC73	AMP
Rottweiler	OSA	3	19	2	53	0.137442	0.252863	SNX31	AMP
Rottweiler	OSA	3	19	2	53	0.137442	0.252863	ZC3H7A	AMP
Rottweiler	OSA	3	19	2	53	0.137442	0.252863	ZNF235	AMP
Rottweiler	OSA	3	19	2	53	0.137442	0.252863	MAP3K3	AMP
Rottweiler	OSA	3	19	2	53	0.137442	0.252863	GORASP2	AMP
Rottweiler	OSA	3	19	2	53	0.137442	0.252863	PLEKHG4B	AMP
Rottweiler	OSA	3	19	2	53	0.137442	0.252863	FAM172A	AMP
Rottweiler	OSA	3	19	2	53	0.137442	0.252863	PLRG1	AMP
Rottweiler	OSA	3	19	2	53	0.137442	0.252863	TRIM9	AMP
Rottweiler	OSA	3	19	2	53	0.137442	0.252863	ZC3H4	AMP
Rottweiler	OSA	3	19	2	53	0.137442	0.252863	DPYS	AMP
Rottweiler	OSA	3	19	2	53	0.137442	0.252863	SLC14A2	AMP
Rottweiler	OSA	3	19	2	53	0.137442	0.252863	TLK2	AMP
Rottweiler	OSA	3	19	2	53	0.137442	0.252863	TMEM74	AMP
Rottweiler	OSA	3	19	2	53	0.137442	0.252863	CARD14	AMP
Rottweiler	OSA	3	19	2	53	0.137442	0.252863	CASQ1	AMP
Rottweiler	OSA	3	19	2	53	0.137442	0.252863	AADACL4	AMP
Rottweiler	OSA	3	19	2	53	0.137442	0.252863	ASTN1	AMP
Rottweiler	OSA	3	19	2	53	0.137442	0.252863	DLEC1	AMP
Rottweiler	OSA	3	19	2	53	0.137442	0.252863	FAM20A	AMP
Rottweiler	OSA	3	19	2	53	0.137442	0.252863	GINS1	AMP
Rottweiler	OSA	3	19	2	53	0.137442	0.252863	KHK	AMP
Rottweiler	OSA	3	19	2	53	0.137442	0.252863	MAOA	AMP
Rottweiler	OSA	3	19	2	53	0.137442	0.252863	PAQR3	AMP
Rottweiler	OSA	3	19	2	53	0.137442	0.252863	SAV1	AMP
Rottweiler	OSA	3	19	2	53	0.137442	0.252863	SORT1	AMP
Rottweiler	OSA	3	19	2	53	0.137442	0.252863	VEZT	AMP
Rottweiler	OSA	3	19	2	53	0.137442	0.252863	WDR20	AMP
Rottweiler	OSA	3	19	2	53	0.137442	0.252863	GDAP1L1	AMP
Rottweiler	OSA	3	19	2	53	0.137442	0.252863	HOXD11	AMP
Rottweiler	OSA	3	19	2	53	0.137442	0.252863	MMP9	AMP
Rottweiler	OSA	3	19	2	53	0.137442	0.252863	BTK	AMP
Rottweiler	OSA	3	19	2	53	0.137442	0.252863	PEX7	AMP
Rottweiler	OSA	3	19	2	53	0.137442	0.252863	TAP1	AMP
Rottweiler	OSA	3	19	2	53	0.137442	0.252863	FBXO32	AMP
Rottweiler	OSA	3	19	2	53	0.137442	0.252863	RUNDC3A	AMP
Rottweiler	OSA	4	18	4	51	0.157123	0.268317	EP300	AMP
Rottweiler	OSA	4	18	4	51	0.157123	0.268317	PKHD1L1	AMP
Rottweiler	OSA	4	18	4	51	0.157123	0.268317	CSNK1D	AMP
Rottweiler	OSA	4	18	4	51	0.157123	0.268317	PDP1	AMP
Rottweiler	OSA	4	18	4	51	0.157123	0.268317	CHAF1B	AMP
Rottweiler	OSA	4	18	4	51	0.157123	0.268317	FYB1	AMP
Rottweiler	OSA	4	18	4	51	0.157123	0.268317	TRERF1	AMP
Rottweiler	OSA	4	18	4	51	0.157123	0.268317	CCDC174	AMP
Rottweiler	OSA	4	18	4	51	0.157123	0.268317	FOXP4	AMP
Rottweiler	OSA	4	18	4	51	0.157123	0.268317	RUNX2	AMP
Rottweiler	OSA	4	18	4	51	0.157123	0.268317	TMEM131L	AMP
Rottweiler	OSA	4	18	4	51	0.157123	0.268317	LRFN2	AMP
Rottweiler	OSA	4	18	4	51	0.157123	0.268317	MTPN	AMP
Rottweiler	OSA	4	18	4	51	0.157123	0.268317	KSR2	AMP
Rottweiler	OSA	5	17	6	49	0.163178	0.274436	DLX2	AMP
Rottweiler	OSA	5	17	6	49	0.163178	0.274436	LCMT1	AMP
Rottweiler	OSA	5	17	6	49	0.163178	0.274436	CUL7	AMP
Rottweiler	OSA	6	16	9	46	0.216525	0.289914	UBR2	AMP
Rottweiler	OSA	3	19	3	52	0.222645	0.289914	ADAMTS17	AMP
Rottweiler	OSA	3	19	3	52	0.222645	0.289914	PSMD12	AMP
Rottweiler	OSA	3	19	3	52	0.222645	0.289914	WDYHV1	AMP
Rottweiler	OSA	3	19	3	52	0.222645	0.289914	HELZ	AMP
Rottweiler	OSA	3	19	3	52	0.222645	0.289914	CALR	AMP
Rottweiler	OSA	3	19	3	52	0.222645	0.289914	EYA2	AMP
Rottweiler	OSA	3	19	3	52	0.222645	0.289914	MAPRE2	AMP
Rottweiler	OSA	3	19	3	52	0.222645	0.289914	RGS22	AMP
Rottweiler	OSA	3	19	3	52	0.222645	0.289914	TRANK1	AMP
Rottweiler	OSA	3	19	3	52	0.222645	0.289914	SRSF9	AMP
Rottweiler	OSA	3	19	3	52	0.222645	0.289914	TBR1	AMP
Rottweiler	OSA	3	19	3	52	0.222645	0.289914	CDH4	AMP
Rottweiler	OSA	3	19	3	52	0.222645	0.289914	FLNC	AMP
Rottweiler	OSA	3	19	3	52	0.222645	0.289914	RAB24	AMP
Rottweiler	OSA	3	19	3	52	0.222645	0.289914	WNK3	AMP
Rottweiler	OSA	3	19	3	52	0.222645	0.289914	GPCPD1	AMP
Rottweiler	OSA	3	19	3	52	0.222645	0.289914	KCNIP3	AMP
Rottweiler	OSA	3	19	3	52	0.222645	0.289914	EXD2	AMP
Rottweiler	OSA	3	19	3	52	0.222645	0.289914	SSBP2	AMP
Rottweiler	OSA	3	19	3	52	0.222645	0.289914	EAPP	AMP
Rottweiler	OSA	3	19	3	52	0.222645	0.289914	MAVS	AMP
Rottweiler	OSA	3	19	3	52	0.222645	0.289914	MLLT10	AMP
Rottweiler	OSA	3	19	3	52	0.222645	0.289914	NSFL1C	AMP
Rottweiler	OSA	3	19	3	52	0.222645	0.289914	TTC28	AMP
Rottweiler	OSA	3	19	3	52	0.222645	0.289914	TTLL9	AMP
Rottweiler	OSA	3	19	3	52	0.222645	0.289914	RSU1	AMP
Rottweiler	OSA	3	19	3	52	0.222645	0.289914	FXYD2	AMP
Rottweiler	OSA	3	19	3	52	0.222645	0.289914	TECTA	AMP
Rottweiler	OSA	3	19	3	52	0.222645	0.289914	HLCS	AMP
Rottweiler	OSA	3	19	3	52	0.222645	0.289914	LRP1	AMP
Rottweiler	OSA	3	19	3	52	0.222645	0.289914	PSMG1	AMP
Rottweiler	OSA	3	19	3	52	0.222645	0.289914	ACTR6	AMP
Rottweiler	OSA	3	19	3	52	0.222645	0.289914	GNL2	AMP
Rottweiler	OSA	3	19	3	52	0.222645	0.289914	MRPL22	AMP
Rottweiler	OSA	3	19	3	52	0.222645	0.289914	BRWD1	AMP
Rottweiler	OSA	3	19	3	52	0.222645	0.289914	NICN1	AMP
Rottweiler	OSA	3	19	3	52	0.222645	0.289914	TNNT2	AMP
Rottweiler	OSA	3	19	3	52	0.222645	0.289914	CLSTN1	AMP
Rottweiler	OSA	3	19	3	52	0.222645	0.289914	BCORL1	AMP
Rottweiler	OSA	3	19	3	52	0.222645	0.289914	CSMD1	AMP
Rottweiler	OSA	3	19	3	52	0.222645	0.289914	DNAAF5	AMP
Rottweiler	OSA	3	19	3	52	0.222645	0.289914	EVC2	AMP
Rottweiler	OSA	3	19	3	52	0.222645	0.289914	FOXK1	AMP
Rottweiler	OSA	3	19	3	52	0.222645	0.289914	ITGA9	AMP
Rottweiler	OSA	3	19	3	52	0.222645	0.289914	KALRN	AMP
Rottweiler	OSA	3	19	3	52	0.222645	0.289914	NPHP4	AMP
Rottweiler	OSA	3	19	3	52	0.222645	0.289914	RECQL5	AMP
Rottweiler	OSA	3	19	3	52	0.222645	0.289914	SLC9A3	AMP
Rottweiler	OSA	3	19	3	52	0.222645	0.289914	TLL1	AMP
Rottweiler	OSA	3	19	3	52	0.222645	0.289914	HAS2	AMP
Rottweiler	OSA	3	19	3	52	0.222645	0.289914	KLHL38	AMP
Rottweiler	OSA	5	17	7	48	0.223768	0.289914	TMEM63B	AMP
Rottweiler	OSA	4	18	5	50	0.22723	0.289914	FER1L6	AMP
Rottweiler	OSA	4	18	5	50	0.22723	0.289914	LRP8	AMP
Rottweiler	OSA	4	18	5	50	0.22723	0.289914	DMBT1	AMP
Rottweiler	OSA	4	18	5	50	0.22723	0.289914	HELB	AMP
Rottweiler	OSA	4	18	5	50	0.22723	0.289914	FNDC1	AMP
Rottweiler	OSA	4	18	5	50	0.22723	0.289914	SORL1	AMP
Rottweiler	OSA	4	18	5	50	0.22723	0.289914	RPS6KA5	AMP
Rottweiler	OSA	4	18	5	50	0.22723	0.289914	TBRG1	AMP
Rottweiler	OSA	4	18	5	50	0.22723	0.289914	CSTF2	AMP
Rottweiler	OSA	4	18	5	50	0.22723	0.289914	GABRE	AMP
Rottweiler	OSA	5	17	8	47	0.290882	0.352208	DRAM1	AMP
Rottweiler	OSA	4	18	6	49	0.304554	0.352208	CLDN11	AMP
Rottweiler	OSA	4	18	6	49	0.304554	0.352208	KCNQ4	AMP
Rottweiler	OSA	4	18	6	49	0.304554	0.352208	KIF21B	AMP
Rottweiler	OSA	3	19	4	51	0.316247	0.352208	LAMA4	AMP
Rottweiler	OSA	3	19	4	51	0.316247	0.352208	DNAH5	AMP
Rottweiler	OSA	3	19	4	51	0.316247	0.352208	PCNT	AMP
Rottweiler	OSA	3	19	4	51	0.316247	0.352208	RTF2	AMP
Rottweiler	OSA	3	19	4	51	0.316247	0.352208	RDH11	AMP
Rottweiler	OSA	3	19	4	51	0.316247	0.352208	ARPC5	AMP
Rottweiler	OSA	3	19	4	51	0.316247	0.352208	GRAMD1B	AMP
Rottweiler	OSA	3	19	4	51	0.316247	0.352208	LRRC1	AMP
Rottweiler	OSA	3	19	4	51	0.316247	0.352208	EFCAB8	AMP
Rottweiler	OSA	3	19	4	51	0.316247	0.352208	PDE4DIP	AMP
Rottweiler	OSA	3	19	4	51	0.316247	0.352208	BYSL	AMP
Rottweiler	OSA	3	19	4	51	0.316247	0.352208	CCND3	AMP
Rottweiler	OSA	3	19	4	51	0.316247	0.352208	KLHDC3	AMP
Rottweiler	OSA	3	19	4	51	0.316247	0.352208	MRPL2	AMP
Rottweiler	OSA	3	19	4	51	0.316247	0.352208	PEX6	AMP
Rottweiler	OSA	3	19	4	51	0.316247	0.352208	SLC29A1	AMP
Rottweiler	OSA	3	19	4	51	0.316247	0.352208	TMEM151B	AMP
Rottweiler	OSA	3	19	4	51	0.316247	0.352208	DCTN1	AMP
Rottweiler	OSA	3	19	4	51	0.316247	0.352208	NFYA	AMP
Rottweiler	OSA	3	19	4	51	0.316247	0.352208	TREM2	AMP
Rottweiler	OSA	3	19	4	51	0.316247	0.352208	UBE4B	AMP
Rottweiler	OSA	3	19	4	51	0.316247	0.352208	WASHC5	AMP
Rottweiler	OSA	3	19	4	51	0.316247	0.352208	SQLE	AMP
Rottweiler	OSA	3	19	4	51	0.316247	0.352208	DOP1B	AMP
Rottweiler	OSA	3	19	4	51	0.316247	0.352208	BARX2	AMP
Rottweiler	OSA	3	19	4	51	0.316247	0.352208	GRIK4	AMP
Rottweiler	OSA	3	19	4	51	0.316247	0.352208	WDR48	AMP
Rottweiler	OSA	3	19	4	51	0.316247	0.352208	CNNM3	AMP
Rottweiler	OSA	3	19	4	51	0.316247	0.352208	KANK2	AMP
Rottweiler	OSA	3	19	4	51	0.316247	0.352208	NSMCE2	AMP
Rottweiler	OSA	3	19	4	51	0.316247	0.352208	ADCY5	AMP
Rottweiler	OSA	3	19	4	51	0.316247	0.352208	DLG5	AMP
Rottweiler	OSA	3	19	4	51	0.316247	0.352208	TRIO	AMP
Rottweiler	OSA	3	19	4	51	0.316247	0.352208	MUC13	AMP
Rottweiler	OSA	5	17	9	46	0.362075	0.401903	CDKN2A	HOMDEL
Rottweiler	OSA	4	18	7	48	0.38534	0.417974	EML5	AMP
Rottweiler	OSA	4	18	7	48	0.38534	0.417974	GUCA1A	AMP
Rottweiler	OSA	4	18	7	48	0.38534	0.417974	BCCIP	AMP
Rottweiler	OSA	4	18	7	48	0.38534	0.417974	CAPN11	AMP
Rottweiler	OSA	4	18	7	48	0.38534	0.417974	AARS2	AMP
Rottweiler	OSA	4	18	7	48	0.38534	0.417974	DMRTA1	HOMDEL
Rottweiler	OSA	4	18	7	48	0.38534	0.417974	GLYR1	AMP
Rottweiler	OSA	6	16	12	43	0.407356	0.421857	MTAP	HOMDEL
Rottweiler	OSA	3	19	5	50	0.411722	0.421857	TCTE1	AMP
Rottweiler	OSA	3	19	5	50	0.411722	0.421857	ARHGAP28	AMP
Rottweiler	OSA	3	19	5	50	0.411722	0.421857	TNXB	AMP
Rottweiler	OSA	3	19	5	50	0.411722	0.421857	SYNE1	AMP
Rottweiler	OSA	3	19	5	50	0.411722	0.421857	PLEKHD1	AMP
Rottweiler	OSA	3	19	5	50	0.411722	0.421857	GPR88	AMP
Rottweiler	OSA	3	19	5	50	0.411722	0.421857	TIAM1	AMP
Rottweiler	OSA	3	19	5	50	0.411722	0.421857	KLHL9	HOMDEL
Rottweiler	OSA	3	19	5	50	0.411722	0.421857	ABCC10	AMP
Rottweiler	OSA	3	19	5	50	0.411722	0.421857	ADCY2	AMP
Rottweiler	OSA	3	19	5	50	0.411722	0.421857	CDC5L	AMP
Rottweiler	OSA	3	19	5	50	0.411722	0.421857	CNPY3	AMP
Rottweiler	OSA	3	19	5	50	0.411722	0.421857	VEGFA	AMP
Rottweiler	OSA	3	19	5	50	0.411722	0.421857	NOLC1	AMP
Rottweiler	OSA	3	19	5	50	0.411722	0.421857	IFNA7	HOMDEL
Rottweiler	OSA	3	19	5	50	0.411722	0.421857	MANEAL	AMP
Rottweiler	OSA	3	19	5	50	0.411722	0.421857	STAB2	AMP
Rottweiler	OSA	4	18	8	47	0.466126	0.476135	GTPBP2	AMP
Rottweiler	OSA	3	19	6	49	0.503968	0.505486	ASAP1	AMP
Rottweiler	OSA	3	19	6	49	0.503968	0.505486	ABCA5	AMP
Rottweiler	OSA	3	19	6	49	0.503968	0.505486	POLH	AMP
Rottweiler	OSA	3	19	6	49	0.503968	0.505486	TG	AMP
Rottweiler	OSA	3	19	6	49	0.503968	0.505486	ATP2B3	AMP
Rottweiler	OSA	3	19	6	49	0.503968	0.505486	GIPR	AMP
Rottweiler	OSA	5	17	11	44	0.506878	0.506878	DMD	HOMDEL
Greyhound	OSA	10	15	8	44	0.0194289	0.115592	MTAP	HOMDEL
Greyhound	OSA	3	22	0	52	0.0314422	0.115592	RNF170	AMP
Greyhound	OSA	3	22	0	52	0.0314422	0.115592	AP3M2	AMP
Greyhound	OSA	3	22	0	52	0.0314422	0.115592	CHRNA6	AMP
Greyhound	OSA	3	22	0	52	0.0314422	0.115592	CHRNB3	AMP
Greyhound	OSA	3	22	0	52	0.0314422	0.115592	DKK4	AMP
Greyhound	OSA	3	22	0	52	0.0314422	0.115592	GINS4	AMP
Greyhound	OSA	3	22	0	52	0.0314422	0.115592	IKBKB	AMP
Greyhound	OSA	3	22	0	52	0.0314422	0.115592	KAT6A	AMP
Greyhound	OSA	3	22	0	52	0.0314422	0.115592	POLB	AMP
Greyhound	OSA	3	22	0	52	0.0314422	0.115592	SMIM19	AMP
Greyhound	OSA	3	22	0	52	0.0314422	0.115592	VDAC3	AMP
Greyhound	OSA	5	20	2	50	0.033325	0.115592	ELAVL2	HOMDEL
Greyhound	OSA	8	17	6	46	0.0337143	0.115592	CDKN2A	HOMDEL
Greyhound	OSA	4	21	2	50	0.0831475	0.180417	IZUMO3	HOMDEL
Greyhound	OSA	6	19	5	47	0.0923718	0.180417	DMRTA1	HOMDEL
Greyhound	OSA	3	22	1	51	0.0977259	0.180417	HOOK3	AMP
Greyhound	OSA	3	22	1	51	0.0977259	0.180417	RCAN1	AMP
Greyhound	OSA	3	22	1	51	0.0977259	0.180417	RUBCN	AMP
Greyhound	OSA	3	22	1	51	0.0977259	0.180417	CRTAM	AMP
Greyhound	OSA	3	22	1	51	0.0977259	0.180417	SFRP1	AMP
Greyhound	OSA	3	22	1	51	0.0977259	0.180417	GPAT4	AMP
Greyhound	OSA	3	22	1	51	0.0977259	0.180417	MAP3K20	AMP
Greyhound	OSA	3	22	1	51	0.0977259	0.180417	GOLGA7	AMP
Greyhound	OSA	3	22	1	51	0.0977259	0.180417	THAP1	AMP
Greyhound	OSA	3	22	1	51	0.0977259	0.180417	SLC20A2	AMP
Greyhound	OSA	3	22	2	50	0.190341	0.268717	ARHGEF12	AMP
Greyhound	OSA	3	22	2	50	0.190341	0.268717	TFRC	AMP
Greyhound	OSA	3	22	2	50	0.190341	0.268717	UBASH3B	AMP
Greyhound	OSA	3	22	2	50	0.190341	0.268717	IL26	AMP
Greyhound	OSA	3	22	2	50	0.190341	0.268717	KIRREL1	HOMDEL
Greyhound	OSA	3	22	2	50	0.190341	0.268717	SC5D	AMP
Greyhound	OSA	3	22	2	50	0.190341	0.268717	TBCEL	AMP
Greyhound	OSA	3	22	2	50	0.190341	0.268717	PAK2	AMP
Greyhound	OSA	7	18	9	43	0.214724	0.294479	DMD	HOMDEL
Greyhound	OSA	4	21	4	48	0.230954	0.299616	KLHL9	HOMDEL
Greyhound	OSA	4	21	4	48	0.230954	0.299616	IFNA7	HOMDEL
Greyhound	OSA	3	22	3	49	0.297535	0.357042	DLG1	AMP
Greyhound	OSA	3	22	3	49	0.297535	0.357042	TECTA	AMP
Greyhound	OSA	3	22	3	49	0.297535	0.357042	OLA1	AMP
Greyhound	OSA	3	22	4	48	0.408504	0.44564	DLG2	HOMDEL
Greyhound	OSA	3	22	4	48	0.408504	0.44564	ANK1	AMP
Greyhound	OSA	3	22	4	48	0.408504	0.44564	ATAD2	AMP
Greyhound	OSA	3	22	4	48	0.408504	0.44564	GRIK4	AMP
Greyhound	OSA	3	22	5	47	0.515033	0.537426	HHLA1	AMP
Greyhound	OSA	3	22	5	47	0.515033	0.537426	DNAH8	AMP
Greyhound	OSA	3	22	6	46	0.611785	0.611785	SORL1	AMP
Greyhound	OSA	3	22	6	46	0.611785	0.611785	TG	AMP
Boxer	TCL	6	10	0	20	0.00411132	0.128268	DTNA	HOMDEL
Boxer	TCL	6	10	0	20	0.00411132	0.128268	FHOD3	HOMDEL
Boxer	TCL	6	10	0	20	0.00411132	0.128268	ITGBL1	HOMDEL
Boxer	TCL	7	9	1	19	0.00798636	0.128268	TTN	HOMDEL
Boxer	TCL	5	11	0	20	0.0115865	0.128268	GLYR1	HOMDEL
Boxer	TCL	5	11	0	20	0.0115865	0.128268	ACAT2	HOMDEL
Boxer	TCL	5	11	0	20	0.0115865	0.128268	CACNA1D	HOMDEL
Boxer	TCL	5	11	0	20	0.0115865	0.128268	CYP3A26	HOMDEL
Boxer	TCL	5	11	0	20	0.0115865	0.128268	GAN	HOMDEL
Boxer	TCL	5	11	0	20	0.0115865	0.128268	LRP2	HOMDEL
Boxer	TCL	5	11	0	20	0.0115865	0.128268	RHOBTB3	HOMDEL
Boxer	TCL	5	11	0	20	0.0115865	0.128268	LAX1	AMP
Boxer	TCL	5	11	0	20	0.0115865	0.128268	MDM4	AMP
Boxer	TCL	5	11	0	20	0.0115865	0.128268	RBBP5	AMP
Boxer	TCL	5	11	0	20	0.0115865	0.128268	SCUBE1	HOMDEL
Boxer	TCL	5	11	0	20	0.0115865	0.128268	XPO7	HOMDEL
Boxer	TCL	6	10	1	19	0.0205566	0.128268	VPS13A	HOMDEL
Boxer	TCL	6	10	1	19	0.0205566	0.128268	XRN2	HOMDEL
Boxer	TCL	6	10	1	19	0.0205566	0.128268	DYNC1H1	HOMDEL
Boxer	TCL	6	10	1	19	0.0205566	0.128268	NRK	HOMDEL
Boxer	TCL	6	10	1	19	0.0205566	0.128268	KHDRBS2	HOMDEL
Boxer	TCL	4	12	0	20	0.0308972	0.128268	ARPP21	HOMDEL
Boxer	TCL	4	12	0	20	0.0308972	0.128268	ADAMTS18	HOMDEL
Boxer	TCL	4	12	0	20	0.0308972	0.128268	ALS2	HOMDEL
Boxer	TCL	4	12	0	20	0.0308972	0.128268	ENAH	HOMDEL
Boxer	TCL	4	12	0	20	0.0308972	0.128268	RBM28	HOMDEL
Boxer	TCL	4	12	0	20	0.0308972	0.128268	SMAD2	HOMDEL
Boxer	TCL	4	12	0	20	0.0308972	0.128268	TMPRSS11A	HOMDEL
Boxer	TCL	4	12	0	20	0.0308972	0.128268	VPS41	HOMDEL
Boxer	TCL	4	12	0	20	0.0308972	0.128268	ABCA4	HOMDEL
Boxer	TCL	4	12	0	20	0.0308972	0.128268	CFAP299	HOMDEL
Boxer	TCL	4	12	0	20	0.0308972	0.128268	MRPS25	HOMDEL
Boxer	TCL	4	12	0	20	0.0308972	0.128268	ADAMTS9	HOMDEL
Boxer	TCL	4	12	0	20	0.0308972	0.128268	ATP10B	HOMDEL
Boxer	TCL	4	12	0	20	0.0308972	0.128268	LAMA3	HOMDEL
Boxer	TCL	4	12	0	20	0.0308972	0.128268	RIOX1	HOMDEL
Boxer	TCL	4	12	0	20	0.0308972	0.128268	TTLL5	HOMDEL
Boxer	TCL	4	12	0	20	0.0308972	0.128268	BEND6	HOMDEL
Boxer	TCL	4	12	0	20	0.0308972	0.128268	GABRA2	HOMDEL
Boxer	TCL	4	12	0	20	0.0308972	0.128268	KDM5A	HOMDEL
Boxer	TCL	4	12	0	20	0.0308972	0.128268	LMBRD1	HOMDEL
Boxer	TCL	4	12	0	20	0.0308972	0.128268	GLOD4	HOMDEL
Boxer	TCL	4	12	0	20	0.0308972	0.128268	LONRF2	HOMDEL
Boxer	TCL	4	12	0	20	0.0308972	0.128268	NEO1	HOMDEL
Boxer	TCL	4	12	0	20	0.0308972	0.128268	TMEM232	HOMDEL
Boxer	TCL	4	12	0	20	0.0308972	0.128268	AAK1	HOMDEL
Boxer	TCL	4	12	0	20	0.0308972	0.128268	EGF	HOMDEL
Boxer	TCL	4	12	0	20	0.0308972	0.128268	HNRNPLL	HOMDEL
Boxer	TCL	4	12	0	20	0.0308972	0.128268	NLRP14	HOMDEL
Boxer	TCL	4	12	0	20	0.0308972	0.128268	SPEF2	HOMDEL
Boxer	TCL	4	12	0	20	0.0308972	0.128268	TMEM182	HOMDEL
Boxer	TCL	4	12	0	20	0.0308972	0.128268	PHTF2	HOMDEL
Boxer	TCL	4	12	0	20	0.0308972	0.128268	ATP2B4	AMP
Boxer	TCL	4	12	0	20	0.0308972	0.128268	DSTYK	AMP
Boxer	TCL	4	12	0	20	0.0308972	0.128268	ETNK2	AMP
Boxer	TCL	4	12	0	20	0.0308972	0.128268	GOLT1A	AMP
Boxer	TCL	4	12	0	20	0.0308972	0.128268	Kiss1	AMP
Boxer	TCL	4	12	0	20	0.0308972	0.128268	NUAK2	AMP
Boxer	TCL	4	12	0	20	0.0308972	0.128268	OPTC	AMP
Boxer	TCL	4	12	0	20	0.0308972	0.128268	PIK3C2B	AMP
Boxer	TCL	4	12	0	20	0.0308972	0.128268	PLEKHA6	AMP
Boxer	TCL	4	12	0	20	0.0308972	0.128268	PPP1R15B	AMP
Boxer	TCL	4	12	0	20	0.0308972	0.128268	REN	AMP
Boxer	TCL	4	12	0	20	0.0308972	0.128268	SOX13	AMP
Boxer	TCL	4	12	0	20	0.0308972	0.128268	TMCC2	AMP
Boxer	TCL	4	12	0	20	0.0308972	0.128268	WDR20	HOMDEL
Boxer	TCL	4	12	0	20	0.0308972	0.128268	UBE2E3	AMP
Boxer	TCL	4	12	0	20	0.0308972	0.128268	AADACL2	HOMDEL
Boxer	TCL	4	12	0	20	0.0308972	0.128268	UNC5CL	HOMDEL
Boxer	TCL	4	12	0	20	0.0308972	0.128268	RSRC1	HOMDEL
Boxer	TCL	4	12	0	20	0.0308972	0.128268	PIKFYVE	HOMDEL
Boxer	TCL	5	11	1	19	0.0489621	0.128268	SYNE1	HOMDEL
Boxer	TCL	5	11	1	19	0.0489621	0.128268	DNAH6	HOMDEL
Boxer	TCL	5	11	1	19	0.0489621	0.128268	EMSY	HOMDEL
Boxer	TCL	5	11	1	19	0.0489621	0.128268	PLA2G4A	HOMDEL
Boxer	TCL	5	11	1	19	0.0489621	0.128268	EZH1	HOMDEL
Boxer	TCL	5	11	1	19	0.0489621	0.128268	NAV3	HOMDEL
Boxer	TCL	5	11	1	19	0.0489621	0.128268	SMAP1	HOMDEL
Boxer	TCL	5	11	1	19	0.0489621	0.128268	TNRC6B	HOMDEL
Boxer	TCL	6	10	2	18	0.0582674	0.128268	NEB	HOMDEL
Boxer	TCL	3	13	0	20	0.0784314	0.128268	DNM1	HOMDEL
Boxer	TCL	3	13	0	20	0.0784314	0.128268	UBR4	HOMDEL
Boxer	TCL	3	13	0	20	0.0784314	0.128268	CDH19	HOMDEL
Boxer	TCL	3	13	0	20	0.0784314	0.128268	CUTC	HOMDEL
Boxer	TCL	3	13	0	20	0.0784314	0.128268	GGNBP2	HOMDEL
Boxer	TCL	3	13	0	20	0.0784314	0.128268	KIF18A	HOMDEL
Boxer	TCL	3	13	0	20	0.0784314	0.128268	NOL4	HOMDEL
Boxer	TCL	3	13	0	20	0.0784314	0.128268	PPP1R12A	HOMDEL
Boxer	TCL	3	13	0	20	0.0784314	0.128268	STXBP5L	HOMDEL
Boxer	TCL	3	13	0	20	0.0784314	0.128268	SCN7A	AMP
Boxer	TCL	3	13	0	20	0.0784314	0.128268	SESTD1	AMP
Boxer	TCL	3	13	0	20	0.0784314	0.128268	CFAP57	HOMDEL
Boxer	TCL	3	13	0	20	0.0784314	0.128268	COL19A1	HOMDEL
Boxer	TCL	3	13	0	20	0.0784314	0.128268	COL28A1	HOMDEL
Boxer	TCL	3	13	0	20	0.0784314	0.128268	CUBN	HOMDEL
Boxer	TCL	3	13	0	20	0.0784314	0.128268	DNAH12	HOMDEL
Boxer	TCL	3	13	0	20	0.0784314	0.128268	ERBIN	HOMDEL
Boxer	TCL	3	13	0	20	0.0784314	0.128268	FAR1	HOMDEL
Boxer	TCL	3	13	0	20	0.0784314	0.128268	GPR155	HOMDEL
Boxer	TCL	3	13	0	20	0.0784314	0.128268	KIAA1109	HOMDEL
Boxer	TCL	3	13	0	20	0.0784314	0.128268	LRRC7	HOMDEL
Boxer	TCL	3	13	0	20	0.0784314	0.128268	PARD3	HOMDEL
Boxer	TCL	3	13	0	20	0.0784314	0.128268	WDFY4	HOMDEL
Boxer	TCL	3	13	0	20	0.0784314	0.128268	KCNIP3	HOMDEL
Boxer	TCL	3	13	0	20	0.0784314	0.128268	SLC29A4	HOMDEL
Boxer	TCL	3	13	0	20	0.0784314	0.128268	OBI1	HOMDEL
Boxer	TCL	3	13	0	20	0.0784314	0.128268	C30H15orf41	HOMDEL
Boxer	TCL	3	13	0	20	0.0784314	0.128268	MTPN	HOMDEL
Boxer	TCL	3	13	0	20	0.0784314	0.128268	NFASC	AMP
Boxer	TCL	3	13	0	20	0.0784314	0.128268	AHCTF1	HOMDEL
Boxer	TCL	3	13	0	20	0.0784314	0.128268	CACNA2D2	HOMDEL
Boxer	TCL	3	13	0	20	0.0784314	0.128268	COL17A1	HOMDEL
Boxer	TCL	3	13	0	20	0.0784314	0.128268	DNAH3	HOMDEL
Boxer	TCL	3	13	0	20	0.0784314	0.128268	HTT	HOMDEL
Boxer	TCL	3	13	0	20	0.0784314	0.128268	MAGI1	HOMDEL
Boxer	TCL	3	13	0	20	0.0784314	0.128268	MROH2A	HOMDEL
Boxer	TCL	3	13	0	20	0.0784314	0.128268	MXRA8	HOMDEL
Boxer	TCL	3	13	0	20	0.0784314	0.128268	PIGF	HOMDEL
Boxer	TCL	3	13	0	20	0.0784314	0.128268	PIWIL2	HOMDEL
Boxer	TCL	3	13	0	20	0.0784314	0.128268	PTPRN	HOMDEL
Boxer	TCL	3	13	0	20	0.0784314	0.128268	ZNF106	HOMDEL
Boxer	TCL	3	13	0	20	0.0784314	0.128268	CHRNA1	AMP
Boxer	TCL	3	13	0	20	0.0784314	0.128268	ATP2A2	HOMDEL
Boxer	TCL	3	13	0	20	0.0784314	0.128268	PKHD1L1	HOMDEL
Boxer	TCL	3	13	0	20	0.0784314	0.128268	AHCYL2	HOMDEL
Boxer	TCL	3	13	0	20	0.0784314	0.128268	DGKH	HOMDEL
Boxer	TCL	3	13	0	20	0.0784314	0.128268	DPYSL2	HOMDEL
Boxer	TCL	3	13	0	20	0.0784314	0.128268	ERICH2	HOMDEL
Boxer	TCL	3	13	0	20	0.0784314	0.128268	FAM126B	HOMDEL
Boxer	TCL	3	13	0	20	0.0784314	0.128268	FNDC3A	HOMDEL
Boxer	TCL	3	13	0	20	0.0784314	0.128268	MED13	HOMDEL
Boxer	TCL	3	13	0	20	0.0784314	0.128268	MRC1	HOMDEL
Boxer	TCL	3	13	0	20	0.0784314	0.128268	PCTP	HOMDEL
Boxer	TCL	3	13	0	20	0.0784314	0.128268	SLC13A1	HOMDEL
Boxer	TCL	3	13	0	20	0.0784314	0.128268	TBX19	HOMDEL
Boxer	TCL	3	13	0	20	0.0784314	0.128268	TSPAN2	HOMDEL
Boxer	TCL	3	13	0	20	0.0784314	0.128268	USP12	HOMDEL
Boxer	TCL	3	13	0	20	0.0784314	0.128268	WASHC4	HOMDEL
Boxer	TCL	3	13	0	20	0.0784314	0.128268	ATF6	HOMDEL
Boxer	TCL	3	13	0	20	0.0784314	0.128268	BRMS1L	HOMDEL
Boxer	TCL	3	13	0	20	0.0784314	0.128268	CAPRIN2	HOMDEL
Boxer	TCL	3	13	0	20	0.0784314	0.128268	LDHC	HOMDEL
Boxer	TCL	3	13	0	20	0.0784314	0.128268	MGAM2	HOMDEL
Boxer	TCL	3	13	0	20	0.0784314	0.128268	PRKCQ	HOMDEL
Boxer	TCL	3	13	0	20	0.0784314	0.128268	SACM1L	HOMDEL
Boxer	TCL	3	13	0	20	0.0784314	0.128268	RALGAPA1	HOMDEL
Boxer	TCL	3	13	0	20	0.0784314	0.128268	TRPM6	HOMDEL
Boxer	TCL	3	13	0	20	0.0784314	0.128268	ACE	HOMDEL
Boxer	TCL	3	13	0	20	0.0784314	0.128268	ACTN2	HOMDEL
Boxer	TCL	3	13	0	20	0.0784314	0.128268	ADGRA3	HOMDEL
Boxer	TCL	3	13	0	20	0.0784314	0.128268	ADGRG6	HOMDEL
Boxer	TCL	3	13	0	20	0.0784314	0.128268	ALDH1L2	HOMDEL
Boxer	TCL	3	13	0	20	0.0784314	0.128268	AP2B1	HOMDEL
Boxer	TCL	3	13	0	20	0.0784314	0.128268	AP4E1	HOMDEL
Boxer	TCL	3	13	0	20	0.0784314	0.128268	ARHGAP44	HOMDEL
Boxer	TCL	3	13	0	20	0.0784314	0.128268	ARMC3	HOMDEL
Boxer	TCL	3	13	0	20	0.0784314	0.128268	C12H6orf132	HOMDEL
Boxer	TCL	3	13	0	20	0.0784314	0.128268	CAST	HOMDEL
Boxer	TCL	3	13	0	20	0.0784314	0.128268	CBD107	HOMDEL
Boxer	TCL	3	13	0	20	0.0784314	0.128268	CDC23	HOMDEL
Boxer	TCL	3	13	0	20	0.0784314	0.128268	CDK13	HOMDEL
Boxer	TCL	3	13	0	20	0.0784314	0.128268	CFAP58	HOMDEL
Boxer	TCL	3	13	0	20	0.0784314	0.128268	CLIP1	HOMDEL
Boxer	TCL	3	13	0	20	0.0784314	0.128268	CNST	HOMDEL
Boxer	TCL	3	13	0	20	0.0784314	0.128268	CPNE8	HOMDEL
Boxer	TCL	3	13	0	20	0.0784314	0.128268	CUL4A	HOMDEL
Boxer	TCL	3	13	0	20	0.0784314	0.128268	DOCK4	HOMDEL
Boxer	TCL	3	13	0	20	0.0784314	0.128268	DSG1	HOMDEL
Boxer	TCL	3	13	0	20	0.0784314	0.128268	DTHD1	HOMDEL
Boxer	TCL	3	13	0	20	0.0784314	0.128268	EPC2	HOMDEL
Boxer	TCL	3	13	0	20	0.0784314	0.128268	FBXO47	HOMDEL
Boxer	TCL	3	13	0	20	0.0784314	0.128268	FKBP1A	HOMDEL
Boxer	TCL	3	13	0	20	0.0784314	0.128268	GRK5	HOMDEL
Boxer	TCL	3	13	0	20	0.0784314	0.128268	GSK3B	HOMDEL
Boxer	TCL	3	13	0	20	0.0784314	0.128268	KATNAL1	HOMDEL
Boxer	TCL	3	13	0	20	0.0784314	0.128268	KLHL4	HOMDEL
Boxer	TCL	3	13	0	20	0.0784314	0.128268	LEF1	HOMDEL
Boxer	TCL	3	13	0	20	0.0784314	0.128268	LEKR1	HOMDEL
Boxer	TCL	3	13	0	20	0.0784314	0.128268	LMNB1	HOMDEL
Boxer	TCL	3	13	0	20	0.0784314	0.128268	LMTK2	HOMDEL
Boxer	TCL	3	13	0	20	0.0784314	0.128268	LSAMP	HOMDEL
Boxer	TCL	3	13	0	20	0.0784314	0.128268	MCM6	HOMDEL
Boxer	TCL	3	13	0	20	0.0784314	0.128268	NF1	HOMDEL
Boxer	TCL	3	13	0	20	0.0784314	0.128268	NRXN1	HOMDEL
Boxer	TCL	3	13	0	20	0.0784314	0.128268	NSF	HOMDEL
Boxer	TCL	3	13	0	20	0.0784314	0.128268	PCYT1A	HOMDEL
Boxer	TCL	3	13	0	20	0.0784314	0.128268	PHIP	HOMDEL
Boxer	TCL	3	13	0	20	0.0784314	0.128268	PIGN	HOMDEL
Boxer	TCL	3	13	0	20	0.0784314	0.128268	PLCB4	HOMDEL
Boxer	TCL	3	13	0	20	0.0784314	0.128268	PRKD1	HOMDEL
Boxer	TCL	3	13	0	20	0.0784314	0.128268	RALGAPA2	HOMDEL
Boxer	TCL	3	13	0	20	0.0784314	0.128268	REL	HOMDEL
Boxer	TCL	3	13	0	20	0.0784314	0.128268	RIC8B	HOMDEL
Boxer	TCL	3	13	0	20	0.0784314	0.128268	RNF103	HOMDEL
Boxer	TCL	3	13	0	20	0.0784314	0.128268	SLC4A1AP	HOMDEL
Boxer	TCL	3	13	0	20	0.0784314	0.128268	SOAT1	HOMDEL
Boxer	TCL	3	13	0	20	0.0784314	0.128268	SRBD1	HOMDEL
Boxer	TCL	3	13	0	20	0.0784314	0.128268	STAG2	HOMDEL
Boxer	TCL	3	13	0	20	0.0784314	0.128268	STPG4	HOMDEL
Boxer	TCL	3	13	0	20	0.0784314	0.128268	SYNE2	HOMDEL
Boxer	TCL	3	13	0	20	0.0784314	0.128268	TAF15	HOMDEL
Boxer	TCL	3	13	0	20	0.0784314	0.128268	TBC1D4	HOMDEL
Boxer	TCL	3	13	0	20	0.0784314	0.128268	TDRD15	HOMDEL
Boxer	TCL	3	13	0	20	0.0784314	0.128268	TMEM247	HOMDEL
Boxer	TCL	3	13	0	20	0.0784314	0.128268	TNKS2	HOMDEL
Boxer	TCL	3	13	0	20	0.0784314	0.128268	TRIM77	HOMDEL
Boxer	TCL	3	13	0	20	0.0784314	0.128268	TRPC6	HOMDEL
Boxer	TCL	3	13	0	20	0.0784314	0.128268	TRPM3	HOMDEL
Boxer	TCL	3	13	0	20	0.0784314	0.128268	UBAP1L	HOMDEL
Boxer	TCL	3	13	0	20	0.0784314	0.128268	UBR1	HOMDEL
Boxer	TCL	3	13	0	20	0.0784314	0.128268	UIMC1	HOMDEL
Boxer	TCL	3	13	0	20	0.0784314	0.128268	VRK2	HOMDEL
Boxer	TCL	3	13	0	20	0.0784314	0.128268	YES1	HOMDEL
Boxer	TCL	3	13	0	20	0.0784314	0.128268	SYT10	HOMDEL
Boxer	TCL	3	13	0	20	0.0784314	0.128268	HMMR	HOMDEL
Boxer	TCL	3	13	0	20	0.0784314	0.128268	RAB33B	HOMDEL
Boxer	TCL	3	13	0	20	0.0784314	0.128268	AVPR1B	AMP
Boxer	TCL	3	13	0	20	0.0784314	0.128268	CDK18	AMP
Boxer	TCL	3	13	0	20	0.0784314	0.128268	CNTN2	AMP
Boxer	TCL	3	13	0	20	0.0784314	0.128268	CTSE	AMP
Boxer	TCL	3	13	0	20	0.0784314	0.128268	IKBKE	AMP
Boxer	TCL	3	13	0	20	0.0784314	0.128268	KLHDC8A	AMP
Boxer	TCL	3	13	0	20	0.0784314	0.128268	LEMD1	AMP
Boxer	TCL	3	13	0	20	0.0784314	0.128268	LRRN2	AMP
Boxer	TCL	3	13	0	20	0.0784314	0.128268	MFSD4A	AMP
Boxer	TCL	3	13	0	20	0.0784314	0.128268	NUCKS1	AMP
Boxer	TCL	3	13	0	20	0.0784314	0.128268	PM20D1	AMP
Boxer	TCL	3	13	0	20	0.0784314	0.128268	RAB29	AMP
Boxer	TCL	3	13	0	20	0.0784314	0.128268	RAB7B	AMP
Boxer	TCL	3	13	0	20	0.0784314	0.128268	RHEX	AMP
Boxer	TCL	3	13	0	20	0.0784314	0.128268	SLC26A9	AMP
Boxer	TCL	3	13	0	20	0.0784314	0.128268	SLC41A1	AMP
Boxer	TCL	3	13	0	20	0.0784314	0.128268	TMEM81	AMP
Boxer	TCL	3	13	0	20	0.0784314	0.128268	SLC38A10	HOMDEL
Boxer	TCL	3	13	0	20	0.0784314	0.128268	UNC80	HOMDEL
Boxer	TCL	3	13	0	20	0.0784314	0.128268	FAM214A	HOMDEL
Boxer	TCL	3	13	0	20	0.0784314	0.128268	GIGYF2	HOMDEL
Boxer	TCL	3	13	0	20	0.0784314	0.128268	GINS1	HOMDEL
Boxer	TCL	3	13	0	20	0.0784314	0.128268	COLEC10	HOMDEL
Boxer	TCL	3	13	0	20	0.0784314	0.128268	KDM2A	HOMDEL
Boxer	TCL	3	13	0	20	0.0784314	0.128268	RGS7	HOMDEL
Boxer	TCL	3	13	0	20	0.0784314	0.128268	LCMT1	HOMDEL
Boxer	TCL	3	13	0	20	0.0784314	0.128268	DNAJC11	HOMDEL
Boxer	TCL	3	13	0	20	0.0784314	0.128268	DYNC1LI1	HOMDEL
Boxer	TCL	3	13	0	20	0.0784314	0.128268	ENPEP	HOMDEL
Boxer	TCL	3	13	0	20	0.0784314	0.128268	FBN3	HOMDEL
Boxer	TCL	3	13	0	20	0.0784314	0.128268	SETD2	HOMDEL
Boxer	TCL	3	13	0	20	0.0784314	0.128268	STX3	HOMDEL
Boxer	TCL	3	13	0	20	0.0784314	0.128268	SNX14	HOMDEL
Boxer	TCL	3	13	0	20	0.0784314	0.128268	EIF2D	AMP
Boxer	TCL	3	13	0	20	0.0784314	0.128268	METAP1D	AMP
Boxer	TCL	3	13	0	20	0.0784314	0.128268	TP53INP1	AMP
Boxer	TCL	3	13	0	20	0.0784314	0.128268	AGL	HOMDEL
Boxer	TCL	3	13	0	20	0.0784314	0.128268	DACH2	HOMDEL
Boxer	TCL	3	13	0	20	0.0784314	0.128268	DNAJC21	HOMDEL
Boxer	TCL	3	13	0	20	0.0784314	0.128268	KCMF1	HOMDEL
Boxer	TCL	3	13	0	20	0.0784314	0.128268	MTHFD2	HOMDEL
Boxer	TCL	3	13	0	20	0.0784314	0.128268	NUS1	HOMDEL
Boxer	TCL	3	13	0	20	0.0784314	0.128268	PSMG1	HOMDEL
Boxer	TCL	3	13	0	20	0.0784314	0.128268	STUM	HOMDEL
Boxer	TCL	3	13	0	20	0.0784314	0.128268	TMEM101	HOMDEL
Boxer	TCL	3	13	0	20	0.0784314	0.128268	GABRB3	HOMDEL
Boxer	TCL	3	13	0	20	0.0784314	0.128268	SYS1	HOMDEL
Boxer	TCL	3	13	0	20	0.0784314	0.128268	ACVR1C	AMP
Boxer	TCL	3	13	0	20	0.0784314	0.128268	DLX1	AMP
Boxer	TCL	3	13	0	20	0.0784314	0.128268	FRZB	AMP
Boxer	TCL	3	13	0	20	0.0784314	0.128268	GAD1	AMP
Boxer	TCL	3	13	0	20	0.0784314	0.128268	GCG	AMP
Boxer	TCL	3	13	0	20	0.0784314	0.128268	HAT1	AMP
Boxer	TCL	3	13	0	20	0.0784314	0.128268	RASSF5	AMP
Boxer	TCL	3	13	0	20	0.0784314	0.128268	RNF17	HOMDEL
Boxer	TCL	3	13	0	20	0.0784314	0.128268	TXNDC16	HOMDEL
Boxer	TCL	3	13	0	20	0.0784314	0.128268	WIPF1	AMP
Boxer	TCL	3	13	0	20	0.0784314	0.128268	TSPYL5	AMP
Boxer	TCL	3	13	0	20	0.0784314	0.128268	CCDC81	HOMDEL
Boxer	TCL	3	13	0	20	0.0784314	0.128268	ENPP2	HOMDEL
Boxer	TCL	3	13	0	20	0.0784314	0.128268	FBXO3	HOMDEL
Boxer	TCL	3	13	0	20	0.0784314	0.128268	HNRNPR	HOMDEL
Boxer	TCL	3	13	0	20	0.0784314	0.128268	HSD17B12	HOMDEL
Boxer	TCL	3	13	0	20	0.0784314	0.128268	PHACTR4	HOMDEL
Boxer	TCL	3	13	0	20	0.0784314	0.128268	SCAF4	HOMDEL
Boxer	TCL	3	13	0	20	0.0784314	0.128268	SEC23IP	HOMDEL
Boxer	TCL	3	13	0	20	0.0784314	0.128268	TTC26	HOMDEL
Boxer	TCL	3	13	0	20	0.0784314	0.128268	ZC3H7A	HOMDEL
Boxer	TCL	3	13	0	20	0.0784314	0.128268	C9	HOMDEL
Boxer	TCL	3	13	0	20	0.0784314	0.128268	CENPE	HOMDEL
Boxer	TCL	3	13	0	20	0.0784314	0.128268	MMAB	HOMDEL
Boxer	TCL	3	13	0	20	0.0784314	0.128268	NSUN5	HOMDEL
Boxer	TCL	4	12	1	19	0.10814	0.16017	RYR2	HOMDEL
Boxer	TCL	4	12	1	19	0.10814	0.16017	SPAG9	HOMDEL
Boxer	TCL	4	12	1	19	0.10814	0.16017	PLEKHD1	HOMDEL
Boxer	TCL	4	12	1	19	0.10814	0.16017	CCSER1	HOMDEL
Boxer	TCL	4	12	1	19	0.10814	0.16017	MYNN	HOMDEL
Boxer	TCL	4	12	1	19	0.10814	0.16017	NANS	HOMDEL
Boxer	TCL	4	12	1	19	0.10814	0.16017	ABCA5	HOMDEL
Boxer	TCL	4	12	1	19	0.10814	0.16017	ELK4	AMP
Boxer	TCL	4	12	1	19	0.10814	0.16017	RYR1	HOMDEL
Boxer	TCL	4	12	1	19	0.10814	0.16017	TBR1	AMP
Boxer	TCL	4	12	1	19	0.10814	0.16017	ACACA	HOMDEL
Boxer	TCL	4	12	1	19	0.10814	0.16017	ANK3	HOMDEL
Boxer	TCL	4	12	1	19	0.10814	0.16017	IPO7	HOMDEL
Boxer	TCL	4	12	1	19	0.10814	0.16017	DOCK2	HOMDEL
Boxer	TCL	4	12	1	19	0.10814	0.16017	FYB2	HOMDEL
Boxer	TCL	4	12	1	19	0.10814	0.16017	PON2	HOMDEL
Boxer	TCL	4	12	1	19	0.10814	0.16017	RHEB	HOMDEL
Boxer	TCL	4	12	1	19	0.10814	0.16017	ANKS1B	HOMDEL
Boxer	TCL	4	12	1	19	0.10814	0.16017	CCDC14	HOMDEL
Boxer	TCL	4	12	1	19	0.10814	0.16017	COL1A2	HOMDEL
Boxer	TCL	4	12	1	19	0.10814	0.16017	FRY	HOMDEL
Boxer	TCL	4	12	1	19	0.10814	0.16017	FUCA1	HOMDEL
Boxer	TCL	4	12	1	19	0.10814	0.16017	IQGAP2	HOMDEL
Boxer	TCL	4	12	1	19	0.10814	0.16017	NHLRC2	HOMDEL
Boxer	TCL	4	12	1	19	0.10814	0.16017	BTG2	AMP
Boxer	TCL	4	12	1	19	0.10814	0.16017	FMOD	AMP
Boxer	TCL	4	12	1	19	0.10814	0.16017	PRELP	AMP
Boxer	TCL	4	12	1	19	0.10814	0.16017	GTF2I	HOMDEL
Boxer	TCL	4	12	1	19	0.10814	0.16017	MCM4	AMP
Boxer	TCL	4	12	1	19	0.10814	0.16017	GCGR	HOMDEL
Boxer	TCL	5	11	2	18	0.119976	0.174949	KIF21A	HOMDEL
Boxer	TCL	5	11	2	18	0.119976	0.174949	ROBO1	HOMDEL
Boxer	TCL	5	11	2	18	0.119976	0.174949	LRP1B	HOMDEL
Boxer	TCL	5	11	2	18	0.119976	0.174949	LONP2	HOMDEL
Boxer	TCL	5	11	2	18	0.119976	0.174949	ATP13A4	HOMDEL
Boxer	TCL	3	13	1	19	0.221034	0.244383	ASZ1	HOMDEL
Boxer	TCL	3	13	1	19	0.221034	0.244383	GFRAL	HOMDEL
Boxer	TCL	3	13	1	19	0.221034	0.244383	ITPR2	HOMDEL
Boxer	TCL	3	13	1	19	0.221034	0.244383	MYCBP2	HOMDEL
Boxer	TCL	3	13	1	19	0.221034	0.244383	TUT4	HOMDEL
Boxer	TCL	3	13	1	19	0.221034	0.244383	ZMYM4	HOMDEL
Boxer	TCL	3	13	1	19	0.221034	0.244383	RIMS2	HOMDEL
Boxer	TCL	3	13	1	19	0.221034	0.244383	ATG2B	HOMDEL
Boxer	TCL	3	13	1	19	0.221034	0.244383	CNTNAP4	HOMDEL
Boxer	TCL	3	13	1	19	0.221034	0.244383	EPS15	HOMDEL
Boxer	TCL	3	13	1	19	0.221034	0.244383	HSPA4	HOMDEL
Boxer	TCL	3	13	1	19	0.221034	0.244383	IL33	HOMDEL
Boxer	TCL	3	13	1	19	0.221034	0.244383	MDGA2	HOMDEL
Boxer	TCL	3	13	1	19	0.221034	0.244383	NEK9	HOMDEL
Boxer	TCL	3	13	1	19	0.221034	0.244383	RANBP17	HOMDEL
Boxer	TCL	3	13	1	19	0.221034	0.244383	SKIL	HOMDEL
Boxer	TCL	3	13	1	19	0.221034	0.244383	CHD9	HOMDEL
Boxer	TCL	3	13	1	19	0.221034	0.244383	DAB2	HOMDEL
Boxer	TCL	3	13	1	19	0.221034	0.244383	HYDIN	HOMDEL
Boxer	TCL	3	13	1	19	0.221034	0.244383	PKHD1	HOMDEL
Boxer	TCL	3	13	1	19	0.221034	0.244383	RALGAPB	HOMDEL
Boxer	TCL	3	13	1	19	0.221034	0.244383	RYR3	HOMDEL
Boxer	TCL	3	13	1	19	0.221034	0.244383	SP140	HOMDEL
Boxer	TCL	3	13	1	19	0.221034	0.244383	SMG1	HOMDEL
Boxer	TCL	3	13	1	19	0.221034	0.244383	AKAP11	HOMDEL
Boxer	TCL	3	13	1	19	0.221034	0.244383	ARHGEF6	HOMDEL
Boxer	TCL	3	13	1	19	0.221034	0.244383	BTAF1	HOMDEL
Boxer	TCL	3	13	1	19	0.221034	0.244383	CPVL	HOMDEL
Boxer	TCL	3	13	1	19	0.221034	0.244383	PCNX1	HOMDEL
Boxer	TCL	3	13	1	19	0.221034	0.244383	PRTFDC1	HOMDEL
Boxer	TCL	3	13	1	19	0.221034	0.244383	SGCE	HOMDEL
Boxer	TCL	3	13	1	19	0.221034	0.244383	TDRD9	HOMDEL
Boxer	TCL	3	13	1	19	0.221034	0.244383	UTRN	HOMDEL
Boxer	TCL	3	13	1	19	0.221034	0.244383	ARID4B	HOMDEL
Boxer	TCL	3	13	1	19	0.221034	0.244383	ARMH3	HOMDEL
Boxer	TCL	3	13	1	19	0.221034	0.244383	CS	HOMDEL
Boxer	TCL	3	13	1	19	0.221034	0.244383	ELP3	HOMDEL
Boxer	TCL	3	13	1	19	0.221034	0.244383	FAF1	HOMDEL
Boxer	TCL	3	13	1	19	0.221034	0.244383	MTMR9	HOMDEL
Boxer	TCL	3	13	1	19	0.221034	0.244383	PGAP1	HOMDEL
Boxer	TCL	3	13	1	19	0.221034	0.244383	RBPJ	HOMDEL
Boxer	TCL	3	13	1	19	0.221034	0.244383	RIPK1	HOMDEL
Boxer	TCL	3	13	1	19	0.221034	0.244383	TAF1B	HOMDEL
Boxer	TCL	3	13	1	19	0.221034	0.244383	TENM3	HOMDEL
Boxer	TCL	3	13	1	19	0.221034	0.244383	UBE2E2	HOMDEL
Boxer	TCL	3	13	1	19	0.221034	0.244383	VWA8	HOMDEL
Boxer	TCL	3	13	1	19	0.221034	0.244383	ZFAND4	HOMDEL
Boxer	TCL	3	13	1	19	0.221034	0.244383	DOCK10	HOMDEL
Boxer	TCL	3	13	1	19	0.221034	0.244383	ABI3BP	HOMDEL
Boxer	TCL	3	13	1	19	0.221034	0.244383	ACOT12	HOMDEL
Boxer	TCL	3	13	1	19	0.221034	0.244383	ADAMTS19	HOMDEL
Boxer	TCL	3	13	1	19	0.221034	0.244383	ANGPT1	HOMDEL
Boxer	TCL	3	13	1	19	0.221034	0.244383	AOX4	HOMDEL
Boxer	TCL	3	13	1	19	0.221034	0.244383	ARHGAP15	HOMDEL
Boxer	TCL	3	13	1	19	0.221034	0.244383	ARHGEF28	HOMDEL
Boxer	TCL	3	13	1	19	0.221034	0.244383	ARHGEF33	HOMDEL
Boxer	TCL	3	13	1	19	0.221034	0.244383	ATP9B	HOMDEL
Boxer	TCL	3	13	1	19	0.221034	0.244383	CASD1	HOMDEL
Boxer	TCL	3	13	1	19	0.221034	0.244383	CCNH	HOMDEL
Boxer	TCL	3	13	1	19	0.221034	0.244383	DAPK1	HOMDEL
Boxer	TCL	3	13	1	19	0.221034	0.244383	DIAPH3	HOMDEL
Boxer	TCL	3	13	1	19	0.221034	0.244383	DOCK3	HOMDEL
Boxer	TCL	3	13	1	19	0.221034	0.244383	FBXW7	HOMDEL
Boxer	TCL	3	13	1	19	0.221034	0.244383	FZD3	HOMDEL
Boxer	TCL	3	13	1	19	0.221034	0.244383	IWS1	HOMDEL
Boxer	TCL	3	13	1	19	0.221034	0.244383	MAP2K5	HOMDEL
Boxer	TCL	3	13	1	19	0.221034	0.244383	MAP4K4	HOMDEL
Boxer	TCL	3	13	1	19	0.221034	0.244383	MDN1	HOMDEL
Boxer	TCL	3	13	1	19	0.221034	0.244383	MLLT3	HOMDEL
Boxer	TCL	3	13	1	19	0.221034	0.244383	MYO5A	HOMDEL
Boxer	TCL	3	13	1	19	0.221034	0.244383	NUP160	HOMDEL
Boxer	TCL	3	13	1	19	0.221034	0.244383	NUP98	HOMDEL
Boxer	TCL	3	13	1	19	0.221034	0.244383	PRUNE2	HOMDEL
Boxer	TCL	3	13	1	19	0.221034	0.244383	PTPRM	HOMDEL
Boxer	TCL	3	13	1	19	0.221034	0.244383	SIN3A	HOMDEL
Boxer	TCL	3	13	1	19	0.221034	0.244383	SLC24A5	HOMDEL
Boxer	TCL	3	13	1	19	0.221034	0.244383	SORBS1	HOMDEL
Boxer	TCL	3	13	1	19	0.221034	0.244383	TSHB	HOMDEL
Boxer	TCL	3	13	1	19	0.221034	0.244383	UGGT2	HOMDEL
Boxer	TCL	3	13	1	19	0.221034	0.244383	UTP20	HOMDEL
Boxer	TCL	3	13	1	19	0.221034	0.244383	XPR1	HOMDEL
Boxer	TCL	3	13	1	19	0.221034	0.244383	MTX3	HOMDEL
Boxer	TCL	3	13	1	19	0.221034	0.244383	CCNE2	AMP
Boxer	TCL	3	13	1	19	0.221034	0.244383	CHD7	AMP
Boxer	TCL	3	13	1	19	0.221034	0.244383	ERBB4	HOMDEL
Boxer	TCL	3	13	1	19	0.221034	0.244383	TANC1	AMP
Boxer	TCL	3	13	1	19	0.221034	0.244383	CCT2	HOMDEL
Boxer	TCL	3	13	1	19	0.221034	0.244383	CSMD3	HOMDEL
Boxer	TCL	3	13	1	19	0.221034	0.244383	EML3	HOMDEL
Boxer	TCL	3	13	1	19	0.221034	0.244383	HPSE2	HOMDEL
Boxer	TCL	3	13	1	19	0.221034	0.244383	RHOV	HOMDEL
Boxer	TCL	3	13	1	19	0.221034	0.244383	SPINDOC	HOMDEL
Boxer	TCL	3	13	1	19	0.221034	0.244383	CPSF6	HOMDEL
Boxer	TCL	3	13	1	19	0.221034	0.244383	NOTUM	HOMDEL
Boxer	TCL	3	13	1	19	0.221034	0.244383	DENND5B	HOMDEL
Boxer	TCL	3	13	1	19	0.221034	0.244383	FAM169A	HOMDEL
Boxer	TCL	3	13	1	19	0.221034	0.244383	REXO5	HOMDEL
Boxer	TCL	3	13	1	19	0.221034	0.244383	TMEM59	HOMDEL
Boxer	TCL	3	13	1	19	0.221034	0.244383	SLC25A12	AMP
Boxer	TCL	3	13	1	19	0.221034	0.244383	CCDC158	HOMDEL
Boxer	TCL	3	13	1	19	0.221034	0.244383	IRAK3	HOMDEL
Boxer	TCL	3	13	1	19	0.221034	0.244383	ABI2	HOMDEL
Boxer	TCL	3	13	1	19	0.221034	0.244383	CCDC15	HOMDEL
Boxer	TCL	5	11	3	17	0.222823	0.244638	TRBV24-1	HOMDEL
Boxer	TCL	5	11	3	17	0.222823	0.244638	TRBV25-1	HOMDEL
Boxer	TCL	5	11	3	17	0.222823	0.244638	TRBV28	HOMDEL
Boxer	TCL	4	12	2	18	0.226496	0.245241	USP24	HOMDEL
Boxer	TCL	4	12	2	18	0.226496	0.245241	BOD1L1	HOMDEL
Boxer	TCL	4	12	2	18	0.226496	0.245241	SCN1A	HOMDEL
Boxer	TCL	4	12	2	18	0.226496	0.245241	AKAP9	HOMDEL
Boxer	TCL	4	12	2	18	0.226496	0.245241	CYLC2	HOMDEL
Boxer	TCL	4	12	2	18	0.226496	0.245241	PRKRA	HOMDEL
Boxer	TCL	11	5	11	9	0.310924	0.335883	TRDV3	HOMDEL
Boxer	TCL	10	6	10	10	0.340832	0.36735	TRAV26-2	HOMDEL
Boxer	TCL	4	12	3	17	0.368524	0.395387	MTAP	HOMDEL
Boxer	TCL	4	12	3	17	0.368524	0.395387	CDKN2A	HOMDEL
Boxer	TCL	3	13	2	18	0.390374	0.403216	INTS6	HOMDEL
Boxer	TCL	3	13	2	18	0.390374	0.403216	INO80	HOMDEL
Boxer	TCL	3	13	2	18	0.390374	0.403216	NCKAP5	HOMDEL
Boxer	TCL	3	13	2	18	0.390374	0.403216	SETD5	HOMDEL
Boxer	TCL	3	13	2	18	0.390374	0.403216	SVEP1	HOMDEL
Boxer	TCL	3	13	2	18	0.390374	0.403216	TIAL1	HOMDEL
Boxer	TCL	3	13	2	18	0.390374	0.403216	WDR35	HOMDEL
Boxer	TCL	3	13	2	18	0.390374	0.403216	WDR4	AMP
Boxer	TCL	3	13	2	18	0.390374	0.403216	KYNU	HOMDEL
Boxer	TCL	3	13	2	18	0.390374	0.403216	MROH2B	HOMDEL
Boxer	TCL	3	13	2	18	0.390374	0.403216	PTPRZ1	HOMDEL
Boxer	TCL	3	13	2	18	0.390374	0.403216	HEPHL1	HOMDEL
Boxer	TCL	3	13	2	18	0.390374	0.403216	TNIK	HOMDEL
Boxer	TCL	3	13	2	18	0.390374	0.403216	UBR5	HOMDEL
Boxer	TCL	3	13	2	18	0.390374	0.403216	USP32	HOMDEL
Boxer	TCL	3	13	2	18	0.390374	0.403216	SF3B1	HOMDEL
Boxer	TCL	3	13	2	18	0.390374	0.403216	GPR155	AMP
Boxer	TCL	8	8	8	12	0.396238	0.408376	TRAV25	HOMDEL
Boxer	TCL	9	7	10	10	0.485444	0.499223	TRAV34	HOMDEL
Boxer	TCL	4	12	4	16	0.514225	0.527668	DNAH11	HOMDEL
Boxer	TCL	7	9	8	12	0.544136	0.557148	TRAV24	HOMDEL
Boxer	TCL	3	13	3	17	0.554252	0.557805	DLX2	AMP
Boxer	TCL	3	13	3	17	0.554252	0.557805	TTN	AMP
Boxer	TCL	3	13	3	17	0.554252	0.557805	JPH1	AMP
Boxer	TCL	3	13	3	17	0.554252	0.557805	UBASH3A	AMP
Boxer	TCL	3	13	3	17	0.554252	0.557805	PSD3	HOMDEL
Boxer	TCL	3	13	3	17	0.554252	0.557805	ATRNL1	HOMDEL
Boxer	TCL	3	13	3	17	0.554252	0.557805	GARS1	HOMDEL
Boxer	TCL	3	13	3	17	0.554252	0.557805	DMRTA1	HOMDEL
Boxer	TCL	6	10	7	13	0.575195	0.576418	TRAV19	HOMDEL
Boxer	TCL	6	10	7	13	0.575195	0.576418	TRAV21	HOMDEL
Boxer	TCL	8	8	11	9	0.736871	0.736871	TRAV29DV5	HOMDEL
Golden Retriever	TCL	6	14	0	16	0.0198995	0.32872	GPR88	AMP
Golden Retriever	TCL	4	16	0	16	0.0822511	0.32872	ADRA2C	AMP
Golden Retriever	TCL	4	16	0	16	0.0822511	0.32872	PCLO	AMP
Golden Retriever	TCL	4	16	0	16	0.0822511	0.32872	MAPRE2	AMP
Golden Retriever	TCL	4	16	0	16	0.0822511	0.32872	PRLHR	AMP
Golden Retriever	TCL	4	16	0	16	0.0822511	0.32872	ARPC5	AMP
Golden Retriever	TCL	4	16	0	16	0.0822511	0.32872	FLNC	AMP
Golden Retriever	TCL	4	16	0	16	0.0822511	0.32872	AEBP2	HOMDEL
Golden Retriever	TCL	4	16	0	16	0.0822511	0.32872	PREX2	AMP
Golden Retriever	TCL	4	16	0	16	0.0822511	0.32872	PAQR3	AMP
Golden Retriever	TCL	4	16	0	16	0.0822511	0.32872	MAP2K2	AMP
Golden Retriever	TCL	3	17	0	16	0.159664	0.32872	GRIP2	AMP
Golden Retriever	TCL	3	17	0	16	0.159664	0.32872	WNT5A	AMP
Golden Retriever	TCL	3	17	0	16	0.159664	0.32872	OLFML2B	AMP
Golden Retriever	TCL	3	17	0	16	0.159664	0.32872	FBN1	AMP
Golden Retriever	TCL	3	17	0	16	0.159664	0.32872	C30H15orf41	AMP
Golden Retriever	TCL	3	17	0	16	0.159664	0.32872	TRPC1	AMP
Golden Retriever	TCL	3	17	0	16	0.159664	0.32872	ABCA5	AMP
Golden Retriever	TCL	3	17	0	16	0.159664	0.32872	GINS2	AMP
Golden Retriever	TCL	3	17	0	16	0.159664	0.32872	MAP2K5	AMP
Golden Retriever	TCL	3	17	0	16	0.159664	0.32872	TPH2	AMP
Golden Retriever	TCL	3	17	0	16	0.159664	0.32872	LCMT1	AMP
Golden Retriever	TCL	3	17	0	16	0.159664	0.32872	C5	AMP
Golden Retriever	TCL	3	17	0	16	0.159664	0.32872	GLS	AMP
Golden Retriever	TCL	3	17	0	16	0.159664	0.32872	KCNQ4	AMP
Golden Retriever	TCL	3	17	0	16	0.159664	0.32872	KRT80	AMP
Golden Retriever	TCL	3	17	0	16	0.159664	0.32872	MICAL2	AMP
Golden Retriever	TCL	3	17	0	16	0.159664	0.32872	RHPN2	AMP
Golden Retriever	TCL	3	17	0	16	0.159664	0.32872	RPRD1A	AMP
Golden Retriever	TCL	3	17	0	16	0.159664	0.32872	TACR3	AMP
Golden Retriever	TCL	3	17	0	16	0.159664	0.32872	BRCA2	HOMDEL
Golden Retriever	TCL	3	17	0	16	0.159664	0.32872	IQGAP1	HOMDEL
Golden Retriever	TCL	3	17	0	16	0.159664	0.32872	CATSPERD	AMP
Golden Retriever	TCL	3	17	0	16	0.159664	0.32872	DMBT1	AMP
Golden Retriever	TCL	3	17	0	16	0.159664	0.32872	KCNT1	AMP
Golden Retriever	TCL	3	17	0	16	0.159664	0.32872	TPK1	AMP
Golden Retriever	TCL	3	17	0	16	0.159664	0.32872	LIMCH1	AMP
Golden Retriever	TCL	3	17	0	16	0.159664	0.32872	CACNA1D	AMP
Golden Retriever	TCL	3	17	0	16	0.159664	0.32872	SMARCC1	AMP
Golden Retriever	TCL	3	17	0	16	0.159664	0.32872	TLE4	AMP
Golden Retriever	TCL	3	17	0	16	0.159664	0.32872	VILL	AMP
Golden Retriever	TCL	3	17	0	16	0.159664	0.32872	TINAG	AMP
Golden Retriever	TCL	3	17	0	16	0.159664	0.32872	HS1BP3	AMP
Golden Retriever	TCL	3	17	0	16	0.159664	0.32872	KANK2	AMP
Golden Retriever	TCL	3	17	0	16	0.159664	0.32872	SETD4	AMP
Golden Retriever	TCL	3	17	0	16	0.159664	0.32872	SLC22A2	AMP
Golden Retriever	TCL	3	17	0	16	0.159664	0.32872	TAP1	AMP
Golden Retriever	TCL	3	17	0	16	0.159664	0.32872	URB1	AMP
Golden Retriever	TCL	3	17	0	16	0.159664	0.32872	PAXBP1	AMP
Golden Retriever	TCL	3	17	0	16	0.159664	0.32872	FZD7	AMP
Golden Retriever	TCL	3	17	0	16	0.159664	0.32872	LRRC3	AMP
Golden Retriever	TCL	4	16	1	15	0.246753	0.488851	LAMA4	AMP
Golden Retriever	TCL	4	16	1	15	0.246753	0.488851	PRDM15	AMP
Golden Retriever	TCL	5	15	2	14	0.306452	0.595878	CRYAA	AMP
Golden Retriever	TCL	3	17	1	15	0.391902	0.596373	DOT1L	AMP
Golden Retriever	TCL	3	17	1	15	0.391902	0.596373	SIN3A	AMP
Golden Retriever	TCL	3	17	1	15	0.391902	0.596373	PFKL	AMP
Golden Retriever	TCL	3	17	1	15	0.391902	0.596373	ITIH1	AMP
Golden Retriever	TCL	3	17	1	15	0.391902	0.596373	MTERF3	AMP
Golden Retriever	TCL	3	17	1	15	0.391902	0.596373	SYNJ1	AMP
Golden Retriever	TCL	3	17	1	15	0.391902	0.596373	ADGRV1	HOMDEL
Golden Retriever	TCL	3	17	1	15	0.391902	0.596373	PTPRD	HOMDEL
Golden Retriever	TCL	3	17	1	15	0.391902	0.596373	TTC3	AMP
Golden Retriever	TCL	3	17	1	15	0.391902	0.596373	C2CD2	AMP
Golden Retriever	TCL	3	17	1	15	0.391902	0.596373	PCBP3	AMP
Golden Retriever	TCL	3	17	1	15	0.391902	0.596373	PHACTR3	AMP
Golden Retriever	TCL	3	17	1	15	0.391902	0.596373	BRWD1	AMP
Golden Retriever	TCL	3	17	1	15	0.391902	0.596373	ZBTB7A	AMP
Golden Retriever	TCL	3	17	1	15	0.391902	0.596373	YBEY	AMP
Golden Retriever	TCL	11	9	8	8	0.514556	0.762032	TRAV29DV5	HOMDEL
Golden Retriever	TCL	3	17	2	14	0.609626	0.762032	DIP2A	AMP
Golden Retriever	TCL	3	17	2	14	0.609626	0.762032	PCNT	AMP
Golden Retriever	TCL	3	17	2	14	0.609626	0.762032	PDXK	AMP
Golden Retriever	TCL	3	17	2	14	0.609626	0.762032	CELSR3	AMP
Golden Retriever	TCL	3	17	2	14	0.609626	0.762032	PTDSS1	AMP
Golden Retriever	TCL	3	17	2	14	0.609626	0.762032	RSPH1	AMP
Golden Retriever	TCL	3	17	2	14	0.609626	0.762032	EFCAB5	HOMDEL
Golden Retriever	TCL	3	17	2	14	0.609626	0.762032	PLEKHA5	HOMDEL
Golden Retriever	TCL	3	17	2	14	0.609626	0.762032	RECK	HOMDEL
Golden Retriever	TCL	3	17	2	14	0.609626	0.762032	HSF2BP	AMP
Golden Retriever	TCL	3	17	2	14	0.609626	0.762032	MCM3AP	AMP
Golden Retriever	TCL	3	17	2	14	0.609626	0.762032	PKNOX1	AMP
Golden Retriever	TCL	3	17	2	14	0.609626	0.762032	RRP1B	AMP
Golden Retriever	TCL	3	17	2	14	0.609626	0.762032	SCN3A	AMP
Golden Retriever	TCL	7	13	6	10	0.69345	0.841274	TRAV19	HOMDEL
Golden Retriever	TCL	7	13	6	10	0.69345	0.841274	TRAV21	HOMDEL
Golden Retriever	TCL	8	12	7	9	0.714686	0.841274	TRAV24	HOMDEL
Golden Retriever	TCL	10	10	9	7	0.760396	0.841274	TRAV34	HOMDEL
Golden Retriever	TCL	3	17	3	13	0.773504	0.841274	DLX2	AMP
Golden Retriever	TCL	3	17	3	13	0.773504	0.841274	TTN	AMP
Golden Retriever	TCL	3	17	3	13	0.773504	0.841274	JPH1	AMP
Golden Retriever	TCL	3	17	3	13	0.773504	0.841274	UBASH3A	AMP
Golden Retriever	TCL	3	17	3	13	0.773504	0.841274	PSD3	HOMDEL
Golden Retriever	TCL	3	17	3	13	0.773504	0.841274	ATRNL1	HOMDEL
Golden Retriever	TCL	3	17	3	13	0.773504	0.841274	GARS1	HOMDEL
Golden Retriever	TCL	3	17	3	13	0.773504	0.841274	DMRTA1	HOMDEL
Golden Retriever	TCL	4	16	4	12	0.777177	0.841274	DNAH11	HOMDEL
Golden Retriever	TCL	8	12	8	8	0.82561	0.884582	TRAV25	HOMDEL
Golden Retriever	TCL	10	10	10	6	0.861625	0.908281	TRAV26-2	HOMDEL
Golden Retriever	TCL	3	17	4	12	0.880024	0.908281	MTAP	HOMDEL
Golden Retriever	TCL	3	17	4	12	0.880024	0.908281	CDKN2A	HOMDEL
Golden Retriever	TCL	11	9	11	5	0.88233	0.908281	TRDV3	HOMDEL
Golden Retriever	TCL	3	17	5	11	0.941733	0.941733	TRBV24-1	HOMDEL
Golden Retriever	TCL	3	17	5	11	0.941733	0.941733	TRBV25-1	HOMDEL
Golden Retriever	TCL	3	17	5	11	0.941733	0.941733	TRBV28	HOMDEL
