# Supplementary material for: Canine tumor mutational burden is correlated with TP53 mutation across tumor types and breeds
Source: Nat Commun. 2021 Aug 3;12:4670. doi: 10.1038/s41467-021-24836-9 (PMC8333103; doi:10.1038/s41467-021-24836-9)
Supplement: Supplementary file 7 — Supplementary Data 4 [file 41467_2021_24836_MOESM7_ESM.xlsx]

## Sheet: Index
Supplementary Data 4: Canonical cancer pathway genes, and human data sources

## Sheet: Pathway genes
Canonical pathway genes.
Pathway	Gene List	Type
RTK/RAS	EGFR	activating
	ERBB2	activating
	ERBB3	activating
	ERBB4	activating
	MET	activating
	PDGFRA	activating
	FGFR1	activating
	FGFR2	activating
	FGFR3	activating
	FGFR4	activating
	KIT	activating
	IGF1R	activating
	RET	activating
	ROS1	activating
	ALK	activating
	FLT3	activating
	NTRK1	activating
	NTRK2	activating
	NTRK3	activating
	JAK2	activating
	CBL	inactivating
	ERRFI1	inactivating
	SOS1	activating
	NF1	inactivating
	RASA1	inactivating
	PTPN11	activating
	KRAS	activating
	HRAS	activating
	NRAS	activating
	RIT1	activating
	ARAF	activating
	BRAF	activating
	RAF1	activating
	RAC1	activating
	MAPK1	activating
	MAP2K1	activating
	MAP2K2	activating
	PRKG1	inactivating
Nrf2	KEAP1	inactivating
	CUL3	inactivating
	NFE2L2	activating
TGFB	TGFBR1	inactivating
	TGFBR2	inactivating
	ACVR2A	inactivating
	ACVR1B	inactivating
	SMAD2	inactivating
	SMAD3	inactivating
	SMAD4	inactivating
	TGFB1	inactivating
	TGFB2	inactivating
	TGFB3	inactivating
PI3K	PTEN	inactivating
	INPP4B	inactivating
	PIK3CA	activating
	PIK3CB	activating
	PIK3R2	activating
	PIK3R1	inactivating
	AKT1	activating
	AKT2	activating
	AKT3	activating
	PPP2R1A	inactivating
	TSC1	inactivating
	TSC2	inactivating
	RHEB	activating
	STK11	inactivating
	RICTOR	activating
	MTOR	activating
	RPTOR	activating
p53	MDM2	activating
	MDM4	activating
	TP53	inactivating
	ATM	inactivating
	RPS6KA3	activating
	CDKN2A	inactivating
Cell cycle	CDKN1A	inactivating
	CDKN1B	inactivating
	CDKN2C	inactivating
	CCNE1	activating
	RB1	inactivating
	E2F3	activating
	CCND1	activating
	CCND2	activating
	CCND3	activating
	CDK2	activating
	CDK4	activating
	CDK6	activating
	CDKN2A	inactivating
Myc	MYC	activating
	MYCL	activating
	MAX	inactivating
	MGA	inactivating
	MXD1	activating
	MXD3	activating
	MXD4	activating
	MXI1	inactivating
	MNT	inactivating
	MLX	inactivating
	MLXIP	activating
	MLXIPL	activating
Hippo	DCHS1	inactivating
	DCHS2	inactivating
	FAT1	inactivating
	FAT2	inactivating
	FAT3	inactivating
	FAT4	inactivating
	TAOK1	inactivating
	TAOK2	inactivating
	TAOK3	inactivating
	SAV1	inactivating
	STK3	inactivating
	STK4	inactivating
	NF2	inactivating
	MOB1A	inactivating
	MOB1B	inactivating
	YAP1	activating
	PTPN14	inactivating
	CSNK1E	inactivating
	CSNK1D	inactivating
	TEAD2	activating
	TAZ	activating
	CRB1	inactivating
	CRB2	inactivating
	WWC1	inactivating
	LATS1	inactivating
	LATS2	inactivating
Notch	JAG2	inactivating
	ARRDC1	activating
	CUL1	inactivating
	NOTCH1	inactivating
	NOTCH2	inactivating
	NOTCH3	inactivating
	NOTCH4	inactivating
	CNTN6	inactivating
	MAML3	inactivating
	CREBBP	inactivating
	KAT2B	inactivating
	EP300	inactivating
	DNER	inactivating
	PSEN2	inactivating
	NCOR1	inactivating
	NCOR2	inactivating
	KDM5A	activating
	FBXW7	inactivating
WNT	WIF1	inactivating
	SFRP1	inactivating
	SFRP2	inactivating
	SFRP4	inactivating
	SFRP5	inactivating
	RNF43	inactivating
	ZNRF3	inactivating
	LRP5	inactivating
	LRP6	inactivating
	DKK1	inactivating
	DKK2	inactivating
	DKK3	inactivating
	DKK4	inactivating
	GSK3B	inactivating
	CTNNB1	activating
	AXIN1	inactivating
	AXIN2	inactivating
	TCF7	inactivating
	TCF7L1	inactivating
	TCF7L2	inactivating
	TLE1	inactivating
	TLE2	inactivating
	TLE3	inactivating
	TLE4	inactivating
	FZD1	other
	FZD2	other
	FZD3	other
	FZD4	other
	FZD5	other
	FZD6	other
	FZD7	other
	FZD8	other
	FZD9	other
	FZD10	other
	WNT1	other
	WNT2	other
	WNT3	other
	WNT4	other
	WNT6	other
	WNT11	other
	WNT16	other
	WNT2B	other
	WNT3A	other
	WNT5A	other
	WNT5B	other
	WNT7A	other
	WNT7B	other
	WNT8A	other
	WNT8B	other
	WNT9A	other
	WNT9B	other
	WNT10A	other
	WNT10B	other

## Sheet: Human Data sources
Source of mutated or amplified/deleted genes, and altered pathways in human cancers
Dataset	Source	Study
BRCA	https://www.cbioportal.org/study/summary?id=brca_tcga_pan_can_atlas_2018	Breast Invasive Carcinoma (TCGA, PanCancer Atlas); https://pubmed.ncbi.nlm.nih.gov/29622464/
LGG	https://www.cbioportal.org/study/summary?id=lgg_tcga_pan_can_atlas_2018	Brain Lower Grade Glioma (TCGA, PanCancer Atlas); https://pubmed.ncbi.nlm.nih.gov/29625048/
HGG	https://pedcbioportal.kidsfirstdrc.org/study/summary?id=phgg_herby	Paediatric High Grade Glioma (HERBY Clinical Trial, Cancer Cell 2018) ; https://pubmed.ncbi.nlm.nih.gov/29763623/; https://www.ncbi.nlm.nih.gov/pmc/articles/PMC4056452/
AS	https://www.cbioportal.org/study/summary?id=angs_project_painter_2018	The Angiosarcoma Project - Count Me In (Nature Medicine, 2020) https://www.nature.com/articles/s41591-019-0749-z?proof=t
MM	https://www.ncbi.nlm.nih.gov/pmc/articles/PMC6341101/; https://clincancerres.aacrjournals.org/content/25/12/3548	Mutation data from Supplementary Data 2 of https://www.ncbi.nlm.nih.gov/pmc/articles/PMC6341101/; CNAs from Supplementary Figure S1 from https://clincancerres.aacrjournals.org/content/25/12/3548
OSA	https://www.nature.com/articles/ncomms15936#Sec26	Mutation data from Supplementary Data 2 and CNAs from Supplementary Data 4
DLBC	https://www.cbioportal.org/study/summary?id=dlbc_tcga_pan_can_atlas_2018	Diffuse Large B-Cell Lymphoma (TCGA, PanCancer Atlas)
TCL	https://www.nature.com/articles/ng.3442	Mutation data from Supplementary Tables 6 and 7; CNAs from Supplementary Tables 3 and 4
