# Supplementary material for: Canine tumor mutational burden is correlated with TP53 mutation across tumor types and breeds
Source: Nat Commun. 2021 Aug 3;12:4670. doi: 10.1038/s41467-021-24836-9 (PMC8333103; doi:10.1038/s41467-021-24836-9)
Supplement: Supplementary file 8 — Supplementary Data 5 [file 41467_2021_24836_MOESM8_ESM.xlsx]

## Sheet: Index
Supplementary Data 5: Problematic gene list; association between TMB and gene mutation or pathway alteration within canine or human tumor type or across tumor types, or within a dog breed

## Sheet: ProblematicGenes
List of problematic genes; related to Figure 6a
Gene Ensembl ID
ENSCAFG00000041333
ENSCAFG00000029462
ENSCAFG00000011192
ENSCAFG00000048180
ENSCAFG00000011644
ENSCAFG00000032450
ENSCAFG00000049276
ENSCAFG00000043343
ENSCAFG00000013437
ENSCAFG00000013550
ENSCAFG00000013570
ENSCAFG00000043251
ENSCAFG00000023523
ENSCAFG00000013584
ENSCAFG00000024378
ENSCAFG00000047478
ENSCAFG00000042590
ENSCAFG00000048577
ENSCAFG00000048486
ENSCAFG00000013780
ENSCAFG00000024210
ENSCAFG00000047960
ENSCAFG00000046020
ENSCAFG00000023429
ENSCAFG00000014111
ENSCAFG00000023832
ENSCAFG00000014123
ENSCAFG00000041409
ENSCAFG00000043181
ENSCAFG00000015024
ENSCAFG00000044623
ENSCAFG00000024512
ENSCAFG00000007239
ENSCAFG00000016065
ENSCAFG00000032712
ENSCAFG00000029489
ENSCAFG00000031207
ENSCAFG00000041237
ENSCAFG00000048350
ENSCAFG00000023542
ENSCAFG00000031991
ENSCAFG00000016554
ENSCAFG00000016577
ENSCAFG00000016581
ENSCAFG00000049584
ENSCAFG00000024530
ENSCAFG00000024323
ENSCAFG00000042348
ENSCAFG00000047028
ENSCAFG00000049155
ENSCAFG00000047651
ENSCAFG00000041651
ENSCAFG00000041784
ENSCAFG00000017258
ENSCAFG00000047051
ENSCAFG00000042345
ENSCAFG00000043889
ENSCAFG00000032442
ENSCAFG00000017450
ENSCAFG00000044857
ENSCAFG00000032341
ENSCAFG00000017487
ENSCAFG00000017495
ENSCAFG00000041271
ENSCAFG00000049620
ENSCAFG00000044419
ENSCAFG00000024146
ENSCAFG00000023289
ENSCAFG00000017824
ENSCAFG00000050007
ENSCAFG00000049823
ENSCAFG00000049607
ENSCAFG00000042794
ENSCAFG00000018044
ENSCAFG00000047506
ENSCAFG00000024130
ENSCAFG00000049220
ENSCAFG00000017792
ENSCAFG00000018430
ENSCAFG00000042111
ENSCAFG00000018548
ENSCAFG00000018660
ENSCAFG00000046760
ENSCAFG00000046511
ENSCAFG00000018873
ENSCAFG00000048945
ENSCAFG00000045610
ENSCAFG00000024096
ENSCAFG00000030333
ENSCAFG00000018988
ENSCAFG00000019025
ENSCAFG00000048332
ENSCAFG00000023185
ENSCAFG00000024090
ENSCAFG00000019063
ENSCAFG00000030952
ENSCAFG00000019141
ENSCAFG00000031663
ENSCAFG00000019160
ENSCAFG00000019182
ENSCAFG00000023624
ENSCAFG00000019610
ENSCAFG00000023407
ENSCAFG00000000027
ENSCAFG00000000030
ENSCAFG00000000044
ENSCAFG00000045946
ENSCAFG00000029206
ENSCAFG00000044333
ENSCAFG00000011517
ENSCAFG00000041374
ENSCAFG00000049544
ENSCAFG00000048821
ENSCAFG00000043594
ENSCAFG00000044240
ENSCAFG00000049903
ENSCAFG00000049233
ENSCAFG00000041458
ENSCAFG00000048224
ENSCAFG00000046744
ENSCAFG00000049337
ENSCAFG00000046512
ENSCAFG00000046559
ENSCAFG00000047498
ENSCAFG00000047444
ENSCAFG00000048666
ENSCAFG00000044248
ENSCAFG00000047611
ENSCAFG00000044564
ENSCAFG00000041675
ENSCAFG00000045490
ENSCAFG00000001144
ENSCAFG00000046728
ENSCAFG00000049418
ENSCAFG00000024435
ENSCAFG00000047585
ENSCAFG00000046950
ENSCAFG00000031891
ENSCAFG00000042401
ENSCAFG00000042691
ENSCAFG00000031694
ENSCAFG00000044166
ENSCAFG00000023653
ENSCAFG00000049889
ENSCAFG00000050011
ENSCAFG00000002412
ENSCAFG00000049907
ENSCAFG00000031255
ENSCAFG00000041766
ENSCAFG00000046801
ENSCAFG00000045038
ENSCAFG00000048006
ENSCAFG00000009712
ENSCAFG00000030027
ENSCAFG00000024014
ENSCAFG00000029417
ENSCAFG00000028693
ENSCAFG00000042954
ENSCAFG00000005434
ENSCAFG00000030354
ENSCAFG00000028601
ENSCAFG00000024235
ENSCAFG00000007407
ENSCAFG00000043852
ENSCAFG00000042645
ENSCAFG00000048556
ENSCAFG00000042786
ENSCAFG00000044202
ENSCAFG00000048550
ENSCAFG00000042423
ENSCAFG00000045108
ENSCAFG00000008427
ENSCAFG00000042278
ENSCAFG00000044479
ENSCAFG00000044831
ENSCAFG00000045886
ENSCAFG00000028828
ENSCAFG00000046036
ENSCAFG00000032021
ENSCAFG00000046144
ENSCAFG00000030837
ENSCAFG00000049606
ENSCAFG00000031362
ENSCAFG00000049942
ENSCAFG00000044854
ENSCAFG00000046698
ENSCAFG00000024415
ENSCAFG00000041089
ENSCAFG00000042304
ENSCAFG00000047653
ENSCAFG00000024399
ENSCAFG00000032015
ENSCAFG00000045156
ENSCAFG00000024508
ENSCAFG00000017475
ENSCAFG00000049588
ENSCAFG00000044440
ENSCAFG00000015933
ENSCAFG00000012274
ENSCAFG00000043150
ENSCAFG00000028679
ENSCAFG00000042828
ENSCAFG00000016664
ENSCAFG00000041311
ENSCAFG00000032428
ENSCAFG00000009746
ENSCAFG00000043604
ENSCAFG00000047739
ENSCAFG00000048614
ENSCAFG00000011242
ENSCAFG00000041975
ENSCAFG00000011262
ENSCAFG00000048942
ENSCAFG00000046216
ENSCAFG00000048715
ENSCAFG00000041893
ENSCAFG00000011300
ENSCAFG00000044207
ENSCAFG00000030741
ENSCAFG00000031453
ENSCAFG00000049159
ENSCAFG00000032687
ENSCAFG00000029301
ENSCAFG00000030811
ENSCAFG00000031216
ENSCAFG00000011255
ENSCAFG00000029317
ENSCAFG00000048710
ENSCAFG00000043589
ENSCAFG00000046436
ENSCAFG00000044067
ENSCAFG00000032101
ENSCAFG00000014234
ENSCAFG00000014235
ENSCAFG00000049543
ENSCAFG00000048060
ENSCAFG00000047312
ENSCAFG00000048893
ENSCAFG00000031261
ENSCAFG00000043121
ENSCAFG00000045197
ENSCAFG00000043100
ENSCAFG00000017848
ENSCAFG00000017901
ENSCAFG00000045586
ENSCAFG00000017459
ENSCAFG00000044995
ENSCAFG00000042389
ENSCAFG00000045334
ENSCAFG00000025660
ENSCAFG00000041666
ENSCAFG00000043628
ENSCAFG00000048420
ENSCAFG00000049719
ENSCAFG00000049244
ENSCAFG00000041607
ENSCAFG00000045924
ENSCAFG00000045366
ENSCAFG00000020044
ENSCAFG00000020075
ENSCAFG00000046080
ENSCAFG00000020185
ENSCAFG00000010763
ENSCAFG00000020325
ENSCAFG00000042941
ENSCAFG00000044460
ENSCAFG00000046984
ENSCAFG00000048076
ENSCAFG00000045155
ENSCAFG00000049344
ENSCAFG00000047561
ENSCAFG00000032217
ENSCAFG00000041322
ENSCAFG00000047771
ENSCAFG00000024412
ENSCAFG00000047043
ENSCAFG00000047167
ENSCAFG00000042033
ENSCAFG00000048158
ENSCAFG00000016102
ENSCAFG00000016545
ENSCAFG00000016775
ENSCAFG00000043233
ENSCAFG00000046967
ENSCAFG00000047825
ENSCAFG00000049056
ENSCAFG00000023257
ENSCAFG00000043905
ENSCAFG00000031454
ENSCAFG00000018434
ENSCAFG00000041530
ENSCAFG00000048673
ENSCAFG00000018652
ENSCAFG00000048351
ENSCAFG00000047470
ENSCAFG00000042031
ENSCAFG00000044228
ENSCAFG00000018956
ENSCAFG00000049110
ENSCAFG00000045845
ENSCAFG00000019108
ENSCAFG00000047452
ENSCAFG00000028469
ENSCAFG00000048950
ENSCAFG00000004370
ENSCAFG00000046980
ENSCAFG00000004198
ENSCAFG00000048253
ENSCAFG00000043024
ENSCAFG00000048087
ENSCAFG00000044137
ENSCAFG00000043032
ENSCAFG00000029675
ENSCAFG00000041986
ENSCAFG00000024733
ENSCAFG00000005346
ENSCAFG00000050059
ENSCAFG00000048392
ENSCAFG00000044346
ENSCAFG00000044044
ENSCAFG00000047238
ENSCAFG00000045282
ENSCAFG00000044132
ENSCAFG00000041703
ENSCAFG00000048709
ENSCAFG00000041987
ENSCAFG00000044358
ENSCAFG00000048148
ENSCAFG00000045041
ENSCAFG00000041655
ENSCAFG00000045177
ENSCAFG00000043911
ENSCAFG00000006646
ENSCAFG00000006738
ENSCAFG00000043851
ENSCAFG00000041038
ENSCAFG00000042450
ENSCAFG00000010097
ENSCAFG00000042469
ENSCAFG00000049004
ENSCAFG00000049738
ENSCAFG00000044398
ENSCAFG00000048431
ENSCAFG00000023535
ENSCAFG00000044003
ENSCAFG00000009308
ENSCAFG00000042205
ENSCAFG00000009708
ENSCAFG00000035926
ENSCAFG00000049614
ENSCAFG00000010337
ENSCAFG00000046429
ENSCAFG00000011342
ENSCAFG00000014787
ENSCAFG00000045372
ENSCAFG00000012004
ENSCAFG00000028996
ENSCAFG00000012296
ENSCAFG00000031487
ENSCAFG00000032294
ENSCAFG00000043527
ENSCAFG00000045896
ENSCAFG00000047576
ENSCAFG00000046159
ENSCAFG00000043961
ENSCAFG00000048309
ENSCAFG00000041536
ENSCAFG00000015773
ENSCAFG00000041880
ENSCAFG00000001530
ENSCAFG00000046283
ENSCAFG00000017678
ENSCAFG00000005666
ENSCAFG00000042695
ENSCAFG00000045995
ENSCAFG00000018265
ENSCAFG00000018380
ENSCAFG00000018409
ENSCAFG00000042477
ENSCAFG00000024483
ENSCAFG00000044617
ENSCAFG00000044217
ENSCAFG00000018734
ENSCAFG00000010507
ENSCAFG00000045004
ENSCAFG00000016564
ENSCAFG00000011367
ENSCAFG00000024307
ENSCAFG00000029042
ENSCAFG00000041194
ENSCAFG00000014950
ENSCAFG00000014953
ENSCAFG00000015164
ENSCAFG00000031731
ENSCAFG00000031555
ENSCAFG00000042608
ENSCAFG00000048479
ENSCAFG00000043314
ENSCAFG00000009752
ENSCAFG00000044126
ENSCAFG00000043432
ENSCAFG00000030295
ENSCAFG00000043582
ENSCAFG00000045861
ENSCAFG00000049317
ENSCAFG00000049937
ENSCAFG00000019731
ENSCAFG00000045251
ENSCAFG00000046545
ENSCAFG00000047149
ENSCAFG00000049970
ENSCAFG00000046997
ENSCAFG00000049809
ENSCAFG00000020009
ENSCAFG00000042339
ENSCAFG00000047550
ENSCAFG00000048935
ENSCAFG00000045033
ENSCAFG00000041803
ENSCAFG00000049280
ENSCAFG00000029055
ENSCAFG00000045297
ENSCAFG00000028826
ENSCAFG00000049722
ENSCAFG00000045385
ENSCAFG00000045515
ENSCAFG00000042532
ENSCAFG00000042216
ENSCAFG00000000494
ENSCAFG00000000271
ENSCAFG00000000262
ENSCAFG00000000211
ENSCAFG00000015306
ENSCAFG00000047069
ENSCAFG00000045741
ENSCAFG00000030293
ENSCAFG00000043118
ENSCAFG00000015452
ENSCAFG00000032444
ENSCAFG00000049423
ENSCAFG00000041189
ENSCAFG00000043673
ENSCAFG00000042622
ENSCAFG00000045944
ENSCAFG00000031481
ENSCAFG00000042040
ENSCAFG00000049268
ENSCAFG00000028744
ENSCAFG00000043327
ENSCAFG00000049033
ENSCAFG00000045866
ENSCAFG00000046833
ENSCAFG00000041291
ENSCAFG00000048590
ENSCAFG00000048954
ENSCAFG00000044464
ENSCAFG00000049819
ENSCAFG00000046901
ENSCAFG00000049301
ENSCAFG00000049093
ENSCAFG00000045429
ENSCAFG00000044209
ENSCAFG00000001921
ENSCAFG00000044987
ENSCAFG00000018740
ENSCAFG00000048742
ENSCAFG00000031872
ENSCAFG00000032008
ENSCAFG00000031114
ENSCAFG00000031867
ENSCAFG00000029096
ENSCAFG00000002395
ENSCAFG00000002399
ENSCAFG00000018477
ENSCAFG00000045637
ENSCAFG00000030606
ENSCAFG00000002680
ENSCAFG00000030353
ENSCAFG00000032409
ENSCAFG00000048809
ENSCAFG00000042521
ENSCAFG00000043839
ENSCAFG00000048825
ENSCAFG00000003039
ENSCAFG00000048454
ENSCAFG00000023218
ENSCAFG00000003473
ENSCAFG00000044700
ENSCAFG00000031862
ENSCAFG00000010708
ENSCAFG00000010776
ENSCAFG00000049494
ENSCAFG00000047700
ENSCAFG00000010792
ENSCAFG00000010795
ENSCAFG00000042211
ENSCAFG00000010808
ENSCAFG00000049498
ENSCAFG00000049008
ENSCAFG00000011124
ENSCAFG00000044223
ENSCAFG00000045310
ENSCAFG00000047170
ENSCAFG00000012516
ENSCAFG00000048455
ENSCAFG00000012573
ENSCAFG00000029524
ENSCAFG00000013187
ENSCAFG00000013727
ENSCAFG00000013750
ENSCAFG00000043954
ENSCAFG00000024743
ENSCAFG00000047424
ENSCAFG00000046371
ENSCAFG00000015193
ENSCAFG00000046212
ENSCAFG00000042409
ENSCAFG00000049237
ENSCAFG00000042550
ENSCAFG00000049369
ENSCAFG00000016250
ENSCAFG00000016617
ENSCAFG00000016654
ENSCAFG00000016658
ENSCAFG00000046938
ENSCAFG00000043590
ENSCAFG00000017038
ENSCAFG00000047680
ENSCAFG00000043529
ENSCAFG00000046741
ENSCAFG00000041412
ENSCAFG00000049684
ENSCAFG00000048015
ENSCAFG00000049870
ENSCAFG00000042165
ENSCAFG00000044571
ENSCAFG00000049412
ENSCAFG00000047836
ENSCAFG00000024506
ENSCAFG00000023724
ENSCAFG00000001396
ENSCAFG00000023279
ENSCAFG00000046663
ENSCAFG00000041166
ENSCAFG00000002325
ENSCAFG00000041102
ENSCAFG00000003053
ENSCAFG00000030049
ENSCAFG00000043791
ENSCAFG00000049834
ENSCAFG00000043831
ENSCAFG00000002522
ENSCAFG00000048737
ENSCAFG00000002548
ENSCAFG00000044886
ENSCAFG00000045636
ENSCAFG00000002706
ENSCAFG00000049504
ENSCAFG00000045442
ENSCAFG00000042284
ENSCAFG00000044487
ENSCAFG00000046268
ENSCAFG00000042499
ENSCAFG00000002351
ENSCAFG00000048359
ENSCAFG00000029840
ENSCAFG00000048338
ENSCAFG00000041445
ENSCAFG00000045295
ENSCAFG00000044733
ENSCAFG00000004047
ENSCAFG00000042669
ENSCAFG00000031808
ENSCAFG00000004907
ENSCAFG00000047388
ENSCAFG00000044493
ENSCAFG00000000376
ENSCAFG00000042851
ENSCAFG00000044682
ENSCAFG00000031600
ENSCAFG00000031351
ENSCAFG00000044095
ENSCAFG00000044267
ENSCAFG00000046686
ENSCAFG00000041938
ENSCAFG00000001388
ENSCAFG00000047094
ENSCAFG00000031324
ENSCAFG00000001968
ENSCAFG00000043264
ENSCAFG00000043830
ENSCAFG00000031648
ENSCAFG00000047823
ENSCAFG00000048755
ENSCAFG00000003134
ENSCAFG00000048452
ENSCAFG00000046966
ENSCAFG00000032122
ENSCAFG00000042311
ENSCAFG00000043772
ENSCAFG00000048513
ENSCAFG00000041919
ENSCAFG00000042720
ENSCAFG00000003318
ENSCAFG00000003361
ENSCAFG00000048244
ENSCAFG00000049182
ENSCAFG00000001474
ENSCAFG00000049875
ENSCAFG00000005757
ENSCAFG00000005880
ENSCAFG00000045253
ENSCAFG00000006297
ENSCAFG00000042291
ENSCAFG00000048216
ENSCAFG00000046432
ENSCAFG00000008345
ENSCAFG00000029533
ENSCAFG00000023223
ENSCAFG00000042457
ENSCAFG00000045990
ENSCAFG00000045133
ENSCAFG00000043803
ENSCAFG00000041814
ENSCAFG00000011043
ENSCAFG00000024445
ENSCAFG00000046469
ENSCAFG00000024573
ENSCAFG00000024443
ENSCAFG00000043458
ENSCAFG00000045037
ENSCAFG00000046280
ENSCAFG00000030327
ENSCAFG00000023728
ENSCAFG00000013016
ENSCAFG00000045980
ENSCAFG00000041817
ENSCAFG00000013656
ENSCAFG00000002484
ENSCAFG00000002485
ENSCAFG00000002486
ENSCAFG00000002488
ENSCAFG00000044963
ENSCAFG00000048061
ENSCAFG00000031642
ENSCAFG00000032250
ENSCAFG00000030818
ENSCAFG00000014385
ENSCAFG00000043265
ENSCAFG00000043552
ENSCAFG00000044522
ENSCAFG00000041683
ENSCAFG00000045105
ENSCAFG00000047211
ENSCAFG00000005422
ENSCAFG00000005427
ENSCAFG00000005429
ENSCAFG00000047633
ENSCAFG00000005722
ENSCAFG00000047588
ENSCAFG00000005989
ENSCAFG00000046499
ENSCAFG00000006147
ENSCAFG00000006166
ENSCAFG00000041732
ENSCAFG00000006472
ENSCAFG00000047898
ENSCAFG00000046137
ENSCAFG00000006734
ENSCAFG00000044361
ENSCAFG00000048315
ENSCAFG00000041853
ENSCAFG00000042087
ENSCAFG00000041889
ENSCAFG00000007865
ENSCAFG00000010653
ENSCAFG00000047568
ENSCAFG00000024413
ENSCAFG00000049458
ENSCAFG00000008160
ENSCAFG00000049351
ENSCAFG00000008273
ENSCAFG00000008287
ENSCAFG00000048653
ENSCAFG00000043864
ENSCAFG00000000646
ENSCAFG00000045827
ENSCAFG00000000683
ENSCAFG00000028960
ENSCAFG00000000798
ENSCAFG00000032555
ENSCAFG00000045258
ENSCAFG00000031914
ENSCAFG00000030361
ENSCAFG00000001080
ENSCAFG00000001098
ENSCAFG00000049521
ENSCAFG00000029869
ENSCAFG00000044133
ENSCAFG00000046214
ENSCAFG00000042051
ENSCAFG00000047414
ENSCAFG00000049173
ENSCAFG00000041745
ENSCAFG00000002337
ENSCAFG00000002959
ENSCAFG00000044227
ENSCAFG00000030375
ENSCAFG00000048106
ENSCAFG00000029502
ENSCAFG00000049630
ENSCAFG00000004800
ENSCAFG00000024745
ENSCAFG00000045070
ENSCAFG00000048270
ENSCAFG00000004303
ENSCAFG00000048196
ENSCAFG00000008488
ENSCAFG00000004963
ENSCAFG00000050081
ENSCAFG00000046057
ENSCAFG00000044547
ENSCAFG00000044553
ENSCAFG00000029587
ENSCAFG00000005290
ENSCAFG00000005303
ENSCAFG00000029967
ENSCAFG00000005833
ENSCAFG00000030414
ENSCAFG00000047560
ENSCAFG00000049150
ENSCAFG00000046078
ENSCAFG00000049561
ENSCAFG00000015156
ENSCAFG00000048980
ENSCAFG00000048353
ENSCAFG00000043505
ENSCAFG00000043724
ENSCAFG00000049446
ENSCAFG00000048685
ENSCAFG00000045024
ENSCAFG00000023561
ENSCAFG00000042983
ENSCAFG00000041876
ENSCAFG00000041463
ENSCAFG00000048152
ENSCAFG00000049130
ENSCAFG00000042383
ENSCAFG00000041345
ENSCAFG00000045578
ENSCAFG00000024324
ENSCAFG00000016099
ENSCAFG00000017016
ENSCAFG00000042132
ENSCAFG00000042592
ENSCAFG00000047070
ENSCAFG00000030533
ENSCAFG00000017738
ENSCAFG00000017742
ENSCAFG00000017770
ENSCAFG00000023331
ENSCAFG00000048239
ENSCAFG00000044297
ENSCAFG00000044172
ENSCAFG00000029405
ENSCAFG00000023646
ENSCAFG00000019127
ENSCAFG00000044033
ENSCAFG00000019314
ENSCAFG00000032680
ENSCAFG00000019324
ENSCAFG00000019325
ENSCAFG00000019944
ENSCAFG00000048622
ENSCAFG00000020060
ENSCAFG00000041247
ENSCAFG00000043716
ENSCAFG00000020192
ENSCAFG00000044181
ENSCAFG00000023169
ENSCAFG00000006267
ENSCAFG00000024336
ENSCAFG00000024333
ENSCAFG00000001192
ENSCAFG00000030646
ENSCAFG00000001195
ENSCAFG00000028629
ENSCAFG00000048824
ENSCAFG00000001242
ENSCAFG00000031134
ENSCAFG00000029699
ENSCAFG00000044112
ENSCAFG00000041866
ENSCAFG00000041959
ENSCAFG00000044322
ENSCAFG00000041048
ENSCAFG00000001253
ENSCAFG00000001257
ENSCAFG00000049685
ENSCAFG00000043218
ENSCAFG00000001268
ENSCAFG00000045347
ENSCAFG00000031578
ENSCAFG00000049363
ENSCAFG00000001397
ENSCAFG00000029750
ENSCAFG00000032016
ENSCAFG00000047368
ENSCAFG00000041091
ENSCAFG00000046222
ENSCAFG00000043596
ENSCAFG00000049393
ENSCAFG00000048729
ENSCAFG00000048820
ENSCAFG00000025725
ENSCAFG00000043217
ENSCAFG00000045321
ENSCAFG00000002440
ENSCAFG00000046726
ENSCAFG00000002743
ENSCAFG00000048891
ENSCAFG00000041969
ENSCAFG00000047929
ENSCAFG00000003316
ENSCAFG00000046337
ENSCAFG00000046148
ENSCAFG00000030583
ENSCAFG00000032151
ENSCAFG00000029411
ENSCAFG00000029291
ENSCAFG00000003534
ENSCAFG00000003537
ENSCAFG00000032612
ENSCAFG00000003650
ENSCAFG00000003655
ENSCAFG00000003876
ENSCAFG00000046447
ENSCAFG00000049663
ENSCAFG00000048924
ENSCAFG00000041062
ENSCAFG00000003164
ENSCAFG00000046117
ENSCAFG00000004353
ENSCAFG00000004548
ENSCAFG00000032636
ENSCAFG00000043914
ENSCAFG00000045175
ENSCAFG00000047837
ENSCAFG00000005828
ENSCAFG00000041966
ENSCAFG00000044226
ENSCAFG00000006342
ENSCAFG00000049172
ENSCAFG00000032135
ENSCAFG00000030597
ENSCAFG00000042260
ENSCAFG00000049688
ENSCAFG00000045217
ENSCAFG00000043543
ENSCAFG00000047089
ENSCAFG00000049654
ENSCAFG00000049956
ENSCAFG00000044862
ENSCAFG00000004426
ENSCAFG00000004590
ENSCAFG00000004933
ENSCAFG00000049817
ENSCAFG00000042618
ENSCAFG00000046877
ENSCAFG00000049466
ENSCAFG00000005959
ENSCAFG00000049390
ENSCAFG00000046393
ENSCAFG00000043578
ENSCAFG00000041085
ENSCAFG00000007181
ENSCAFG00000044683
ENSCAFG00000010126
ENSCAFG00000010275
ENSCAFG00000042934
ENSCAFG00000043960
ENSCAFG00000029650
ENSCAFG00000014886
ENSCAFG00000031088
ENSCAFG00000049224
ENSCAFG00000044284
ENSCAFG00000047126
ENSCAFG00000047684
ENSCAFG00000029198
ENSCAFG00000043561
ENSCAFG00000030673
ENSCAFG00000032665
ENSCAFG00000030549
ENSCAFG00000041637
ENSCAFG00000032644
ENSCAFG00000043257
ENSCAFG00000031363
ENSCAFG00000041401
ENSCAFG00000031256
ENSCAFG00000042231
ENSCAFG00000042599
ENSCAFG00000041077
ENSCAFG00000044718
ENSCAFG00000030317
ENSCAFG00000041453
ENSCAFG00000023013
ENSCAFG00000008776
ENSCAFG00000042723
ENSCAFG00000048064
ENSCAFG00000049895
ENSCAFG00000043430
ENSCAFG00000048609
ENSCAFG00000043410
ENSCAFG00000042358
ENSCAFG00000032141
ENSCAFG00000030401
ENSCAFG00000043562
ENSCAFG00000018754
ENSCAFG00000047222
ENSCAFG00000024474
ENSCAFG00000003358
ENSCAFG00000003551
ENSCAFG00000040998
ENSCAFG00000047785
ENSCAFG00000046617
ENSCAFG00000006775
ENSCAFG00000047794
ENSCAFG00000007556
ENSCAFG00000025232
ENSCAFG00000007565
ENSCAFG00000030249
ENSCAFG00000031974
ENSCAFG00000047612
ENSCAFG00000047091
ENSCAFG00000007646
ENSCAFG00000032566
ENSCAFG00000030519
ENSCAFG00000030124
ENSCAFG00000029997
ENSCAFG00000007714
ENSCAFG00000025503
ENSCAFG00000007722
ENSCAFG00000007726
ENSCAFG00000047002
ENSCAFG00000049902
ENSCAFG00000047769
ENSCAFG00000042258
ENSCAFG00000043344
ENSCAFG00000041303
ENSCAFG00000007993
ENSCAFG00000029823
ENSCAFG00000031855
ENSCAFG00000029735
ENSCAFG00000031617
ENSCAFG00000031836
ENSCAFG00000043375
ENSCAFG00000008049
ENSCAFG00000008050
ENSCAFG00000008052
ENSCAFG00000043030
ENSCAFG00000030998
ENSCAFG00000031814
ENSCAFG00000045346
ENSCAFG00000043179
ENSCAFG00000045506
ENSCAFG00000043943
ENSCAFG00000041081
ENSCAFG00000031163
ENSCAFG00000008094
ENSCAFG00000042617
ENSCAFG00000045819
ENSCAFG00000047857
ENSCAFG00000046423
ENSCAFG00000032270
ENSCAFG00000041299
ENSCAFG00000041830
ENSCAFG00000008128
ENSCAFG00000008132
ENSCAFG00000008134
ENSCAFG00000044613
ENSCAFG00000031080
ENSCAFG00000008145
ENSCAFG00000032486
ENSCAFG00000031173
ENSCAFG00000047392
ENSCAFG00000048720
ENSCAFG00000031864
ENSCAFG00000043465
ENSCAFG00000041629
ENSCAFG00000048770
ENSCAFG00000045699
ENSCAFG00000041162
ENSCAFG00000047910
ENSCAFG00000041372
ENSCAFG00000041058
ENSCAFG00000049330
ENSCAFG00000042213
ENSCAFG00000008217
ENSCAFG00000043912
ENSCAFG00000045863
ENSCAFG00000024611
ENSCAFG00000049843
ENSCAFG00000032324
ENSCAFG00000031819
ENSCAFG00000047922
ENSCAFG00000044255
ENSCAFG00000044270
ENSCAFG00000049580
ENSCAFG00000028894
ENSCAFG00000030743
ENSCAFG00000049336
ENSCAFG00000045401
ENSCAFG00000032072
ENSCAFG00000030834
ENSCAFG00000029194
ENSCAFG00000043513
ENSCAFG00000008255
ENSCAFG00000010770
ENSCAFG00000011845
ENSCAFG00000042119
ENSCAFG00000049092
ENSCAFG00000044235
ENSCAFG00000005186
ENSCAFG00000044610
ENSCAFG00000003755
ENSCAFG00000048960
ENSCAFG00000044049
ENSCAFG00000044907
ENSCAFG00000047613
ENSCAFG00000041989
ENSCAFG00000044294
ENSCAFG00000049364
ENSCAFG00000003951
ENSCAFG00000029663
ENSCAFG00000047775
ENSCAFG00000044920
ENSCAFG00000004167
ENSCAFG00000046394
ENSCAFG00000047380
ENSCAFG00000004919
ENSCAFG00000045715
ENSCAFG00000028661
ENSCAFG00000004996
ENSCAFG00000048282
ENSCAFG00000049980
ENSCAFG00000043550
ENSCAFG00000047851
ENSCAFG00000005446
ENSCAFG00000047397
ENSCAFG00000049972
ENSCAFG00000005529
ENSCAFG00000045114
ENSCAFG00000043995
ENSCAFG00000004391
ENSCAFG00000032364
ENSCAFG00000048903
ENSCAFG00000044667
ENSCAFG00000014657
ENSCAFG00000043676
ENSCAFG00000005672
ENSCAFG00000043485
ENSCAFG00000024369
ENSCAFG00000042687
ENSCAFG00000006731
ENSCAFG00000030591
ENSCAFG00000043949
ENSCAFG00000007544
ENSCAFG00000045615
ENSCAFG00000030488
ENSCAFG00000049264
ENSCAFG00000047169
ENSCAFG00000008189
ENSCAFG00000044043
ENSCAFG00000043454
ENSCAFG00000041493
ENSCAFG00000048198
ENSCAFG00000044380
ENSCAFG00000006265
ENSCAFG00000043418
ENSCAFG00000041733
ENSCAFG00000045416
ENSCAFG00000041359
ENSCAFG00000047618
ENSCAFG00000007106
ENSCAFG00000045972
ENSCAFG00000043730
ENSCAFG00000042558
ENSCAFG00000049530
ENSCAFG00000008117
ENSCAFG00000044837
ENSCAFG00000048217
ENSCAFG00000049837
ENSCAFG00000010555
ENSCAFG00000048740
ENSCAFG00000011889
ENSCAFG00000032190
ENSCAFG00000029008
ENSCAFG00000046265
ENSCAFG00000043417
ENSCAFG00000044329
ENSCAFG00000047604
ENSCAFG00000041219
ENSCAFG00000044257
ENSCAFG00000003974
ENSCAFG00000047485
ENSCAFG00000004124
ENSCAFG00000047911
ENSCAFG00000008336
ENSCAFG00000006666
ENSCAFG00000004440
ENSCAFG00000028580
ENSCAFG00000049437
ENSCAFG00000041169
ENSCAFG00000043695
ENSCAFG00000041137
ENSCAFG00000045570
ENSCAFG00000043156
ENSCAFG00000024043
ENSCAFG00000047015
ENSCAFG00000049514
ENSCAFG00000030482
ENSCAFG00000030668
ENSCAFG00000047416
ENSCAFG00000049798
ENSCAFG00000006016
ENSCAFG00000006075
ENSCAFG00000024895
ENSCAFG00000049319
ENSCAFG00000046859
ENSCAFG00000029307
ENSCAFG00000043733
ENSCAFG00000046019
ENSCAFG00000025043
ENSCAFG00000012549
ENSCAFG00000024063
ENSCAFG00000024999
ENSCAFG00000012618
ENSCAFG00000032185
ENSCAFG00000031799
ENSCAFG00000029246
ENSCAFG00000029703
ENSCAFG00000025564
ENSCAFG00000028638
ENSCAFG00000042232
ENSCAFG00000024045
ENSCAFG00000046668
ENSCAFG00000044959
ENSCAFG00000042478
ENSCAFG00000024035
ENSCAFG00000046982
ENSCAFG00000045451
ENSCAFG00000050044
ENSCAFG00000032056
ENSCAFG00000032322
ENSCAFG00000048546
ENSCAFG00000024007
ENSCAFG00000025575
ENSCAFG00000006191
ENSCAFG00000046816
ENSCAFG00000044671
ENSCAFG00000006194
ENSCAFG00000047088
ENSCAFG00000024586
ENSCAFG00000044326
ENSCAFG00000041887
ENSCAFG00000024525
ENSCAFG00000029020
ENSCAFG00000006218
ENSCAFG00000014407
ENSCAFG00000030470
ENSCAFG00000041929
ENSCAFG00000049488
ENSCAFG00000044138
ENSCAFG00000029611
ENSCAFG00000041265
ENSCAFG00000006276
ENSCAFG00000048662
ENSCAFG00000006288
ENSCAFG00000045475
ENSCAFG00000047204
ENSCAFG00000032254
ENSCAFG00000044213
ENSCAFG00000044614
ENSCAFG00000029085
ENSCAFG00000006316
ENSCAFG00000006328
ENSCAFG00000045101
ENSCAFG00000031086
ENSCAFG00000024431
ENSCAFG00000049670
ENSCAFG00000042808
ENSCAFG00000006341
ENSCAFG00000031297
ENSCAFG00000047728
ENSCAFG00000006352
ENSCAFG00000045361
ENSCAFG00000030797
ENSCAFG00000029453
ENSCAFG00000006363
ENSCAFG00000006408
ENSCAFG00000046414
ENSCAFG00000029683
ENSCAFG00000049320
ENSCAFG00000049835
ENSCAFG00000046462
ENSCAFG00000049801
ENSCAFG00000031093
ENSCAFG00000044146
ENSCAFG00000031240
ENSCAFG00000006641
ENSCAFG00000045573
ENSCAFG00000031407
ENSCAFG00000030532
ENSCAFG00000030046
ENSCAFG00000029930
ENSCAFG00000030869
ENSCAFG00000006846
ENSCAFG00000006817
ENSCAFG00000048136
ENSCAFG00000049570
ENSCAFG00000041674
ENSCAFG00000007241
ENSCAFG00000007532
ENSCAFG00000029374
ENSCAFG00000018701
ENSCAFG00000047925
ENSCAFG00000049123
ENSCAFG00000045224
ENSCAFG00000049427
ENSCAFG00000047301
ENSCAFG00000005159
ENSCAFG00000043623
ENSCAFG00000005360
ENSCAFG00000049664
ENSCAFG00000047967
ENSCAFG00000005615
ENSCAFG00000044178
ENSCAFG00000046174
ENSCAFG00000005978
ENSCAFG00000045054
ENSCAFG00000007483
ENSCAFG00000042967
ENSCAFG00000041119
ENSCAFG00000049824
ENSCAFG00000042835
ENSCAFG00000046881
ENSCAFG00000010850
ENSCAFG00000047569
ENSCAFG00000048747
ENSCAFG00000046688
ENSCAFG00000012157
ENSCAFG00000042969
ENSCAFG00000006260
ENSCAFG00000041059
ENSCAFG00000047937
ENSCAFG00000006304
ENSCAFG00000044956
ENSCAFG00000046365
ENSCAFG00000031702
ENSCAFG00000041508
ENSCAFG00000042239
ENSCAFG00000049012
ENSCAFG00000046441
ENSCAFG00000048995
ENSCAFG00000044674
ENSCAFG00000048689
ENSCAFG00000049536
ENSCAFG00000042063
ENSCAFG00000009018
ENSCAFG00000024491
ENSCAFG00000009888
ENSCAFG00000041574
ENSCAFG00000010789
ENSCAFG00000042781
ENSCAFG00000048708
ENSCAFG00000044006
ENSCAFG00000025589
ENSCAFG00000016289
ENSCAFG00000024414
ENSCAFG00000047093
ENSCAFG00000044719
ENSCAFG00000046552
ENSCAFG00000047908
ENSCAFG00000012600
ENSCAFG00000047696
ENSCAFG00000012989
ENSCAFG00000048463
ENSCAFG00000045148
ENSCAFG00000048814
ENSCAFG00000043450
ENSCAFG00000043201
ENSCAFG00000015987
ENSCAFG00000016001
ENSCAFG00000049806
ENSCAFG00000016084
ENSCAFG00000045803
ENSCAFG00000043718
ENSCAFG00000047768
ENSCAFG00000032531
ENSCAFG00000031244
ENSCAFG00000012910
ENSCAFG00000045746
ENSCAFG00000049872
ENSCAFG00000014186
ENSCAFG00000042980
ENSCAFG00000014605
ENSCAFG00000041774
ENSCAFG00000048261
ENSCAFG00000049188
ENSCAFG00000028343
ENSCAFG00000046680
ENSCAFG00000049444
ENSCAFG00000045291
ENSCAFG00000045817
ENSCAFG00000007002
ENSCAFG00000042894
ENSCAFG00000048484
ENSCAFG00000049529
ENSCAFG00000047135
ENSCAFG00000045130
ENSCAFG00000043452
ENSCAFG00000048987
ENSCAFG00000044046
ENSCAFG00000050024
ENSCAFG00000042195
ENSCAFG00000046614
ENSCAFG00000008935
ENSCAFG00000049938
ENSCAFG00000046284
ENSCAFG00000009495
ENSCAFG00000044924
ENSCAFG00000044194
ENSCAFG00000006614
ENSCAFG00000042090
ENSCAFG00000025080
ENSCAFG00000042279
ENSCAFG00000041278
ENSCAFG00000047558
ENSCAFG00000044894
ENSCAFG00000042058
ENSCAFG00000042970
ENSCAFG00000010495
ENSCAFG00000024653
ENSCAFG00000044426
ENSCAFG00000047532
ENSCAFG00000050008
ENSCAFG00000025549
ENSCAFG00000044776
ENSCAFG00000041680
ENSCAFG00000042754
ENSCAFG00000047959
ENSCAFG00000029309
ENSCAFG00000014097
ENSCAFG00000028886
ENSCAFG00000048621
ENSCAFG00000024251
ENSCAFG00000032352
ENSCAFG00000047968
ENSCAFG00000045560
ENSCAFG00000007733
ENSCAFG00000007739
ENSCAFG00000007829
ENSCAFG00000008260
ENSCAFG00000000808
ENSCAFG00000030477
ENSCAFG00000049778
ENSCAFG00000013484
ENSCAFG00000043780
ENSCAFG00000047873
ENSCAFG00000049335
ENSCAFG00000041719
ENSCAFG00000047735
ENSCAFG00000002760
ENSCAFG00000043018
ENSCAFG00000016268
ENSCAFG00000016551
ENSCAFG00000016650
ENSCAFG00000044075
ENSCAFG00000042740
ENSCAFG00000044430
ENSCAFG00000017518
ENSCAFG00000048047
ENSCAFG00000046509
ENSCAFG00000007816
ENSCAFG00000029014
ENSCAFG00000047603
ENSCAFG00000045439
ENSCAFG00000048322
ENSCAFG00000047223
ENSCAFG00000008721
ENSCAFG00000044637
ENSCAFG00000008836
ENSCAFG00000045160
ENSCAFG00000043777
ENSCAFG00000047350
ENSCAFG00000049720
ENSCAFG00000004266
ENSCAFG00000048679
ENSCAFG00000045922
ENSCAFG00000011018
ENSCAFG00000024332
ENSCAFG00000006853
ENSCAFG00000007830
ENSCAFG00000049362
ENSCAFG00000042023
ENSCAFG00000015330
ENSCAFG00000048788
ENSCAFG00000048549
ENSCAFG00000029243
ENSCAFG00000029652
ENSCAFG00000048802
ENSCAFG00000046712
ENSCAFG00000023784
ENSCAFG00000032314
ENSCAFG00000044607
ENSCAFG00000049465
ENSCAFG00000048504
ENSCAFG00000044916
ENSCAFG00000048601
ENSCAFG00000045947
ENSCAFG00000043918
ENSCAFG00000041746
ENSCAFG00000008809
ENSCAFG00000023995
ENSCAFG00000041895
ENSCAFG00000031151
ENSCAFG00000045182
ENSCAFG00000045902
ENSCAFG00000048071
ENSCAFG00000008805
ENSCAFG00000043869
ENSCAFG00000010648
ENSCAFG00000023617
ENSCAFG00000048533
ENSCAFG00000048154
ENSCAFG00000045991
ENSCAFG00000012479
ENSCAFG00000009973
ENSCAFG00000048540
ENSCAFG00000049755
ENSCAFG00000046051
ENSCAFG00000041582
ENSCAFG00000045103
ENSCAFG00000047335
ENSCAFG00000043006
ENSCAFG00000046039
ENSCAFG00000046920
ENSCAFG00000041973
ENSCAFG00000042698
ENSCAFG00000045351
ENSCAFG00000043759
ENSCAFG00000046479
ENSCAFG00000025525
ENSCAFG00000043436
ENSCAFG00000048509
ENSCAFG00000047290
ENSCAFG00000032420
ENSCAFG00000049619
ENSCAFG00000042387
ENSCAFG00000043421
ENSCAFG00000043614
ENSCAFG00000047704
ENSCAFG00000040975
ENSCAFG00000043816
ENSCAFG00000046961
ENSCAFG00000000595
ENSCAFG00000012185
ENSCAFG00000024455
ENSCAFG00000047423
ENSCAFG00000047484
ENSCAFG00000049829
ENSCAFG00000046842
ENSCAFG00000047473
ENSCAFG00000049451
ENSCAFG00000046440
ENSCAFG00000009250
ENSCAFG00000048139
ENSCAFG00000041728
ENSCAFG00000042527
ENSCAFG00000013374
ENSCAFG00000041327
ENSCAFG00000041552
ENSCAFG00000043064
ENSCAFG00000045892
ENSCAFG00000011673
ENSCAFG00000012275
ENSCAFG00000012501
ENSCAFG00000045397
ENSCAFG00000042083
ENSCAFG00000032642
ENSCAFG00000031686
ENSCAFG00000043090
ENSCAFG00000031092
ENSCAFG00000031781
ENSCAFG00000024482
ENSCAFG00000030034
ENSCAFG00000010202
ENSCAFG00000042077
ENSCAFG00000043920
ENSCAFG00000048093
ENSCAFG00000047766
ENSCAFG00000042995
ENSCAFG00000029032
ENSCAFG00000031754
ENSCAFG00000040996
ENSCAFG00000029110
ENSCAFG00000044027
ENSCAFG00000030825
ENSCAFG00000031494
ENSCAFG00000031940
ENSCAFG00000049029
ENSCAFG00000049134
ENSCAFG00000045621
ENSCAFG00000024275
ENSCAFG00000043815
ENSCAFG00000030570
ENSCAFG00000045750
ENSCAFG00000029260
ENSCAFG00000042028
ENSCAFG00000030696
ENSCAFG00000030822
ENSCAFG00000030507
ENSCAFG00000029986
ENSCAFG00000028672
ENSCAFG00000049775
ENSCAFG00000045051
ENSCAFG00000029759
ENSCAFG00000048378
ENSCAFG00000029078
ENSCAFG00000044000
ENSCAFG00000029451
ENSCAFG00000032188
ENSCAFG00000044066
ENSCAFG00000042780
ENSCAFG00000047415
ENSCAFG00000048797
ENSCAFG00000029066
ENSCAFG00000045512
ENSCAFG00000028830
ENSCAFG00000043731
ENSCAFG00000011444
ENSCAFG00000049100
ENSCAFG00000011491
ENSCAFG00000011951
ENSCAFG00000024971
ENSCAFG00000012123
ENSCAFG00000031439
ENSCAFG00000049861
ENSCAFG00000045884
ENSCAFG00000045550
ENSCAFG00000046841
ENSCAFG00000011166
ENSCAFG00000042553
ENSCAFG00000047895
ENSCAFG00000041579
ENSCAFG00000011785
ENSCAFG00000031143
ENSCAFG00000011692
ENSCAFG00000042870
ENSCAFG00000011679
ENSCAFG00000047255
ENSCAFG00000024352
ENSCAFG00000023872
ENSCAFG00000046012

## Sheet: DogTumorTypeAssoGene
Association between TMB and somatic mutations within a canine tumor type or across tumor types
TMB-L tumors, no TMB normalization applied									TMB-H tumors (S1 high excluded), no TMB normalization applied									MT samples									GLM samples									BCL samples									TCL samples
Gene	Mutated samples	P-value	FDR	Fold change	TP53 mutual P-value	TP53 Incl/Excl	TP53 mutual significant		Gene	Mutated_samples	P_value	Fold_change	TP53_mutual_P_value	TP53_Incl_Excl	TP53_mutual_significant	FDR		Gene	Mutated_samples	P_value	Fold_change	TP53_mutual_P_value	TP53_Incl_Excl	TP53_mutual_significant	FDR		Gene	Mutated_samples	P_value	Fold_change	TP53_mutual_P_value	TP53_Incl_Excl	TP53_mutual_significant	FDR		Gene	Mutated_samples	P_value	Fold_change	TP53_mutual_P_value	TP53_Incl_Excl	TP53_mutual_significant	FDR		Gene	Mutated_samples	P_value	Fold_change	TP53_mutual_P_value
TP53	18	0.0001093	0.0016395	1.98275	2.17526e-29	Inclusive	Yes		TP53	64	3.67972e-06	1.60805	2.09866e-57	Inclusive	Yes	6.80749e-05		TP53	11	0.000232015	2.00313	5.2003e-23	Inclusive	Yes	0.00232015		PDGFRA	5	0.552264	1.0487	1	Exclusive	No	0.565904		TRAF3	6	0.0259133	2.1774	0.066828	Inclusive	No	0.0702225		SATB1	7	0.167144	1.4204	1
TRAF3	7	0.00198129	0.0198129	2.46432	0.350572	Inclusive	No		SPEF2	5	0.000441116	7.0479	0.00177552	Inclusive	Yes	0.00544043		PIK3CA	75	0.00417612	1.30148	0.661583	Inclusive	No	0.0278408		CALD1	7	0.565904	0.990788	1	Exclusive	No	0.565904		FBXW7	9	0.0351113	1.81944	6.78758e-05	Inclusive	Yes	0.0702225
PIK3CA	78	0.00711592	0.0533694	1.25082	0.174338	Exclusive	No		USH2A	10	0.00112534	1.77241	1	Inclusive	No	0.0104094		AP2M1	6	0.0207633	1.95945	0.00570602	Inclusive	Yes	0.103817											DDX3X	7	0.10012	1.635	1	Exclusive	No	0.15018
FBXW7	14	0.00964087	0.0578452	1.54094	0.0421433	Inclusive	Yes		TTN	17	0.00238549	1.60778	0.00944867	Inclusive	Yes	0.0176527		MAP3K10	5	0.0903782	1.81871	0.100647	Inclusive	No	0.361513											POT1	5	0.228862	1.635	1	Exclusive	No	0.237826
AP2M1	7	0.0192615	0.0963076	1.81723	0.0583299	Inclusive	No		ASPM	5	0.00309817	2.64492	0.0251532	Inclusive	Yes	0.0191054		CTH	5	0.12036	1.36633	0.100647	Inclusive	No	0.401202											TP53	6	0.237826	1.26849	3.49821e-14	Inclusive	Yes	0.237826
USP1	5	0.0300066	0.1286	1.60932	1	Exclusive	No		CSMD3	8	0.00596038	1.66745	1	Exclusive	No	0.0315048		KMT2D	8	0.165644	1.15359	0.0104088	Inclusive	Yes	0.473269
DDX3X	7	0.0396223	0.148584	1.567	1	Exclusive	No		LRP1B	5	0.0076058	1.95583	0.627527	Inclusive	No	0.0351768		FBXW7	5	0.238181	1.45608	1	Exclusive	No	0.533892
TTN	8	0.0857791	0.277328	1.27195	1	Exclusive	No		FSIP2	9	0.0104967	1.79703	0.719419	Inclusive	No	0.0430063		KRAS	15	0.240252	1.36147	1	Exclusive	No	0.533892
POT1	5	0.0924427	0.277328	1.567	1	Exclusive	No		HSPA8	7	0.0116233	1.79613	0.0223342	Inclusive	Yes	0.0430063		NRIP1	9	0.317458	0.905676	0.174435	Inclusive	No	0.611042
MAP3K10	5	0.104998	0.286359	1.74763	0.264549	Inclusive	No		DST	5	0.0137069	1.74728	0.14549	Inclusive	No	0.0461049		TTN	6	0.337864	1.08754	1	Exclusive	No	0.611042
CTH	5	0.136828	0.342069	1.35347	0.264549	Inclusive	No		PKHD1L1	7	0.0170398	2.17984	0.107843	Inclusive	No	0.0525393		HCLS1	7	0.366625	0.904943	0.138259	Inclusive	No	0.611042
KRAS	15	0.304276	0.667143	1.35221	1	Exclusive	No		ZFHX4	6	0.0219786	1.84366	1	Inclusive	No	0.0625545		KAT6B	18	0.430834	1.15172	0.0506937	Inclusive	No	0.662821
NRIP1	9	0.311333	0.667143	0.864986	0.42703	Inclusive	No		ITGAM	5	0.0397446	1.50003	0.14549	Inclusive	No	0.105039		TMEM132B	7	0.489462	1.1813	1	Exclusive	No	0.699232
KAT6B	19	0.365099	0.730197	1.20664	0.312138	Inclusive	No		CHD4	6	0.0505047	1.9322	0.0589807	Inclusive	No	0.124578		SP5	9	0.543949	1.18023	1	Exclusive	No	0.701772
HCLS1	7	0.398699	0.747561	0.871333	0.350572	Inclusive	No		NRAS	9	0.058564	0.575693	1	Exclusive	No	0.135429		PTEN	6	0.561418	1.04226	0.119636	Inclusive	No	0.701772
KMT2D	9	0.466882	0.823909	1.08692	0.0931416	Inclusive	No		UNC80	7	0.080805	1.86126	0.107843	Inclusive	No	0.17587		CDH22	5	0.621026	1.09116	1	Exclusive	No	0.730619
PDGFRA	5	0.518031	0.856582	1.04377	1	Exclusive	No		SYNE2	5	0.0993667	1.366	1	Exclusive	No	0.204254		RGS6	5	0.879327	1.17994	0.100647	Inclusive	No	0.940359
TMEM132B	7	0.542502	0.856582	1.17018	1	Exclusive	No		ARAP2	7	0.117197	1.30755	0.414056	Inclusive	No	0.222811		AKT1	9	0.908973	0.996428	1	Exclusive	No	0.940359
CDH22	5	0.607949	0.869085	1.04852	1	Exclusive	No		SETD2	5	0.121301	1.39257	0.627527	Inclusive	No	0.222811		HSP90AA1	6	0.940359	0.905441	1	Exclusive	No	0.940359
SP5	9	0.608659	0.869085	1.16912	1	Exclusive	No		NEB	5	0.12646	1.27992	1	Exclusive	No	0.222811
PTEN	6	0.637329	0.869085	1.00175	0.308823	Inclusive	No		OTUD7A	5	0.142968	1.51019	1	Exclusive	No	0.240446
ASB15	6	0.809104	0.973396	0.861528	1	Exclusive	No		PIK3CA	15	0.164394	1.26046	0.0141471	Inclusive	Yes	0.263995
CABYR	6	0.860365	0.973396	0.871964	1	Exclusive	No		RP1	5	0.176328	1.79139	1	Exclusive	No	0.263995
RGS6	5	0.885784	0.973396	1.13383	0.264549	Inclusive	No		KAT6B	9	0.185322	1.51019	1	Exclusive	No	0.263995
TWISTNB	5	0.889837	0.973396	1.04697	1	Exclusive	No		VCAN	5	0.18551	1.56845	0.627527	Inclusive	No	0.263995
ST18	5	0.902011	0.973396	1.04255	1	Exclusive	No		AFP	5	0.23956	1.23436	0.14549	Inclusive	No	0.328286
HSP90AA1	6	0.908503	0.973396	0.870221	1	Exclusive	No		NPPA	5	0.303857	0.431178	1	Exclusive	No	0.401526
AKT1	9	0.966224	0.985365	0.95942	1	Exclusive	No		SATB1	7	0.354013	1.18116	0.196781	Exclusive	No	0.451672
CALD1	8	0.985365	0.985365	1.06807	1	Exclusive	No		RNF213	5	0.442709	1.03188	0.627527	Inclusive	No	0.546008
									PIK3R1	5	0.485676	1.27977	1	Exclusive	No	0.579678
									RAN	5	0.582792	1.57386	0.627527	Inclusive	No	0.666126
									KMT2D	5	0.607183	0.653091	0.627527	Inclusive	No	0.666126
									DPP10	5	0.612116	1.26916	0.324743	Exclusive	No	0.666126
									LURAP1L	8	0.651761	0.769641	0.443748	Exclusive	No	0.689004
									TWISTNB	5	0.672626	1.18116	1	Exclusive	No	0.69131
									KRAS	5	0.778175	0.826729	0.324743	Exclusive	No	0.778175
[truncated: 27 more columns]

## Sheet: DogTumorTypeAssoPathway
Association between TMB and pathway alteration within a canine tumor type or across tumor types
All tumor samples except for S1 high and unclassified
Tumor_type	Pathway	Altered_samples	P_value	Fold_change	FDR		TMB-L tumors, no TMB normalization applied						TMB-H tumors (S1 high excluded), no TMB normalization applied
MT	p53	22	4.46651e-05	1.72809	8.93303e-05		Pathway	Altered_samples	P_value	Fold_change	BH_P_value		Pathway	Altered_samples	P_value	Fold_change	BH_P_value
MT	Cell cycle	16	0.0298025	1.24775	0.0298025		p53	41	8.42663e-05	1.50848	0.000168533		p53	136	4.93416e-05	1.46497	9.86832e-05
OSA	p53	48	0.0114284	1.61877	0.0228568		Cell cycle	31	0.169223	1.18249	0.169223		Cell cycle	93	0.118529	1.07273	0.118529
OSA	Cell cycle	32	0.439325	0.900246	0.439325
BCL	p53	11	0.0369301	1.77865	0.0738601
BCL	Cell cycle	7	0.594682	1.76478	0.594682
TCL	p53	13	0.110348	1.55901	0.218156
TCL	Cell cycle	12	0.218156	1.2408	0.218156
OM	Cell cycle	43	0.0496709	1.38085	0.0993419
OM	p53	43	0.429587	1.09532	0.429587
HSA	p53	32	0.0103429	2.62812	0.0206859
HSA	Cell cycle	6	0.709986	0.981471	0.709986
GLM	Cell cycle	8	0.386429	0.776221	0.642101
GLM	p53	8	0.642101	0.867493	0.642101

## Sheet: BreedAssociation
Association between canine TMB and somatic mutations within a breed; related to Figures 7B and S7B.
Cocker Spaniel samples									Golden Retriever samples excluding S1 high tumors									Golden Retriever S1 high samples									Greyhound samples									Maltese samples										Rottweiler samples
Gene	Mutated_samples	P_value	Fold_change	TP53_mutual_P_value	TP53_Incl_Excl	TP53_mutual_significant	FDR		Gene	Mutated_samples	P_value	Fold_change	TP53_mutual_P_value	TP53_Incl_Excl	TP53_mutual_significant	FDR		Gene	Mutated_samples	P_value	Fold_change	TP53_mutual_P_value	TP53_Incl_Excl	TP53_mutual_significant	BH_pvalue		Gene	Mutated_samples	P_value	Fold_change	TP53_mutual_P_value	TP53_Incl_Excl	TP53_mutual_significant	FDR		Gene	Mutated_samples	P_value	Fold_change	TP53_mutual_P_value	TP53_Incl_Excl	TP53_mutual_significant	FDR			Gene	Mutated_samples	P_value	Fold_change
PIK3CA	5	1	0.918928	1	Exclusive	No	1		SPEF2	6	0.000268627	8.79859	1.03059e-05	Inclusive	Yes	0.0029549		TP53	6	0.0649351	1.35459	3.66297e-14	Inclusive	Yes	0.25974		TP53	12	0.168349	1.48776	1.32926e-24	Inclusive	Yes	0.168349		PIK3CA	29	0.113208	1.29791	0.20492	Inclusive	No	0.276526			TP53	13	0.582644	1.00075
									TP53	39	0.0017762	1.59456	8.96758e-60	Inclusive	Yes	0.00976912		MANBA	6	0.0649351	1.44146	7.31182e-08	Inclusive	Yes	0.25974											SP5	5	0.138263	1.3788	1	Exclusive	No	0.276526
									USH2A	5	0.0229606	1.78293	0.0471343	Inclusive	Yes	0.0841888		BRPF1	5	0.343434	0.953887	0.0010862	Inclusive	Yes	0.863636											KMT2D	5	0.698256	1.17652	0.000437849	Inclusive	Yes	0.774784
									TRAF3	5	0.0337619	2.41607	0.322815	Inclusive	No	0.0928453		ABCD4	5	0.431818	0.853923	8.41189e-06	Inclusive	Yes	0.863636											KAT6B	8	0.774784	1.24963	0.0600767	Inclusive	No	0.774784
									FBXW7	9	0.0855766	1.48022	0.0236811	Inclusive	Yes	0.161731		FAM184B	6	0.588745	1.16605	7.31182e-08	Inclusive	Yes	0.941991
									TTN	9	0.0882167	1.3298	2.46031e-07	Inclusive	Yes	0.161731		GNB5	5	0.755051	1.0309	8.41189e-06	Inclusive	Yes	1
									DDX3X	5	0.125829	1.55471	1	Exclusive	No	0.197731		CNKSR2	5	1	0.978779	8.41189e-06	Inclusive	Yes	1
									RAN	6	0.280203	1.51106	0.0673971	Inclusive	No	0.38528		TMPRSS5	5	1	0.978779	0.0010862	Inclusive	Yes	1
									INTS4	7	0.411394	1.05911	0.000796894	Inclusive	Yes	0.502815
									PIK3CA	12	0.656918	1.06496	5.35671e-09	Inclusive	Yes	0.722609
									TWISTNB	6	0.742038	0.99983	1	Exclusive	No	0.742038
[truncated: 28 more columns]

## Sheet: BreedAssocation_pathway
Association between canine TMB and p53 or cell cycle pathway within a breed
Breed	Pathway	Mutated_samples	P_value	Fold_change	BH_P_value
Boxer	p53	12	0.0941206	1.38746	0.313735
Boxer	Cell cycle	7	0.73897	0.866517	0.9
Cocker Spaniel	p53	5	0.169019	1.52153	0.422548
Cocker Spaniel	Cell cycle	6	0.0799774	1.35544	0.399887
Golden Retriever	p53	54	0.00019658	1.79063	0.0019658
Golden Retriever	Cell cycle	23	0.282972	1.14656	0.815509
Greyhound	p53	18	0.326079	1.17595	0.465827
Greyhound	Cell cycle	11	0.767498	0.829187	0.9
Maltese	p53	6	0.00161851	2.71737	0.00809257
Maltese	Cell cycle	4	0.00542657	3.3845	0.0542657
Poodle	p53	2	0.30476	1.57974	0.441052
Poodle	Cell cycle	2	0.30476	1.57974	0.666667
Rottweiler	p53	17	0.35284	1.40936	0.441052
Rottweiler	Cell cycle	12	1	0.8962	1
Schnauzer	p53	1	0.5	1.60378	0.555556
Schnauzer	Cell cycle	1	0.5	1.60378	0.833333
Shih Tzu	p53	5	0.280453	1.14132	0.465827
Shih Tzu	Cell cycle	4	0.407755	1.1946	0.815509
Yorkshire Terrier	p53	4	0.446154	1.47684	0.555556
Yorkshire Terrier	Cell cycle	2	0.333333	1.56592	0.815509

## Sheet: HumanTumorTypeAsso
Association between TMB and somatic mutations with a human tumor type or across tumor types; related to Figure 6.
All pediatric samples									All adult samples									BRCA samples									Pediatric HGG samples									LGG samples									GBM samples
Gene	Mutated samples	P-value	FDR	Fold change	TP53 mutual P-value	TP53 Incl/Excl	TP53 mutual significant		Gene	Mutated samples	P-value	FDR	Fold change	TP53 mutual P-value	TP53 Incl/Excl	TP53 mutual significant		Gene	Mutated samples	P-value	FDR	Fold change	TP53 mutual P-value	TP53 Incl/Excl	TP53 mutual significant		Gene	Mutated samples	P-value	FDR	Fold change	TP53 mutual P-value	TP53 Incl/Excl	TP53 mutual significant		Gene	Mutated samples	P-value	FDR	Fold change	TP53 mutual P-value	TP53 Incl/Excl	TP53 mutual significant		Gene	Mutated samples	P-value	FDR	Fold change
TP53	30	0.00056	0.0056	1.38	< 2e-16	Inclusive	Yes		CSMD2	53	< 2e-16	3.4e-15	2.79	0.88085	Inclusive	No		TP53	295	< 2e-16	< 2e-16	1.86	< 2e-16	Inclusive	Yes		TP53	22	0.013	0.075	1.46	<2e-16	Inclusive	Yes		EGFR	24	9.6e-07	0.0003	1.57	0.00043	Exclusive	Yes		PDZD2	21	3.4e-12	3.6e-09	4.27
FLG	5	0.00408	0.0204	2.03	0.59666	Inclusive	No		USH2A	99	< 2e-16	< 2e-16	2	0.00021	Inclusive	Yes		TTN	177	< 2e-16	< 2e-16	2.28	0.01906	Inclusive	Yes		H3F3A	28	0.022	0.075	1.49	0.0073	Inclusive	Yes		IDH1	388	4.7e-06	0.00074	0.71	2e-13	Inclusive	Yes		SYNE1	32	1.1e-11	5.8e-09	2.8
H3F3A	28	0.01123	0.0374	1.31	0.00025	Inclusive	Yes		FAT4	65	< 2e-16	< 2e-16	2.8	0.89167	Exclusive	No		MUC16	109	3.5e-16	1.4e-13	2.43	0.91206	Inclusive	No		TTN	7	0.088	0.206	2.04	0.215	Inclusive	No		TTN	57	2.4e-05	0.00258	1.44	0.25714	Inclusive	No		AHNAK	25	8.6e-11	3.1e-08	6.55
TTN	13	0.02111	0.0528	1.98	0.30542	Inclusive	No		MUC16	199	< 2e-16	< 2e-16	1.55	1	Inclusive	No		USH2A	56	1e-13	3.2e-11	2.55	7.2e-05	Inclusive	Yes		HIST1H3B	11	0.205	0.353	0.82	0.3078	Exclusive	No		PTEN	21	5.6e-05	0.0044	1.55	0.04006	Exclusive	Yes		CSMD2	17	1.2e-10	3.2e-08	7.1
MUC16	9	0.09023	0.1805	1.41	0.22308	Inclusive	No		APOB	82	< 2e-16	5.2e-16	2.17	0.18128	Inclusive	No		HMCN1	56	3.9e-12	8e-10	2.54	0.235	Inclusive	No		PIK3R1	6	0.252	0.353	1.29	1	Exclusive	No		PCLO	13	0.00012	0.0074	1.88	0.40554	Inclusive	No		TTN	92	2.3e-10	4.9e-08	1.36
ATRX	11	0.13213	0.2202	1.27	0.13796	Inclusive	No		PCLO	95	< 2e-16	2.4e-15	1.84	0.42785	Inclusive	No		DNAH11	31	3.9e-12	8e-10	3.88	0.32406	Inclusive	No		ATRX	9	0.488	0.57	1.1	0.4734	Inclusive	No		HSPG2	9	0.00016	0.00837	2.13	0.17539	Inclusive	No		RNF213	18	3.4e-10	6e-08	7.03
CNTNAP5	5	0.16348	0.2335	1.13	1	Exclusive	No		AHNAK	63	< 2e-16	< 2e-16	3.76	0.33578	Inclusive	No		PCLO	37	1.1e-11	2e-09	2.83	0.36242	Inclusive	No		PIK3CA	8	0.976	0.976	0.89	0.7063	Exclusive	No		HMCN1	12	0.00025	0.01035	1.83	0.7687	Exclusive	No		SPEN	17	8.3e-10	1.2e-07	3.24
PIK3R1	6	0.21213	0.2652	1.29	0.637	Inclusive	No		TP53	632	< 2e-16	< 2e-16	1.31	< 2e-16	Inclusive	Yes		MUC17	43	3.6e-11	5.6e-09	3.18	0.02646	Inclusive	Yes											MUC5B	7	0.00026	0.01035	2.6	1	Inclusive	No		ESPL1	18	8.9e-10	1.2e-07	4.74
HIST1H3B	11	0.29353	0.3261	0.86	0.72975	Exclusive	No		FLG	117	< 2e-16	8.8e-15	1.77	0.75764	Inclusive	No		ZFHX4	45	8.1e-11	1.1e-08	2.51	0.01979	Inclusive	Yes											DNAH3	7	0.00038	0.01347	1.78	0.13655	Inclusive	No		EP400	21	1.3e-09	1.5e-07	3.62
PIK3CA	8	0.83067	0.8307	0.9	1	Inclusive	No		HMCN1	110	< 2e-16	< 2e-16	2.05	1	Exclusive	No		SPTA1	47	3.1e-10	3.2e-08	2.35	0.00847	Inclusive	Yes											LRP2	14	0.00051	0.01596	1.62	0.27911	Inclusive	No		TET1	15	1.5e-09	1.6e-07	4.65
									TTN	349	< 2e-16	< 2e-16	1.72	0.0132	Inclusive	Yes		SYNE1	55	3.1e-10	3.2e-08	3.06	0.22717	Inclusive	No											RANBP2	8	0.00065	0.01783	1.79	1	Exclusive	No		FLNB	16	1.6e-09	1.6e-07	4.19
									PDZD2	50	< 2e-16	4.3e-15	4.35	0.35298	Exclusive	No		PRUNE2	30	3.2e-10	3.2e-08	3.56	0.42855	Inclusive	No											COL6A3	12	0.00068	0.01783	2.02	0.37528	Exclusive	No		DYNC1H1	16	2.1e-09	1.9e-07	4.7
									DNAH11	70	< 2e-16	2.1e-15	3.15	0.06519	Inclusive	No		UTRN	25	3.4e-10	3.2e-08	4.17	0.02582	Inclusive	Yes											DYNC2H1	7	0.00073	0.01785	1.88	0.70451	Exclusive	No		TRRAP	23	2.5e-09	2.1e-07	3.03
									PRUNE2	49	< 2e-16	1e-14	2.94	0.43437	Inclusive	No		DYNC2H1	29	7.5e-10	6.6e-08	3.22	0.02204	Inclusive	Yes											MUC16	27	0.00102	0.023	1.38	1	Exclusive	No		UNC79	17	2.8e-09	2.2e-07	4.72
									SPTA1	97	< 2e-16	3.2e-16	1.93	0.0048	Inclusive	Yes		RELN	28	1e-09	8.2e-08	2.37	0.03481	Inclusive	Yes											MUC17	12	0.00147	0.03029	1.43	0.7687	Exclusive	No		KMT2C	24	3e-09	2.2e-07	2.69
									LRP2	86	< 2e-16	< 2e-16	2.17	0.00048	Inclusive	Yes		APOB	38	1.6e-09	1.3e-07	2.79	0.37385	Inclusive	No											PTPRH	6	0.00171	0.03029	2.37	0.24367	Inclusive	No		ANK2	21	3.8e-09	2.6e-07	3.76
									SYNE1	104	< 2e-16	4.8e-16	2.41	0.23132	Inclusive	No		TLN1	18	3.4e-09	2.5e-07	3.93	0.20219	Inclusive	No											MAGEE1	5	0.0018	0.03029	2.33	1	Exclusive	No		UBR4	16	5.2e-09	3.3e-07	4.5
									ANK3	54	< 2e-16	2e-15	4.17	0.55113	Inclusive	No		RYR2	59	6.1e-09	4.1e-07	2.22	0.05654	Inclusive	No											PTCHD4	6	0.00186	0.03029	1.63	0.69908	Inclusive	No		TRIO	16	6.6e-09	3.8e-07	6.85
									ESPL1	34	< 2e-16	4.1e-15	4.59	0.57881	Inclusive	No		COL12A1	25	7.2e-09	4.6e-07	3.12	0.00751	Inclusive	Yes											KIAA1217	5	0.00215	0.03029	1.98	0.40451	Exclusive	No		FAT4	21	6.9e-09	3.8e-07	3.62
									MDN1	60	< 2e-16	1e-14	3.14	0.0104	Inclusive	Yes		LRP2	32	9e-09	5.5e-07	2.56	0.00266	Inclusive	Yes											NAV3	5	0.00245	0.03029	1.83	0.40451	Exclusive	No		AKAP11	14	7.2e-09	3.8e-07	4.16
									SYNE2	66	2.3e-16	1.4e-14	3.66	0.89281	Inclusive	No		ASPM	26	9.4e-09	5.5e-07	3.26	0.19737	Inclusive	No											F8	8	0.00255	0.03029	2.01	1	Exclusive	No		RANBP2	13	1.6e-08	7.9e-07	7.08
									XIRP2	61	2.8e-16	1.6e-14	2.68	0.09281	Inclusive	No		DNAH7	24	1e-08	5.7e-07	4.47	0.26155	Inclusive	No											FLNC	9	0.00266	0.03029	2.18	1	Inclusive	No		SYNE2	20	1.6e-08	7.9e-07	4.69
									DNAH9	67	2.9e-16	1.6e-14	3.74	0.59145	Inclusive	No		SYNE2	38	1.2e-08	5.9e-07	3.71	0.71944	Exclusive	No											COL7A1	5	0.00269	0.03029	2.24	1	Exclusive	No		AKAP13	17	1.7e-08	8e-07	4.72
									DNAH3	57	5.6e-16	2.9e-14	2.37	0.56137	Inclusive	No		CSPP1	15	1.2e-08	5.9e-07	6.01	0.78242	Inclusive	No											RYR2	18	0.00281	0.03029	1.43	0.04881	Inclusive	Yes		MAPKBP1	13	1.8e-08	8e-07	6.51
									VCAN	49	7.5e-16	3.8e-14	2.96	0.43437	Inclusive	No		MDN1	36	1.3e-08	6.4e-07	2.55	0.27106	Inclusive	No											TENM2	6	0.00286	0.03029	2.8	1	Exclusive	No		SON	16	2.1e-08	9e-07	4.71
									AKAP13	39	9.2e-16	4.5e-14	3.19	0.11402	Inclusive	No		ATRX	24	1.4e-08	6.4e-07	3.1	0.11559	Inclusive	No											DNAH9	8	0.00288	0.03029	2.01	1	Exclusive	No		LRP2	25	2.2e-08	9.2e-07	2.42
									HERC2	50	1.1e-15	5.1e-14	3.31	0.16649	Inclusive	No		MACF1	31	1.7e-08	7.6e-07	2.69	0.0449	Inclusive	Yes											RAPGEF6	5	0.00297	0.03029	1.85	1	Exclusive	No		APC	14	3.1e-08	1.2e-06	4.94
									DYNC1H1	45	1.5e-15	6.5e-14	4.58	0.74569	Inclusive	No		NBEA	16	1.8e-08	7.8e-07	5.18	0.586	Inclusive	No											KIF26B	5	0.00303	0.03029	2.37	0.65412	Inclusive	No		NLRP7	13	3.1e-08	1.2e-06	6.85
									TRIO	38	1.8e-15	7.7e-14	4.85	0.4793	Inclusive	No		ANKRD26	15	3.5e-08	1.5e-06	7.15	0.08455	Inclusive	No											MYH4	7	0.00303	0.03029	1.82	0.13655	Inclusive	No		FLG2	26	3.2e-08	1.2e-06	1.96
									MACF1	59	2.6e-15	1.1e-13	2.65	0.00943	Inclusive	Yes		PKHD1L1	37	3.8e-08	1.5e-06	3.17	0.85564	Inclusive	No											RP1	8	0.00306	0.03029	2	0.72563	Inclusive	No		TENM1	17	3.3e-08	1.2e-06	4.72
									DYNC2H1	48	2.6e-15	1.1e-13	2.53	0.11527	Inclusive	No		ERBB3	19	4.1e-08	1.6e-06	3.85	0.61527	Inclusive	No											DNAH10	5	0.00312	0.03029	2.14	0.65412	Inclusive	No		PLCE1	15	3.6e-08	1.2e-06	4.74
									TLN1	40	5.4e-15	2.1e-13	3.43	0.05875	Inclusive	No		GON4L	20	4.2e-08	1.6e-06	7.01	0.33667	Inclusive	No											ADGRG4	8	0.00321	0.03029	1.97	0.72563	Inclusive	No		KMT2A	14	3.8e-08	1.3e-06	4.5
									ANK2	53	5.4e-15	2.1e-13	3.72	0.65294	Inclusive	No		CEP350	23	5.2e-08	1.9e-06	5.52	0.17449	Inclusive	No											ADGRF5	5	0.00325	0.03029	2.12	0.16682	Inclusive	No		DNAH9	22	3.9e-08	1.3e-06	4.64
									PKHD1L1	59	1e-14	3.8e-13	2.59	0.3177	Inclusive	No		KDM5B	16	5.4e-08	1.9e-06	7.44	0.586	Inclusive	No											NPAP1	9	0.00326	0.03029	1.78	0.31507	Exclusive	No		FRMPD1	11	4.8e-08	1.5e-06	8.62
									RANBP2	41	1.4e-14	5.2e-13	4.21	0.30576	Inclusive	No		FRAS1	20	5.4e-08	1.9e-06	3.73	0.08199	Inclusive	No											FAT4	8	0.0035	0.03163	2	0.72563	Inclusive	No		APOB	25	5.5e-08	1.7e-06	2.15
									ERBB3	31	1.7e-14	6.1e-13	4.08	0.56336	Inclusive	No		ADGRV1	34	5.5e-08	1.9e-06	2.78	0.34382	Inclusive	No											SELE	6	0.0043	0.03739	1.79	0.69908	Inclusive	No		HIVEP2	13	5.6e-08	1.7e-06	4.74
									NLRP7	30	2e-14	6.7e-13	4.69	0.00109	Inclusive	Yes		XIRP2	34	6e-08	2e-06	2.74	0.57024	Inclusive	No											DOCK5	7	0.00438	0.03739	1.83	0.46052	Inclusive	No		ITGA10	14	6e-08	1.7e-06	5.85
									FLG2	57	2.1e-14	6.9e-13	2.01	0.38336	Inclusive	No		BRCA2	22	6.9e-08	2.2e-06	3	1	Inclusive	No											CDH18	5	0.00472	0.03921	2.05	0.40451	Exclusive	No		POLE	11	7.1e-08	2e-06	6.58
									FAT3	58	2.9e-14	9.3e-13	2.4	0.0023	Inclusive	Yes		HUWE1	38	7.1e-08	2.2e-06	3.63	0.59346	Inclusive	No											ROS1	8	0.00496	0.03947	1.57	1	Exclusive	No		PKDREJ	18	8.8e-08	2.4e-06	3
									ZFHX4	66	2.9e-14	9.3e-13	2.26	0.01423	Inclusive	Yes		RBBP6	15	7.3e-08	2.2e-06	3.6	1	Exclusive	No											ARID2	10	0.0051	0.03947	1.71	0.33391	Inclusive	No		DNAH3	24	9.6e-08	2.6e-06	2.6
									MUC17	81	4e-14	1.2e-12	1.91	0.00982	Inclusive	Yes		FAT4	21	8.9e-08	2.6e-06	3.52	0.81165	Inclusive	No											KEL	9	0.00512	0.03947	1.8	0.31507	Exclusive	No		DNM1	12	1e-07	2.7e-06	6.11
									DNAH7	49	4.3e-14	1.3e-12	4.28	0.04146	Inclusive	Yes		KIAA1109	26	8.9e-08	2.6e-06	2.86	0.66751	Inclusive	No											DMD	7	0.00528	0.03971	1.62	1	Inclusive	No		ZBTB38	13	1.1e-07	2.9e-06	7.06
									LYST	46	4.6e-14	1.3e-12	3.3	0.07578	Inclusive	No		FAT3	36	9.2e-08	2.6e-06	2.59	0.1425	Inclusive	No											PRKDC	5	0.00544	0.03999	2.09	1	Exclusive	No		ANK3	15	1.2e-07	3e-06	4.63
									DNAH10	40	5.8e-14	1.7e-12	2.74	0.12166	Inclusive	No		HERC2	26	9.2e-08	2.6e-06	3.17	0.39012	Inclusive	No											SETD2	11	0.00569	0.04081	1.56	0.76775	Exclusive	No		VCAN	15	1.2e-07	3e-06	4.64
									SETD2	52	7.7e-14	2.2e-12	3.45	0.09368	Inclusive	No		BIRC6	33	9.6e-08	2.6e-06	2.72	1	Exclusive	No											ABCC11	5	0.00604	0.04081	1.94	1	Exclusive	No		TEX14	12	1.3e-07	3.1e-06	7.48
									VPS13B	45	7.9e-14	2.2e-12	3.09	0.10519	Inclusive	No		SMG1	19	1.1e-07	2.9e-06	4.5	0.61527	Inclusive	No											AMBRA1	5	0.00604	0.04081	1.75	0.16682	Inclusive	No		SUPT6H	11	1.4e-07	3.3e-06	7.06
									RNF213	42	8.1e-14	2.2e-12	6.49	1	Exclusive	No		SACS	23	1.9e-07	4.9e-06	4.55	1	Exclusive	No											PCDHGB4	5	0.00615	0.04081	2.22	0.65412	Inclusive	No		BACH2	12	1.5e-07	3.3e-06	4.15
									UTRN	40	9.2e-14	2.4e-12	4.05	0.00506	Inclusive	Yes		TG	21	2e-07	5.2e-06	2.62	0.81165	Inclusive	No											ZGRF1	6	0.0062	0.04081	1.89	1	Exclusive	No		ZFHX3	18	1.5e-07	3.3e-06	4.73
									FBN1	39	1.2e-13	3.1e-12	3.11	0.30036	Inclusive	No		RYR1	26	2.2e-07	5.6e-06	2.37	0.39012	Inclusive	No											FAM47B	7	0.00719	0.04513	1.98	0.70451	Exclusive	No		DHX38	10	1.5e-07	3.3e-06	11.9
									ASTN1	31	1.3e-13	3.2e-12	4.47	0.33595	Inclusive	No		NEB	49	2.4e-07	5.7e-06	1.73	0.52539	Inclusive	No											FAT2	12	0.00732	0.04513	1.5	0.25481	Inclusive	No		PEG3	16	1.6e-07	3.4e-06	2.84
									UNC79	38	1.4e-13	3.5e-12	5.81	0.15646	Inclusive	No		CFTR	14	2.4e-07	5.7e-06	8.74	0.14137	Inclusive	No											CUBN	6	0.00747	0.04513	1.8	1	Exclusive	No		ASH1L	11	1.6e-07	3.3e-06	8.62
									NBEA	37	1.6e-13	3.9e-12	5.15	0.10924	Inclusive	No		CDC42BPB	15	2.4e-07	5.7e-06	7.72	1	Exclusive	No											FAT1	6	0.00766	0.04513	2.29	0.24367	Inclusive	No		ZNF318	16	1.6e-07	3.3e-06	4.2
									KAT6A	25	1.8e-13	4.3e-12	7.69	1	Inclusive	No		FLG	50	2.5e-07	5.7e-06	2.3	1	Exclusive	No											MYH1	8	0.00779	0.04513	1.64	0.47761	Exclusive	No		HERC2	15	1.9e-07	3.9e-06	6.6
									UBR4	47	1.8e-13	4.3e-12	3.66	0.87436	Inclusive	No		GRIN2A	20	2.7e-07	6.1e-06	3.12	0.21709	Inclusive	No											AKAP9	5	0.00782	0.04513	1.8	0.65412	Inclusive	No		TNC	13	2e-07	3.9e-06	4.6
									VPS13D	40	2.5e-13	5.7e-12	5.28	0.03655	Inclusive	Yes		RALGAPA2	12	3.1e-07	6.9e-06	10.37	1	Exclusive	No											USP9X	6	0.00786	0.04513	1.46	0.24367	Inclusive	No		ALMS1	13	2e-07	3.9e-06	6.51
									MYH7	34	3.2e-13	7.1e-12	3.71	0.02333	Inclusive	Yes		LRP1	28	3.4e-07	7.5e-06	3.4	0.14997	Inclusive	No											PLEC	5	0.00873	0.04807	1.98	0.16682	Inclusive	No		ZNFX1	12	2e-07	3.9e-06	7.36
									MYO18B	44	3.5e-13	7.8e-12	3.87	0.00441	Inclusive	Yes		AHCTF1	25	3.5e-07	7.6e-06	4.64	1	Exclusive	No											DCHS2	5	0.00881	0.04807	1.52	0.01268	Inclusive	Yes		LRP5	11	2.1e-07	4e-06	4.73
									GRIN2A	54	3.6e-13	7.9e-12	2.15	0.37103	Inclusive	No		CCDC168	39	3.8e-07	8.1e-06	2.03	0.00682	Inclusive	Yes											AKAP4	6	0.00882	0.04807	2.09	0.08717	Inclusive	No		SLX4	10	2.3e-07	4.2e-06	8.08
									KMT2A	40	3.9e-13	8.3e-12	3.16	0.12166	Inclusive	No		SSPO	19	4.5e-07	9.3e-06	3.2	0.12986	Inclusive	No											MYH8	10	0.00905	0.04847	1.55	0.74877	Inclusive	No		DUOX2	12	2.3e-07	4.2e-06	4.42
									ASH1L	37	4.4e-13	9.3e-12	4.61	0.07085	Inclusive	No		DNAH10	23	4.6e-07	9.3e-06	2.72	0.65024	Inclusive	No											VPS13B	8	0.00967	0.05067	1.65	0.07404	Inclusive	No		UNC13B	10	2.4e-07	4.2e-06	6.41
									TAF1L	53	4.7e-13	9.7e-12	2.69	0.65294	Inclusive	No		ABCA13	28	5.5e-07	1.1e-05	3.17	0.83668	Inclusive	No											MKI67	7	0.00978	0.05067	1.78	0.13655	Inclusive	No		SZT2	10	3e-07	5.2e-06	8.08
									TDRD6	42	5e-13	1e-11	3.72	0.73799	Inclusive	No		TET2	15	5.6e-07	1.1e-05	7.69	1	Exclusive	No											PCNX	5	0.01035	0.05206	2.12	0.01268	Inclusive	Yes		CHD6	15	3.1e-07	5.3e-06	4.71
									EP400	39	5.1e-13	1e-11	2.78	0.48961	Inclusive	No		OTOGL	21	5.6e-07	1.1e-05	4.49	0.03262	Inclusive	Yes											NOTCH1	36	0.01038	0.05206	1.22	0.08119	Exclusive	No		NWD1	15	3.9e-07	6.6e-06	4.63
									RYR2	129	6.2e-13	1.2e-11	1.54	0.00423	Inclusive	Yes		VPS13C	29	6.3e-07	1.2e-05	2.97	0.21941	Inclusive	No											SCN5A	5	0.01091	0.05334	1.75	1	Exclusive	No		PARP4	14	4.1e-07	6.9e-06	5.61
									PLEC	31	6.2e-13	1.2e-11	4.72	0.01775	Inclusive	Yes		MED13	16	6.4e-07	1.2e-05	3.71	0.586	Inclusive	No											MED12	8	0.01097	0.05334	1.82	0.72563	Inclusive	No		FLG	43	4.3e-07	6.9e-06	1.52
									DST	58	6.4e-13	1.2e-11	2.49	0.66625	Exclusive	No		MAP2	19	6.5e-07	1.2e-05	3.5	0.61527	Inclusive	No											ZNF831	5	0.01233	0.05905	1.49	0.16682	Inclusive	No		ZZEF1	11	4.3e-07	6.9e-06	7.42
									PCDH15	43	7.8e-13	1.5e-11	2.65	0.24403	Inclusive	No		HYDIN	24	6.7e-07	1.2e-05	2.67	0.26155	Inclusive	No											NUP155	5	0.01356	0.06398	2.09	0.65412	Inclusive	No		ABL2	11	4.3e-07	6.9e-06	6.49
									PEG3	46	9.6e-13	1.8e-11	2.32	0.14642	Inclusive	No		CFAP44	16	7e-07	1.3e-05	3.44	0.10173	Inclusive	No											THSD7B	6	0.01385	0.06435	1.95	0.24367	Inclusive	No		ZNF462	12	4.8e-07	7.6e-06	4.46
									MAP2	33	1e-12	1.8e-11	3.49	0.34255	Inclusive	No		LYST	24	7.4e-07	1.3e-05	2.84	0.26155	Inclusive	No											SPEF2	6	0.01407	0.06442	1.45	0.24367	Inclusive	No		TAF1L	24	4.9e-07	7.6e-06	2.18
									SON	37	1e-12	1.8e-11	3.57	1	Exclusive	No		OBSCN	33	7.5e-07	1.3e-05	2.27	0.7033	Inclusive	No											FBN3	8	0.01455	0.06567	1.9	0.47761	Exclusive	No		INSRR	9	6.4e-07	9.7e-06	8.61
									KIAA1109	46	1.4e-12	2.5e-11	2.63	0.25898	Inclusive	No		MYCBP2	29	7.8e-07	1.3e-05	2.87	0.10141	Inclusive	No											DOCK4	5	0.01529	0.06804	1.61	0.65412	Inclusive	No		EXTL3	12	6.5e-07	9.7e-06	4.67
									MYH11	33	1.6e-12	2.8e-11	3.8	0.25848	Exclusive	No		TAF1L	21	8.1e-07	1.4e-05	3.13	0.01387	Inclusive	Yes											PKHD1L1	6	0.01568	0.06884	1.97	0.08717	Inclusive	No		KAT6A	9	6.6e-07	9.7e-06	8.61
									PCNT	32	1.7e-12	2.9e-11	3.55	0.05579	Inclusive	No		ANKRD17	17	8.1e-07	1.4e-05	3.12	0.42442	Inclusive	No											PTPRC	5	0.01622	0.06921	1.58	0.65412	Inclusive	No		KANK1	16	6.6e-07	9.7e-06	3.91
									KIF26B	29	1.7e-12	2.9e-11	5.49	0.22957	Inclusive	No		HERC1	23	8.2e-07	1.4e-05	4.25	0.36466	Inclusive	No											MECOM	5	0.01636	0.06921	2.23	1	Exclusive	No		UHRF1BP1	12	7e-07	1e-05	2.92
									ABCA12	29	1.9e-12	3.1e-11	4.57	0.06616	Inclusive	No		KIF5C	12	8.6e-07	1.4e-05	5.84	0.52793	Inclusive	No											FAM83B	6	0.01643	0.06921	1.79	1	Exclusive	No		PIKFYVE	12	7.1e-07	1e-05	4.71
									SRCAP	44	1.9e-12	3.1e-11	2.67	0.50987	Inclusive	No		BAZ2B	21	8.6e-07	1.4e-05	3.83	0.23292	Inclusive	No											NHS	5	0.01794	0.07457	1.5	1	Exclusive	No		IGSF10	10	7.3e-07	1e-05	5.59
									RP1	52	2.1e-12	3.4e-11	2.38	0.02205	Inclusive	Yes		PLEC	12	8.7e-07	1.4e-05	5.42	0.05316	Inclusive	No											OBSCN	11	0.01946	0.07985	1.35	1	Inclusive	No		NUP160	9	7.4e-07	1e-05	8.61
									NAV2	34	2.1e-12	3.4e-11	3.55	0.709	Exclusive	No		CASR	13	8.8e-07	1.4e-05	3.6	0.23166	Inclusive	No											RGAG1	7	0.02006	0.08054	1.67	1	Inclusive	No		SRCAP	14	7.7e-07	1e-05	3.58
									MYCBP2	50	2.2e-12	3.5e-11	2.56	0.00493	Inclusive	Yes		PAPPA2	16	9.3e-07	1.5e-05	3.35	0.00028	Inclusive	Yes											PRPF8	5	0.02013	0.08054	1.52	1	Exclusive	No		ABCC1	9	8.6e-07	1.2e-05	8.61
									HECW1	36	2.6e-12	4e-11	2.81	0.10032	Inclusive	No		TDRD6	17	1e-06	1.6e-05	4.48	0.60753	Inclusive	No											LTBP1	5	0.02064	0.08151	1.53	0.40451	Exclusive	No		EIF2AK4	12	8.8e-07	1.2e-05	4.71
									RELN	60	2.6e-12	4e-11	2.18	0.25651	Inclusive	No		ANKRD12	21	1e-06	1.6e-05	4.09	0.47442	Inclusive	No											MACF1	6	0.02109	0.08198	2.27	0.24367	Inclusive	No		PTPRZ1	14	9.2e-07	1.2e-05	4.86
									FLNC	44	3e-12	4.6e-11	2.66	0.32235	Inclusive	No		ARHGAP29	15	1e-06	1.6e-05	4.73	0.78242	Inclusive	No											TMEM132B	6	0.02172	0.08198	1.6	0.69908	Inclusive	No		GCN1L1	12	9.2e-07	1.2e-05	7.3
									NEB	79	3.3e-12	5e-11	1.67	0.08156	Inclusive	No		RGAG1	16	1.1e-06	1.6e-05	3.89	0.03002	Inclusive	Yes											ZNF292	9	0.02176	0.08198	1.5	0.31507	Exclusive	No		DOPEY2	11	9.6e-07	1.2e-05	4.73
									CKAP5	21	3.6e-12	5.3e-11	6.52	0.24258	Inclusive	No		CKAP5	12	1.2e-06	1.7e-05	6.33	0.76236	Inclusive	No											ATP10B	7	0.02179	0.08198	1.42	0.24756	Exclusive	No		SRRM2	13	1.1e-06	1.4e-05	7.06
									SORL1	26	4.3e-12	6.4e-11	3.71	0.40044	Inclusive	No		TRIO	15	1.2e-06	1.7e-05	3.41	0.08455	Inclusive	No											CDH17	6	0.02221	0.08258	1.45	0.69908	Inclusive	No		FAM208B	9	1.2e-06	1.5e-05	4.63
									TET1	30	4.5e-12	6.5e-11	4.39	0.84275	Inclusive	No		GRIA3	13	1.2e-06	1.7e-05	4.47	0.07436	Inclusive	No											PLXNA2	5	0.02331	0.08547	1.59	0.40451	Exclusive	No		CUL9	9	1.2e-06	1.5e-05	8.61
									ROS1	38	4.6e-12	6.6e-11	1.96	0.86094	Exclusive	No		AKAP13	16	1.2e-06	1.8e-05	3.1	0.10173	Inclusive	No											MYCBP2	5	0.02368	0.08547	1.53	0.16682	Inclusive	No		NUP188	9	1.3e-06	1.6e-05	6.57
									BRCA2	41	4.7e-12	6.7e-11	2.96	1	Inclusive	No		DNAH17	28	1.3e-06	1.8e-05	2.39	0.30306	Inclusive	No											KIF2B	8	0.0238	0.08547	1.5	0.00089	Inclusive	Yes		MAST2	9	1.3e-06	1.6e-05	8.12
									DCHS2	51	5.2e-12	7.4e-11	2.02	0.00109	Inclusive	Yes		ANK3	27	1.3e-06	1.8e-05	2.47	0.52464	Inclusive	No											PCDHA2	5	0.02445	0.08683	1.35	1	Exclusive	No		STAG3	9	1.4e-06	1.7e-05	7.53
									PARP4	27	5.4e-12	7.6e-11	5.64	1	Exclusive	No		AHNAK	28	1.4e-06	1.8e-05	2.8	0.30306	Inclusive	No											LTN1	6	0.02498	0.08738	1.73	0.40854	Exclusive	No		THBS2	9	1.4e-06	1.7e-05	6.57
									PTPRC	25	5.9e-12	8.2e-11	5.02	0.02902	Inclusive	Yes		SETD2	21	1.4e-06	1.8e-05	5.03	0.81165	Inclusive	No											LRBA	6	0.02516	0.08738	1.57	1	Exclusive	No		SVIL	9	1.5e-06	1.7e-05	8.61
									ZFHX3	44	6.1e-12	8.3e-11	3.18	0.74194	Exclusive	No		PKD1L1	21	1.4e-06	1.8e-05	3.77	1	Exclusive	No											TCHH	5	0.02545	0.08741	1.51	1	Exclusive	No		MKI67	15	1.6e-06	1.8e-05	4.71
									LRP1	58	6.9e-12	9.3e-11	2.28	0.08589	Inclusive	No		FBN1	21	1.4e-06	1.8e-05	3.12	0.81165	Inclusive	No											POLR2A	5	0.0269	0.09141	1.53	1	Exclusive	No		AIM1	15	1.6e-06	1.8e-05	2.81
									ZNF462	32	7.6e-12	1e-10	3.82	0.03194	Inclusive	Yes		NIPBL	22	1.4e-06	1.8e-05	3.68	1	Inclusive	No											CHD9	5	0.02865	0.096	1.35	0.16682	Inclusive	No		PRPF8	15	1.7e-06	1.9e-05	4.63
									TMEM132D	46	7.8e-12	1e-10	2.06	0.14642	Inclusive	No		RIC1	11	1.4e-06	1.8e-05	4.72	0.74363	Inclusive	No											ANKRD11	6	0.02886	0.096	1.71	0.69908	Inclusive	No		C2orf16	10	1.8e-06	2e-05	7.02
									CUBN	41	8e-12	1e-10	2.13	1	Inclusive	No		EYS	23	1.4e-06	1.8e-05	2.91	0.01002	Inclusive	Yes											SCN2A	5	0.03121	0.10272	1.38	0.65412	Inclusive	No		NAV1	11	1.9e-06	2.1e-05	8.12
									PKD1L1	45	8.5e-12	1.1e-10	2.53	1	Inclusive	No		KAT6A	12	1.5e-06	1.8e-05	6.58	0.76236	Inclusive	No											DNAH7	8	0.03172	0.10332	1.38	0.28947	Inclusive	No		MTOR	10	1.9e-06	2.1e-05	3.82
									FAM208B	27	8.9e-12	1.1e-10	4.76	0.29662	Inclusive	No		SRCAP	27	1.5e-06	1.8e-05	2.69	0.83223	Inclusive	No											PCDHA1	6	0.03255	0.10497	1.48	0.24367	Inclusive	No		TDRD6	15	2e-06	2.2e-05	4.61
									GOLGB1	30	1.1e-11	1.4e-10	3.34	0.07335	Inclusive	No		LAMB4	15	1.5e-06	1.8e-05	3.14	0.78242	Inclusive	No											L1CAM	5	0.03294	0.10513	1.99	0.65412	Inclusive	No		TSHZ3	14	2.1e-06	2.2e-05	2.68
									APC	32	1.1e-11	1.4e-10	5.27	0.05579	Inclusive	No		PTPRC	10	1.5e-06	1.9e-05	6.37	0.07576	Inclusive	No											ZMYM3	5	0.03344	0.10568	2.08	1	Exclusive	No		LAMB1	10	2.3e-06	2.4e-05	7.84
									MED13	26	1.1e-11	1.4e-10	3.62	0.20788	Inclusive	No		SCN10A	22	1.6e-06	1.9e-05	3.09	0.15755	Inclusive	No											COL14A1	6	0.03491	0.10861	1.39	0.69908	Inclusive	No		KDM3B	13	2.3e-06	2.4e-05	4.23
									ZZEF1	29	1.2e-11	1.5e-10	7.36	0.06616	Inclusive	No		DYNC1H1	20	1.6e-06	1.9e-05	4.41	1	Exclusive	No											NLRP2	5	0.03528	0.10861	1.68	1	Exclusive	No		TECTA	11	2.6e-06	2.7e-05	8.12
									SACS	51	1.3e-11	1.6e-10	3.74	1	Inclusive	No		PEG3	21	1.6e-06	1.9e-05	2.96	0.23292	Inclusive	No											TMEM132D	5	0.03555	0.10861	2.05	1	Exclusive	No		RASGRF2	10	2.6e-06	2.7e-05	4.43
									CAD	31	1.4e-11	1.7e-10	2.99	0.23907	Inclusive	No		SPAG17	17	1.6e-06	1.9e-05	3.44	0.05956	Inclusive	No											DNAH11	8	0.03581	0.10861	1.36	0.28947	Inclusive	No		SHROOM4	9	2.6e-06	2.7e-05	7.41
									MKI67	44	1.6e-11	1.9e-10	3.07	0.02037	Inclusive	Yes		CUBN	23	1.7e-06	2e-05	2.46	1	Exclusive	No											OTOF	5	0.03609	0.10861	1.38	0.65412	Inclusive	No		LAMA3	14	2.7e-06	2.7e-05	3.99
									PLCE1	40	1.6e-11	1.9e-10	2.57	0.60591	Inclusive	No		SETDB1	14	1.7e-06	2e-05	3.5	0.03922	Inclusive	Yes											MYH13	8	0.0369	0.10985	1.37	0.72563	Inclusive	No		VPS13D	10	2.7e-06	2.7e-05	6.29
									POLE	28	1.6e-11	1.9e-10	5.53	0.00611	Inclusive	Yes		KIAA1549L	16	1.8e-06	2.1e-05	5.59	1	Inclusive	No											FLNA	5	0.0372	0.10985	2	1	Exclusive	No		PRUNE2	14	2.9e-06	2.8e-05	3.59
									CFTR	30	1.7e-11	2e-10	4.61	0.07335	Inclusive	No		CMYA5	26	1.8e-06	2.1e-05	3.58	0.04895	Inclusive	Yes											CACNA1S	5	0.03805	0.11132	1.36	0.65412	Inclusive	No		CNOT1	9	2.9e-06	2.8e-05	6.48
									ABL2	21	1.7e-11	2e-10	4.56	0.4828	Inclusive	No		F5	25	1.9e-06	2.1e-05	2.49	0.28079	Inclusive	No											DNAH5	6	0.04006	0.11587	1.5	1	Exclusive	No		SORL1	9	2.9e-06	2.9e-05	4.69
									UTP20	29	2e-11	2.3e-10	2.68	0.06616	Inclusive	No		ABCA12	16	2e-06	2.2e-05	4	0.10173	Inclusive	No											ABCA7	6	0.04033	0.11587	1.43	1	Exclusive	No		DCC	11	3.1e-06	3e-05	4.7
									RYR1	60	2e-11	2.3e-10	2.34	0.04644	Inclusive	Yes		FAM208B	14	2e-06	2.3e-05	5.21	0.77051	Inclusive	No											LRP1B	12	0.04143	0.11706	1.26	0.25481	Inclusive	No		MYO5B	10	3.1e-06	3e-05	4.94
									TG	42	2e-11	2.3e-10	2.46	0.50352	Inclusive	No		DNAH3	23	2.1e-06	2.3e-05	2.63	0.81948	Exclusive	No											DMXL2	5	0.04192	0.11706	1.84	0.16682	Inclusive	No		XIRP2	16	3.2e-06	3e-05	1.8
									PKDREJ	35	2.2e-11	2.4e-10	5.58	1	Inclusive	No		ARID4B	18	2.1e-06	2.3e-05	3.75	0.07538	Inclusive	No											MYH11	5	0.04223	0.11706	1.41	1	Exclusive	No		TSC1	8	3.2e-06	3e-05	7.76
									SVIL	33	2.2e-11	2.4e-10	4.53	0.03621	Inclusive	Yes		GOLGB1	17	2.2e-06	2.3e-05	3.6	0.05956	Inclusive	No											HCN1	5	0.04223	0.11706	1.88	0.65412	Inclusive	No		LCT	14	3.3e-06	3.1e-05	3.41
									PAPPA2	31	2.2e-11	2.4e-10	4.11	0.00058	Inclusive	Yes		MYO10	20	2.2e-06	2.3e-05	2.77	0.21709	Inclusive	No											DCAF8L1	7	0.04364	0.11993	1.41	1	Inclusive	No		NAV2	16	3.4e-06	3.1e-05	2.69
									GON4L	27	2.3e-11	2.5e-10	8.93	0.14385	Inclusive	No		PCNT	21	2.3e-06	2.4e-05	3.21	0.23292	Inclusive	No											PRX	6	0.04404	0.11997	1.61	0.40854	Exclusive	No		TLN1	11	3.6e-06	3.3e-05	7.41
									ARID4B	29	2.6e-11	2.8e-10	3.8	0.02409	Inclusive	Yes		VPS13B	24	2.5e-06	2.6e-05	2.63	0.50115	Inclusive	No											FAM47A	6	0.04463	0.12055	1.84	0.69908	Inclusive	No		TIAM1	9	3.6e-06	3.3e-05	2.95
									DUOX2	28	2.7e-11	2.9e-10	4.51	0.00611	Inclusive	Yes		KIAA0232	15	2.5e-06	2.6e-05	3.21	1	Exclusive	No											HECTD4	5	0.04579	0.12261	1.7	1	Exclusive	No		LRP4	9	3.8e-06	3.4e-05	6.48
									HYDIN	54	2.8e-11	3e-10	2.52	0.23271	Inclusive	No		DMD	52	2.6e-06	2.6e-05	1.97	0.01908	Inclusive	Yes											KIAA1549L	5	0.04748	0.12557	2.77	0.65412	Inclusive	No		MYH11	14	4e-06	3.6e-05	3.56
									ANKRD12	31	2.8e-11	3e-10	5.63	0.56336	Inclusive	No		DIP2C	14	2.6e-06	2.6e-05	5	0.3799	Inclusive	No											MYO1F	6	0.04771	0.12557	2.05	0.24367	Inclusive	No		ANKHD1-EIF4EBP3	9	4.1e-06	3.6e-05	6.48
									UNC80	23	2.8e-11	3e-10	4.47	0.01161	Inclusive	Yes		PKHD1	20	2.6e-06	2.6e-05	3.24	1	Exclusive	No											SPATA31D1	7	0.04818	0.12557	1.67	1	Inclusive	No		DNMT1	9	4.2e-06	3.7e-05	5.15
									TET2	34	2.9e-11	3e-10	6.27	0.709	Exclusive	No		USP15	12	2.6e-06	2.6e-05	5.31	0.20249	Inclusive	No											TRPC7	7	0.04848	0.12557	1.36	0.70451	Exclusive	No		MADD	13	4.3e-06	3.7e-05	4.69
									MXRA5	60	2.9e-11	3e-10	2.03	0.77709	Exclusive	No		DST	31	2.7e-06	2.7e-05	2.36	0.69305	Exclusive	No											SCN3A	8	0.05001	0.12847	1.53	0.47761	Exclusive	No		VAV1	11	4.3e-06	3.7e-05	2.35
									PROX1	22	3.1e-11	3.2e-10	4.23	0.64408	Inclusive	No		CENPF	17	2.9e-06	2.9e-05	5.16	1	Exclusive	No											RIMBP2	6	0.05197	0.13215	1.73	0.69908	Inclusive	No		CLIP1	11	4.3e-06	3.7e-05	4.22
									DMD	83	3.2e-11	3.2e-10	1.58	0.14578	Inclusive	No		RYR3	35	3.1e-06	3e-05	2.69	0.581	Inclusive	No											AUTS2	7	0.05247	0.13215	1.41	0.46052	Inclusive	No		UBR5	11	4.5e-06	3.8e-05	4.73
									COL22A1	31	3.3e-11	3.3e-10	3.18	0.01775	Inclusive	Yes		ITPR3	16	3.2e-06	3.2e-05	6.99	0.586	Inclusive	No											UBR5	5	0.0529	0.13215	1.18	1	Exclusive	No		ITPR3	11	4.7e-06	4e-05	2.8
									HUWE1	58	3.6e-11	3.6e-10	2.99	0.88573	Exclusive	No		NRXN3	13	3.3e-06	3.2e-05	4.28	0.07436	Inclusive	No											SPTA1	7	0.05311	0.13215	1.35	1	Inclusive	No		ZCCHC6	10	4.7e-06	4e-05	7.23
									MAPKBP1	24	3.7e-11	3.7e-10	5.68	0.82569	Inclusive	No		VPS13A	16	3.6e-06	3.5e-05	3.71	0.586	Inclusive	No											MTUS2	5	0.05404	0.13239	2.22	0.65412	Inclusive	No		NRXN2	8	4.8e-06	4e-05	12.15
									TECTA	28	3.8e-11	3.7e-10	6.65	0.01297	Inclusive	Yes		FLNC	17	3.8e-06	3.6e-05	3.15	0.60753	Inclusive	No											SZT2	6	0.05405	0.13239	1.32	1	Exclusive	No		SPTBN2	8	5.2e-06	4.3e-05	5.58
									NWD1	33	3.9e-11	3.8e-10	3.18	0.00045	Inclusive	Yes		ICE1	16	3.8e-06	3.6e-05	3.72	0.586	Inclusive	No											CSMD3	11	0.05474	0.13307	1.35	0.53886	Inclusive	No		WHSC1L1	8	5.4e-06	4.4e-05	16.2
									ADGRV1	64	4e-11	3.8e-10	2.03	0.09983	Inclusive	No		SAGE1	14	4e-06	3.7e-05	3.93	0.3799	Inclusive	No											FAT3	6	0.05547	0.13379	1.69	0.08717	Inclusive	No		TCF20	10	5.5e-06	4.5e-05	5.55
									ADGRG4	44	4.1e-11	3.9e-10	2.64	0.32235	Inclusive	No		SVIL	16	4.1e-06	3.8e-05	3.39	0.00164	Inclusive	Yes											PLCE1	5	0.05679	0.13594	1.44	0.65412	Inclusive	No		URB2	11	5.7e-06	4.6e-05	4.69
									FAT1	53	4.2e-11	4e-10	2.61	0.88085	Inclusive	No		BAZ1B	13	4.4e-06	4e-05	5.52	0.54968	Inclusive	No											KAT6B	12	0.05729	0.13613	1.37	0.7687	Exclusive	No		PCNT	8	5.8e-06	4.7e-05	8.9
									DGKD	22	4.4e-11	4.1e-10	13.23	0.1646	Inclusive	No		CCDC88A	15	4.5e-06	4.2e-05	4.48	0.78242	Inclusive	No											LRP1	9	0.05891	0.13892	1.35	0.50191	Inclusive	No		ROS1	11	5.9e-06	4.7e-05	6.58
									ADGRB3	29	4.8e-11	4.4e-10	3.2	0.1097	Inclusive	No		BRINP3	12	4.6e-06	4.2e-05	3.72	0.01003	Inclusive	Yes											DNAH17	5	0.0635	0.14864	1.35	0.65412	Inclusive	No		ITIH5	12	6.2e-06	4.9e-05	5.87
									AIM1	27	5.6e-11	5.2e-10	3.4	0.83482	Inclusive	No		XPO1	12	4.8e-06	4.3e-05	8.52	0.52793	Inclusive	No											FLG	12	0.06651	0.15453	1.46	0.37528	Exclusive	No		PDE4DIP	8	6.4e-06	5.1e-05	4.87
									FREM2	47	6e-11	5.5e-10	3.38	0.42935	Inclusive	No		KIF13A	16	4.9e-06	4.4e-05	3.17	0.78762	Exclusive	No											ARFGEF3	5	0.07134	0.16322	1.39	1	Exclusive	No		BRWD1	8	6.9e-06	5.4e-05	10.02
									KDM5B	24	6.1e-11	5.5e-10	5.09	0.50871	Inclusive	No		CEP170	16	5e-06	4.4e-05	3.3	0.10173	Inclusive	No											DNMT3A	9	0.07166	0.16322	1.37	0.7404	Exclusive	No		MAST1	10	7.1e-06	5.5e-05	3.53
									DMXL1	31	6.2e-11	5.6e-10	4.93	0.56336	Inclusive	No		ANK2	23	5e-06	4.4e-05	4.28	0.81948	Exclusive	No											FBN2	6	0.07189	0.16322	2.56	0.24367	Inclusive	No		TRPM8	8	7.1e-06	5.5e-05	6.66
									ATP10B	47	6.3e-11	5.7e-10	1.92	0.74994	Exclusive	No		KMT2B	12	5e-06	4.4e-05	16.14	0.36429	Exclusive	No											CUL4B	5	0.07231	0.16322	1.34	1	Exclusive	No		POLR3A	9	7.7e-06	5.8e-05	3.74
									DNAH5	74	6.6e-11	5.9e-10	1.72	0.44388	Inclusive	No		SCN11A	15	5e-06	4.4e-05	3.7	0.16962	Inclusive	No											ACACB	7	0.07336	0.16441	1.82	0.46052	Inclusive	No		UTP20	8	7.7e-06	5.8e-05	5.56
									PRPF8	34	6.9e-11	6.1e-10	4.07	0.85318	Inclusive	No		COL5A3	14	5.1e-06	4.4e-05	5.2	1	Exclusive	No											APOB	11	0.07526	0.16749	1.38	0.21532	Inclusive	No		MED13L	8	8.1e-06	6.1e-05	11.09
									NUP188	28	7.1e-11	6.2e-10	5.15	1	Inclusive	No		ESPL1	12	5.1e-06	4.4e-05	3.63	0.20249	Inclusive	No											CELSR1	7	0.07678	0.16848	1.31	0.13655	Inclusive	No		NUP155	7	8.7e-06	6.5e-05	17.25
									CMYA5	46	7.6e-11	6.6e-10	3.37	0.03587	Inclusive	Yes		ZDBF2	21	5.2e-06	4.4e-05	3.15	0.23292	Inclusive	No											CELSR3	7	0.07678	0.16848	1.35	0.46052	Inclusive	No		USP9X	12	8.8e-06	6.5e-05	3.31
									KANK1	28	8e-11	6.9e-10	2.98	0.21571	Inclusive	No		TENM1	26	5.5e-06	4.6e-05	2.19	0.04895	Inclusive	Yes											CIC	93	0.07943	0.1731	0.94	< 2e-16	Exclusive	Yes		TANC1	9	9e-06	6.6e-05	7.05
									EYS	35	8.2e-11	7e-10	2.53	0.02756	Inclusive	Yes		PRDM2	9	5.6e-06	4.7e-05	25.02	0.73032	Exclusive	No											CNTN3	5	0.09234	0.19985	1.43	0.40451	Exclusive	No		MYO16	7	9.1e-06	6.6e-05	15.13
									QSER1	40	8.7e-11	7.5e-10	3.39	0.86348	Inclusive	No		JMJD1C	18	5.7e-06	4.7e-05	3.31	0.44367	Inclusive	No											DST	5	0.09536	0.20498	2.12	1	Exclusive	No		MDN1	14	9.2e-06	6.7e-05	3.91
									MLH3	24	9.6e-11	8.1e-10	7.75	0.1234	Inclusive	No		PCDHA8	10	5.7e-06	4.7e-05	4.03	0.50307	Inclusive	No											USH2A	9	0.09678	0.20663	1.15	1	Inclusive	No		GNPTAB	7	9.7e-06	7e-05	8.11
									CHD6	39	9.7e-11	8.2e-10	2.97	0.72966	Inclusive	No		MXRA5	29	5.7e-06	4.7e-05	2.55	0.68274	Inclusive	No											SHROOM2	6	0.09823	0.20693	1.92	1	Exclusive	No		HUWE1	14	1e-05	7.2e-05	3.52
									NLRP13	21	9.9e-11	8.3e-10	4.19	0.10281	Inclusive	No		PHF20L1	13	5.9e-06	4.8e-05	3.65	0.07436	Inclusive	No											LAMA2	8	0.0995	0.20693	1.58	0.72563	Inclusive	No		RIF1	7	1e-05	7.2e-05	7.4
									BIRC6	48	1e-10	8.4e-10	2.51	0.87514	Exclusive	No		WDR87	19	6e-06	4.9e-05	2.53	0.04341	Inclusive	Yes											MYT1	7	0.09953	0.20693	0.72	0.00217	Inclusive	Yes		COL4A3	7	1e-05	7.2e-05	15.13
									DMXL2	31	1e-10	8.4e-10	4.6	0.11544	Inclusive	No		DMXL2	18	6e-06	4.9e-05	4.17	0.44367	Inclusive	No											FER1L6	7	0.09953	0.20693	1.6	0.70451	Exclusive	No		KIAA1551	10	1e-05	7.2e-05	10.56
									AKAP11	27	1.1e-10	8.9e-10	3.57	0.29662	Inclusive	No		BRCA1	21	6.1e-06	4.9e-05	2.68	0.03262	Inclusive	Yes											NIPBL	16	0.10154	0.20972	0.78	0.07118	Exclusive	No		VPS13B	8	1e-05	7.2e-05	5.83
									EPG5	31	1.1e-10	9.1e-10	4.2	0.01775	Inclusive	Yes		FGD6	9	6.1e-06	4.9e-05	3.7	0.1408	Inclusive	No											SI	8	0.10566	0.21499	1.55	0.14716	Exclusive	No		JAK1	11	1.1e-05	7.5e-05	4.22
									LRRK2	37	1.1e-10	8.8e-10	2.99	0.21245	Inclusive	No		KIAA0319	11	6.2e-06	4.9e-05	7.12	0.32491	Inclusive	No											RBBP6	6	0.1059	0.21499	1.12	1	Exclusive	No		ZNF229	8	1.1e-05	7.8e-05	7.05
									ANKRD26	23	1.1e-10	8.8e-10	7.1	0.01161	Inclusive	Yes		ENAM	8	6.4e-06	5e-05	23.16	0.2555	Inclusive	No											VPS13C	7	0.10613	0.21499	1.23	0.46052	Inclusive	No		ARFGEF2	11	1.1e-05	7.8e-05	4.6
									COL12A1	44	1.2e-10	9.6e-10	2.5	0.09814	Inclusive	No		PROX1	11	6.4e-06	5e-05	4.28	0.74363	Inclusive	No											CDH23	6	0.10836	0.21772	1.35	0.69908	Inclusive	No		FREM2	13	1.2e-05	7.9e-05	4.69
									SUPT6H	28	1.2e-10	9.6e-10	4.8	0.21571	Inclusive	No		ITIH6	12	6.5e-06	5e-05	4.1	0.20249	Inclusive	No											MROH2B	8	0.10886	0.21772	1.36	0.72563	Inclusive	No		SLITRK3	8	1.2e-05	8e-05	6.63
									TRRAP	47	1.2e-10	9.8e-10	2.34	0.42935	Inclusive	No		TRPM6	18	6.6e-06	5e-05	3.76	0.79846	Inclusive	No											ZAN	6	0.11276	0.22409	1.3	0.69908	Inclusive	No		EP300	10	1.2e-05	8.1e-05	8.36
									C2orf16	29	1.3e-10	1e-09	4.69	0.1097	Inclusive	No		SON	10	6.6e-06	5e-05	9.41	0.50307	Inclusive	No											CDCP1	7	0.1179	0.23285	1.5	0.00217	Inclusive	Yes		KIAA1429	7	1.2e-05	7.9e-05	8.6
									NOTCH2	46	1.4e-10	1.1e-09	3.68	0.42038	Inclusive	No		VPS13D	20	6.6e-06	5e-05	6.3	0.21709	Inclusive	No											HIVEP1	5	0.11949	0.23308	1.41	1	Exclusive	No		QSER1	14	1.2e-05	8e-05	4.17
									IGSF10	36	1.4e-10	1.1e-09	3.59	0.202	Inclusive	No		MYH7	18	6.6e-06	5e-05	3.25	0.44367	Inclusive	No											TENM3	5	0.11949	0.23308	1.68	0.40451	Exclusive	No		NEDD9	7	1.2e-05	8e-05	9.18
									SMG1	30	1.5e-10	1.1e-09	3.03	0.55153	Inclusive	No		ASTN1	17	6.6e-06	5e-05	3.59	0.60753	Inclusive	No											IDH2	21	0.12645	0.24513	0.76	0.00137	Exclusive	Yes		SETD2	15	1.3e-05	8.5e-05	4.69
									CDK5RAP2	21	1.5e-10	1.1e-09	4.59	0.4828	Inclusive	No		MKI67	18	7e-06	5.2e-05	3.46	0.44367	Inclusive	No											SLC9C1	5	0.13244	0.25518	1.35	0.65412	Inclusive	No		CDK5RAP2	8	1.3e-05	8.5e-05	7.23
									MADD	31	1.5e-10	1.1e-09	3.19	0.8472	Inclusive	No		BRWD1	22	7.2e-06	5.4e-05	4.04	0.05878	Inclusive	No											EPPK1	9	0.13498	0.25852	1.19	1	Inclusive	No		KIF1B	8	1.3e-05	8.4e-05	10.85
									SPHKAP	43	1.7e-10	1.3e-09	2.66	0.24403	Inclusive	No		DCHS2	28	7.6e-06	5.6e-05	1.88	0.00119	Inclusive	Yes											PTPRZ1	9	0.13802	0.26274	1.19	1	Inclusive	No		HIVEP1	9	1.4e-05	8.8e-05	6.57
									SAMD9L	26	1.7e-10	1.3e-09	6.52	0.20788	Inclusive	No		MIA3	15	7.8e-06	5.7e-05	2.9	0.78242	Inclusive	No											NEB	8	0.14183	0.26471	1.16	0.07404	Inclusive	No		OTOF	10	1.4e-05	9e-05	4.61
									ABCA13	59	1.7e-10	1.3e-09	2.68	0.19875	Inclusive	No		CAMSAP2	14	7.9e-06	5.8e-05	6.24	0.3799	Inclusive	No											TDRD6	5	0.14221	0.26471	1.44	0.65412	Inclusive	No		WDFY3	11	1.4e-05	8.8e-05	5.15
									DNAH2	53	1.7e-10	1.3e-09	2.3	0.65294	Inclusive	No		ATP10B	20	8e-06	5.8e-05	2.12	1	Exclusive	No											AHNAK	5	0.14221	0.26471	1.66	0.65412	Inclusive	No		ITGB4	12	1.4e-05	8.9e-05	3.27
									SCN10A	44	1.8e-10	1.3e-09	2.52	0.02037	Inclusive	Yes		RP1	23	8.1e-06	5.8e-05	2.46	0.65024	Inclusive	No											ARID1B	9	0.14298	0.26471	1.38	0.7404	Exclusive	No		MYH6	13	1.4e-05	9e-05	5.15
									MAP1A	38	1.8e-10	1.3e-09	2.82	0.7237	Inclusive	No		RNF213	18	8.2e-06	5.9e-05	3.33	1	Exclusive	No											PTPRB	5	0.14389	0.26471	1.42	0.65412	Inclusive	No		DIDO1	11	1.5e-05	9.3e-05	3.74
									DHX38	19	1.8e-10	1.3e-09	8.55	0.62055	Inclusive	No		PKD1L2	13	8.8e-06	6.3e-05	3.19	0.54968	Inclusive	No											ZBTB20	19	0.14408	0.26471	1.06	0.01824	Exclusive	Yes		LYST	13	1.5e-05	9.2e-05	3.59
									ABCC12	21	1.8e-10	1.3e-09	4.71	0.815	Inclusive	No		DNAH8	27	8.8e-06	6.3e-05	2.47	0.28809	Inclusive	No											KIT	5	0.14645	0.2659	1.94	0.16682	Inclusive	No		SETX	7	1.5e-05	9e-05	6.56
									MYH4	38	1.8e-10	1.3e-09	2.82	0.0133	Inclusive	Yes		NEK10	11	8.9e-06	6.3e-05	5.97	1	Exclusive	No											ATP9A	5	0.1473	0.2659	1.23	0.65412	Inclusive	No		FRMPD4	16	1.5e-05	9e-05	2.59
									TLN2	29	1.9e-10	1.3e-09	5.04	1	Inclusive	No		FREM1	22	9e-06	6.3e-05	2.64	0.05878	Inclusive	No											MGA	6	0.14761	0.2659	1.34	0.69908	Inclusive	No		FAM171A1	8	1.5e-05	9.2e-05	3.66
									DCC	37	1.9e-10	1.3e-09	2.86	0.21245	Inclusive	No		ASH1L	22	9.2e-06	6.4e-05	3.08	0.05878	Inclusive	No											SPAG17	7	0.1481	0.2659	1.41	0.46052	Inclusive	No		KAT6B	7	1.5e-05	9.2e-05	8.11
									MUC5B	58	1.9e-10	1.4e-09	2.16	0.88573	Exclusive	No		THADA	15	9.7e-06	6.7e-05	7.68	0.25548	Exclusive	No											COL12A1	5	0.1499	0.26762	1.12	1	Exclusive	No		MYCBP2	11	1.5e-05	9.2e-05	4.69
									SPAG17	45	2e-10	1.4e-09	2.31	0.33056	Inclusive	No		VCAN	17	9.9e-06	6.9e-05	2.97	0.60753	Inclusive	No											MYO15A	9	0.15532	0.27441	1.25	1	Inclusive	No		C10orf12	14	1.6e-05	9.5e-05	4.42
									HIVEP1	35	2.2e-10	1.5e-09	3.18	0.06588	Inclusive	No		DMXL1	18	1e-05	7.1e-05	5.2	0.79846	Inclusive	No											ATP10D	5	0.1561	0.27441	1.41	1	Exclusive	No		BAZ1B	8	1.6e-05	9.5e-05	5.87
									FRMPD1	25	2.2e-10	1.5e-09	4.66	0.19088	Inclusive	No		ARID1B	22	1.1e-05	7.6e-05	2.24	0.15755	Inclusive	No											TRPV6	5	0.157	0.27441	1.31	0.65412	Inclusive	No		RYR1	15	1.6e-05	9.5e-05	3.75
									OBSCN	69	2.2e-10	1.5e-09	1.85	0.08601	Inclusive	No		SIPA1L1	13	1.1e-05	7.7e-05	3.11	0.23166	Inclusive	No											IGF1R	6	0.15812	0.27441	1.28	1	Exclusive	No		KIF17	8	1.6e-05	9.5e-05	7.58
									DIP2C	27	2.3e-10	1.6e-09	4.53	0.14385	Inclusive	No		EPHA4	7	1.1e-05	7.7e-05	21.01	0.44083	Inclusive	No											CFH	6	0.15895	0.27441	1.34	1	Exclusive	No		WNK4	9	1.6e-05	9.5e-05	7.52
									DNAH8	66	2.5e-10	1.7e-09	1.86	0.13848	Inclusive	No		TNN	15	1.2e-05	8e-05	2.86	0.16962	Inclusive	No											LRP6	5	0.15972	0.27441	1.85	0.16682	Inclusive	No		LAMA4	8	1.6e-05	9.5e-05	9.96
									C10orf12	30	2.6e-10	1.8e-09	3.52	0.32051	Inclusive	No		C2orf16	15	1.2e-05	8.1e-05	3.74	0.02024	Inclusive	Yes											RTTN	6	0.15978	0.27441	1.3	0.69908	Inclusive	No		STAB2	15	1.6e-05	9.4e-05	4.6
									KIAA0232	24	2.7e-10	1.9e-09	6.17	0.2707	Inclusive	No		HECTD1	14	1.2e-05	8e-05	3.08	0.77051	Inclusive	No											KCNT2	7	0.1625	0.27561	1.23	0.24756	Exclusive	No		ARID4B	8	1.7e-05	9.6e-05	7.88
									AKAP6	30	2.8e-10	1.9e-09	4.86	0.55153	Inclusive	No		ATR	13	1.2e-05	8e-05	2.9	0.00426	Inclusive	Yes											ANKRD30A	8	0.16427	0.27561	1.36	0.72563	Inclusive	No		MYLK	11	1.7e-05	9.6e-05	4.6
									KIDINS220	24	3e-10	2e-09	4.19	0.1234	Inclusive	No		KMT2A	20	1.2e-05	8.1e-05	3.01	0.63045	Inclusive	No											HDX	5	0.16435	0.27561	1.31	0.65412	Inclusive	No		QRICH2	7	1.7e-05	9.7e-05	8.11
									KIF5C	23	3.1e-10	2.1e-09	7.38	0.01161	Inclusive	Yes		PLEKHG1	9	1.2e-05	8e-05	12.51	1	Inclusive	No											ENPEP	5	0.16528	0.27561	1.44	1	Exclusive	No		HIVEP3	7	1.7e-05	9.7e-05	8.6
									LAMA4	25	3.1e-10	2.1e-09	2.87	0.19088	Inclusive	No		COL6A6	16	1.2e-05	8.1e-05	2.98	0.586	Inclusive	No											BCOR	17	0.16536	0.27561	1.08	1	Exclusive	No		TP53BP2	7	1.7e-05	9.6e-05	7.52
									AHCTF1	34	3.2e-10	2.1e-09	4.58	0.57881	Inclusive	No		RANBP2	19	1.3e-05	8.3e-05	4.27	0.31376	Inclusive	No											STK31	6	0.16572	0.27561	1.28	0.24367	Inclusive	No		CIT	9	1.7e-05	9.6e-05	7.41
									PRDM2	19	3.2e-10	2.1e-09	15.03	0.62055	Inclusive	No		MYO18B	22	1.3e-05	8.3e-05	2.52	0.15755	Inclusive	No											PLCG2	6	0.1727	0.28572	1.42	1	Exclusive	No		NUP98	7	1.7e-05	9.6e-05	7.52
									RLF	25	3.5e-10	2.3e-09	3.07	0.19088	Inclusive	No		PCDH15	21	1.3e-05	8.4e-05	2.65	0.47442	Inclusive	No											C3	7	0.18216	0.29981	1.35	1	Inclusive	No		ABCC3	12	1.8e-05	9.7e-05	3.15
									LRP4	23	3.5e-10	2.3e-09	6.44	0.49641	Exclusive	No		CHD9	14	1.3e-05	8.3e-05	4.51	1	Exclusive	No											ADGRL2	5	0.18385	0.30101	1.51	0.16682	Inclusive	No		NOTCH2	10	1.8e-05	0.0001	4.87
									SAGE1	28	3.7e-10	2.4e-09	2.71	1	Inclusive	No		WDR66	9	1.4e-05	8.7e-05	6.11	0.73032	Exclusive	No											ZFHX4	5	0.18589	0.30143	1.34	0.65412	Inclusive	No		MLH3	10	1.8e-05	9.7e-05	7.54
									BRCA1	33	3.9e-10	2.5e-09	2.73	0.08671	Inclusive	No		SCN2A	21	1.4e-05	8.5e-05	3.04	0.81165	Inclusive	No											ITPR3	8	0.18601	0.30143	1.23	0.72563	Inclusive	No		ANK1	15	1.8e-05	9.8e-05	2.37
									MBD5	24	3.9e-10	2.5e-09	4.05	1	Exclusive	No		TMEM131	13	1.4e-05	8.5e-05	3.5	0.54968	Inclusive	No											MCTP2	6	0.18921	0.30505	1.56	0.08717	Inclusive	No		TSHZ2	19	1.8e-05	9.7e-05	3.22
									COL11A1	32	4e-10	2.6e-09	4.1	0.70158	Inclusive	No		LRRK1	12	1.4e-05	8.7e-05	4.77	0.20249	Inclusive	No											HERC2	5	0.19211	0.30816	1.23	0.65412	Inclusive	No		MCM3AP	11	1.9e-05	0.0001	6.57
									ALK	20	4e-10	2.5e-09	17.85	0.80839	Inclusive	No		CAD	14	1.4e-05	8.5e-05	3.39	1	Exclusive	No											TNRC6A	6	0.19399	0.30841	1.41	0.69908	Inclusive	No		FAM47B	8	1.9e-05	0.0001	7.47
									PDE4DIP	20	4.1e-10	2.6e-09	4.83	1	Exclusive	No		DGKD	11	1.5e-05	9.1e-05	21.03	1	Exclusive	No											TACC2	5	0.19422	0.30841	1.25	0.65412	Inclusive	No		TNIK	9	1.9e-05	0.0001	4.69
									ABCC1	21	4.5e-10	2.8e-09	4.19	0.10281	Inclusive	No		DNAH6	23	1.5e-05	9e-05	2.96	0.65024	Inclusive	No											DCAF12L2	7	0.20077	0.31722	1.26	0.04522	Inclusive	Yes		SACS	19	1.9e-05	0.0001	2.81
									CHD2	19	5.2e-10	3.2e-09	7.48	0.00454	Inclusive	Yes		SVEP1	28	1.5e-05	9e-05	2.39	0.14997	Inclusive	No											HTR3A	5	0.20501	0.32231	1.23	0.40451	Exclusive	No		KALRN	7	2e-05	0.0001	6.56
									ARHGAP20	19	5.2e-10	3.2e-09	6.52	0.02141	Inclusive	Yes		ZGRF1	12	1.5e-05	9e-05	4.27	0.05316	Inclusive	No											WWC3	5	0.21169	0.32953	1.04	0.01268	Inclusive	Yes		MAGEE1	7	2e-05	0.0001	7.4
									CHD5	29	5.3e-10	3.3e-09	4.81	0.22957	Inclusive	No		MYH11	11	1.5e-05	9e-05	4.08	0.51916	Exclusive	No											CDH19	5	0.21169	0.32953	1.15	0.16682	Inclusive	No		KIDINS220	9	2.1e-05	0.00011	4.69
									MYO16	26	5.4e-10	3.3e-09	7.29	0.674	Inclusive	No		PXDNL	18	1.5e-05	9.1e-05	2.62	0.0015	Inclusive	Yes											PCDHAC1	5	0.21395	0.33112	1.52	0.16682	Inclusive	No		USP34	7	2.2e-05	0.00012	6.56
									TENM1	54	5.5e-10	3.4e-09	1.88	0.23271	Inclusive	No		PLXNA2	17	1.5e-05	9e-05	3.58	0.05956	Inclusive	No											MXRA5	8	0.21518	0.33112	1.47	0.14716	Exclusive	No		ZNF217	7	2.3e-05	0.00012	7.04
									ITPR3	38	5.5e-10	3.4e-09	2.71	0.28824	Inclusive	No		MDGA2	9	1.5e-05	9e-05	8.79	0.46682	Inclusive	No											HEATR5B	7	0.21586	0.33112	1.36	0.24756	Exclusive	No		ZNF646	10	2.3e-05	0.00012	7.29
									ZBTB38	20	5.6e-10	3.4e-09	7.17	0.02738	Inclusive	Yes		CREBBP	18	1.6e-05	9.6e-05	3.07	0.20219	Inclusive	No											COL4A5	7	0.2178	0.33248	1.23	1	Inclusive	No		MAP1B	10	2.3e-05	0.00012	6.76
									FGD6	21	5.7e-10	3.4e-09	3.68	0.01543	Inclusive	Yes		DNAH5	25	1.6e-05	9.6e-05	2.55	0.02582	Inclusive	Yes											CDH12	5	0.22435	0.33957	1.34	0.65412	Inclusive	No		MYOF	11	2.3e-05	0.00012	7.53
									ATR	27	5.8e-10	3.5e-09	2.64	0.01023	Inclusive	Yes		AKAP6	18	1.7e-05	9.7e-05	2.96	1	Exclusive	No											FGD5	6	0.22459	0.33957	1.4	1	Exclusive	No		THBS1	14	2.3e-05	0.00012	2.56
									KCNA4	25	6.1e-10	3.7e-09	4.56	0.38416	Inclusive	No		KIF26B	14	1.8e-05	0.0001	4.62	0.77051	Inclusive	No											PLXNA3	5	0.22789	0.34292	2.01	1	Exclusive	No		FLNC	10	2.5e-05	0.00013	5.78
									MYOM3	20	6.8e-10	4e-09	6.65	0.80839	Inclusive	No		UTP20	16	1.8e-05	0.0001	2.67	0.10173	Inclusive	No											CCDC108	6	0.2344	0.35105	1.34	0.40854	Exclusive	No		LPA	9	2.5e-05	0.00013	4.62
									MYH8	48	7.1e-10	4.2e-09	1.82	0.00237	Inclusive	Yes		HECW1	18	1.8e-05	0.0001	2.61	0.07538	Inclusive	No											ITIH6	9	0.23658	0.35264	1.04	1	Inclusive	No		TLN2	8	2.6e-05	0.00013	5.16
									RGS22	23	7.1e-10	4.2e-09	3.81	0.01161	Inclusive	Yes		NCKAP5	15	1.8e-05	0.00011	2.74	0.00385	Inclusive	Yes											PDGFRA	6	0.23774	0.35271	1.44	1	Exclusive	No		COL24A1	9	2.6e-05	0.00013	6.83
									EXTL3	25	7.3e-10	4.3e-09	4.46	0.66394	Inclusive	No		CNTN4	11	2e-05	0.00012	5.5	0.74363	Inclusive	No											NF1	24	0.24073	0.35548	1.17	0.01032	Exclusive	Yes		MYH7	8	2.7e-05	0.00014	4.16
									RYR3	70	7.5e-10	4.4e-09	1.95	1	Inclusive	No		GPATCH8	8	2.1e-05	0.00012	4.11	0.70516	Inclusive	No											F5	5	0.24747	0.36372	1.37	0.65412	Inclusive	No		EPG5	7	2.8e-05	0.00014	15.13
									RIC1	20	7.5e-10	4.4e-09	4.16	0.80839	Inclusive	No		FLNA	18	2.1e-05	0.00012	3.3	0.44367	Inclusive	No											MIA3	5	0.24999	0.36573	1.2	0.65412	Inclusive	No		ADCY10	8	2.8e-05	0.00014	11.87
									VWA8	21	7.6e-10	4.4e-09	6.81	0.05417	Inclusive	No		PCDHA10	11	2.1e-05	0.00012	25.74	0.74363	Inclusive	No											KMT2C	6	0.2573	0.37468	1.34	0.69908	Inclusive	No		NUMA1	9	2.8e-05	0.00014	8.11
									GRIN2B	31	7.6e-10	4.4e-09	2.47	0.11544	Inclusive	No		ABL2	9	2.1e-05	0.00012	4.08	0.46682	Inclusive	No											ARID1A	20	0.26324	0.38158	1.18	0.64587	Exclusive	No		PRRC2A	11	2.8e-05	0.00014	7.41
									VPS13A	31	7.6e-10	4.4e-09	4.71	0.23907	Inclusive	No		CDK5RAP2	11	2.1e-05	0.00012	3.69	0.74363	Inclusive	No											TMPRSS15	6	0.26687	0.38347	1.2	1	Exclusive	No		COL17A1	8	2.9e-05	0.00014	7.47
									EGFLAM	22	7.9e-10	4.5e-09	3.36	0.35485	Inclusive	No		LAMA4	13	2.1e-05	0.00012	2.88	0.07436	Inclusive	No											LAMA3	8	0.267	0.38347	1.69	0.47761	Exclusive	No		PREX1	15	2.9e-05	0.00014	4.7
									ARID1B	43	8e-10	4.5e-09	2	0.24403	Inclusive	No		EIF4G3	8	2.1e-05	0.00012	4.73	1	Exclusive	No											SETX	5	0.26819	0.38347	1.42	0.01268	Inclusive	Yes		GPR158	7	2.9e-05	0.00014	4.59
									ALMS1	50	8e-10	4.5e-09	2.29	0.12032	Inclusive	No		ANKRD36	18	2.2e-05	0.00012	3.35	0.07538	Inclusive	No											TNXB	8	0.27658	0.39369	1.13	0.72563	Inclusive	No		HDAC6	8	3e-05	0.00014	4.1
									CDH23	38	8.1e-10	4.5e-09	1.91	0.15646	Inclusive	No		MPDZ	10	2.2e-05	0.00012	16.77	0.50307	Inclusive	No											SVEP1	6	0.27919	0.39562	1.3	1	Exclusive	No		ARID1B	8	3e-05	0.00014	6.81
									UBR5	41	8.1e-10	4.5e-09	2.79	0.86632	Exclusive	No		PEX1	9	2.2e-05	0.00012	4.22	1	Inclusive	No											CFAP61	5	0.29007	0.40921	1.18	0.65412	Inclusive	No		MYOM3	8	3e-05	0.00014	7.47
									HIVEP2	33	8.1e-10	4.5e-09	3.57	0.34255	Inclusive	No		NLRP11	13	2.3e-05	0.00012	4.26	0.76435	Exclusive	No											MYO7A	5	0.2943	0.41333	1.13	0.65412	Inclusive	No		FGD6	8	3e-05	0.00014	3.74
									PPFIA2	20	8.2e-10	4.6e-09	3.06	0.08666	Inclusive	No		LRRK2	17	2.4e-05	0.00013	2.79	0.42442	Inclusive	No											KIAA1109	6	0.29576	0.41355	1.42	1	Exclusive	No		PCDH7	10	3e-05	0.00014	4.66
									LRRIQ1	33	8.2e-10	4.6e-09	2.93	0.34255	Inclusive	No		NUP188	14	2.5e-05	0.00014	8.19	0.56966	Exclusive	No											SYNE2	6	0.30762	0.42823	1.34	0.69908	Inclusive	No		SALL4	15	3e-05	0.00014	4.22
									SRRM2	31	8.7e-10	4.8e-09	5.97	1	Exclusive	No		SRGAP1	13	2.5e-05	0.00013	6.12	0.54968	Inclusive	No											MYH7B	5	0.31609	0.43561	1.07	1	Exclusive	No		PHKA2	7	3.1e-05	0.00015	8.11
									DOCK4	32	8.9e-10	4.9e-09	2.89	0.0109	Inclusive	Yes		CHD6	21	2.6e-05	0.00014	1.88	0.23292	Inclusive	No											PAPPA2	5	0.31609	0.43561	1.53	0.65412	Inclusive	No		DOPEY1	11	3.1e-05	0.00015	3.01
									GCN1L1	25	9e-10	4.9e-09	6.44	0.66394	Inclusive	No		HEPHL1	9	2.6e-05	0.00014	3.8	0.02662	Inclusive	Yes											EXPH5	6	0.31706	0.43561	1.45	0.24367	Inclusive	No		ZNF551	11	3.1e-05	0.00015	1.65
									DOPEY2	21	9.1e-10	4.9e-09	4.19	0.4828	Inclusive	No		SMG8	12	2.7e-05	0.00014	5.99	1	Exclusive	No											MTOR	5	0.32207	0.44058	1.04	0.65412	Inclusive	No		RLF	7	3.2e-05	0.00015	4.62
									TEX14	24	9.6e-10	5.2e-09	4.67	0.2707	Inclusive	No		DNAH12	21	2.8e-05	0.00015	2.86	1	Exclusive	No											CACNA1G	5	0.32358	0.44074	1.32	0.65412	Inclusive	No		SMG5	8	3.2e-05	0.00015	7.29
									HRNR	45	9.9e-10	5.3e-09	2.38	0.00506	Inclusive	Yes		RAD54B	16	2.8e-05	0.00015	2.7	0.01037	Inclusive	Yes											ROCK2	5	0.32509	0.4409	1.18	1	Exclusive	No		MXRA5	18	3.2e-05	0.00015	2.26
									ASPM	44	1e-09	5.3e-09	2.06	0.1864	Inclusive	No		FMN2	26	2.8e-05	0.00015	2.42	0.83028	Exclusive	No											FREM1	5	0.32661	0.44106	1.21	0.16682	Inclusive	No		MYH4	12	3.2e-05	0.00015	5.64
									TRPM6	37	1e-09	5.5e-09	2.1	0.37297	Inclusive	No		SAMD9L	11	2.9e-05	0.00015	6.54	0.74363	Inclusive	No											TLR7	6	0.32946	0.44182	1.18	0.69908	Inclusive	No		CECR2	7	3.3e-05	0.00015	6.56
									ZGRF1	24	1e-09	5.3e-09	3.05	0.07258	Inclusive	No		SPTBN4	10	2.9e-05	0.00015	4.82	0.50307	Inclusive	No											AFF2	7	0.32996	0.44182	1.31	0.46052	Inclusive	No		PROX1	8	3.3e-05	0.00015	9.5
									ARHGAP29	23	1e-09	5.3e-09	4.71	0.37571	Inclusive	No		MEGF10	10	2.9e-05	0.00015	16.37	1	Exclusive	No											BRAF	5	0.34046	0.45242	0.16	0.40451	Exclusive	No		DMXL2	6	3.4e-05	0.00015	19.14
									VPS13C	43	1.1e-09	5.7e-09	2.53	0.06712	Inclusive	No		DNMBP	13	2.9e-05	0.00015	2.53	1	Inclusive	No											SVIL	6	0.34075	0.45242	1.52	0.69908	Inclusive	No		CPAMD8	11	3.4e-05	0.00015	4.22
									SCN2A	37	1.1e-09	5.6e-09	3.03	0.10924	Inclusive	No		AIM1	9	2.9e-05	0.00015	3.7	0.1408	Inclusive	No											ZDBF2	6	0.34218	0.45242	1.2	0.69908	Inclusive	No		BRCA2	9	3.5e-05	0.00016	4.63
									PPP2R3A	20	1.1e-09	5.7e-09	4.99	0.08666	Inclusive	No		DSCAML1	13	3e-05	0.00016	2.68	0.23166	Inclusive	No											DYNC1H1	5	0.3515	0.46281	1.28	0.65412	Inclusive	No		HTT	8	3.6e-05	0.00016	6.37
									EIF2AK4	25	1.1e-09	5.9e-09	4.65	0.66394	Inclusive	No		ARHGAP20	9	3e-05	0.00015	5.49	0.1408	Inclusive	No											TEX15	5	0.35952	0.47088	1.35	0.65412	Inclusive	No		DOCK8	10	3.6e-05	0.00016	7.23
									CSPP1	22	1.1e-09	5.6e-09	6.02	0.35485	Inclusive	No		FCGBP	18	3.1e-05	0.00016	2.5	0.79846	Inclusive	No											TENM1	7	0.36061	0.47088	1.13	1	Inclusive	No		CENPJ	8	3.6e-05	0.00016	6.06
									SZT2	30	1.1e-09	5.7e-09	3.31	0.16387	Inclusive	No		PHF3	15	3.1e-05	0.00016	3.21	0.78242	Inclusive	No											PKHD1	12	0.36283	0.47183	1.22	1	Exclusive	No		TNS1	10	3.7e-05	0.00016	2.53
									ITGA10	26	1.1e-09	5.7e-09	4.85	0.20788	Inclusive	No		MROH2B	20	3.2e-05	0.00016	2.7	0.63045	Inclusive	No											FUBP1	35	0.36752	0.47597	1.07	1.1e-05	Exclusive	Yes		UTRN	9	3.8e-05	0.00017	9.18
									CEP350	29	1.2e-09	6.2e-09	5.68	0.1097	Inclusive	No		GOLGA4	13	3.2e-05	0.00016	6.78	0.76435	Exclusive	No											ATP7A	5	0.37423	0.48269	1.08	0.16682	Inclusive	No		ZNF521	8	3.8e-05	0.00016	7.47
									MYO10	30	1.2e-09	6.2e-09	2.76	0.0288	Inclusive	Yes		ABCA7	10	3.2e-05	0.00016	3.22	0.50307	Inclusive	No											FSTL5	7	0.37588	0.4827	1.08	0.13655	Inclusive	No		PTPRT	15	3.8e-05	0.00017	1.8
									NCKAP5	27	1.2e-09	6.1e-09	3.72	0.00017	Inclusive	Yes		ST18	13	3.4e-05	0.00017	3.44	0.23166	Inclusive	No											ALMS1	8	0.3773	0.4827	1.22	0.72563	Inclusive	No		MED12	12	3.9e-05	0.00017	4.48
									CACNA1F	31	1.2e-09	6.1e-09	3.08	0.33595	Inclusive	No		CDH12	12	3.4e-05	0.00017	3.82	0.36429	Exclusive	No											NOTCH2	7	0.38295	0.48796	1.21	0.13655	Inclusive	No		GRIN2B	10	3.9e-05	0.00017	5.6
									AKAP9	43	1.3e-09	6.7e-09	2.03	0.03063	Inclusive	Yes		MBD5	10	3.4e-05	0.00017	9.76	1	Exclusive	No											MYH3	5	0.39443	0.50056	1.05	1	Exclusive	No		STAB1	11	3.9e-05	0.00017	2.37
									BNC1	30	1.3e-09	6.4e-09	2.88	0.32051	Inclusive	No		CSMD3	38	3.5e-05	0.00017	1.78	0.14858	Inclusive	No											UTRN	6	0.41199	0.52005	1.15	0.08717	Inclusive	No		NCAN	8	4e-05	0.00017	6.17
									MTOR	39	1.3e-09	6.4e-09	2.45	0.72966	Inclusive	No		DNAH9	26	3.5e-05	0.00017	2.96	0.08602	Inclusive	No											FREM2	5	0.41527	0.52005	1.03	1	Exclusive	No		MET	9	4e-05	0.00017	3.74
									DOCK11	34	1.3e-09	6.7e-09	2.2	0.13278	Inclusive	No		QSER1	22	3.5e-05	0.00017	2.62	1	Inclusive	No											WNK3	5	0.41527	0.52005	1.07	1	Exclusive	No		PAPPA	9	4e-05	0.00017	7.04
									GPR179	26	1.3e-09	6.7e-09	7.58	0.13268	Inclusive	No		MYO9A	13	3.6e-05	0.00017	4.77	0.23166	Inclusive	No											HCFC1	6	0.41681	0.52005	1.21	0.69908	Inclusive	No		SPTAN1	11	4.2e-05	0.00018	4.22
									CCDC168	43	1.4e-09	7e-09	2.16	0.00683	Inclusive	Yes		ARFGEF1	17	3.6e-05	0.00018	2.7	0.00011	Inclusive	Yes											ZMIZ1	7	0.41802	0.52005	0.73	1	Inclusive	No		ERBB3	8	4.2e-05	0.00018	3.51
									PI4KA	26	1.4e-09	6.7e-09	4.34	0.05214	Inclusive	No		FAT1	29	3.7e-05	0.00018	2.27	0.30815	Exclusive	No											BRCA2	8	0.43091	0.53399	1.22	0.47761	Exclusive	No		HEATR1	6	4.3e-05	0.00018	11.86
									DOPEY1	26	1.4e-09	6.8e-09	2.71	0.01726	Inclusive	Yes		HECW2	15	3.7e-05	0.00018	2.69	0.40795	Inclusive	No											SCN10A	6	0.43646	0.53702	1.33	0.24367	Inclusive	No		RPGRIP1L	9	4.3e-05	0.00018	2.8
									MAST2	23	1.4e-09	6.9e-09	4.59	0.37571	Inclusive	No		KCNH1	12	3.8e-05	0.00018	2.77	1	Exclusive	No											CFAP47	5	0.43675	0.53702	1.13	0.65412	Inclusive	No		NLRP13	7	4.4e-05	0.00018	4.22
									SLX4	29	1.5e-09	7.1e-09	7.36	0.06616	Inclusive	No		NAV2	13	3.9e-05	0.00018	3.8	0.12422	Exclusive	No											TIAM1	6	0.43978	0.53865	1.18	0.69908	Inclusive	No		POLQ	11	4.5e-05	0.00019	4.62
									CDC42BPB	24	1.5e-09	7.5e-09	7.51	0.2707	Inclusive	No		AK9	20	4e-05	0.00019	2.03	0.21709	Inclusive	No											PIK3CA	36	0.44638	0.54462	1.04	0.00133	Exclusive	Yes		ATP10B	17	4.6e-05	0.00019	1.98
									PTPRD	42	1.6e-09	7.9e-09	3.63	0.1277	Inclusive	No		ABCB4	10	4e-05	0.00019	4.1	0.01118	Inclusive	Yes											RYR3	6	0.44985	0.54674	1.12	0.69908	Inclusive	No		PCDH17	10	4.6e-05	0.00019	4.18
									FMN2	34	1.6e-09	7.8e-09	2.67	0.57881	Inclusive	No		FANCI	10	4e-05	0.00019	3.73	0.01118	Inclusive	Yes											ABCA13	10	0.46674	0.5651	1.03	1	Exclusive	No		IGF2R	9	4.8e-05	0.00019	6.47
									PREX2	42	1.7e-09	8.3e-09	2.89	0.73799	Inclusive	No		TLN2	13	4.1e-05	0.00019	6.54	0.36434	Exclusive	No											ASPM	8	0.47049	0.56722	1.11	0.72563	Inclusive	No		SMARCA2	10	4.8e-05	0.00019	3.22
									MEGF10	22	1.8e-09	8.6e-09	8.95	0.1646	Inclusive	No		CHD5	11	4.1e-05	0.00019	8.36	0.32491	Inclusive	No											SLCO1B1	6	0.47209	0.56722	1.04	1	Exclusive	No		TRPC5	6	4.8e-05	0.00019	13.81
									ABCC3	26	1.9e-09	9.1e-09	4.15	0.674	Inclusive	No		CACNA1F	19	4.1e-05	0.00019	3.08	0.31376	Inclusive	No											SSPO	5	0.47394	0.56729	1.35	1	Exclusive	No		HYDIN	21	5e-05	0.0002	1.65
									DNAH17	46	1.9e-09	9e-09	2.15	0.03587	Inclusive	Yes		NLRP7	11	4.3e-05	0.0002	3.13	0.10014	Inclusive	No											ACAN	6	0.4808	0.5721	1.43	0.08717	Inclusive	No		DOCK11	9	5e-05	0.0002	3.22
									HEATR1	28	1.9e-09	9e-09	3.92	0.68101	Inclusive	No		CHD2	9	4.4e-05	0.0002	6.12	0.02662	Inclusive	Yes											LCT	5	0.48158	0.5721	1.06	0.65412	Inclusive	No		FSTL5	8	5e-05	0.0002	8.06
									QRICH2	18	1.9e-09	9e-09	8.19	0.45292	Inclusive	No		PPP2R3A	9	4.4e-05	0.0002	5.64	0.02662	Inclusive	Yes											PDE4D	5	0.49122	0.58137	1.17	1	Exclusive	No		CELSR3	12	5.1e-05	0.0002	7.3
									FCGBP	51	2e-09	9.5e-09	2.38	0.02034	Inclusive	Yes		LTBP1	16	4.4e-05	0.0002	3.38	0.03002	Inclusive	Yes											BRWD1	5	0.49511	0.58161	1.27	1	Exclusive	No		TRPM6	9	5.2e-05	0.00021	4.59
									HECW2	27	2e-09	9.6e-09	4.8	0.06046	Inclusive	No		MYO16	17	4.4e-05	0.0002	7.12	1	Exclusive	No											KCNB2	5	0.49511	0.58161	0.91	0.65412	Inclusive	No		CAD	11	5.2e-05	0.0002	3.01
									TNIK	25	2.1e-09	9.7e-09	3.13	0.83087	Exclusive	No		MAP1A	23	4.5e-05	0.0002	2.05	1	Exclusive	No											HIVEP3	7	0.50348	0.58926	0.83	0.04522	Inclusive	Yes		DSCAM	8	5.2e-05	0.0002	11.63
									ZNFX1	24	2.1e-09	9.6e-09	4.86	0.82569	Inclusive	No		NOTCH2	22	4.6e-05	0.00021	3.18	0.81954	Exclusive	No											NEDD9	5	0.51478	0.60026	1.35	0.65412	Inclusive	No		GRHL3	11	5.3e-05	0.00021	2.57
									TIAM2	23	2.1e-09	9.6e-09	7.66	1	Exclusive	No		CNTNAP5	16	4.7e-05	0.00021	2.92	0.2753	Inclusive	No											MRC1	5	0.52076	0.605	1.13	0.65412	Inclusive	No		WNK3	11	5.3e-05	0.00021	6.57
									JMJD1C	29	2.2e-09	1e-08	2.45	0.42289	Inclusive	No		CD163L1	15	4.8e-05	0.00021	3.07	0.78242	Inclusive	No											MYH14	5	0.52678	0.60975	0.95	1	Exclusive	No		ADAMTS12	13	5.5e-05	0.00021	1.74
									PCDH11X	33	2.2e-09	1e-08	2.06	0.18329	Inclusive	No		DOCK11	20	4.9e-05	0.00022	2.21	0.08199	Inclusive	No											HUWE1	5	0.52879	0.60985	1.05	0.40451	Exclusive	No		MACF1	17	5.9e-05	0.00023	2.55
									HERC1	49	2.2e-09	1e-08	2.04	0.04146	Inclusive	Yes		TMEM132D	20	5.1e-05	0.00023	2.15	0.33667	Inclusive	No											CACNA1H	5	0.53892	0.61926	1.07	0.16682	Inclusive	No		C5orf42	6	6.2e-05	0.00024	6.06
									BRWD1	36	2.3e-09	1e-08	4.48	0.10032	Inclusive	No		COL11A1	12	5.1e-05	0.00023	4.62	0.36429	Exclusive	No											IGSF10	6	0.5498	0.6288	1.02	0.69908	Inclusive	No		SLITRK2	10	6.3e-05	0.00024	4.85
									MAGEE1	24	2.3e-09	1.1e-08	2.6	0.07258	Inclusive	No		PTPRB	16	5.3e-05	0.00024	2.27	0.2753	Inclusive	No											RELN	5	0.55119	0.6288	1.03	0.40451	Exclusive	No		FAM135B	8	6.5e-05	0.00025	3.97
									FLNB	37	2.3e-09	1.1e-08	2.53	0.21245	Inclusive	No		KIDINS220	11	5.3e-05	0.00023	3.44	0.32491	Inclusive	No											ATRX	156	0.55583	0.6313	0.95	< 2e-16	Inclusive	Yes		NCOA6	8	6.6e-05	0.00025	11.86
									ICE1	25	2.3e-09	1.1e-08	3.83	0.38416	Inclusive	No		SETX	15	5.4e-05	0.00024	2.78	0.16962	Inclusive	No											PCDH7	5	0.55738	0.6313	1.1	0.40451	Exclusive	No		AMER1	6	6.6e-05	0.00025	7.81
									ANKRD17	30	2.3e-09	1e-08	2.98	0.32051	Inclusive	No		ADGRB3	16	5.4e-05	0.00024	2.78	0.03002	Inclusive	Yes											MYO3A	7	0.56345	0.63589	1.05	0.46052	Inclusive	No		CKAP5	6	6.8e-05	0.00026	6.93
									LRP5	23	2.5e-09	1.1e-08	7.09	1	Exclusive	No		HIVEP1	19	5.5e-05	0.00024	3.19	0.31376	Inclusive	No											EPHA3	5	0.57196	0.6432	1.31	0.65412	Inclusive	No		ADAMTS9	9	6.8e-05	0.00026	8.6
									NRXN3	28	2.5e-09	1.1e-08	2.57	1	Inclusive	No		C10orf12	13	5.6e-05	0.00024	2.94	0.07436	Inclusive	No											MYH2	11	0.57913	0.64562	1.05	1	Inclusive	No		ADAM29	20	6.9e-05	0.00026	1.86
									ASXL3	42	2.5e-09	1.1e-08	2.33	0.02709	Inclusive	Yes		RGS22	12	5.7e-05	0.00025	3.66	0.05316	Inclusive	No											FCGBP	8	0.58015	0.64562	1	0.01109	Inclusive	Yes		PTPRF	7	7.2e-05	0.00027	6.47
									PREX1	26	2.6e-09	1.2e-08	4.62	0.20788	Inclusive	No		MYO7A	17	5.8e-05	0.00025	3.6	0.60753	Inclusive	No											WDFY3	6	0.58024	0.64562	1.18	0.69908	Inclusive	No		HECW2	6	7.3e-05	0.00027	14.87
									CD163L1	34	2.7e-09	1.2e-08	2.96	0.57881	Inclusive	No		ADCY9	14	5.9e-05	0.00025	2.85	0.77051	Inclusive	No											SNRNP200	5	0.58459	0.64818	1.05	1	Exclusive	No		CDK13	8	7.4e-05	0.00028	6.6
									ST18	27	2.7e-09	1.2e-08	3.38	0.29662	Inclusive	No		COL22A1	13	5.9e-05	0.00025	3.18	0.02787	Inclusive	Yes											ACACA	7	0.58836	0.64979	0.78	0.04522	Inclusive	Yes		CCDC80	6	7.5e-05	0.00028	10.97
									CENPF	32	2.7e-09	1.2e-08	4.27	0.44336	Inclusive	No		MYO18A	13	5.9e-05	0.00025	5.7	0.23166	Inclusive	No											TCF12	7	0.59016	0.64979	1.18	0.46052	Inclusive	No		ABCA8	6	7.5e-05	0.00028	5.62
									BAZ1B	24	2.8e-09	1.2e-08	4.85	0.50871	Inclusive	No		FLG2	23	6.1e-05	0.00026	1.84	0.03596	Inclusive	Yes											FRAS1	9	0.61615	0.67447	1	0.31507	Exclusive	No		ADGRB3	6	7.6e-05	0.00028	7.81
									JAK1	22	2.8e-09	1.2e-08	4.45	0.03383	Exclusive	Yes		TRPA1	13	6.2e-05	0.00026	3.03	0.23166	Inclusive	No											SYNE1	11	0.61684	0.67447	0.87	1	Inclusive	No		UGGT1	12	7.7e-05	0.00029	6.42
									ALPK3	18	3e-09	1.3e-08	5.35	0.45292	Inclusive	No		MRC2	9	6.4e-05	0.00027	3.03	0.46682	Inclusive	No											PTPN11	6	0.62534	0.6814	1.1	0.40854	Exclusive	No		ENTHD1	9	7.8e-05	0.00029	2.39
									SALL4	28	3e-09	1.3e-08	5.36	0.84047	Exclusive	No		ZNF208	17	6.5e-05	0.00027	2.89	0.05956	Inclusive	No											DCHS1	5	0.62761	0.68153	0.92	1	Exclusive	No		ERBB2	7	8e-05	0.00029	4.59
									POLQ	36	3.1e-09	1.3e-08	2.17	0.0443	Inclusive	Yes		MLH3	11	6.6e-05	0.00028	6.97	0.74363	Inclusive	No											SF3B1	5	0.63857	0.69106	0.89	0.65412	Inclusive	No		TET2	8	8.2e-05	0.0003	7.81
									PCDHA8	22	3.1e-09	1.3e-08	3.88	0.02093	Inclusive	Yes		CENPE	23	6.7e-05	0.00028	1.98	0.10522	Inclusive	No											OGT	5	0.67193	0.72468	1.04	0.65412	Inclusive	No		ZFYVE26	11	8.3e-05	0.0003	7.05
									SCN5A	28	3.2e-09	1.4e-08	3.22	0.41025	Inclusive	No		FN1	15	6.8e-05	0.00028	3.11	1	Exclusive	No											DSP	5	0.67643	0.72705	1.1	1	Exclusive	No		SPHKAP	14	8.4e-05	0.0003	3.55
									RALGAPA2	22	3.3e-09	1.4e-08	4.75	0.64408	Inclusive	No		CPS1	18	6.8e-05	0.00028	1.78	0.79846	Inclusive	No											GRIN2A	5	0.68094	0.72937	1.03	1	Exclusive	No		TBC1D25	6	8.5e-05	0.00031	5.87
									SETDB1	22	3.4e-09	1.4e-08	3.17	0.1646	Inclusive	No		LRRIQ1	13	6.8e-05	0.00028	3.25	0.54968	Inclusive	No											PLA2G4A	5	0.6832	0.72937	0.95	0.16682	Inclusive	No		ESR1	7	8.7e-05	0.00031	4.72
									MGAM	29	3.4e-09	1.5e-08	3.81	0.06616	Inclusive	No		PLCL2	14	6.9e-05	0.00028	3.09	0.3799	Inclusive	No											ADGRV1	8	0.68787	0.73187	0.93	0.72563	Inclusive	No		BRPF3	9	8.7e-05	0.00031	7.4
									CPS1	37	3.5e-09	1.5e-08	2.37	0.37297	Inclusive	No		MMRN1	14	6.9e-05	0.00029	4.47	1	Exclusive	No											PHF3	6	0.69669	0.73877	0.9	1	Exclusive	No		PLCG2	14	8.9e-05	0.00032	1.93
									MAST1	30	3.6e-09	1.5e-08	2.61	0.84275	Inclusive	No		AKAP9	28	7e-05	0.00029	2.07	0.30306	Inclusive	No											TP53	212	0.70693	0.74712	0.94	< 2e-16	Inclusive	Yes		KCNA4	9	8.9e-05	0.00032	6.56
									MYH6	33	3.6e-09	1.5e-08	2.33	0.56948	Inclusive	No		SETBP1	10	7e-05	0.00029	4.91	0.50307	Inclusive	No											PRDM9	6	0.71551	0.75367	1.13	0.24367	Inclusive	No		CASC5	8	9e-05	0.00032	7.82
									NEK10	22	3.6e-09	1.5e-08	3.63	0.81946	Exclusive	No		MADD	14	7.1e-05	0.00029	2.97	0.56966	Exclusive	No											URB2	5	0.72204	0.75802	1.13	1	Exclusive	No		SPTA1	34	9.1e-05	0.00032	1.42
									ZNF318	34	3.7e-09	1.5e-08	2.48	0.57881	Inclusive	No		DUSP27	11	7.2e-05	0.00029	2.99	0.32491	Inclusive	No											CNOT1	6	0.7881	0.82464	1.01	0.69908	Inclusive	No		KIAA1217	7	9.1e-05	0.00032	4.62
									PLXNA2	35	3.8e-09	1.6e-08	2.55	0.7132	Inclusive	No		UBR4	20	7.6e-05	0.00031	3.29	0.4613	Exclusive	No											TRPA1	6	0.79678	0.83096	0.99	0.24367	Inclusive	No		AARS	8	9.2e-05	0.00032	6.8
									MED13L	24	3.9e-09	1.6e-08	4.19	0.82569	Inclusive	No		DSG4	8	7.7e-05	0.00031	11.66	1	Exclusive	No											TPTE	6	0.80766	0.83954	0.85	0.69908	Inclusive	No		MAMLD1	6	9.4e-05	0.00033	7.81
									MUC4	72	4e-09	1.6e-08	1.71	0.15393	Inclusive	No		RLF	15	7.8e-05	0.00032	3.08	0.78242	Inclusive	No											PIK3R1	23	0.82009	0.84966	1.04	0.13313	Exclusive	No		TRPS1	8	9.4e-05	0.00033	4.81
									TSC1	20	4.1e-09	1.7e-08	6.23	0.22276	Inclusive	No		CHD3	11	8e-05	0.00032	3.64	0.10014	Inclusive	No											SMARCA4	17	0.8412	0.86606	1.05	0.2106	Inclusive	No		PAPPA2	8	9.4e-05	0.00033	6.81
									ITIH5	21	4.2e-09	1.7e-08	3.95	0.24258	Inclusive	No		COL1A2	12	8e-05	0.00032	4.14	0.76236	Inclusive	No											PCDH19	7	0.84389	0.86606	0.8	0.46052	Inclusive	No		MBD5	9	9.7e-05	0.00034	2.88
									SETX	28	4.2e-09	1.7e-08	4.58	0.09799	Inclusive	No		SRRM2	15	8.1e-05	0.00032	3.44	0.57263	Exclusive	No											KIF16B	8	0.84414	0.86606	0.99	0.47761	Exclusive	No		SDK1	21	9.8e-05	0.00034	1.7
									USP34	31	4.3e-09	1.8e-08	4.59	0.11544	Inclusive	No		SCAF11	10	8.1e-05	0.00032	6.43	0.1828	Inclusive	No											HERC1	9	0.86185	0.88137	0.95	0.7404	Exclusive	No		VWF	13	0.0001	0.00035	4.68
									ADAMTS12	27	4.4e-09	1.8e-08	2.33	0.06046	Inclusive	No		ZNF462	15	8.1e-05	0.00032	4.54	0.02024	Inclusive	Yes											EPHA4	5	0.86912	0.88594	0.9	1	Exclusive	No		PREX2	10	0.00011	0.00037	5.39
									CECR2	25	4.4e-09	1.8e-08	2.52	0.38416	Inclusive	No		SEMA3C	7	8.3e-05	0.00033	3.5	1	Exclusive	No											KMT2D	8	0.88446	0.89868	1.09	0.28947	Inclusive	No		LTN1	6	0.00011	0.00038	8.35
									GPATCH8	18	4.5e-09	1.8e-08	6.36	0.21217	Inclusive	No		KAT6B	16	8.4e-05	0.00033	2.45	0.00164	Inclusive	Yes											TRRAP	6	0.93383	0.9458	1.08	1	Exclusive	No		HECW1	10	0.00011	0.00038	4.65
									FBN2	43	4.6e-09	1.9e-08	2.33	0.00683	Inclusive	Yes		ABCA8	18	8.4e-05	0.00033	3.39	0.20219	Inclusive	No											RYR1	9	0.97334	0.98267	0.99	0.50191	Inclusive	No		LAMC1	7	0.00011	0.00038	17.25
									COL6A3	55	4.7e-09	1.9e-08	2.08	0.76918	Inclusive	No		TRAPPC8	11	8.4e-05	0.00033	3.06	0.74363	Inclusive	No											TRPM6	5	0.97911	0.98461	1	0.65412	Inclusive	No		NSD1	7	0.00012	0.0004	4.72
									TRAPPC8	23	4.7e-09	1.9e-08	2.57	0.10977	Inclusive	No		PHIP	12	8.5e-05	0.00033	4.28	0.20249	Inclusive	No											DNAH8	8	0.98149	0.98461	1.02	1	Exclusive	No		PCDH20	9	0.00012	0.00041	6.56
									FAM135B	33	4.7e-09	1.9e-08	2.67	0.08671	Inclusive	No		PIKFYVE	10	8.5e-05	0.00033	2.91	0.50307	Inclusive	No											VPS13A	5	1	1	0.93	0.65412	Inclusive	No		ZNF644	8	0.00012	0.00041	6.93
									AK9	33	4.8e-09	1.9e-08	1.99	0.03621	Inclusive	Yes		PTPRD	26	8.5e-05	0.00033	1.68	0.39012	Inclusive	No																				NOTCH3	9	0.00012	0.00041	2.95
									INSRR	21	4.8e-09	1.9e-08	4.69	0.24258	Inclusive	No		RIMBP2	12	8.5e-05	0.00033	3.7	0.76236	Inclusive	No																				BZRAP1	7	0.00012	0.0004	8.6
									KIF1B	24	4.8e-09	1.9e-08	5.79	0.2707	Inclusive	No		TP53BP1	14	8.5e-05	0.00033	2.92	0.77051	Inclusive	No																				XIRP1	7	0.00012	0.0004	2.95
									RAD54B	23	4.9e-09	1.9e-08	3.71	0.03905	Inclusive	Yes		N4BP2	9	8.6e-05	0.00033	4.72	0.02662	Inclusive	Yes																				SCN1A	13	0.00012	0.00041	2.35
									KDM3B	24	4.9e-09	1.9e-08	5.59	0.65902	Exclusive	No		SUCO	14	8.7e-05	0.00033	2.88	0.77051	Inclusive	No																				NEK10	8	0.00012	0.0004	5.24
									KCNH1	26	5e-09	2e-08	3.31	0.40044	Inclusive	No		MYH15	12	8.8e-05	0.00034	8.41	1	Exclusive	No																				TNR	9	0.00012	0.00041	8.6
									COL19A1	24	5.1e-09	2e-08	4.36	0.1234	Inclusive	No		MYOM3	10	8.9e-05	0.00034	4.42	1	Exclusive	No																				HRNR	14	0.00012	0.0004	2.67
									GRIA3	24	5.2e-09	2e-08	3.95	0.1234	Inclusive	No		CTTNBP2	10	9.1e-05	0.00034	4.49	0.1828	Inclusive	No																				OGT	7	0.00013	0.00042	2.79
									PTPRT	27	5.2e-09	2e-08	2.13	0.29662	Inclusive	No		CUL4B	12	9.1e-05	0.00035	3.23	0.36429	Exclusive	No																				GOLGB1	7	0.00013	0.00041	7.52
									FRMPD4	43	5.3e-09	2.1e-08	2.34	0.86796	Inclusive	No		CFAP47	15	9.3e-05	0.00035	2.75	0.78242	Inclusive	No																				KDM6A	6	0.00013	0.00041	9.35
									TANC1	23	5.4e-09	2.1e-08	3.46	0.01161	Inclusive	Yes		MYPN	12	9.3e-05	0.00035	2.4	0.01003	Inclusive	Yes																				DOCK4	9	0.00013	0.00041	4.62
									NCOA6	29	5.5e-09	2.1e-08	6.13	0.22957	Inclusive	No		FER1L6	14	9.4e-05	0.00035	4.72	1	Exclusive	No																				SAMD9L	10	0.00014	0.00044	5.63
									CACNA1D	33	5.5e-09	2.1e-08	3.25	1	Exclusive	No		SPATA31D1	17	9.8e-05	0.00036	2.1	0.05956	Inclusive	No																				LY75	11	0.00014	0.00045	6.57
									LAMA3	39	5.5e-09	2.1e-08	2.48	0.72966	Inclusive	No		UNC80	11	9.8e-05	0.00037	3.11	0.0408	Inclusive	Yes																				FBN1	10	0.00014	0.00044	5.87
									CTTNBP2	26	5.6e-09	2.1e-08	4.01	0.05214	Inclusive	No		CSMD2	27	0.0001	0.00038	2.11	0.40322	Exclusive	No																				ANKRD12	8	0.00014	0.00044	7.58
									MYO9A	23	5.9e-09	2.2e-08	4.75	0.25534	Inclusive	No		POLQ	17	0.0001	0.00037	2.21	0.05956	Inclusive	No																				MYO1B	13	0.00014	0.00047	2.35
									ABCA7	26	6e-09	2.3e-08	3.21	0.13268	Inclusive	No		BLM	11	0.0001	0.00037	5.15	0.74363	Inclusive	No																				AOX1	12	0.00015	0.00047	2.38
									SMG5	20	6e-09	2.3e-08	5.17	0.22276	Inclusive	No		ABCA4	11	0.0001	0.00038	3.25	0.32491	Inclusive	No																				ZNF292	7	0.00015	0.00049	6.82
									ADCY10	23	6.1e-09	2.3e-08	4.53	0.25534	Inclusive	No		KCNT1	7	0.00011	0.00039	8.78	0.20907	Inclusive	No																				TAF1	12	0.00015	0.00048	2.28
									ZCCHC6	21	6.1e-09	2.3e-08	7	0.815	Inclusive	No		NCOA6	20	0.00011	0.00041	3.19	0.21709	Inclusive	No																				DNMT3A	5	0.00015	0.00048	21.04
									TMEM131	19	6.2e-09	2.3e-08	4.07	0.04804	Inclusive	Yes		STK10	10	0.00011	0.00039	2.94	0.01118	Inclusive	Yes																				PCDHB5	8	0.00015	0.00049	11.61
									ADCY9	27	6.5e-09	2.4e-08	3.25	0.53142	Inclusive	No		DSP	19	0.00011	0.0004	2.89	0.02005	Inclusive	Yes																				DNAH10	9	0.00016	0.00051	3.22
									PIKFYVE	26	7e-09	2.6e-08	2.9	0.674	Inclusive	No		TNIK	14	0.00011	0.00039	3.07	1	Exclusive	No																				SAGE1	10	0.00016	0.0005	2.78
									CHD7	35	7e-09	2.6e-08	3.17	0.58283	Exclusive	No		LAMA2	19	0.00011	0.00039	2.63	0.31376	Inclusive	No																				NCKAP1L	11	0.00016	0.0005	6.47
									ENAM	20	7e-09	2.6e-08	7.29	0.80839	Inclusive	No		ITPR2	13	0.00011	0.00039	4.82	0.07436	Inclusive	No																				PDCD11	9	0.00016	0.00051	7.04
									CDH12	24	7.2e-09	2.7e-08	3.81	0.1234	Inclusive	No		UNC13C	22	0.00011	0.00039	3.06	0.63951	Inclusive	No																				NEDD4	8	0.00016	0.0005	4.41
									BRWD3	29	7.3e-09	2.7e-08	2.71	0.54513	Exclusive	No		TPR	24	0.00011	0.0004	1.93	0.26155	Inclusive	No																				VCPIP1	7	0.00016	0.0005	7.04
									SPTBN1	22	7.4e-09	2.7e-08	3.1	0.35485	Inclusive	No		MYH10	14	0.00011	0.00039	4.22	0.77051	Inclusive	No																				FAM179B	5	0.00016	0.00051	17.23
									PTPRZ1	38	7.6e-09	2.8e-08	2.07	0.15646	Inclusive	No		PCDH10	11	0.00011	0.0004	4.07	0.74363	Inclusive	No																				MEGF10	7	0.00016	0.0005	9.18
									MECOM	28	7.6e-09	2.8e-08	4.24	0.09799	Inclusive	No		STAB2	14	0.00011	0.0004	2.74	0.56966	Exclusive	No																				ATP9A	7	0.00016	0.00051	7.52
									FAT2	57	7.7e-09	2.8e-08	1.94	0.56137	Inclusive	No		NF1	28	0.00012	0.00042	1.72	0.53636	Inclusive	No																				USP29	9	0.00016	0.0005	5.14
									POLR3A	23	7.7e-09	2.8e-08	3.34	1	Exclusive	No		TCHH	23	0.00012	0.00042	2.32	0.10522	Inclusive	No																				FCGBP	22	0.00017	0.00053	2.81
									CNTNAP5	24	7.8e-09	2.8e-08	3.06	0.2707	Inclusive	No		EPG5	16	0.00012	0.00041	3.02	0.10173	Inclusive	No																				SCN5A	10	0.00017	0.00053	9.77
									ABCC4	31	7.8e-09	2.8e-08	3.46	0.8472	Inclusive	No		FER1L5	17	0.00012	0.00042	2.78	0.42442	Inclusive	No																				SIPA1L3	7	0.00017	0.00052	6.82
									WDR87	23	8e-09	2.9e-08	2.59	0.01161	Inclusive	Yes		COL14A1	20	0.00012	0.00042	2.75	1	Exclusive	No																				MAP1A	7	0.00018	0.00054	8.11
									OTOF	33	8.4e-09	3e-08	2.93	0.84971	Inclusive	No		PPFIA2	10	0.00012	0.00041	2.96	0.07576	Inclusive	No																				NIPBL	7	0.00018	0.00054	7.04
									PRKG2	22	8.7e-09	3.1e-08	4.61	0.06385	Inclusive	No		ATP10D	12	0.00012	0.00042	3.47	0.05316	Inclusive	No																				KIAA2018	5	0.00018	0.00053	15.12
									TEP1	27	8.7e-09	3.1e-08	3.15	0.06046	Inclusive	No		ALK	11	0.00012	0.00042	4.72	1	Exclusive	No																				ACACB	12	0.00018	0.00054	3.52
									LRP1B	75	8.8e-09	3.1e-08	1.58	0.52503	Inclusive	No		PRKDC	26	0.00013	0.00044	2.25	0.19737	Inclusive	No																				SHPRH	9	0.00018	0.00053	7.52
									GRID1	26	9.1e-09	3.2e-08	2.33	0.52247	Exclusive	No		EML5	18	0.00013	0.00045	3.13	0.20219	Inclusive	No																				MED13	8	0.00018	0.00054	3.08
									SPEN	56	9.2e-09	3.2e-08	2.9	0.77054	Exclusive	No		USP34	22	0.00013	0.00043	3.71	0.34769	Inclusive	No																				PTPN14	7	0.00018	0.00055	7.52
									KAT6B	35	9.3e-09	3.3e-08	2.1	0.00037	Inclusive	Yes		ABCC5	9	0.00013	0.00045	3.08	0.46682	Inclusive	No																				DYSF	10	0.00019	0.00057	3.63
									SETBP1	26	9.8e-09	3.4e-08	3.94	1	Exclusive	No		MYO7B	16	0.00013	0.00045	2.28	0.2753	Inclusive	No																				EHMT1	5	0.00019	0.00056	15.12
									NCAN	20	1e-08	3.5e-08	7.41	0.08666	Inclusive	No		CFAP54	12	0.00013	0.00045	2.58	0.76236	Inclusive	No																				ASXL1	7	0.00019	0.00056	6.56
									LRRC7	33	1.1e-08	3.9e-08	2.26	0.84971	Inclusive	No		CDH23	21	0.00014	0.00047	1.81	0.23292	Inclusive	No																				LRRC7	9	0.0002	0.00058	2.27
									PTPRF	25	1.1e-08	3.8e-08	2.85	0.38416	Inclusive	No		TANC1	10	0.00014	0.00047	4.5	0.01118	Inclusive	Yes																				BNC1	10	0.0002	0.00059	4.85
									WDR7	19	1.1e-08	3.9e-08	5.67	0.02141	Inclusive	Yes		TPTE	12	0.00014	0.00047	8.69	0.36429	Exclusive	No																				CDH20	5	0.0002	0.00059	17.23
									ERBB4	30	1.2e-08	4e-08	1.92	0.16387	Inclusive	No		TBC1D25	11	0.00014	0.00047	3.4	0.32491	Inclusive	No																				BCOR	13	0.0002	0.00059	2.55
									LRRK1	29	1.2e-08	4.2e-08	2.57	0.22957	Inclusive	No		WDR7	12	0.00014	0.00048	3.08	0.20249	Inclusive	No																				DISP1	8	0.0002	0.00059	2.62
									PKHD1	70	1.2e-08	4.3e-08	1.52	0.59906	Inclusive	No		IGSF10	16	0.00014	0.00047	2.88	0.03002	Inclusive	Yes																				CDH19	7	0.0002	0.00059	7.52
									ADAMTS9	24	1.2e-08	4.3e-08	5.73	0.82569	Inclusive	No		NCOA3	10	0.00014	0.00047	4.2	0.298	Exclusive	No																				EGFLAM	8	0.0002	0.0006	4.17
									NFASC	28	1.3e-08	4.6e-08	2.52	0.84047	Exclusive	No		MAGI1	17	0.00015	0.00049	3.11	0.18072	Inclusive	No																				CHD2	7	0.00021	0.00061	7.52
									ABCA8	29	1.3e-08	4.5e-08	4.56	0.22957	Inclusive	No		DICER1	10	0.00015	0.0005	3.01	0.1828	Inclusive	No																				BRWD3	8	0.00021	0.00061	5.82
									PRKDC	37	1.4e-08	4.6e-08	2.39	0.07085	Inclusive	No		BRWD3	18	0.00015	0.0005	2.43	0.30073	Exclusive	No																				BLM	6	0.00021	0.00061	4.7
									SLC4A5	20	1.4e-08	4.8e-08	4.62	0.02738	Inclusive	Yes		KCNT2	15	0.00015	0.0005	3.69	0.16962	Inclusive	No																				ZBED9	8	0.00021	0.0006	8.06
									F8	43	1.5e-08	5e-08	2.29	0.74067	Exclusive	No		NID1	11	0.00015	0.0005	5.49	0.51916	Exclusive	No																				CD163L1	12	0.00022	0.00062	3.4
									MYLK	31	1.5e-08	5e-08	2.74	0.8472	Inclusive	No		SI	20	0.00016	0.00053	2.32	0.02459	Inclusive	Yes																				PKD1L1	15	0.00022	0.00064	2.8
									TBC1D25	23	1.5e-08	5.2e-08	2.86	0.10977	Inclusive	No		CNTLN	17	0.00016	0.00051	2.38	0.42442	Inclusive	No																				CCNB3	7	0.00022	0.00062	7.4
									LTBP1	25	1.5e-08	5.1e-08	2.98	0.19088	Inclusive	No		BPTF	14	0.00016	0.00052	2.76	1	Exclusive	No																				FRY	10	0.00022	0.00063	3.47
									N4BP2	20	1.6e-08	5.2e-08	5.16	0.00726	Inclusive	Yes		SCN7A	14	0.00016	0.00051	3.05	0.3799	Inclusive	No																				NUP205	8	0.00023	0.00064	5.64
									USP9X	44	1.7e-08	5.6e-08	2.53	0.04692	Inclusive	Yes		DNAH2	19	0.00016	0.00052	3.03	0.12986	Inclusive	No																				MAP3K4	7	0.00023	0.00066	2.39
									BAZ2B	33	1.7e-08	5.6e-08	3.39	0.08671	Inclusive	No		CBLB	12	0.00016	0.00052	3.47	0.52793	Inclusive	No																				GRIN2A	18	0.00023	0.00064	2.4
									ADAMTS3	24	1.7e-08	5.6e-08	4.92	0.1234	Inclusive	No		RIMS1	13	0.00016	0.00052	3.82	0.54968	Inclusive	No																				PRDM2	5	0.00023	0.00066	15.12
									SIGLEC9	20	1.7e-08	5.6e-08	3.6	0.02738	Inclusive	Yes		MGAM	16	0.00016	0.00053	2.69	0.586	Inclusive	No																				CENPF	11	0.00023	0.00066	3.48
									ZNF366	21	1.7e-08	5.7e-08	2.86	0.10281	Inclusive	No		KANK1	10	0.00016	0.00051	2.81	0.1828	Inclusive	No																				SNRNP200	9	0.00024	0.00068	3.73
									CSMD3	72	1.8e-08	5.9e-08	1.59	0.0188	Inclusive	Yes		PDZD2	20	0.00017	0.00054	2.06	0.14807	Exclusive	No																				MYH3	11	0.00024	0.00067	2.55
									COL4A3	23	1.8e-08	5.9e-08	9.12	0.03905	Inclusive	Yes		ROS1	15	0.00017	0.00055	2.55	1	Exclusive	No																				CDK12	7	0.00025	0.00069	7.04
									HECTD4	36	1.8e-08	5.9e-08	2.19	0.202	Inclusive	No		ABCC4	13	0.00017	0.00053	4.12	0.54968	Inclusive	No																				ABCC12	5	0.00025	0.0007	8.59
									XIRP1	26	1.8e-08	6e-08	4.05	0.05214	Inclusive	No		KMT2D	32	0.00017	0.00055	1.98	0.00266	Inclusive	Yes																				CACNA1D	13	0.00026	0.00072	4.73
									BRINP3	18	1.8e-08	5.9e-08	5.63	0.009	Inclusive	Yes		SZT2	13	0.00017	0.00054	2.38	0.23166	Inclusive	No																				MYO18B	10	0.00026	0.00072	5.39
									SDK1	46	1.9e-08	6.2e-08	1.75	0.25898	Inclusive	No		AKAP4	11	0.00017	0.00055	3.19	0.10014	Inclusive	No																				VPS13A	5	0.00026	0.00071	17.23
									DIDO1	26	1.9e-08	6.1e-08	3.64	0.20788	Inclusive	No		WDR44	15	0.00018	0.00058	2.62	1	Exclusive	No																				WWC3	8	0.00026	0.00072	3.19
									FHOD3	24	1.9e-08	6.2e-08	5.72	0.02374	Inclusive	Yes		ABCC12	10	0.00018	0.00057	4.26	0.298	Exclusive	No																				CCDC180	5	0.00027	0.00073	7.04
									SMG8	22	1.9e-08	6.1e-08	6.95	1	Inclusive	No		COL4A5	16	0.00018	0.00056	3.36	1	Inclusive	No																				TLR7	11	0.00027	0.00074	2.94
									WNK4	20	1.9e-08	6.1e-08	5.13	0.08666	Inclusive	No		ACACA	12	0.00018	0.00057	3.94	0.20249	Inclusive	No																				DMXL1	6	0.00027	0.00073	12.38
									SELE	19	1.9e-08	6.2e-08	3.51	0.04804	Inclusive	Yes		ABCC10	10	0.00018	0.00057	13.35	0.50307	Inclusive	No																				EHMT2	9	0.00027	0.00073	2.95
									SIPA1L3	18	1.9e-08	6.2e-08	6.44	0.45292	Inclusive	No		MYOM1	10	0.00018	0.00056	3.19	1	Exclusive	No																				PHLPP2	7	0.00027	0.00073	7.52
									COL14A1	41	2e-08	6.3e-08	2.3	0.30576	Inclusive	No		UNC79	13	0.00019	0.00058	5.16	0.23166	Inclusive	No																				PDGFRA	19	0.00027	0.00074	1.39
									MYH10	23	2e-08	6.3e-08	4.8	0.37571	Inclusive	No		LRP1B	28	0.00019	0.00058	2.32	0.53636	Inclusive	No																				PI4KA	6	0.00028	0.00075	6.62
									PEAK1	25	2e-08	6.4e-08	4.06	0.08067	Inclusive	No		FBN2	12	0.00019	0.00058	3.4	0.20249	Inclusive	No																				MAGEC1	5	0.00028	0.00076	4.71
									AMBRA1	24	2e-08	6.3e-08	2.3	0.2707	Inclusive	No		BOD1L1	17	0.00019	0.00058	2.94	0.42442	Inclusive	No																				MAP3K5	6	0.00029	0.00079	7.22
									WDR66	20	2.1e-08	6.6e-08	5.85	1	Exclusive	No		DOCK4	17	0.00019	0.00058	2.64	0.05956	Inclusive	No																				GUCY2C	6	0.00029	0.00078	3.37
									CREBBP	40	2.1e-08	6.7e-08	1.92	0.73117	Exclusive	No		RFX6	10	0.0002	0.00063	3.9	0.50307	Inclusive	No																				CHD7	9	0.0003	0.00081	2.79
									CHD3	23	2.2e-08	6.8e-08	2.72	0.01161	Inclusive	Yes		FCRL5	14	0.00021	0.00064	2.8	0.56966	Exclusive	No																				PIWIL2	9	0.00031	0.00082	5.14
									NUP160	24	2.2e-08	6.9e-08	4.14	0.2707	Inclusive	No		CECR2	14	0.00021	0.00064	2.46	0.77051	Inclusive	No																				CREBBP	12	0.00031	0.00083	2.74
									TACC2	35	2.2e-08	7e-08	3.98	0.14103	Inclusive	No		CDH8	11	0.00021	0.00064	3.81	1	Exclusive	No																				ABCC4	9	0.00031	0.00083	4.59
									CDC42BPA	26	2.3e-08	7.2e-08	3.12	1	Exclusive	No		SLC4A5	10	0.00021	0.00064	2.11	0.00168	Inclusive	Yes																				TG	15	0.00031	0.00083	4.22
									ZNF644	21	2.4e-08	7.5e-08	3.83	0.05417	Inclusive	No		DOCK7	14	0.00022	0.00065	2.72	0.77051	Inclusive	No																				GPRASP1	5	0.00031	0.00082	7.04
									F5	45	2.4e-08	7.4e-08	2.45	0.19463	Inclusive	No		CRB1	16	0.00022	0.00065	2.17	0.03002	Inclusive	Yes																				ZNF366	6	0.00031	0.00083	6.64
									FREM1	37	2.4e-08	7.5e-08	2.16	0.02963	Inclusive	Yes		GCC2	15	0.00022	0.00065	3.7	0.40795	Inclusive	No																				ZNF532	8	0.00032	0.00085	3.06
									FNDC1	26	2.5e-08	7.6e-08	5.56	0.83147	Exclusive	No		VWA8	11	0.00022	0.00065	6.83	0.32491	Inclusive	No																				DIP2B	6	0.00033	0.00086	5.78
									KIAA1217	24	2.5e-08	7.6e-08	3.37	0.65902	Exclusive	No		MAP3K4	13	0.00023	0.00068	3.35	0.23166	Inclusive	No																				MYH10	6	0.00033	0.00086	13.21
									CHD9	34	2.5e-08	7.7e-08	2.45	0.35506	Inclusive	No		AHNAK2	23	0.00023	0.00068	2.49	0.81948	Exclusive	No																				POLR2A	8	0.00033	0.00087	4.4
									FLNA	33	2.6e-08	8.1e-08	2.16	0.08671	Inclusive	No		CCDC180	12	0.00023	0.00069	6.22	0.52793	Inclusive	No																				FER1L6	12	0.00033	0.00086	1.71
									CCDC80	20	2.7e-08	8.2e-08	6.03	0.22276	Inclusive	No		HEATR1	18	0.00023	0.00069	2.98	0.79846	Inclusive	No																				ATP4A	9	0.00033	0.00086	5.14
									ZNF229	23	2.7e-08	8.1e-08	2.87	0.49641	Exclusive	No		PREX1	9	0.00023	0.00068	3.75	0.1408	Inclusive	No																				DSG4	10	0.00034	0.00088	4.92
									USP15	21	2.8e-08	8.5e-08	4.06	0.05417	Inclusive	No		UACA	12	0.00023	0.00068	3.27	0.20249	Inclusive	No																				GRIA1	6	0.00034	0.00088	3.84
									ABCA4	27	2.8e-08	8.4e-08	2.99	1	Exclusive	No		TIAM2	10	0.00023	0.00068	7.82	1	Exclusive	No																				POGZ	5	0.00034	0.00088	6.56
									COL5A3	22	2.9e-08	8.7e-08	5.17	0.1646	Inclusive	No		C5	11	0.00023	0.00069	2.75	1	Exclusive	No																				TLL2	12	0.00034	0.00087	3.76
									COL4A4	27	2.9e-08	8.9e-08	4.65	0.83482	Inclusive	No		PCDH18	9	0.00024	0.00071	3.08	1	Inclusive	No																				ALK	5	0.00034	0.00088	4.71
									ITGB4	29	3e-08	9.2e-08	2.47	0.6886	Inclusive	No		ROCK2	9	0.00024	0.0007	5.02	0.1408	Inclusive	No																				TMEM132D	13	0.00035	0.0009	1.5
									CRB1	25	3.1e-08	9.2e-08	2.21	0.19088	Inclusive	No		PALM2-AKAP2	7	0.00024	0.00072	3.27	1	Exclusive	No																				BDP1	6	0.00035	0.0009	9.81
									NSD1	20	3.1e-08	9.4e-08	6.62	0.46602	Inclusive	No		RAPGEF6	18	0.00025	0.00074	2.98	0.44367	Inclusive	No																				GRID1	7	0.00036	0.00092	4.61
									ALPK2	27	3.1e-08	9.3e-08	5.01	0.53142	Inclusive	No		HECTD4	19	0.00025	0.00073	2.24	0.61527	Inclusive	No																				DLC1	7	0.00036	0.00091	4.68
									CIT	30	3.1e-08	9.3e-08	2.1	0.32051	Inclusive	No		MAP3K5	14	0.00025	0.00072	2.88	0.14137	Inclusive	No																				CLMN	7	0.00036	0.00091	15.13
									CTNND2	29	3.2e-08	9.6e-08	2.24	0.84041	Exclusive	No		DOPEY1	12	0.00025	0.00073	1.88	0.05316	Inclusive	No																				VWA8	5	0.00037	0.00093	6.47
									CELSR3	34	3.2e-08	9.6e-08	1.85	0.00807	Inclusive	Yes		ARHGEF11	11	0.00025	0.00072	3.99	0.74363	Inclusive	No																				PCDHAC1	9	0.00037	0.00093	2.79
									MAP1B	24	3.2e-08	9.4e-08	4.36	0.1234	Inclusive	No		TEP1	15	0.00025	0.00074	2.16	0.16962	Inclusive	No																				DNHD1	7	0.00037	0.00093	5.14
									ARHGAP21	31	3.2e-08	9.6e-08	1.94	0.23907	Inclusive	No		MORC1	13	0.00026	0.00074	2.99	0.00426	Inclusive	Yes																				SLITRK4	7	0.00037	0.00093	1.8
									RIMS1	26	3.3e-08	9.8e-08	4.04	0.20788	Inclusive	No		JAK1	10	0.00026	0.00075	4.19	0.03715	Exclusive	Yes																				MUSK	5	0.00038	0.00095	15.12
									MYO5B	33	3.3e-08	9.6e-08	2.52	0.08671	Inclusive	No		PPP1R3A	12	0.00028	0.0008	3.12	0.05316	Inclusive	No																				CLSTN2	7	0.00038	0.00095	6.47
									C5	20	3.3e-08	9.8e-08	4.61	1	Exclusive	No		MUC4	52	0.00028	0.00079	1.6	0.0633	Inclusive	No																				CNTNAP1	9	0.00039	0.00097	7.39
									MYH9	37	3.4e-08	9.9e-08	3.17	0.59294	Inclusive	No		NLGN3	11	0.00029	0.00082	6.14	0.51916	Exclusive	No																				CABIN1	13	0.00039	0.00096	2.06
									DISP1	22	3.4e-08	1e-07	6.29	0.35485	Inclusive	No		ARHGAP31	14	0.00029	0.00082	2.12	0.77051	Inclusive	No																				COL4A1	6	0.00039	0.00098	10.96
									MYH14	35	3.6e-08	1e-07	2.28	0.02756	Inclusive	Yes		PLXNA3	13	0.00029	0.00082	5.52	1	Inclusive	No																				STAG1	7	0.00039	0.00098	6.56
									RGAG1	29	4e-08	1.2e-07	3	0.1097	Inclusive	No		TNRC18	9	0.00029	0.00082	2.08	1	Inclusive	No																				SLC4A2	7	0.0004	0.001	7.51
									GOLGA4	26	4e-08	1.2e-07	2.8	0.674	Inclusive	No		ADAMTS3	10	0.00029	0.00082	4.93	0.1828	Inclusive	No																				RET	6	0.0004	0.00099	2.53
									HSPG2	43	4e-08	1.2e-07	1.99	0.03063	Inclusive	Yes		AMBRA1	8	0.00029	0.00082	2.64	1	Exclusive	No																				IGSF1	7	0.00041	0.001	4.59
									SIGLEC1	19	4.3e-08	1.3e-07	3.17	1	Inclusive	No		CSMD1	25	0.0003	0.00084	2.01	0.28079	Inclusive	No																				WBSCR17	11	0.00041	0.001	4.63
									HECTD1	22	4.4e-08	1.3e-07	2.46	0.35485	Inclusive	No		MYH9	26	0.0003	0.00084	2.95	1	Inclusive	No																				KMT2D	9	0.00041	0.001	6.56
									LAMB1	26	4.4e-08	1.3e-07	3.67	0.674	Inclusive	No		TRRAP	16	0.0003	0.00084	2.15	0.586	Inclusive	No																				RGS22	6	0.00041	0.001	4.96
									WDR17	20	4.5e-08	1.3e-07	3.72	0.02738	Inclusive	Yes		TNRC6A	12	0.0003	0.00084	2.42	0.05316	Inclusive	No																				DMD	17	0.00043	0.00104	1.4
									ATP10D	27	4.6e-08	1.3e-07	2.1	0.01023	Inclusive	Yes		GPR179	11	0.0003	0.00084	4.27	0.74363	Inclusive	No																				MGA	7	0.00043	0.00104	2.12
									NAV3	41	4.6e-08	1.3e-07	1.99	0.86632	Exclusive	No		KDM3B	9	0.0003	0.00084	8.78	0.73032	Exclusive	No																				SLC9A4	12	0.00043	0.00104	1.53
									ARHGAP31	26	4.7e-08	1.3e-07	2.57	0.20788	Inclusive	No		CCDC80	12	0.00031	0.00087	4.48	0.20249	Inclusive	No																				NUP210	8	0.00043	0.00104	6.41
									CLSTN2	20	4.7e-08	1.3e-07	4.87	0.80839	Inclusive	No		GRID1	13	0.00032	0.00088	2.36	0.76435	Exclusive	No																				ASTN1	5	0.00043	0.00104	5.13
									SCN11A	29	4.7e-08	1.3e-07	2.11	0.22957	Inclusive	No		PIWIL1	21	0.00032	0.00089	2.28	0.81165	Inclusive	No																				NRXN3	9	0.00044	0.00106	1.82
									UGGT1	24	4.7e-08	1.3e-07	8.3	0.2707	Inclusive	No		MAST4	10	0.00032	0.00089	2.17	1	Exclusive	No																				CDH23	7	0.00045	0.00109	3.73
									SUCO	20	4.8e-08	1.4e-07	5.02	0.80839	Inclusive	No		CNTN1	11	0.00033	0.00091	4.26	0.10014	Inclusive	No																				NOS1	15	0.00045	0.00108	1.73
									CENPE	35	4.9e-08	1.4e-07	1.86	0.00139	Inclusive	Yes		APC	13	0.00033	0.0009	8.36	0.54968	Inclusive	No																				ADCY9	11	0.00046	0.0011	4.22
									IGSF1	31	4.9e-08	1.4e-07	2.13	0.11544	Inclusive	No		PI4KA	13	0.00033	0.0009	3.44	0.23166	Inclusive	No																				TIAM2	7	0.00048	0.00114	8.6
									ADGRF5	27	5.1e-08	1.4e-07	2.77	0.03359	Inclusive	Yes		CNTN6	10	0.00033	0.0009	11.17	1	Exclusive	No																				PCDHA2	7	0.00048	0.00115	6.47
									NLRP11	25	5.1e-08	1.4e-07	3.95	1	Inclusive	No		DMBT1	9	0.00034	0.00093	3.06	0.46682	Inclusive	No																				LAMA1	18	0.00049	0.00116	1.5
									CAMSAP2	23	5.1e-08	1.4e-07	7.35	0.03905	Inclusive	Yes		CACNA1D	13	0.00035	0.00094	3.25	1	Inclusive	No																				SAMD9	13	0.00049	0.00117	1.64
									COL6A6	31	5.1e-08	1.4e-07	3.26	0.56336	Inclusive	No		WDR17	13	0.00035	0.00095	3.16	0.23166	Inclusive	No																				RTTN	6	0.00049	0.00115	5.53
									BDP1	29	5.2e-08	1.4e-07	3.1	0.22957	Inclusive	No		MED13L	11	0.00035	0.00095	2.75	1	Exclusive	No																				ARHGAP21	9	0.00049	0.00116	4.59
									KIF17	21	5.2e-08	1.4e-07	5.47	0.05417	Inclusive	No		GPRASP1	12	0.00035	0.00094	3.1	0.05316	Inclusive	No																				PRKDC	6	0.00051	0.00119	10.97
									CFAP54	25	5.2e-08	1.4e-07	1.98	0.01448	Inclusive	Yes		HDAC6	14	0.00036	0.00097	2.86	0.3799	Inclusive	No																				FBN3	16	0.00051	0.00121	1.42
									TSHZ2	36	5.2e-08	1.5e-07	2.2	0.8559	Exclusive	No		PLA2G4A	7	0.00036	0.00096	5.51	0.20907	Inclusive	No																				KMT2E	6	0.00051	0.0012	12.38
									FER1L6	35	5.3e-08	1.5e-07	1.88	0.85493	Exclusive	No		CASC5	10	0.00036	0.00096	3.32	0.50307	Inclusive	No																				KIF2B	21	0.00051	0.00119	1.36
									DNAH6	35	5.4e-08	1.5e-07	2.46	0.46209	Inclusive	No		ATP7A	15	0.00037	0.00099	2.88	0.78242	Inclusive	No																				ZGRF1	6	0.00053	0.00125	5.27
									RASGRF2	24	5.4e-08	1.5e-07	2.73	0.82569	Inclusive	No		GCN1L1	11	0.00037	0.00099	4.54	1	Exclusive	No																				MED12L	7	0.00054	0.00126	2.95
									NOS1	31	5.4e-08	1.5e-07	2.12	0.33595	Inclusive	No		SCN5A	12	0.00037	0.001	3.69	0.76236	Inclusive	No																				DSP	17	0.00056	0.0013	1.36
									RBBP6	30	5.4e-08	1.5e-07	2.9	0.84275	Inclusive	No		EGFLAM	8	0.00037	0.001	3.37	0.2555	Inclusive	No																				ARHGAP31	8	0.00057	0.00132	5.39
									TCHHL1	19	5.5e-08	1.5e-07	2.78	0.02141	Inclusive	Yes		UBR5	21	0.00038	0.001	2.72	0.47442	Inclusive	No																				CFTR	8	0.00057	0.00131	5.2
									DNM1	24	5.8e-08	1.6e-07	2.67	1	Exclusive	No		FBXW7	15	0.00038	0.00102	2.15	0.08455	Inclusive	No																				DNAH8	24	0.00057	0.00131	1.72
									PLEKHG1	20	5.8e-08	1.6e-07	6.48	0.80839	Inclusive	No		HELZ	16	0.00038	0.00101	3.05	0.41594	Exclusive	No																				CUBN	9	0.00057	0.00132	4.62
									UACA	24	6e-08	1.6e-07	3.06	0.50871	Inclusive	No		CDH9	12	0.00039	0.00103	2.31	0.20249	Inclusive	No																				BCORL1	8	0.00057	0.00132	5.8
									LAMB4	32	6.2e-08	1.7e-07	3.05	0.25019	Inclusive	No		DHX38	6	0.00039	0.00102	8.53	1	Inclusive	No																				PTCH1	10	0.00057	0.00132	5.34
									NUP98	22	6.3e-08	1.7e-07	5.07	0.35485	Inclusive	No		TET1	13	0.00039	0.00103	2.2	0.54968	Inclusive	No																				EPAS1	8	0.00058	0.00133	6.93
									MAGI1	28	6.4e-08	1.7e-07	2.77	0.21571	Inclusive	No		KALRN	13	0.00039	0.00103	3.07	0.76435	Exclusive	No																				SLC12A5	10	0.0006	0.00138	1.76
									FCRL5	25	6.5e-08	1.7e-07	2.46	0.66394	Inclusive	No		ITSN1	11	0.00039	0.00103	22.37	1	Exclusive	No																				ADCY8	6	0.0006	0.00138	2.34
									CAMSAP1	19	6.5e-08	1.7e-07	2.67	0.04804	Inclusive	Yes		SPTBN1	9	0.00041	0.00108	2.69	0.46682	Inclusive	No																				CTNND2	10	0.00061	0.00139	2.46
									SCN1A	41	6.5e-08	1.7e-07	1.84	0.1716	Inclusive	No		CHD7	21	0.00041	0.00108	3.26	0.81165	Inclusive	No																				SIPA1L2	9	0.00062	0.0014	6.56
									SORBS1	20	6.6e-08	1.8e-07	3.16	1	Exclusive	No		PEAK1	11	0.00041	0.00108	2.99	0.0408	Inclusive	Yes																				HSPG2	15	0.00063	0.00142	2.37
									ABCC5	18	6.7e-08	1.8e-07	2.85	0.03712	Inclusive	Yes		YLPM1	20	0.00042	0.00109	2.42	0.63045	Inclusive	No																				NPAP1	14	0.00063	0.00143	3.3
									DYSF	29	6.9e-08	1.8e-07	2.76	0.22957	Inclusive	No		F8	21	0.00043	0.00112	2.3	0.33966	Exclusive	No																				ABCC5	8	0.00064	0.00143	2.26
									CUL9	23	6.9e-08	1.8e-07	4.19	0.10977	Inclusive	No		NBEAL1	15	0.00044	0.00115	2.39	0.78242	Inclusive	No																				PRDM15	10	0.00064	0.00143	4.13
									POGZ	23	6.9e-08	1.8e-07	3.29	0.82097	Exclusive	No		PCDHGA2	11	0.00044	0.00113	4.22	0.51916	Exclusive	No																				CACNA1A	6	0.00065	0.00145	5.14
									BACH2	31	7e-08	1.9e-07	2.55	0.33595	Inclusive	No		ABCA10	12	0.00044	0.00114	2.48	0.76236	Inclusive	No																				ADGRF5	11	0.00067	0.00149	3.47
									CUL4B	22	7.1e-08	1.9e-07	3.22	0.64408	Inclusive	No		MYLK	19	0.00045	0.00116	2.17	0.61527	Inclusive	No																				CHD4	8	0.00067	0.00151	4.67
									TBC1D4	24	7.1e-08	1.9e-07	3.89	0.82569	Inclusive	No		UNC5D	15	0.00046	0.00117	3.07	0.40795	Inclusive	No																				CR2	9	0.0007	0.00156	5.13
									MMRN1	25	7.3e-08	1.9e-07	2.6	0.66394	Inclusive	No		PARP4	9	0.00046	0.00118	4.22	1	Inclusive	No																				KIAA1109	10	0.00071	0.00158	2.06
									LAMA2	42	7.3e-08	1.9e-07	2.04	0.1277	Inclusive	No		MYT1	7	0.00047	0.00121	3.75	0.0302	Inclusive	Yes																				FAT2	19	0.00071	0.00158	1.66
									COL4A6	28	7.3e-08	1.9e-07	2.92	0.21571	Inclusive	No		SPHKAP	19	0.00048	0.00121	2.31	0.61527	Inclusive	No																				ADGRG4	11	0.00071	0.00158	6.48
									MYPN	20	7.3e-08	1.9e-07	2.86	0.02738	Inclusive	Yes		COL4A6	14	0.00048	0.00121	2.59	0.77051	Inclusive	No																				CNTNAP2	14	0.00071	0.00158	1.55
									MYOF	26	7.3e-08	1.9e-07	3.1	0.20788	Inclusive	No		SALL4	9	0.00048	0.00123	3.73	1	Inclusive	No																				KIAA0430	6	0.00071	0.00158	5.54
									ARHGEF11	22	7.7e-08	2e-07	4.51	0.64408	Inclusive	No		ADGRG4	20	0.00049	0.00125	2.2	1	Exclusive	No																				PTCHD1	6	0.00074	0.00163	3.28
									NAV1	28	7.8e-08	2e-07	6.44	0.21571	Inclusive	No		RASAL2	12	0.0005	0.00126	6.46	1	Exclusive	No																				CTTNBP2	9	0.00075	0.00166	4.22
									FAM171A1	21	7.9e-08	2e-07	2.86	0.01543	Inclusive	Yes		EP400	14	0.00051	0.00129	2.35	1	Exclusive	No																				PCDH10	7	0.00077	0.00169	6.56
									XPO1	19	8e-08	2.1e-07	3.56	0.32167	Inclusive	No		LAMA3	10	0.00052	0.00131	2.49	0.50307	Inclusive	No																				DNAH2	24	0.00078	0.00171	1.31
									PCDHA10	20	8e-08	2.1e-07	5.59	0.80839	Inclusive	No		NUP98	11	0.00053	0.00133	5.98	1	Exclusive	No																				PCDH11X	10	0.00078	0.0017	1.6
									TNC	34	8e-08	2.1e-07	2.88	0.13278	Inclusive	No		NFASC	15	0.00055	0.00138	2.21	0.57263	Exclusive	No																				IGF1R	10	0.00078	0.0017	6.98
									CASC5	23	8.1e-08	2.1e-07	4.24	0.25534	Inclusive	No		DNAJC13	14	0.00055	0.00137	3.31	0.77051	Inclusive	No																				BSN	9	0.00079	0.00172	1.82
									DGKI	19	8.1e-08	2.1e-07	3.7	1	Inclusive	No		CACNA2D1	6	0.00055	0.00138	4.94	0.01148	Inclusive	Yes																				SPTB	7	0.0008	0.00173	15.13
									ADCY8	21	8.3e-08	2.1e-07	2.3	0.24258	Inclusive	No		FAM13C	11	0.00056	0.00139	12.6	0.18801	Exclusive	No																				ARAP3	7	0.0008	0.00173	12.51
									PKD1L2	27	8.4e-08	2.1e-07	2.78	0.53142	Inclusive	No		RERE	9	0.00056	0.00139	5.14	0.73032	Exclusive	No																				DDR2	10	0.00081	0.00175	2.15
									SIPA1L2	28	8.4e-08	2.1e-07	3.09	0.09799	Inclusive	No		AKAP11	10	0.00057	0.00141	5.4	1	Exclusive	No																				TRAPPC8	7	0.00081	0.00175	2.39
									COL17A1	20	8.8e-08	2.2e-07	4.13	1	Exclusive	No		CDK13	9	0.00057	0.00142	2.89	1	Inclusive	No																				CHD5	11	0.00082	0.00176	1.97
									GRIA1	20	8.8e-08	2.2e-07	2.95	0.80839	Inclusive	No		TJP1	14	0.00057	0.00141	2.59	0.3799	Inclusive	No																				UACA	7	0.00082	0.00176	3.21
									MYO5A	19	8.8e-08	2.2e-07	2.11	0.13707	Inclusive	No		ADAMTS20	16	0.00058	0.00142	3.08	1	Inclusive	No																				CROCC	5	0.00082	0.00176	8.1
									FRY	29	8.9e-08	2.3e-07	2.53	0.1097	Inclusive	No		ZZEF1	13	0.00058	0.00144	3.23	0.23166	Inclusive	No																				TCHHL1	6	0.00082	0.00176	8.96
									MYH3	27	9e-08	2.3e-07	2.53	0.29662	Inclusive	No		KIF4A	18	0.00059	0.00145	3.35	0.79846	Inclusive	No																				ABCB4	11	0.00085	0.00183	1.51
									AOX1	26	9.1e-08	2.3e-07	3.38	0.01726	Inclusive	Yes		CNTNAP1	9	0.00059	0.00145	2.21	0.46682	Inclusive	No																				ABCC11	6	0.00087	0.00185	3.23
									KIAA0319	21	9.1e-08	2.3e-07	6.95	0.05417	Inclusive	No		COL4A4	12	0.00059	0.00145	3.19	0.36429	Exclusive	No																				MYO3B	7	0.00087	0.00185	4.59
									EPAS1	20	9.3e-08	2.3e-07	7.74	0.22276	Inclusive	No		KIF1B	13	0.00059	0.00145	3.82	1	Inclusive	No																				ADAMTS3	8	0.00087	0.00185	7.46
									SHROOM4	25	9.3e-08	2.3e-07	7	0.38416	Inclusive	No		ASXL3	19	0.0006	0.00146	2.28	0.31376	Inclusive	No																				C3	12	0.00088	0.00187	4.97
									RAPGEF6	27	9.7e-08	2.4e-07	2.36	0.53142	Inclusive	No		MYO5A	10	0.0006	0.00146	2.45	0.1828	Inclusive	No																				TP53BP1	5	0.00088	0.00187	7.51
									CDK13	22	9.8e-08	2.4e-07	3.57	0.81946	Exclusive	No		TBC1D4	16	0.00061	0.00149	2.93	0.78762	Exclusive	No																				SELE	6	0.00088	0.00186	7.28
									TRPM8	21	9.8e-08	2.4e-07	4.19	0.10281	Inclusive	No		SMARCA4	12	0.00062	0.0015	5.21	0.76236	Inclusive	No																				GRIK1	5	0.00089	0.00189	2.94
									NUP205	24	9.9e-08	2.5e-07	4.86	0.50871	Inclusive	No		AMER1	15	0.00062	0.00149	2.67	0.78242	Inclusive	No																				BIRC6	13	0.00092	0.00195	2.12
									ABCC11	20	9.9e-08	2.5e-07	3.01	0.80839	Inclusive	No		EPB41L3	12	0.00062	0.0015	3.11	0.20249	Inclusive	No																				CFAP43	5	0.00093	0.00196	4.68
									DNAH12	28	1e-07	2.5e-07	2.79	0.68101	Inclusive	No		CCDC158	5	0.00063	0.00152	26.38	0.16846	Inclusive	No																				HTR3A	8	0.00095	0.002	7.29
									FRAS1	50	1e-07	2.5e-07	2.2	0.44175	Inclusive	No		NWD1	13	0.00063	0.00152	1.99	0.00426	Inclusive	Yes																				ADGRL2	9	0.00098	0.00205	7.52
									SSPO	34	1e-07	2.5e-07	2.11	0.19584	Inclusive	No		SYBU	12	0.00063	0.00152	2.61	0.20249	Inclusive	No																				GLI1	10	0.00099	0.00208	2.14
									CABIN1	28	1e-07	2.5e-07	2.95	0.41025	Inclusive	No		CCNB3	14	0.00063	0.00151	2.52	0.03922	Inclusive	Yes																				PIK3CG	17	0.00101	0.00211	1.8
									DSP	44	1.1e-07	2.7e-07	1.9	0.04692	Inclusive	Yes		CDC42BPA	18	0.00064	0.00154	2.42	0.30073	Exclusive	No																				MYH9	9	0.00102	0.00212	4.68
									MORC1	24	1.1e-07	2.6e-07	2.17	0.02374	Inclusive	Yes		PPP1R9A	12	0.00065	0.00155	2.55	0.52793	Inclusive	No																				SHANK2	8	0.00102	0.00212	4.68
									RIMBP2	33	1.1e-07	2.8e-07	2.98	0.18329	Inclusive	No		NSD1	10	0.00065	0.00155	7.63	0.73192	Exclusive	No																				AHCTF1	6	0.00103	0.00213	6.88
									ARFGEF1	24	1.1e-07	2.8e-07	2.6	6.4e-05	Inclusive	Yes		PTPRF	11	0.00065	0.00155	2.31	1	Exclusive	No																				CACNA1B	10	0.00103	0.00214	3.5
									TIAM1	26	1.1e-07	2.6e-07	2.85	0.40044	Inclusive	No		MED12L	9	0.00065	0.00155	4.94	0.73032	Exclusive	No																				ABCC10	6	0.00103	0.00213	7.46
									SHROOM3	18	1.1e-07	2.7e-07	5.75	0.12072	Inclusive	No		RGPD3	11	0.00067	0.00159	2.37	1	Exclusive	No																				IL16	8	0.00104	0.00215	4.68
									BPTF	22	1.2e-07	2.8e-07	3.12	0.64408	Inclusive	No		DLC1	15	0.00069	0.00163	2.31	0.08455	Inclusive	No																				IL4R	11	0.00104	0.00214	1.73
									MIA3	25	1.2e-07	2.8e-07	2.64	0.38416	Inclusive	No		SCN3A	17	0.00069	0.00163	2.78	0.01539	Inclusive	Yes																				TTC21A	6	0.00105	0.00216	6.51
									BLM	20	1.2e-07	2.9e-07	4.67	0.46602	Inclusive	No		PTPRT	8	0.0007	0.00164	5.58	0.06071	Inclusive	No																				PTPN11	13	0.00105	0.00215	2.57
									ANK1	33	1.2e-07	2.9e-07	1.85	0.18329	Inclusive	No		ZCCHC6	11	0.00071	0.00167	5.15	0.51916	Exclusive	No																				GLI3	10	0.00106	0.00216	2.68
									PAPPA	29	1.2e-07	2.9e-07	3.48	0.1097	Inclusive	No		SLCO6A1	5	0.00071	0.00167	31.88	0.6432	Inclusive	No																				FHOD3	7	0.00109	0.00224	8.1
									PCK1	22	1.2e-07	2.8e-07	5.27	0.64408	Inclusive	No		C2CD3	13	0.00072	0.00167	1.87	1	Inclusive	No																				SMC1A	9	0.0011	0.00224	2.35
									MROH2B	39	1.3e-07	3e-07	1.81	0.21997	Inclusive	No		LRP4	9	0.00073	0.00171	4.07	0.29025	Exclusive	No																				MAP2	5	0.00117	0.00238	6.56
									MCM3AP	26	1.3e-07	3.2e-07	2.59	0.13268	Inclusive	No		PRKG2	10	0.00074	0.00171	2.67	0.07576	Inclusive	No																				CDC42BPB	6	0.00117	0.00238	6.26
									ITPR2	27	1.3e-07	3.1e-07	2.73	0.06046	Inclusive	No		FNDC1	10	0.00074	0.00173	5.57	0.73192	Exclusive	No																				SCN2A	6	0.00119	0.0024	6.92
									MYO7B	26	1.3e-07	3.2e-07	2.19	0.13268	Inclusive	No		TEK	9	0.00076	0.00178	3.84	1	Inclusive	No																				SIM1	12	0.00119	0.0024	1.63
									MAP3K5	22	1.3e-07	3.1e-07	5.57	0.06385	Inclusive	No		CACNA1E	30	0.00077	0.00179	1.59	1	Exclusive	No																				DGKD	5	0.00121	0.00243	4.68
									EPHA4	20	1.3e-07	3.2e-07	11.01	0.08666	Inclusive	No		CELSR2	13	0.00077	0.00179	4.54	0.07436	Inclusive	No																				SYBU	7	0.00121	0.00243	7.51
									TNN	30	1.4e-07	3.4e-07	2.78	0.55153	Inclusive	No		ADGRA3	11	0.00078	0.0018	2.57	0.32491	Inclusive	No																				SLC26A3	9	0.00123	0.00247	1.49
									CCDC88A	22	1.4e-07	3.4e-07	2.35	0.35485	Inclusive	No		MYH8	19	0.00078	0.0018	1.8	0.12986	Inclusive	No																				ATP7A	6	0.00123	0.00247	11.31
									PHF20L1	19	1.4e-07	3.3e-07	5.42	0.02141	Inclusive	Yes		TAF1	20	0.00079	0.00183	2.49	0.80655	Exclusive	No																				LRP1	18	0.00123	0.00247	1.65
									UNC13B	21	1.4e-07	3.2e-07	4.65	0.815	Inclusive	No		UGGT2	16	0.0008	0.00183	2.03	1	Inclusive	No																				MED23	5	0.00124	0.00247	4.21
									STAB2	33	1.4e-07	3.4e-07	2.52	0.45322	Exclusive	No		KIF27	10	0.0008	0.00183	2.56	0.1828	Inclusive	No																				PLEC	8	0.00124	0.00247	1.86
									GLI2	21	1.5e-07	3.4e-07	2.86	1	Exclusive	No		MECOM	9	0.0008	0.00183	4.81	0.1408	Inclusive	No																				FLT1	10	0.00124	0.00247	2.06
									TPR	35	1.5e-07	3.4e-07	1.98	0.02756	Inclusive	Yes		SIPA1L3	8	0.0008	0.00183	6.61	0.70516	Inclusive	No																				AKAP6	8	0.00124	0.00247	12.14
									HEPHL1	20	1.5e-07	3.5e-07	3.68	0.00229	Inclusive	Yes		SEMA3D	18	0.00082	0.00186	2.23	0.0345	Inclusive	Yes																				PCDH19	9	0.00126	0.0025	3.48
									PXDNL	30	1.5e-07	3.4e-07	2.45	0.00436	Inclusive	Yes		MAST2	9	0.00083	0.00189	3.18	0.29025	Exclusive	No																				ZP4	8	0.00128	0.00253	3.5
									KIAA1211	20	1.5e-07	3.4e-07	11.72	0.02738	Inclusive	Yes		ZNF551	6	0.00083	0.00189	3.11	0.07342	Inclusive	No																				CUX1	7	0.00128	0.00253	4.59
									DMBT1	21	1.5e-07	3.6e-07	3.58	0.01543	Inclusive	Yes		PRRC2C	15	0.00084	0.0019	2.65	0.78242	Inclusive	No																				MAP3K1	10	0.00129	0.00255	4.42
									ZDBF2	43	1.5e-07	3.5e-07	1.99	0.06712	Inclusive	No		CTNND2	11	0.00084	0.0019	2.4	1	Exclusive	No																				ARHGEF11	8	0.00131	0.00257	5.25
									DLC1	24	1.6e-07	3.6e-07	2.97	0.2707	Inclusive	No		UHRF1BP1L	13	0.00084	0.0019	3.73	0.54968	Inclusive	No																				SPEF2	11	0.00131	0.00257	1.82
									STK10	20	1.6e-07	3.7e-07	2.93	0.00229	Inclusive	Yes		QRICH2	9	0.00086	0.00193	2.96	1	Inclusive	No																				ZNF804A	9	0.00132	0.00258	1.52
									DSCAML1	29	1.6e-07	3.6e-07	2.4	0.22957	Inclusive	No		SMC1A	10	0.00086	0.00193	3.86	0.50307	Inclusive	No																				DIP2C	8	0.00135	0.00265	5.62
									CCNB3	25	1.6e-07	3.6e-07	3	0.00073	Inclusive	Yes		TENM3	14	0.0009	0.00202	2.49	0.14137	Inclusive	No																				FANCD2	8	0.00137	0.00267	8.06
									ZBED9	22	1.6e-07	3.6e-07	5.47	0.1646	Inclusive	No		EPHA3	7	0.0009	0.00201	2.53	1	Exclusive	No																				ZNF518B	9	0.00139	0.0027	7.04
									SLITRK3	24	1.7e-07	3.9e-07	3.79	0.50871	Inclusive	No		UMODL1	10	0.0009	0.00201	7.82	0.07576	Inclusive	No																				MAST4	9	0.00139	0.0027	4.68
									PLCL2	25	1.7e-07	4e-07	4.19	0.19088	Inclusive	No		BNC1	12	0.00091	0.00203	2.37	0.76236	Inclusive	No																				ADAMTS2	7	0.00139	0.0027	2.79
									SVEP1	46	1.7e-07	3.9e-07	1.85	0.14642	Inclusive	No		TACC2	17	0.00091	0.00203	6.11	0.79068	Exclusive	No																				CIC	7	0.00141	0.00273	3.73
									PLCG2	29	1.7e-07	4e-07	2.01	0.06616	Inclusive	No		MYH4	14	0.00091	0.00203	2.37	0.03922	Inclusive	Yes																				AMBRA1	7	0.00142	0.00276	15.12
									LAMA1	50	1.8e-07	4.1e-07	1.51	0.44175	Inclusive	No		STAG1	11	0.00091	0.00202	3.15	0.74363	Inclusive	No																				RIC1	7	0.00144	0.00279	2.15
									CFAP44	20	1.8e-07	4.1e-07	3.42	0.02738	Inclusive	Yes		PREX2	22	0.00092	0.00203	1.93	0.63951	Inclusive	No																				PPP2R3A	6	0.00146	0.00281	4.54
									WWC1	21	1.8e-07	4e-07	3.48	1	Exclusive	No		ATP2B3	12	0.00092	0.00204	3.16	1	Exclusive	No																				CEP250	10	0.00147	0.00283	7.81
									FN1	29	1.9e-07	4.2e-07	2.13	0.84041	Exclusive	No		RREB1	11	0.00093	0.00206	2.75	0.32491	Inclusive	No																				ALPK3	7	0.00147	0.00283	6.56
									HDAC6	25	1.9e-07	4.3e-07	3.45	0.02902	Inclusive	Yes		ADCY8	12	0.00093	0.00205	2.27	0.20249	Inclusive	No																				PTPRA	8	0.00148	0.00283	6.93
									ANKHD1-EIF4EBP3	32	1.9e-07	4.3e-07	2.09	0.84815	Exclusive	No		PTPN13	12	0.00094	0.00208	3.77	0.76236	Inclusive	No																				ADAMTS13	6	0.00149	0.00286	13.2
									NUMA1	25	1.9e-07	4.3e-07	3.73	0.08067	Inclusive	No		LTN1	7	0.00094	0.00208	3.68	0.44083	Inclusive	No																				PCDH15	5	0.00151	0.00289	4.21
									SPTBN4	27	1.9e-07	4.2e-07	3.16	0.14385	Inclusive	No		SUPT6H	12	0.00095	0.00208	2.98	0.76236	Inclusive	No																				NBEA	10	0.00151	0.00289	4.42
									MAST4	28	1.9e-07	4.3e-07	2.16	1	Inclusive	No		PCDH11X	14	0.00095	0.00208	2.05	0.77051	Inclusive	No																				PCDHA13	10	0.00154	0.00294	1.85
									GRHL3	21	2e-07	4.4e-07	2.55	0.24258	Inclusive	No		MUC5B	30	0.00095	0.00208	1.53	0.84047	Exclusive	No																				ROBO1	6	0.00155	0.00295	12.39
									FANCI	19	2e-07	4.5e-07	4.06	0.02141	Inclusive	Yes		GRIA1	10	0.00097	0.00212	3.49	1	Exclusive	No																				SMG1	6	0.00155	0.00295	8.95
									ENTHD1	21	2.1e-07	4.7e-07	2.98	0.24258	Inclusive	No		KMT2E	15	0.00097	0.00211	2.89	0.78242	Inclusive	No																				RERE	10	0.00156	0.00296	2.57
									CACNA1B	30	2.2e-07	4.8e-07	2.23	0.07335	Inclusive	No		COL4A2	11	0.00097	0.00211	2.47	0.74363	Inclusive	No																				XPO1	5	0.00157	0.00298	3.58
									TCF20	23	2.2e-07	4.8e-07	2.93	0.6574	Inclusive	No		NBAS	14	0.00098	0.00213	3.67	1	Exclusive	No																				CHD3	6	0.00159	0.003	14.27
									MRC2	21	2.3e-07	5e-07	3.02	0.24258	Inclusive	No		C6	8	0.00098	0.00212	6.08	0.70516	Inclusive	No																				PTPRC	6	0.00159	0.003	3.22
									TRANK1	26	2.3e-07	5e-07	2.91	0.40044	Inclusive	No		TRPM2	6	0.00099	0.00213	3.44	0.07342	Inclusive	No																				SCN10A	11	0.00161	0.00303	1.73
									PRRC2A	19	2.3e-07	5e-07	7.35	0.13707	Inclusive	No		PRPF8	12	0.00099	0.00214	3.86	0.76236	Inclusive	No																				DNAH7	11	0.00162	0.00305	4.62
									PHIP	19	2.4e-07	5.2e-07	4.45	0.13707	Inclusive	No		DISP1	11	0.00099	0.00214	10.02	1	Exclusive	No																				SMC1B	6	0.00163	0.00306	3.47
									DSG4	25	2.4e-07	5.2e-07	7	1	Inclusive	No		CLSTN2	7	0.00104	0.00224	4.72	0.44083	Inclusive	No																				STAT3	5	0.00164	0.00307	2.88
									UNC5D	23	2.6e-07	5.8e-07	3.17	0.10977	Inclusive	No		ZFHX3	18	0.00105	0.00226	2.75	0.60717	Exclusive	No																				DNAJC13	6	0.00165	0.00309	2.93
									MPDZ	24	2.6e-07	5.6e-07	2.96	0.2707	Inclusive	No		ALPK3	6	0.00108	0.00231	2.99	0.67355	Exclusive	No																				COL4A6	9	0.00167	0.00311	4.68
									SLCO5A1	24	2.7e-07	6e-07	5.81	0.50871	Inclusive	No		ALMS1	25	0.00109	0.00234	2.03	0.07543	Inclusive	No																				ATP8B4	11	0.00167	0.00311	2.07
									CLIP1	24	2.7e-07	6e-07	4	0.65902	Exclusive	No		CADPS	13	0.0011	0.00235	2.78	0.76435	Exclusive	No																				ERBB4	7	0.0017	0.00316	2.38
									RASAL2	19	2.8e-07	6.2e-07	7.46	0.80556	Exclusive	No		TNRC6B	14	0.0011	0.00235	3.22	1	Exclusive	No																				ITGAX	10	0.0017	0.00316	3.41
									SEMA3D	24	2.8e-07	6e-07	2.38	0.02374	Inclusive	Yes		USP9X	24	0.0011	0.00234	3.15	0.26155	Inclusive	No																				SLIT2	9	0.00174	0.00322	7.4
									ZNF551	21	2.8e-07	6.2e-07	2.77	0.01543	Inclusive	Yes		ABCB1	7	0.0011	0.00234	3.69	0.44083	Inclusive	No																				HERC1	9	0.00174	0.00322	2.39
									LTN1	21	2.9e-07	6.3e-07	2.78	0.4828	Inclusive	No		COL17A1	10	0.00111	0.00235	3.15	0.73192	Exclusive	No																				MON2	6	0.00176	0.00325	11.85
									TNRC6A	23	2.9e-07	6.3e-07	2.55	0.01161	Inclusive	Yes		ANKRD11	17	0.00111	0.00235	2.68	0.79068	Exclusive	No																				COL4A2	6	0.0018	0.00333	4.16
									PCDH18	19	2.9e-07	6.3e-07	2.85	0.13707	Inclusive	No		TRPM8	8	0.00111	0.00235	3.09	0.2555	Inclusive	No																				PLCL2	9	0.00181	0.00334	7.04
									ZNF521	20	2.9e-07	6.2e-07	2.09	0.80839	Inclusive	No		PLXNA4	14	0.00112	0.00237	2.6	0.01471	Inclusive	Yes																				SPTBN1	8	0.00188	0.00345	2.35
									TRPA1	32	3e-07	6.4e-07	2.41	0.03194	Inclusive	Yes		RASGRF1	11	0.00115	0.00242	3.11	0.74363	Inclusive	No																				PLCH1	5	0.00188	0.00345	1.91
									TENM2	34	3e-07	6.5e-07	2.69	0.13278	Inclusive	No		MTOR	19	0.00116	0.00244	1.7	1	Inclusive	No																				PTPRG	7	0.0019	0.00348	2.57
									CGN	19	3e-07	6.6e-07	4.75	0.32167	Inclusive	No		TBC1D8	13	0.00116	0.00244	2.25	0.54968	Inclusive	No																				RAD54B	5	0.00191	0.00348	4.71
									CACNA1E	49	3.1e-07	6.6e-07	1.96	0.43437	Inclusive	No		ASAP1	7	0.00117	0.00245	22.34	1	Exclusive	No																				BAZ2B	9	0.00191	0.00348	3.21
									MUSK	18	3.1e-07	6.7e-07	5.49	0.80227	Inclusive	No		ADAMTSL1	13	0.00118	0.00247	2.31	0.76435	Exclusive	No																				NR3C2	9	0.00191	0.00348	1.97
									TSHZ3	33	3.1e-07	6.6e-07	2.13	0.34255	Inclusive	No		NHS	9	0.00119	0.00248	3.25	0.29025	Exclusive	No																				PPP1R9A	6	0.00192	0.00349	2.56
									KIAA1549L	24	3.1e-07	6.7e-07	4.61	0.50871	Inclusive	No		CADPS2	12	0.00119	0.00248	2.66	0.52793	Inclusive	No																				BCAR3	8	0.00194	0.00351	5.98
									PLG	20	3.2e-07	6.8e-07	2.59	1	Exclusive	No		DIAPH2	10	0.00119	0.00248	4.43	1	Exclusive	No																				KDM5A	8	0.00194	0.00351	2.85
									LRBA	34	3.3e-07	6.9e-07	2.85	0.13278	Inclusive	No		GRIN2B	12	0.0012	0.00249	2.23	0.05316	Inclusive	No																				SIGLEC9	6	0.00194	0.00352	1.56
									EML5	26	3.4e-07	7.2e-07	3.12	0.05214	Inclusive	No		MYH14	16	0.0012	0.00249	1.97	0.03002	Inclusive	Yes																				COL4A5	5	0.00196	0.00353	3
									TCHH	48	3.7e-07	7.8e-07	1.86	0.34467	Inclusive	No		NCOR1	43	0.00121	0.00252	1.76	0.39641	Exclusive	No																				HDLBP	8	0.00196	0.00353	7.21
									LAMC1	20	3.7e-07	7.8e-07	7.94	0.08666	Inclusive	No		GREB1	5	0.00125	0.00258	3.4	0.16846	Inclusive	No																				SPAG17	13	0.00198	0.00356	1.49
									GPR158	21	3.7e-07	7.8e-07	5.56	0.05417	Inclusive	No		ADGRL3	13	0.00125	0.00258	2.16	0.23166	Inclusive	No																				ZBTB20	7	0.00199	0.00359	4.71
									MAGEC1	22	3.7e-07	7.8e-07	2.48	0.02093	Inclusive	Yes		MYO3B	7	0.00127	0.00262	7.69	0.44083	Inclusive	No																				PNPLA6	9	0.00203	0.00364	7.04
									ITIH6	30	3.8e-07	7.9e-07	2.43	0.55153	Inclusive	No		GRHL3	7	0.00129	0.00265	3.8	0.20907	Inclusive	No																				PEAK1	10	0.00203	0.00364	6.8
									SRGAP1	28	3.8e-07	7.9e-07	1.93	0.09799	Inclusive	No		ATM	19	0.00129	0.00266	3.11	1	Inclusive	No																				LRRK1	14	0.00204	0.00365	1.5
									AKAP4	23	3.8e-07	7.9e-07	2.78	0.01161	Inclusive	Yes		DOCK3	12	0.0013	0.00268	2.7	0.52793	Inclusive	No																				PCDH18	6	0.00204	0.00365	4.86
									VCPIP1	20	3.9e-07	8.3e-07	5.56	0.46602	Inclusive	No		ENPP2	9	0.00134	0.00275	2.89	0.46682	Inclusive	No																				MRC1	9	0.00205	0.00365	1.49
									SCAF11	21	3.9e-07	8.1e-07	4.59	0.10281	Inclusive	No		PIK3C2B	12	0.00135	0.00275	2.83	0.76236	Inclusive	No																				ACE	7	0.00206	0.00367	3
									CACNA1A	33	4e-07	8.4e-07	2.2	0.25848	Exclusive	No		POGZ	14	0.00135	0.00275	2.58	0.24872	Exclusive	No																				MYH15	7	0.00206	0.00367	7.51
									CNTN4	25	4.1e-07	8.5e-07	1.96	0.66394	Inclusive	No		PCK1	7	0.00135	0.00275	2.88	0.44083	Inclusive	No																				PCSK5	6	0.00209	0.00371	8.43
									HOOK1	22	4.2e-07	8.8e-07	3.41	0.00869	Inclusive	Yes		NLRP12	9	0.00135	0.00275	3.13	0.1408	Inclusive	No																				USP53	6	0.00214	0.0038	3.78
									UNC13C	39	4.2e-07	8.8e-07	3.02	0.30036	Inclusive	No		OGT	9	0.0014	0.00284	2.89	0.46682	Inclusive	No																				PLEKHG1	9	0.00216	0.00381	3.73
									EHMT1	20	4.2e-07	8.7e-07	8.9	0.80839	Inclusive	No		MAGEE1	10	0.0014	0.00284	2.51	0.50307	Inclusive	No																				SMG8	9	0.00218	0.00384	7.51
									MTUS2	28	4.2e-07	8.7e-07	2.72	0.0383	Inclusive	Yes		WNK4	10	0.00141	0.00284	3.42	0.07576	Inclusive	No																				RP1	14	0.00218	0.00384	1.81
									ABCB4	27	4.2e-07	8.7e-07	2.18	0.00264	Inclusive	Yes		CFH	16	0.00141	0.00284	2.23	0.586	Inclusive	No																				GREB1	6	0.00228	0.00401	4.63
									SPTAN1	25	4.3e-07	8.8e-07	3.02	0.66394	Inclusive	No		DIDO1	14	0.00142	0.00285	2.52	0.3799	Inclusive	No																				PIK3C2B	6	0.00231	0.00405	7.53
									MED12	48	4.3e-07	8.8e-07	2.17	0.34467	Inclusive	No		SLC4A2	11	0.00142	0.00285	2.25	0.74363	Inclusive	No																				DGKI	6	0.00231	0.00405	4.43
									COL7A1	25	4.3e-07	8.9e-07	3.74	0.08067	Inclusive	No		CORIN	11	0.00143	0.00287	3.82	1	Exclusive	No																				ACACA	9	0.00231	0.00405	3.73
									MDGA2	23	4.3e-07	8.8e-07	2.3	0.25534	Inclusive	No		KIF21A	10	0.00145	0.0029	3.75	0.50307	Inclusive	No																				WNK1	5	0.00233	0.00408	15.12
									GREB1	20	4.4e-07	8.9e-07	4.45	0.08666	Inclusive	No		ZNF644	11	0.00146	0.00292	3.11	0.74363	Inclusive	No																				SETBP1	11	0.00235	0.0041	2.88
									GCC2	22	4.5e-07	9.3e-07	5.53	0.35485	Inclusive	No		DGKI	7	0.00146	0.00293	2.95	0.0302	Inclusive	Yes																				PCDHA11	6	0.00239	0.00417	4.68
									IL1RAPL1	18	4.6e-07	9.5e-07	3.32	0.21217	Inclusive	No		HDLBP	11	0.00148	0.00296	3.8	1	Exclusive	No																				KIAA2026	5	0.0024	0.00417	21.04
									CCDC180	20	4.9e-07	9.9e-07	5.48	0.22276	Inclusive	No		LRP5	9	0.0015	0.003	11.38	0.29025	Exclusive	No																				XDH	9	0.00241	0.00418	2.94
									KDM5A	21	4.9e-07	9.9e-07	3.06	0.24258	Inclusive	No		LRRC7	15	0.00151	0.00301	3.64	0.78242	Inclusive	No																				IL1RAPL1	5	0.00243	0.00421	7.51
									HDLBP	22	5e-07	1e-06	7.17	0.35485	Inclusive	No		KCNA4	10	0.00152	0.00303	2.83	0.50307	Inclusive	No																				DOCK10	7	0.00248	0.00429	4.21
									TRPC5	24	5e-07	1e-06	2.7	0.2707	Inclusive	No		LRBA	17	0.00153	0.00305	2.47	0.18072	Inclusive	No																				NCOR1	9	0.00248	0.00429	7.04
									BSN	29	5.1e-07	1e-06	2.48	0.1097	Inclusive	No		HRNR	19	0.00155	0.00308	1.87	0.04341	Inclusive	Yes																				OTOA	9	0.00251	0.00432	3.58
									ZNF292	42	5.2e-07	1.1e-06	1.79	0.3158	Inclusive	No		CDH19	8	0.00155	0.00308	4.03	0.70516	Inclusive	No																				ZAN	8	0.00258	0.00444	3.01
									ADGRL3	25	5.2e-07	1.1e-06	2.38	0.02902	Inclusive	Yes		GRID2	11	0.00157	0.00311	2.72	0.10014	Inclusive	No																				ALPK2	9	0.00258	0.00444	4.71
									LPA	25	5.2e-07	1.1e-06	2.96	0.66394	Inclusive	No		GRM3	13	0.00158	0.00312	2.16	0.07436	Inclusive	No																				CGN	6	0.00261	0.00447	11.85
									CDH19	21	5.2e-07	1.1e-06	3.97	0.24258	Inclusive	No		CGN	9	0.00158	0.00312	3.13	1	Inclusive	No																				MYOM2	6	0.00261	0.00447	13.8
									GLI3	30	5.3e-07	1.1e-06	2.66	0.16387	Inclusive	No		KIAA1217	12	0.0016	0.00314	3.43	1	Exclusive	No																				PCDHA3	11	0.00262	0.00448	2.05
									IL16	18	5.3e-07	1.1e-06	3.26	0.21217	Inclusive	No		TP53BP2	12	0.00161	0.00315	3.8	0.20249	Inclusive	No																				ANKRD17	9	0.00266	0.00454	4.62
									ZNF518B	21	5.4e-07	1.1e-06	4.65	0.815	Inclusive	No		PDE4DIP	9	0.00162	0.00317	2.75	0.29025	Exclusive	No																				FAT3	7	0.00271	0.00462	1.69
									ZFYVE26	25	5.4e-07	1.1e-06	4.65	0.66394	Inclusive	No		RPTN	10	0.00163	0.00319	2.61	0.50307	Inclusive	No																				RNF17	11	0.00271	0.00462	1.49
									KIAA1551	21	5.5e-07	1.1e-06	8.53	0.4828	Inclusive	No		ADAMTS2	9	0.00164	0.0032	3	0.1408	Inclusive	No																				SCN11A	10	0.00272	0.00463	1.81
									COL4A5	32	5.5e-07	1.1e-06	2.15	0.44336	Inclusive	No		DYSF	10	0.00169	0.0033	5.91	0.1828	Inclusive	No																				SPEG	12	0.00274	0.00466	2.73
									FGFR2	24	5.5e-07	1.1e-06	3.87	0.82569	Inclusive	No		MYH6	14	0.00172	0.00335	2.25	1	Exclusive	No																				MYH7B	6	0.00277	0.00469	1.57
									CSMD1	45	5.7e-07	1.1e-06	2	0.19463	Inclusive	No		ZNF41	12	0.00174	0.00339	2.54	0.76236	Inclusive	No																				NUP210L	10	0.00277	0.00469	4.13
									ZNF532	21	5.7e-07	1.1e-06	3.06	0.24258	Inclusive	No		CD22	7	0.00177	0.00344	4.72	1	Exclusive	No																				GRIA3	7	0.00277	0.00469	4.62
									EIF4G3	19	5.7e-07	1.1e-06	6.08	0.32167	Inclusive	No		ZNF318	14	0.00178	0.00345	2.41	0.3799	Inclusive	No																				USH2A	22	0.00279	0.00471	1.34
									BRPF3	20	5.7e-07	1.1e-06	7.07	0.08666	Inclusive	No		ADAMTS9	9	0.00179	0.00347	5.51	0.73032	Exclusive	No																				ELMO1	8	0.00284	0.00478	1.62
									TNRC6B	20	5.9e-07	1.2e-06	8.03	0.22276	Inclusive	No		CAMSAP1	10	0.0018	0.00347	2.44	0.1828	Inclusive	No																				CACNA1G	6	0.00287	0.00483	8.59
									MET	21	6.2e-07	1.2e-06	3.67	0.4828	Inclusive	No		FANCD2	10	0.00181	0.00348	4.5	1	Exclusive	No																				ARHGAP29	5	0.00288	0.00484	7.39
									PTPRB	31	6.4e-07	1.3e-06	1.75	0.33595	Inclusive	No		TSHZ2	13	0.00181	0.00349	1.97	0.36434	Exclusive	No																				KIAA0319	6	0.00298	0.00499	7.03
									COL1A1	22	6.4e-07	1.3e-06	2.37	0.02093	Inclusive	Yes		THSD7A	15	0.00183	0.00351	1.99	1	Exclusive	No																				PTPRU	6	0.00301	0.00504	3.96
									SCN7A	31	6.5e-07	1.3e-06	1.73	0.11544	Inclusive	No		SYCP1	13	0.00183	0.00352	2.62	0.76435	Exclusive	No																				SMCHD1	7	0.00303	0.00506	1.72
									COL4A1	25	6.6e-07	1.3e-06	2.87	0.01448	Inclusive	Yes		ZBED9	8	0.00186	0.00356	5.31	0.2555	Inclusive	No																				NFASC	8	0.00312	0.0052	4.63
									FSCB	19	6.7e-07	1.3e-06	7.65	0.62055	Inclusive	No		ACAN	6	0.00186	0.00356	4.79	0.67355	Exclusive	No																				DIAPH2	5	0.00312	0.0052	1.91
									FAM47B	29	6.8e-07	1.3e-06	1.97	1	Inclusive	No		LRP6	10	0.00187	0.00356	2.11	0.50307	Inclusive	No																				NOTCH4	5	0.00316	0.00526	20.98
									GRID2	22	6.8e-07	1.3e-06	2.22	0.06385	Inclusive	No		MRC1	16	0.00187	0.00356	2.04	0.01037	Inclusive	Yes																				PKHD1	28	0.00317	0.00526	1.43
									DOCK7	22	6.9e-07	1.3e-06	3.31	0.64408	Inclusive	No		EPHA5	11	0.00187	0.00356	3.35	0.32491	Inclusive	No																				GPATCH8	6	0.0032	0.0053	10.96
									ENPP2	21	7e-07	1.4e-06	2.78	0.815	Inclusive	No		AUTS2	9	0.00187	0.00357	3.11	0.29025	Exclusive	No																				GOLGA4	7	0.00324	0.00536	2.88
									STAG1	22	7e-07	1.4e-06	3.18	0.1646	Inclusive	No		NIN	14	0.00189	0.00359	3.53	0.03922	Inclusive	Yes																				NCOR2	5	0.00342	0.00565	17.19
									ANKRD36	21	7.2e-07	1.4e-06	3.39	0.01543	Inclusive	Yes		C5orf42	15	0.0019	0.00359	2.14	0.08455	Inclusive	No																				MYH8	12	0.00345	0.0057	3.1
									PPP1R3A	33	7.2e-07	1.4e-06	1.64	0.08671	Inclusive	No		SIPA1L2	13	0.0019	0.00359	2.4	1	Inclusive	No																				COL6A3	21	0.0035	0.00577	1.74
									ITSN1	26	7.3e-07	1.4e-06	5.83	0.40044	Inclusive	No		SORBS1	9	0.0019	0.00359	4.72	0.73032	Exclusive	No																				PCDHA8	8	0.00353	0.00581	1.42
									ZNF208	35	7.5e-07	1.5e-06	1.73	0.14103	Inclusive	No		MCM3AP	10	0.00191	0.00361	2.06	1	Exclusive	No																				MLLT4	5	0.00355	0.00584	6.54
									TP53BP2	20	7.9e-07	1.5e-06	6.23	0.08666	Inclusive	No		MAP1B	6	0.00194	0.00365	3.19	1	Inclusive	No																				ST18	9	0.0036	0.0059	1.45
									KDM6A	24	7.9e-07	1.5e-06	3.64	0.1234	Inclusive	No		PLCG2	7	0.00198	0.00372	3.11	0.0302	Inclusive	Yes																				TBC1D8	6	0.0036	0.0059	2.66
									EHMT2	18	7.9e-07	1.5e-06	2.89	0.21217	Inclusive	No		XIRP1	12	0.00199	0.00374	3.23	0.52793	Inclusive	No																				KIF26B	5	0.00369	0.00604	4.2
									SPTBN2	25	8e-07	1.5e-06	4.19	1	Inclusive	No		NCKAP1L	9	0.002	0.00374	4.27	0.46682	Inclusive	No																				DNAH11	20	0.00374	0.0061	1.36
									TAF1	38	8e-07	1.5e-06	2.16	0.86094	Exclusive	No		EIF2AK4	9	0.002	0.00374	2.74	1	Inclusive	No																				TRPA1	10	0.00377	0.00614	1.4
									KIF2B	40	8.1e-07	1.5e-06	1.71	0.03655	Inclusive	Yes		ARHGAP21	13	0.002	0.00374	1.95	0.23166	Inclusive	No																				MORC1	7	0.00377	0.00614	2.06
									KIAA0430	21	8.2e-07	1.6e-06	4.59	1	Exclusive	No		VCPIP1	12	0.00203	0.00379	4.2	0.20249	Inclusive	No																				PCK1	11	0.0039	0.00634	4.61
									PRRC2C	22	8.4e-07	1.6e-06	2.91	0.64408	Inclusive	No		COL3A1	9	0.00204	0.00381	2.71	1	Inclusive	No																				AKAP9	7	0.00394	0.00638	4.59
									MED12L	22	8.5e-07	1.6e-06	2.63	0.35485	Inclusive	No		SNRNP200	14	0.00207	0.00385	3.22	0.77051	Inclusive	No																				REV3L	5	0.00394	0.00638	4.67
									KALRN	28	8.5e-07	1.6e-06	2.9	1	Inclusive	No		DCHS1	13	0.00212	0.00395	3.13	1	Inclusive	No																				BRCA1	6	0.00395	0.0064	4.3
									FANCD2	25	8.6e-07	1.6e-06	3.97	0.66394	Inclusive	No		ABCA9	14	0.00213	0.00396	2.19	0.14137	Inclusive	No																				SRGAP1	6	0.004	0.00645	10.22
									NCKAP1L	25	8.6e-07	1.6e-06	4.68	0.38416	Inclusive	No		PKDREJ	12	0.00215	0.00399	5.56	0.36429	Exclusive	No																				CFAP47	19	0.004	0.00645	1.44
									SAMD9	33	8.8e-07	1.7e-06	1.89	0.56948	Inclusive	No		KCNH6	10	0.00219	0.00404	2.7	0.50307	Inclusive	No																				LRP1B	12	0.00401	0.00646	1.48
									STAT3	19	8.8e-07	1.7e-06	1.83	1	Inclusive	No		THSD7B	20	0.00219	0.00404	2.13	1	Exclusive	No																				PHF3	5	0.00404	0.0065	6.54
									MAP3K4	23	9e-07	1.7e-06	2.66	0.37571	Inclusive	No		TECTA	12	0.0022	0.00405	2.12	0.20249	Inclusive	No																				CACNA1F	6	0.00429	0.00689	3.26
									KIAA2018	26	9e-07	1.7e-06	2.73	0.05214	Inclusive	No		EVPL	10	0.00222	0.00409	6.3	1	Exclusive	No																				DPP10	14	0.00432	0.00694	1.71
									CPAMD8	32	9.1e-07	1.7e-06	2.42	0.17648	Exclusive	No		SDK1	18	0.00223	0.00411	1.97	0.79846	Inclusive	No																				GTF3C1	11	0.0044	0.00704	4.68
									GUCY2C	21	9.1e-07	1.7e-06	3.28	0.05417	Inclusive	No		DUOX2	9	0.00226	0.00414	4.46	0.1408	Inclusive	No																				CACNA1C	9	0.0044	0.00704	1.74
									DNAJC13	24	9.2e-07	1.7e-06	3.3	0.50871	Inclusive	No		MYO3A	12	0.0023	0.00421	2.09	0.20249	Inclusive	No																				NHS	8	0.00445	0.00711	2.84
									TENM4	27	9.2e-07	1.7e-06	1.96	0.01023	Inclusive	Yes		EXTL3	9	0.0023	0.00421	5.65	1	Inclusive	No																				NALCN	11	0.00451	0.0072	2.57
									SHANK2	27	9.3e-07	1.7e-06	2.37	0.29662	Inclusive	No		TTC21A	11	0.00233	0.00426	2.96	1	Exclusive	No																				LRRK2	9	0.00453	0.00721	2.99
									RPTN	20	9.4e-07	1.8e-06	3.16	0.80839	Inclusive	No		NAV3	20	0.00233	0.00426	2.16	0.21709	Inclusive	No																				CENPE	6	0.00454	0.00722	1.67
									OTOGL	28	9.4e-07	1.8e-06	3.07	0.0383	Inclusive	Yes		ZNF831	9	0.00235	0.00428	2.59	0.46682	Inclusive	No																				FBN2	15	0.00457	0.00726	1.33
									CNTNAP1	21	9.5e-07	1.8e-06	2.53	0.10281	Inclusive	No		ZNF292	24	0.00236	0.00429	1.9	0.50115	Inclusive	No																				VPS13C	6	0.0046	0.00728	7.81
									CDH20	20	9.7e-07	1.8e-06	4.62	0.63605	Exclusive	No		ERBB4	13	0.00239	0.00434	1.86	1	Inclusive	No																				COL11A1	8	0.00473	0.00748	3.84
									MYOM2	30	9.7e-07	1.8e-06	4.26	0.55153	Inclusive	No		WWC1	10	0.00242	0.00439	3.46	0.50307	Inclusive	No																				NAV3	10	0.00476	0.00752	2.62
									NRXN2	25	9.8e-07	1.8e-06	3.17	0.08067	Inclusive	No		SLC26A3	7	0.00245	0.00443	4.21	0.44083	Inclusive	No																				DRD5	13	0.00479	0.00755	1.27
									BRINP1	20	9.9e-07	1.8e-06	2.61	0.46602	Inclusive	No		NUP205	10	0.00246	0.00445	2.69	0.50307	Inclusive	No																				EPHA7	6	0.00481	0.00757	6.65
									PPP1R9A	20	1e-06	1.9e-06	2.55	0.46602	Inclusive	No		IRS4	12	0.00249	0.00449	2.45	0.52793	Inclusive	No																				PTPRJ	6	0.00481	0.00757	16.17
									RFX6	26	1e-06	1.8e-06	1.81	0.13268	Inclusive	No		NLRP4	8	0.0025	0.00451	2.91	0.06071	Inclusive	No																				PDE1C	7	0.00483	0.00758	7.49
									TRPM3	30	1e-06	1.9e-06	2.54	1	Exclusive	No		SAMD9	15	0.00257	0.00463	3.03	1	Exclusive	No																				ITIH6	9	0.00484	0.00759	2.79
									KIF27	17	1e-06	1.9e-06	7.46	0.00594	Inclusive	Yes		GRM8	7	0.00257	0.00463	3.58	1	Exclusive	No																				WDR66	6	0.00492	0.00771	6.09
									ARID2	32	1e-06	1.9e-06	1.96	0.1254	Inclusive	No		IL1RAPL1	9	0.00259	0.00466	2.29	0.1408	Inclusive	No																				CHD8	12	0.00497	0.00777	1.49
									SHPRH	20	1e-06	1.9e-06	4.01	0.08666	Inclusive	No		SF3B1	9	0.00264	0.00474	2.01	0.73032	Exclusive	No																				KIF4B	10	0.00498	0.00778	2.62
									MYH15	25	1e-06	1.9e-06	6.95	1	Inclusive	No		MYH7B	11	0.00266	0.00477	1.92	0.32491	Inclusive	No																				SORCS1	6	0.00504	0.00782	5.25
									GPRASP1	22	1e-06	1.9e-06	2.64	0.02093	Inclusive	Yes		ABCA5	9	0.00267	0.00478	2.62	0.73032	Exclusive	No																				CBLB	7	0.00504	0.00782	7.49
									VWF	30	1.1e-06	2.1e-06	2.79	0.32051	Inclusive	No		CNOT1	16	0.00268	0.00479	2.32	0.2753	Inclusive	No																				SLCO5A1	14	0.00504	0.00782	4.68
									THADA	22	1.1e-06	1.9e-06	6.52	0.49198	Exclusive	No		TENM4	13	0.00269	0.00479	1.97	0.02787	Inclusive	Yes																				NCOA3	7	0.00504	0.00782	4.68
									KCNT2	28	1.1e-06	1.9e-06	2.33	0.41025	Inclusive	No		KIAA2018	19	0.00271	0.00482	1.63	0.31376	Inclusive	No																				PIWIL1	8	0.00512	0.00794	2.46
									EPB41L3	30	1.1e-06	2.1e-06	2.9	0.07335	Inclusive	No		TNXB	12	0.00274	0.00487	2.34	0.20249	Inclusive	No																				SULF1	7	0.00515	0.00795	4.21
									PRDM15	21	1.1e-06	2.1e-06	3.56	0.815	Inclusive	No		MUSK	7	0.00275	0.00488	6.82	0.68202	Exclusive	No																				MMRN1	7	0.00515	0.00795	1.64
									NPAP1	31	1.1e-06	2.1e-06	1.79	0.01775	Inclusive	Yes		ABCC1	8	0.00278	0.00494	3.03	0.06071	Inclusive	No																				CACNA1E	9	0.00517	0.00797	2.12
									YLPM1	28	1.2e-06	2.2e-06	3.01	0.21571	Inclusive	No		GLI2	8	0.00283	0.00501	2.17	1	Exclusive	No																				KCNH7	8	0.00517	0.00797	9.67
									MAMLD1	19	1.2e-06	2.2e-06	6.51	0.00454	Inclusive	Yes		C2orf71	12	0.00283	0.00501	2.31	0.20249	Inclusive	No																				MUC4	8	0.00522	0.00803	7.53
									ACE	19	1.2e-06	2.2e-06	2.98	0.80556	Exclusive	No		FREM2	22	0.00287	0.00506	2.28	0.63951	Inclusive	No																				RB1CC1	8	0.00522	0.00803	8.27
									CFAP43	21	1.2e-06	2.1e-06	3.51	0.05417	Inclusive	No		AFF2	19	0.00288	0.00507	2.14	0.04341	Inclusive	Yes																				RASGRF1	8	0.00533	0.00817	2.37
									PCDH20	19	1.3e-06	2.3e-06	4.65	0.32167	Inclusive	No		ROBO2	11	0.0029	0.00511	2.41	0.32491	Inclusive	No																				TNRC18	7	0.00537	0.00822	2.05
									C5orf42	28	1.3e-06	2.3e-06	2.53	0.0383	Inclusive	Yes		SMG5	7	0.00296	0.00521	3.59	0.20907	Inclusive	No																				MECOM	10	0.00539	0.00825	2.18
									GRIK1	25	1.3e-06	2.4e-06	2.93	0.38416	Inclusive	No		RNF17	5	0.00297	0.00521	5.44	0.6432	Inclusive	No																				DCHS2	6	0.00545	0.00833	11.61
									MYO3A	34	1.3e-06	2.3e-06	1.93	0.13278	Inclusive	No		CACNA1A	22	0.00298	0.00522	1.98	0.49186	Exclusive	No																				ABCA4	10	0.00549	0.00837	2.9
									COL4A2	22	1.3e-06	2.4e-06	3.29	1	Inclusive	No		ZNF804B	12	0.00299	0.00523	2.99	0.76236	Inclusive	No																				SCAF11	8	0.00565	0.00861	3.47
									LCT	41	1.3e-06	2.4e-06	2.13	0.1716	Inclusive	No		TSC2	8	0.00305	0.00533	3.31	0.06071	Inclusive	No																				SHANK1	8	0.00571	0.00868	2.53
									CDK12	24	1.4e-06	2.5e-06	2.9	0.50871	Inclusive	No		MED12	26	0.00309	0.00538	2.17	0.39012	Inclusive	No																				CDCP1	8	0.00582	0.00884	6.05
									GRIK2	23	1.4e-06	2.5e-06	2.6	1	Exclusive	No		ABCC11	7	0.00309	0.00538	4.81	0.68202	Exclusive	No																				ABCB11	5	0.00588	0.00892	12.47
									PCDHA2	21	1.4e-06	2.4e-06	1.81	0.10281	Inclusive	No		KDM5A	10	0.00309	0.00538	2.44	1	Exclusive	No																				HOOK1	7	0.00602	0.00912	4.68
									WNK3	34	1.4e-06	2.5e-06	2.5	0.57881	Inclusive	No		ARID1A	37	0.0031	0.00538	1.4	0.02723	Exclusive	Yes																				CNTN1	5	0.00603	0.00912	4.67
									ADAMTS2	24	1.4e-06	2.5e-06	2.89	0.2707	Inclusive	No		MAPKBP1	9	0.0031	0.00538	3.13	1	Inclusive	No																				ARID1A	6	0.00604	0.00912	9.86
									NCOR1	55	1.5e-06	2.6e-06	2.59	0.88267	Exclusive	No		DOCK2	12	0.0031	0.00538	4.39	1	Exclusive	No																				CHGB	8	0.00605	0.00913	1.74
									IGF1R	28	1.5e-06	2.6e-06	5.12	0.09799	Inclusive	No		KIAA2026	13	0.00313	0.00542	2	0.54968	Inclusive	No																				ABCA1	8	0.00617	0.00929	6.99
									SYBU	20	1.5e-06	2.7e-06	3.07	0.08666	Inclusive	No		NRIP1	17	0.00317	0.00547	2.16	0.18072	Inclusive	No																				TEK	7	0.00621	0.00934	2.34
									ABCB11	23	1.5e-06	2.6e-06	3.44	0.37571	Inclusive	No		NBPF12	21	0.00322	0.00556	1.67	0.81165	Inclusive	No																				KIAA1549	6	0.00631	0.00948	11.25
									CACNA2D1	23	1.5e-06	2.6e-06	3.68	0.03905	Inclusive	Yes		FAM83B	6	0.00323	0.00557	4.7	0.07342	Inclusive	No																				FLNA	9	0.00651	0.00976	1.73
									PCDHGA2	24	1.5e-06	2.6e-06	2.88	0.2707	Inclusive	No		NUP160	13	0.00327	0.00563	3.59	0.54968	Inclusive	No																				DST	13	0.00653	0.00978	3.73
									ZNF217	20	1.6e-06	2.8e-06	2.93	0.08666	Inclusive	No		RP11-407N17.3	15	0.00328	0.00563	1.86	0.78242	Inclusive	No																				AUTS2	5	0.00656	0.00982	8.08
									NUP210L	29	1.6e-06	2.9e-06	1.83	0.1097	Inclusive	No		PRRC2B	13	0.00333	0.00571	1.97	0.76435	Exclusive	No																				F13A1	9	0.00662	0.0099	1.91
									DNMBP	21	1.6e-06	2.7e-06	2.52	0.4828	Inclusive	No		DCC	12	0.0034	0.00581	2.12	0.05316	Inclusive	No																				PLG	5	0.00664	0.00991	1.76
									URB2	24	1.7e-06	2.9e-06	2.9	0.50871	Inclusive	No		SHROOM3	5	0.0034	0.00581	6.96	0.16846	Inclusive	No																				L1CAM	10	0.00671	0.00999	1.97
									KMT2C	119	1.7e-06	3e-06	1.33	0.91879	Exclusive	No		ADGRF5	9	0.00346	0.00591	4.25	1	Inclusive	No																				CFAP54	5	0.00672	0.01	1.52
									CNTLN	22	1.7e-06	3e-06	2.49	0.1646	Inclusive	No		SIGLEC9	7	0.0035	0.00597	2.33	0.20907	Inclusive	No																				SLC1A6	12	0.00679	0.01009	1.6
									NBEAL1	24	1.7e-06	2.9e-06	2.11	0.2707	Inclusive	No		ROBO1	14	0.00354	0.00604	3.29	1	Exclusive	No																				GON4L	5	0.00697	0.01033	9.17
									SORCS1	19	1.7e-06	3e-06	6.99	0.02141	Inclusive	Yes		KIT	6	0.00358	0.0061	4.66	0.67355	Exclusive	No																				ADAMTSL3	6	0.00698	0.01033	7.99
									L1CAM	27	1.7e-06	2.9e-06	2.12	0.29662	Inclusive	No		ARID2	15	0.00364	0.00618	2.67	0.16962	Inclusive	No																				N4BP2	6	0.00705	0.01042	6.06
									ACACB	29	1.7e-06	3e-06	2.14	0.6886	Inclusive	No		SEMG1	7	0.0037	0.00628	2.78	0.44083	Inclusive	No																				STK31	6	0.00705	0.01042	1.39
									KIF21A	21	1.7e-06	3e-06	5.1	0.10281	Inclusive	No		AKT1	28	0.0037	0.00628	0.72	0.20955	Exclusive	No																				PCDHGB4	7	0.0074	0.01091	3
									KCNH8	21	1.7e-06	3e-06	5.03	0.01543	Inclusive	Yes		DOCK10	14	0.00371	0.00628	3.83	0.56966	Exclusive	No																				ABCC9	14	0.00746	0.01098	1.33
									THBS1	28	1.7e-06	3e-06	2.45	0.68101	Inclusive	No		KDM6A	15	0.00374	0.00632	3.73	0.40795	Inclusive	No																				TENM4	6	0.00754	0.01107	1.59
									CACNA1S	31	1.8e-06	3e-06	1.97	0.04851	Inclusive	Yes		KIAA1210	19	0.00375	0.00632	2.19	1	Inclusive	No																				EXPH5	8	0.00755	0.01107	4.71
									FAM47A	34	1.8e-06	3.2e-06	2.43	0.85318	Inclusive	No		ADCY10	11	0.00378	0.00638	2.52	0.32491	Inclusive	No																				RGPD4	8	0.00755	0.01107	1.57
									GTF3C1	28	1.8e-06	3e-06	2.85	0.68101	Inclusive	No		KIAA1549	10	0.00392	0.0066	2.56	1	Exclusive	No																				GAPVD1	5	0.00759	0.01108	6.54
									FLT1	19	1.8e-06	3e-06	3.19	1	Inclusive	No		NCAN	8	0.00394	0.00663	5.22	0.2555	Inclusive	No																				SMARCA4	5	0.00759	0.01108	6.45
									MYOM1	22	1.8e-06	3.2e-06	3.18	0.06385	Inclusive	No		ZNF608	14	0.00396	0.00664	2.28	0.77051	Inclusive	No																				MYOM1	5	0.00759	0.01108	12.5
									SIGLEC8	20	1.9e-06	3.2e-06	2.01	0.00726	Inclusive	Yes		FRYL	12	0.00397	0.00665	4.07	0.76236	Inclusive	No																				FN1	10	0.00763	0.01113	1.91
									PIK3C2B	19	1.9e-06	3.3e-06	3.02	1	Inclusive	No		MYH1	14	0.00397	0.00665	2.6	0.14137	Inclusive	No																				LRRIQ1	12	0.0077	0.01122	2.33
									BZRAP1	21	1.9e-06	3.3e-06	3.12	1	Exclusive	No		DDX26B	9	0.00398	0.00666	2.11	0.1408	Inclusive	No																				EML1	8	0.00777	0.0113	2.56
									CFAP47	40	1.9e-06	3.3e-06	1.53	0.86348	Inclusive	No		MYO5B	18	0.004	0.00668	2.41	0.20219	Inclusive	No																				MCM7	6	0.00796	0.01156	3.91
									MYO3B	19	1.9e-06	3.2e-06	4.56	0.04804	Inclusive	Yes		CIT	17	0.00402	0.0067	1.81	0.42442	Inclusive	No																				DCAF8L1	6	0.00805	0.01167	6.41
									PCDH10	25	1.9e-06	3.2e-06	3.16	0.52042	Exclusive	No		CELSR3	10	0.00404	0.00672	1.85	0.00168	Inclusive	Yes																				MIB1	8	0.00807	0.01169	4.37
									PTPN13	25	2e-06	3.5e-06	3.95	1	Inclusive	No		TLR4	16	0.00406	0.00674	2.27	0.78762	Exclusive	No																				FAM47A	10	0.00824	0.01192	2.45
									AHNAK2	55	2e-06	3.4e-06	1.42	0.88267	Exclusive	No		REV3L	20	0.00407	0.00674	1.89	0.80655	Exclusive	No																				TLL1	9	0.0083	0.01199	4.21
									SLC26A3	23	2e-06	3.3e-06	2.67	0.10977	Inclusive	No		MGA	19	0.00407	0.00674	1.87	0.31376	Inclusive	No																				KIF21A	6	0.00831	0.012	3.47
									KMT2D	64	2e-06	3.5e-06	1.81	0.00052	Inclusive	Yes		HDX	14	0.00407	0.00674	2.51	1	Exclusive	No																				FAT1	5	0.00835	0.01203	12.5
									HELZ	28	2.1e-06	3.6e-06	2.44	1	Inclusive	No		PTEN	44	0.00408	0.00674	1.38	0.50396	Exclusive	No																				PRKG2	7	0.00844	0.01214	4.59
									PIWIL1	32	2.1e-06	3.6e-06	1.95	0.70158	Inclusive	No		UGGT1	7	0.0041	0.00678	23.89	1	Exclusive	No																				NBEAL2	5	0.00865	0.01243	3.47
									RASGRF1	25	2.1e-06	3.5e-06	2.4	0.83087	Exclusive	No		NLRP13	5	0.00412	0.0068	3.49	0.03213	Inclusive	Yes																				LAMA2	11	0.00877	0.01258	1.58
									MYT1L	25	2.1e-06	3.6e-06	2.37	0.08067	Inclusive	No		ADAMTS12	8	0.00417	0.00687	3.16	0.2555	Inclusive	No																				HDX	5	0.00885	0.01269	2.38
									PEX1	20	2.1e-06	3.5e-06	3.08	0.80839	Inclusive	No		SDK2	15	0.00419	0.0069	2	0.78242	Inclusive	No																				ABCA7	6	0.00887	0.0127	14.56
									NID1	20	2.2e-06	3.6e-06	5.02	0.80839	Inclusive	No		FHOD3	11	0.00421	0.00691	2.24	0.0408	Inclusive	Yes																				TMC2	6	0.00897	0.01282	4
									C2CD3	19	2.2e-06	3.7e-06	2.52	0.62055	Inclusive	No		MCTP2	10	0.00423	0.00694	2.99	1	Exclusive	No																				JAK3	5	0.00928	0.01325	7.02
									COL24A1	29	2.2e-06	3.7e-06	2.76	0.1097	Inclusive	No		CDH18	5	0.00425	0.00696	3.68	0.03213	Inclusive	Yes																				NLRP11	8	0.00937	0.01336	2.09
									CR2	25	2.2e-06	3.7e-06	2.63	0.66394	Inclusive	No		CR1	12	0.00431	0.00705	2.08	0.05316	Inclusive	No																				COL4A4	8	0.00946	0.01347	3.53
									LY75	18	2.3e-06	3.8e-06	4.86	0.80227	Inclusive	No		TSHZ3	17	0.00432	0.00705	2.13	0.18072	Inclusive	No																				RFX6	11	0.00965	0.01372	1.21
									LRP6	19	2.3e-06	3.9e-06	3.28	0.04804	Inclusive	Yes		TENM2	17	0.00435	0.00709	1.79	1	Exclusive	No																				RGPD3	6	0.00966	0.01373	12.31
									SLC4A2	22	2.3e-06	3.8e-06	3.82	0.1646	Inclusive	No		BRINP1	11	0.00436	0.00709	2.68	0.32491	Inclusive	No																				NIN	7	0.0098	0.01389	2.38
									MYH1	44	2.4e-06	4e-06	2.01	0.62559	Inclusive	No		ELMO1	9	0.00436	0.00709	9.28	0.73032	Exclusive	No																				JMJD1C	5	0.00984	0.01392	1.85
									MLLT4	26	2.5e-06	4.1e-06	2.26	0.05214	Inclusive	No		ITIH5	7	0.00443	0.0072	2.27	1	Exclusive	No																				TACC2	5	0.00984	0.01392	3.2
									COL1A2	34	2.6e-06	4.3e-06	2.29	0.19584	Inclusive	No		ZP4	16	0.00444	0.00721	2.39	0.2753	Inclusive	No																				LRBA	9	0.0099	0.01398	2.94
									MYO15A	42	2.6e-06	4.4e-06	1.61	0.18136	Inclusive	No		SHANK1	14	0.00447	0.00724	2.8	0.77051	Inclusive	No																				ANKRD26	5	0.00996	0.01403	7.49
									ABCC9	32	2.6e-06	4.3e-06	1.65	0.25019	Inclusive	No		FAM47A	14	0.00448	0.00726	2.89	0.77051	Inclusive	No																				MDGA2	5	0.00996	0.01403	1.48
									ROBO2	23	2.6e-06	4.3e-06	2.42	0.10977	Inclusive	No		ZNF469	14	0.00459	0.00741	3.03	0.77051	Inclusive	No																				CMYA5	10	0.01015	0.01428	2.67
									SIPA1L1	22	2.7e-06	4.5e-06	2.91	0.1646	Inclusive	No		CASP8	15	0.00459	0.00741	2.58	0.40795	Inclusive	No																				ANO4	7	0.01039	0.0146	1.48
									TP53BP1	25	2.7e-06	4.4e-06	2.64	1	Inclusive	No		NALCN	13	0.0046	0.00741	1.74	1	Inclusive	No																				KIAA0232	5	0.01043	0.01464	17.19
									BCORL1	26	2.7e-06	4.4e-06	2.38	1	Exclusive	No		ITGAX	8	0.00461	0.00742	2.35	0.2555	Inclusive	No																				KCNH6	6	0.01063	0.0149	6.97
									TNRC18	22	2.7e-06	4.4e-06	2.05	0.64408	Inclusive	No		CABIN1	10	0.00464	0.00746	4.68	0.1828	Inclusive	No																				SLC4A5	7	0.01113	0.01558	4.57
									KCNH6	20	2.8e-06	4.6e-06	3.41	0.22276	Inclusive	No		PTPRZ1	11	0.00466	0.00749	2.41	0.32491	Inclusive	No																				DOCK3	5	0.01118	0.0156	4.2
									ATP8B4	20	2.8e-06	4.6e-06	2.22	0.02738	Inclusive	Yes		MAP3K19	8	0.00468	0.0075	3.68	0.70516	Inclusive	No																				DOCK6	5	0.01118	0.0156	15.08
									PRRC2B	21	2.9e-06	4.8e-06	2.24	0.815	Inclusive	No		STAT3	8	0.00468	0.0075	2.08	0.2555	Inclusive	No																				FRYL	8	0.01127	0.01569	3.27
									NHS	24	2.9e-06	4.8e-06	2.58	0.65902	Exclusive	No		DGKK	12	0.00472	0.00754	2.01	0.52793	Inclusive	No																				TMC5	9	0.01127	0.01569	1.44
									TRPC7	28	2.9e-06	4.8e-06	1.85	0.21571	Inclusive	No		FRMPD1	11	0.00473	0.00754	3.2	0.32491	Inclusive	No																				SORBS1	5	0.01131	0.01572	2.36
									PCDHA11	21	2.9e-06	4.8e-06	1.96	0.4828	Inclusive	No		ARAP3	11	0.00473	0.00754	2.68	0.0408	Inclusive	Yes																				INADL	6	0.01133	0.01573	8.51
									PDGFRA	36	3e-06	4.9e-06	1.47	1	Exclusive	No		DNM1	11	0.00476	0.00757	2.29	1	Exclusive	No																				COL27A1	5	0.01184	0.01642	8.57
									IFT172	21	3.2e-06	5.2e-06	3.19	0.24258	Inclusive	No		CHGB	8	0.00476	0.00757	3.39	1	Exclusive	No																				F8	12	0.01189	0.01647	2.38
									KIF4B	26	3.2e-06	5.3e-06	1.93	1	Exclusive	No		CUL9	11	0.00479	0.00761	1.69	0.32491	Inclusive	No																				OR14A16	5	0.01197	0.01656	1.81
									KMT2E	26	3.2e-06	5.2e-06	3.35	0.20788	Inclusive	No		MET	8	0.00479	0.00761	4.58	0.70516	Inclusive	No																				DNAH5	27	0.01211	0.01673	1.18
									RNF17	24	3.2e-06	5.2e-06	2.63	0.82569	Inclusive	No		TRPC6	9	0.00488	0.00773	2	1	Inclusive	No																				COL19A1	6	0.01219	0.01682	6.06
									RGPD3	24	3.3e-06	5.3e-06	2.68	0.50871	Inclusive	No		CFAP61	12	0.00489	0.00773	1.76	0.20249	Inclusive	No																				FSCB	5	0.01225	0.01688	8.59
									CDH8	21	3.3e-06	5.3e-06	3.72	0.815	Inclusive	No		ITGB4	11	0.00489	0.00773	2.47	0.74363	Inclusive	No																				ITSN1	10	0.01266	0.01742	5.86
									SLIT2	32	3.5e-06	5.7e-06	2.38	0.0109	Inclusive	Yes		MYO1B	5	0.00489	0.00773	5.65	0.6432	Inclusive	No																				PKHD1L1	7	0.01274	0.01751	1.66
									ATP7A	28	3.5e-06	5.7e-06	2.7	0.41025	Inclusive	No		ALPK2	12	0.00497	0.00784	2.1	0.76236	Inclusive	No																				COL22A1	8	0.01279	0.01756	1.49
									PCSK5	23	3.5e-06	5.7e-06	1.73	0.25534	Inclusive	No		PLCE1	16	0.005	0.00787	1.84	1	Inclusive	No																				COL2A1	9	0.01281	0.01756	4.21
									SMC1A	24	3.5e-06	5.6e-06	2.88	1	Exclusive	No		SCN1A	17	0.00501	0.00789	1.84	0.60753	Inclusive	No																				TENM2	7	0.01287	0.01762	4.21
									DPP10	26	3.5e-06	5.7e-06	2.23	0.83147	Exclusive	No		NOS1	10	0.00505	0.00794	2.21	0.50307	Inclusive	No																				MYH1	15	0.01296	0.01772	2.06
									UGGT2	25	3.6e-06	5.9e-06	2.15	0.66394	Inclusive	No		ABCB11	13	0.00506	0.00794	2.58	1	Inclusive	No																				HECTD4	8	0.01314	0.01792	2.7
									DGKK	21	3.6e-06	5.7e-06	2.03	0.24258	Inclusive	No		ZFPM2	13	0.00512	0.00802	1.8	0.07436	Inclusive	No																				NETO1	9	0.01314	0.01792	1.47
									SPATA31D1	32	3.7e-06	6e-06	1.7	0.03194	Inclusive	Yes		MYOF	10	0.00512	0.00802	3.1	1	Exclusive	No																				PEX1	9	0.01348	0.01836	1.85
									NIN	23	3.7e-06	6e-06	4.06	0.00089	Inclusive	Yes		MAP3K1	75	0.00514	0.00803	0.77	4e-05	Exclusive	Yes																				RIMBP2	10	0.0135	0.01836	4.72
									TLL1	22	3.7e-06	5.9e-06	3.67	0.1646	Inclusive	No		FLT1	5	0.00514	0.00803	7.68	0.16846	Inclusive	No																				ENAM	6	0.01351	0.01836	3.04
									DOCK10	25	3.8e-06	6.1e-06	4.19	0.66394	Inclusive	No		IL16	5	0.00517	0.00805	3.67	1	Exclusive	No																				FANCI	7	0.01362	0.01849	4.2
									PIK3CG	27	3.8e-06	6e-06	1.84	0.06046	Inclusive	No		POLR3A	8	0.00517	0.00805	2.73	0.4469	Exclusive	No																				RFX4	6	0.01379	0.0187	3.47
									NEDD9	26	3.9e-06	6.2e-06	2.83	0.05214	Inclusive	No		CACNA1B	15	0.00518	0.00806	1.8	0.16962	Inclusive	No																				TRPC7	7	0.01389	0.0188	1.69
									USP53	18	4e-06	6.3e-06	2.9	0.12072	Inclusive	No		COL4A3	10	0.00521	0.00806	5.46	0.50307	Inclusive	No																				ATR	8	0.01399	0.01891	2.06
									HEPH	19	4e-06	6.4e-06	2.09	0.32167	Inclusive	No		SIGLEC8	8	0.00521	0.00806	1.95	0.06071	Inclusive	No																				EGF	8	0.01411	0.01905	5.54
									VAV1	21	4.1e-06	6.6e-06	2.14	0.815	Inclusive	No		JAK3	11	0.00521	0.00806	2.23	0.74363	Inclusive	No																				KIAA2022	7	0.01415	0.01908	7.38
									PTPRG	26	4.2e-06	6.7e-06	2.15	0.674	Inclusive	No		PRDM9	5	0.00522	0.00806	4.71	0.33053	Exclusive	No																				PTPRB	5	0.01434	0.01931	2.99
									CFAP61	22	4.2e-06	6.7e-06	1.99	0.02093	Inclusive	Yes		MLLT4	17	0.00522	0.00806	2.25	0.60753	Inclusive	No																				COL7A1	5	0.01483	0.01995	17.19
									ZNF608	27	4.2e-06	6.7e-06	2.2	0.14385	Inclusive	No		FRMD7	5	0.00522	0.00806	3.59	0.16846	Inclusive	No																				PLCG1	6	0.01497	0.0201	1.26
									ABCC10	23	4.2e-06	6.6e-06	7.93	0.6574	Inclusive	No		NUP210L	14	0.00533	0.00821	2.18	0.14137	Inclusive	No																				RAD51AP2	7	0.01498	0.0201	1.72
									SYCP1	23	4.3e-06	6.8e-06	2.89	0.25534	Inclusive	No		UNC13A	12	0.00533	0.00821	2.74	0.05316	Inclusive	No																				OBSCN	19	0.01518	0.02034	1.34
									RP11-407N17.3	21	4.4e-06	7e-06	1.9	0.24258	Inclusive	No		TEX15	25	0.00537	0.00825	1.9	0.28079	Inclusive	No																				MIA3	5	0.01533	0.02052	4.2
									KIF13A	26	4.4e-06	6.9e-06	2.14	1	Exclusive	No		CACNA1S	12	0.00544	0.00835	2.14	0.20249	Inclusive	No																				KIF16B	8	0.01541	0.0206	2.14
									DNMT1	23	4.5e-06	7.1e-06	4.18	0.25534	Inclusive	No		PTPRQ	17	0.00545	0.00836	2.53	0.42442	Inclusive	No																				PLXNA2	10	0.01545	0.02062	2.34
									ZNF804B	26	4.5e-06	7.1e-06	2.92	0.674	Inclusive	No		SCN8A	13	0.00547	0.00837	2.62	0.36434	Exclusive	No																				NBEAL1	5	0.01585	0.0211	1.39
									OGT	21	4.6e-06	7.2e-06	2.1	0.24258	Inclusive	No		GUCY2C	9	0.00547	0.00837	1.87	1	Inclusive	No																				EPHA3	7	0.01585	0.0211	1.48
									ARAP3	23	4.6e-06	7.2e-06	2.67	0.03905	Inclusive	Yes		FGFR2	13	0.00548	0.00838	2.36	0.76435	Exclusive	No																				SPAG5	8	0.01596	0.02123	4.66
									FSTL5	24	4.7e-06	7.3e-06	2.81	0.07258	Inclusive	No		CLMN	8	0.00557	0.00849	6.07	0.2555	Inclusive	No																				DOCK7	5	0.01602	0.02123	17.19
									USP29	18	4.7e-06	7.4e-06	4.83	0.45292	Inclusive	No		CUL7	10	0.00559	0.00852	1.99	0.73192	Exclusive	No																				ROCK2	5	0.01602	0.02123	4.2
									C6	19	4.7e-06	7.3e-06	8.74	0.02141	Inclusive	Yes		USP53	9	0.00561	0.00855	2.88	0.46682	Inclusive	No																				SHROOM3	5	0.01602	0.02123	4.57
									MYH13	35	4.9e-06	7.6e-06	2.08	0.06588	Inclusive	No		TCHHL1	7	0.00568	0.00864	2.56	0.44083	Inclusive	No																				LAMB4	9	0.01606	0.02125	6.54
									CNOT1	32	5e-06	7.8e-06	2.24	0.25019	Inclusive	No		CEP70	12	0.0057	0.00866	1.9	0.01003	Inclusive	Yes																				UGT2A1	8	0.01625	0.02147	1.48
									ZNF831	23	5.1e-06	7.9e-06	1.78	0.00494	Inclusive	Yes		BDP1	13	0.00571	0.00866	3.1	0.76435	Exclusive	No																				GPR179	8	0.01639	0.02163	7.82
									FBXW7	26	5.1e-06	8e-06	2.13	0.0049	Inclusive	Yes		SPTAN1	12	0.00572	0.00866	2.56	0.52793	Inclusive	No																				EIF4G3	7	0.01645	0.02169	7.49
									TSC2	19	5.1e-06	8e-06	2.91	0.00454	Inclusive	Yes		BCAR3	8	0.00588	0.00889	2.09	0.06071	Inclusive	No																				KIF27	5	0.01674	0.02205	7.49
									MYO18A	21	5.4e-06	8.4e-06	3.16	0.01543	Inclusive	Yes		PRX	9	0.00589	0.0089	2.24	0.29025	Exclusive	No																				ATRX	35	0.01692	0.02225	1.24
									STAB1	23	5.4e-06	8.4e-06	2.35	0.10977	Inclusive	No		HEPH	9	0.00591	0.00892	2.38	1	Inclusive	No																				KIAA1210	10	0.01697	0.0223	2.37
									SMC1B	21	5.4e-06	8.3e-06	3.12	0.01543	Inclusive	Yes		AOX1	9	0.00602	0.00907	5.68	0.1408	Inclusive	No																				ZNF608	7	0.01707	0.0224	3.73
									NOTCH4	16	5.6e-06	8.7e-06	2.68	0.01156	Inclusive	Yes		ANKRD30A	11	0.00603	0.00908	2.17	0.32491	Inclusive	No																				HMCN1	31	0.01709	0.0224	1.31
									DOCK8	24	5.7e-06	8.9e-06	5.59	0.07258	Inclusive	No		CDCP1	8	0.00611	0.00918	3.01	0.2555	Inclusive	No																				RB1	29	0.01768	0.02313	1.27
									CHD4	33	5.8e-06	9e-06	2.54	0.56948	Inclusive	No		COL19A1	8	0.00613	0.00921	2.42	0.70516	Inclusive	No																				HEATR5B	7	0.01771	0.02316	12.5
									ELMO1	19	5.9e-06	9.1e-06	9.26	0.62055	Inclusive	No		PCDHAC1	6	0.00615	0.00922	11.8	1	Inclusive	No																				DSCAML1	9	0.01787	0.02331	1.51
									SLCO6A1	22	5.9e-06	9e-06	2.44	0.02093	Inclusive	Yes		SLCO5A1	6	0.00617	0.00925	2.38	0.37596	Inclusive	No																				ZEB2	5	0.01788	0.02331	4.67
									FER1L5	19	6.1e-06	9.3e-06	2.77	0.13707	Inclusive	No		GLI3	12	0.00623	0.00932	3.28	0.52793	Inclusive	No																				KIAA1211	8	0.01834	0.02389	2.21
									AUTS2	22	6.1e-06	9.3e-06	2.6	0.35485	Inclusive	No		PLG	8	0.00637	0.00952	3.31	0.70516	Inclusive	No																				UNC13C	5	0.01867	0.02429	1.33
									CEP170	22	6.2e-06	9.5e-06	2.79	0.00869	Inclusive	Yes		INADL	12	0.00647	0.00966	1.88	0.76236	Inclusive	No																				CAMSAP2	5	0.01887	0.02451	7.38
									CCDC158	20	6.2e-06	9.4e-06	2.92	0.22276	Inclusive	No		CACNA1C	15	0.00673	0.01003	2.72	1	Exclusive	No																				TEP1	7	0.01889	0.02451	2.38
									ZNF41	20	6.2e-06	9.5e-06	2.43	0.80839	Inclusive	No		DNAH14	14	0.00674	0.01003	2.57	0.03922	Inclusive	Yes																				STK10	7	0.01906	0.0247	3.2
									ACAN	27	6.2e-06	9.5e-06	2.18	0.01023	Inclusive	Yes		COL5A2	11	0.00674	0.01003	3.58	1	Exclusive	No																				FCRL5	5	0.01908	0.0247	1.91
									EP300	31	6.3e-06	9.6e-06	3.56	0.33595	Inclusive	No		DOPEY2	7	0.00675	0.01003	2.92	0.20907	Inclusive	No																				MAGEC2	10	0.01935	0.02503	1.8
									NOTCH3	21	6.3e-06	9.6e-06	2.44	0.01543	Inclusive	Yes		IFT172	8	0.0068	0.01009	4.83	0.4469	Exclusive	No																				CDH8	5	0.01949	0.02518	7.02
									RERE	23	6.3e-06	9.6e-06	2.48	0.25534	Inclusive	No		NUMA1	11	0.00681	0.01009	3.73	1	Exclusive	No																				IFT172	8	0.01964	0.02531	2.89
									ZNF804A	19	6.4e-06	9.7e-06	2.13	0.13707	Inclusive	No		ABCC9	13	0.00682	0.0101	2	0.07436	Inclusive	No																				DDX26B	8	0.01964	0.02531	1.37
									PCDH17	21	6.5e-06	9.8e-06	1.96	1	Exclusive	No		COL6A3	16	0.00686	0.01014	2.13	0.2753	Inclusive	No																				ADAMTS20	7	0.01995	0.02568	1.39
									TEK	20	6.7e-06	1e-05	2.42	0.46602	Inclusive	No		LAMB1	10	0.00693	0.01023	3.35	0.50307	Inclusive	No																				SYCP1	5	0.02013	0.02587	20.98
									GAPVD1	20	6.8e-06	1e-05	3.61	0.22276	Inclusive	No		WNK2	6	0.00696	0.01026	2.56	1	Inclusive	No																				ENPEP	8	0.02015	0.02587	1.48
									KMT2B	22	6.8e-06	1e-05	3.14	0.64408	Inclusive	No		ACE	8	0.00699	0.01029	12.85	1	Exclusive	No																				CSMD3	13	0.02039	0.02614	1.49
									ABCA10	20	6.8e-06	1e-05	2.16	0.80839	Inclusive	No		SMC1B	12	0.00713	0.01049	2.31	0.05316	Inclusive	No																				PCDHA1	13	0.02053	0.02629	1.35
									TRPS1	29	6.9e-06	1e-05	1.98	0.42289	Inclusive	No		ENTHD1	8	0.00717	0.01054	3.9	0.06071	Inclusive	No																				ABCA9	5	0.02057	0.02631	2.14
									SLC12A5	23	7e-06	1e-05	1.75	0.37571	Inclusive	No		ATAD2B	16	0.00724	0.01063	2.32	1	Inclusive	No																				PCDH9	7	0.02088	0.02667	5.12
									ATP4A	20	7e-06	1.1e-05	2.04	0.22276	Inclusive	No		FAM171A1	11	0.00727	0.01064	2.06	0.00453	Inclusive	Yes																				LZTR1	17	0.02104	0.02685	1.28
									MON2	18	7.2e-06	1.1e-05	4.25	0.12072	Inclusive	No		PLEKHH2	10	0.00727	0.01064	2.79	0.73192	Exclusive	No																				KCNH1	7	0.02107	0.02685	3.73
									RTTN	24	7.3e-06	1.1e-05	2.46	0.82569	Inclusive	No		EHMT1	11	0.00736	0.01077	3.79	0.51916	Exclusive	No																				ACAN	10	0.02137	0.0272	1.46
									DIAPH2	19	7.3e-06	1.1e-05	2.57	0.80556	Exclusive	No		ADAMTS16	7	0.00742	0.01083	2.41	0.44083	Inclusive	No																				MYT1L	5	0.02169	0.02758	4.2
									CASR	24	7.4e-06	1.1e-05	2.47	0.2707	Inclusive	No		COL6A5	23	0.00751	0.01095	1.99	0.49246	Exclusive	No																				NEB	11	0.02185	0.02774	1.51
									DSCAM	29	7.4e-06	1.1e-05	2.09	0.1097	Inclusive	No		HCN1	5	0.00762	0.01111	3.81	1	Exclusive	No																				ADAMTS16	12	0.02187	0.02774	1.73
									ARFGEF2	22	7.4e-06	1.1e-05	4.37	0.64408	Inclusive	No		MYT1L	15	0.00765	0.01114	1.58	0.02024	Inclusive	Yes																				DYNC2H1	5	0.02192	0.02778	2.05
									EXPH5	31	7.5e-06	1.1e-05	1.9	0.11544	Inclusive	No		NRXN2	16	0.00772	0.01123	2.65	0.2753	Inclusive	No																				HELZ	7	0.02204	0.02786	2.79
									UHRF1BP1L	21	7.5e-06	1.1e-05	3.72	0.815	Inclusive	No		BSN	16	0.00779	0.01131	1.73	1	Inclusive	No																				RALGAPA2	6	0.02204	0.02786	4.15
									SNRNP200	28	7.6e-06	1.1e-05	3.21	0.68101	Inclusive	No		FGA	6	0.00783	0.01135	3.86	1	Inclusive	No																				TMPRSS15	9	0.0222	0.02802	1.38
									COL3A1	21	7.6e-06	1.1e-05	2.37	0.4828	Inclusive	No		LRFN5	8	0.00786	0.01138	3.02	0.2555	Inclusive	No																				AK9	6	0.02225	0.02806	5.15
									BOD1L1	26	7.7e-06	1.1e-05	2.6	0.40044	Inclusive	No		WNK3	17	0.00791	0.01145	1.87	0.60753	Inclusive	No																				TSC2	6	0.02291	0.02885	3.96
									UHRF1BP1	24	7.9e-06	1.2e-05	2.51	0.82569	Inclusive	No		WBSCR17	8	0.0081	0.0117	3.14	0.70516	Inclusive	No																				MYT1	5	0.02311	0.02908	20.98
									HTR3A	19	7.9e-06	1.2e-05	2.58	0.80556	Exclusive	No		CDH20	11	0.00811	0.01171	1.99	0.51916	Exclusive	No																				ASAP1	9	0.02364	0.02971	1.73
									DDX26B	21	8e-06	1.2e-05	2.11	0.4828	Inclusive	No		NLRP3	10	0.00843	0.01215	2.69	0.1828	Inclusive	No																				COL5A1	6	0.0245	0.03074	3.47
									AFF3	19	8.1e-06	1.2e-05	3.51	1	Inclusive	No		CNTRL	12	0.00845	0.01216	2.52	0.76236	Inclusive	No																				EGFR	64	0.02468	0.03094	1.11
									RET	22	8.2e-06	1.2e-05	2.55	0.64408	Inclusive	No		ATP10A	14	0.00846	0.01217	2.14	0.56966	Exclusive	No																				KIF5C	6	0.02473	0.03097	8.32
									CBLB	24	8.3e-06	1.2e-05	2.7	1	Exclusive	No		HIVEP2	16	0.00848	0.01218	2.22	0.41594	Exclusive	No																				PLXNA4	8	0.02506	0.03134	1.47
									ABCB1	23	8.3e-06	1.2e-05	2.3	0.25534	Inclusive	No		MAMLD1	7	0.00853	0.01225	3.1	0.44083	Inclusive	No																				MYH13	9	0.02517	0.03141	1.69
									KIAA1549	22	8.4e-06	1.2e-05	2.55	0.64408	Inclusive	No		PDGFRA	8	0.00863	0.01237	3.1	0.2555	Inclusive	No																				ATP11A	9	0.02517	0.03141	4.7
									NUP155	23	8.5e-06	1.2e-05	3.07	1	Exclusive	No		EPHA7	9	0.00864	0.01237	2.27	1	Inclusive	No																				CHD9	13	0.02603	0.03244	1.34
									PCDHGB4	20	8.5e-06	1.2e-05	2.6	0.00726	Inclusive	Yes		PLCB4	16	0.00866	0.01238	2.03	0.16972	Exclusive	No																				COL1A2	16	0.02674	0.03329	1.17
									DNHD1	29	8.5e-06	1.2e-05	2.44	1	Inclusive	No		AFF3	12	0.00868	0.0124	2.06	0.36429	Exclusive	No																				ANO5	7	0.02702	0.03355	1.48
									CNTN6	26	8.6e-06	1.3e-05	3.27	1	Exclusive	No		CDK12	11	0.00875	0.01249	1.62	0.74363	Inclusive	No																				KIF20B	7	0.02702	0.03355	8.57
									AMER1	26	8.7e-06	1.3e-05	2.47	0.40044	Inclusive	No		FAT2	18	0.00887	0.01263	2.22	0.30073	Exclusive	No																				PCDHB13	6	0.02771	0.03437	10.86
									XDH	22	9.1e-06	1.3e-05	3.05	0.64408	Inclusive	No		MYH3	5	0.00887	0.01263	18.72	1	Exclusive	No																				TRHDE	10	0.02918	0.03615	1.38
									DIP2B	20	9.2e-06	1.3e-05	3.41	0.22276	Inclusive	No		WNK1	11	0.00889	0.01265	4.25	0.74363	Inclusive	No																				ASPM	7	0.03103	0.0384	1.63
									MYO7A	26	9.2e-06	1.3e-05	2.55	0.20788	Inclusive	No		ABCC3	8	0.00895	0.0127	3.77	0.70516	Inclusive	No																				MUC5B	8	0.03122	0.03859	1.76
									THSD7A	26	9.4e-06	1.4e-05	2.04	0.674	Inclusive	No		DPP10	8	0.00895	0.0127	3.36	1	Exclusive	No																				EPHA5	6	0.03127	0.03861	1.63
									MGA	37	9.4e-06	1.4e-05	1.66	0.37297	Inclusive	No		STAG2	15	0.00902	0.01278	2.06	0.00385	Inclusive	Yes																				RYR3	19	0.03202	0.03949	1.2
									NRXN1	21	9.6e-06	1.4e-05	2.99	0.4828	Inclusive	No		TRANK1	13	0.00904	0.01279	2.87	0.54968	Inclusive	No																				ENPP2	6	0.03215	0.0396	1.38
									ADAMTS20	29	9.7e-06	1.4e-05	1.95	1	Inclusive	No		TCF12	8	0.00926	0.01309	15.53	0.1148	Exclusive	No																				NPAS4	6	0.03245	0.03988	3.31
									SDK2	22	9.7e-06	1.4e-05	2.14	0.35485	Inclusive	No		GRIK1	16	0.00947	0.01336	1.55	1	Inclusive	No																				PHF12	6	0.03245	0.03988	3.84
									DICER1	19	9.8e-06	1.4e-05	3.48	0.04804	Inclusive	Yes		GTF3C1	11	0.00948	0.01336	2.74	0.32491	Inclusive	No																				PGR	7	0.03266	0.04009	1.72
									ATP9A	26	9.9e-06	1.4e-05	1.71	0.01726	Inclusive	Yes		TRPC7	9	0.00953	0.01343	1.77	0.46682	Inclusive	No																				MAGI1	6	0.03274	0.04015	8.69
									ADAMTS13	21	1e-05	1.5e-05	3.12	0.4828	Inclusive	No		MTUS2	9	0.00956	0.01346	1.8	0.46682	Inclusive	No																				COL14A1	10	0.03321	0.04067	1.43
									PHF3	27	1e-05	1.5e-05	2.33	0.53142	Inclusive	No		NRXN1	8	0.00961	0.0135	1.61	1	Exclusive	No																				SSPO	8	0.03328	0.04071	1.65
									BCAR3	19	1.1e-05	1.6e-05	4.24	0.02141	Inclusive	Yes		SLCO1B1	7	0.00965	0.01353	4.46	0.20907	Inclusive	No																				RELN	21	0.0339	0.04142	1.65
									ZNF841	20	1.1e-05	1.6e-05	2.76	0.22276	Inclusive	No		TMC5	7	0.00965	0.01353	3	1	Exclusive	No																				CNTN3	6	0.03396	0.04146	2.35
									IGF2R	24	1.1e-05	1.6e-05	2.39	0.82569	Inclusive	No		FRMPD4	19	0.00967	0.01354	2	1	Inclusive	No																				SIGLEC8	7	0.03407	0.04154	1.91
									EPHA3	23	1.1e-05	1.5e-05	1.73	0.03905	Inclusive	Yes		L1CAM	10	0.00975	0.01364	1.98	0.50307	Inclusive	No																				DNMBP	5	0.03412	0.04155	4.2
									PLXNA3	22	1.1e-05	1.5e-05	2.67	0.64408	Inclusive	No		KCNU1	9	0.00976	0.01365	2.99	0.46682	Inclusive	No																				MAP3K19	10	0.03417	0.04156	1.48
									PLEKHH2	19	1.1e-05	1.6e-05	5.13	0.62055	Inclusive	No		ANO4	10	0.00988	0.01379	3.11	0.73192	Exclusive	No																				RIMS2	15	0.0346	0.04202	1.34
									MYO1B	19	1.1e-05	1.5e-05	2.33	0.62055	Inclusive	No		DNHD1	15	0.00994	0.01386	1.7	1	Exclusive	No																				TNN	8	0.03463	0.04202	3.52
									ASAP1	22	1.1e-05	1.6e-05	2.8	0.49198	Exclusive	No		SYCP2	13	0.00995	0.01386	2.4	1	Inclusive	No																				SIGLEC1	5	0.03516	0.04262	3.2
									CDH17	19	1.2e-05	1.7e-05	2.24	0.04804	Inclusive	Yes		IGF2R	11	0.00996	0.01386	2.21	1	Exclusive	No																				NRXN1	8	0.03573	0.04327	3.16
									CDCP1	24	1.2e-05	1.6e-05	2.6	0.00045	Inclusive	Yes		ZNF536	18	0.01001	0.01391	1.75	0.00776	Inclusive	Yes																				ZC3H12B	5	0.03622	0.0438	1.5
									RPGRIP1L	20	1.2e-05	1.8e-05	2.43	0.80839	Inclusive	No		CUX1	10	0.01031	0.01431	2.09	0.73192	Exclusive	No																				CCDC108	6	0.03719	0.04493	3.49
									ANKRD11	32	1.2e-05	1.7e-05	2.3	0.44336	Inclusive	No		SCN9A	15	0.01032	0.01431	2.61	1	Exclusive	No																				MGAM	5	0.0373	0.04502	6.54
									SEMG1	24	1.2e-05	1.6e-05	1.55	0.50871	Inclusive	No		TRPM3	11	0.01034	0.01433	2.22	1	Exclusive	No																				BNC2	9	0.03903	0.04705	1.48
									SALL1	23	1.2e-05	1.7e-05	1.69	0.00089	Inclusive	Yes		SHPRH	9	0.01046	0.01447	2.03	0.46682	Inclusive	No																				PXDNL	5	0.03956	0.04758	1.73
									CHGB	21	1.2e-05	1.8e-05	3.19	0.24258	Inclusive	No		GAPVD1	10	0.01048	0.01448	2.81	1	Exclusive	No																				PTPRD	6	0.03959	0.04758	10.87
									CUX1	20	1.2e-05	1.7e-05	2.35	1	Exclusive	No		NAV1	14	0.01058	0.0146	4.66	0.77051	Inclusive	No																				ZMYM3	7	0.03961	0.04758	1.29
									TJP1	26	1.2e-05	1.7e-05	1.89	0.13268	Inclusive	No		ITGA10	7	0.01098	0.01513	3.49	0.20907	Inclusive	No																				PPP1R3A	12	0.03972	0.04766	1.25
									C2orf71	20	1.2e-05	1.7e-05	2.21	0.22276	Inclusive	No		SLC9C1	11	0.01115	0.01533	1.81	0.51916	Exclusive	No																				BAZ1A	6	0.03995	0.04788	6.03
									FAM83B	20	1.2e-05	1.7e-05	2.4	0.22276	Inclusive	No		KCNH7	11	0.01115	0.01533	2.36	0.32491	Inclusive	No																				MYO3A	8	0.04174	0.04998	1.23
									WDR44	20	1.3e-05	1.8e-05	2.73	1	Exclusive	No		UNC13B	9	0.01117	0.01535	2.72	1	Inclusive	No																				GLI2	7	0.04195	0.05018	1.76
									RIF1	23	1.3e-05	1.8e-05	4.7	0.82097	Exclusive	No		DEPDC5	8	0.0112	0.01537	3.93	0.2555	Inclusive	No																				MYH2	12	0.04205	0.05023	1.27
									ANKRD30A	27	1.3e-05	1.8e-05	1.92	0.00264	Inclusive	Yes		CARD6	7	0.01124	0.0154	2.03	0.0302	Inclusive	Yes																				CDH1	5	0.04276	0.05102	3.2
									CENPJ	22	1.3e-05	1.8e-05	1.87	0.35485	Inclusive	No		KIF17	9	0.01128	0.01544	2.27	0.46682	Inclusive	No																				KSR2	9	0.0429	0.05114	1.33
									WWC3	28	1.3e-05	1.8e-05	1.48	0.21571	Inclusive	No		PIK3CG	6	0.01129	0.01544	3.28	0.37596	Inclusive	No																				CELSR1	8	0.04304	0.05125	2.86
									SLITRK4	21	1.3e-05	1.8e-05	1.78	0.24258	Inclusive	No		CFAP43	9	0.01148	0.01568	2.01	1	Inclusive	No																				MYO15A	11	0.04459	0.05303	1.82
									PHLPP2	19	1.3e-05	1.8e-05	2.6	0.45827	Exclusive	No		ASXL1	10	0.01152	0.01572	2.16	0.07576	Inclusive	No																				FRMD7	9	0.04676	0.05555	3.57
									FBN3	48	1.4e-05	2e-05	1.72	0.08106	Exclusive	No		EPHA6	8	0.01153	0.01572	2.7	0.06071	Inclusive	No																				DUSP27	6	0.04721	0.05602	1.76
									GRM8	19	1.4e-05	1.9e-05	2.68	0.13707	Inclusive	No		SPAG5	10	0.01163	0.01583	1.91	0.07576	Inclusive	No																				CPS1	11	0.04727	0.05603	6.54
									DOCK3	20	1.5e-05	2.1e-05	2.68	0.22276	Inclusive	No		ZNF217	8	0.01165	0.01583	2.94	0.2555	Inclusive	No																				LINGO2	7	0.04739	0.05611	1.44
									SI	48	1.5e-05	2.1e-05	1.83	0.75285	Inclusive	No		ZEB2	12	0.01165	0.01583	1.78	0.20249	Inclusive	No																				PALM2-AKAP2	11	0.04757	0.05626	1.16
									ADGRA3	24	1.5e-05	2.1e-05	2.28	0.1234	Inclusive	No		PTPRG	11	0.01167	0.01583	2.05	1	Exclusive	No																				ERICH3	6	0.04762	0.05626	1.29
									HIVEP3	31	1.5e-05	2.1e-05	2.11	0.01775	Inclusive	Yes		PCDH19	18	0.01167	0.01583	1.73	0.44367	Inclusive	No																				ATP2B3	7	0.04854	0.05728	1.73
									NEDD4	25	1.5e-05	2.1e-05	2.11	0.66394	Inclusive	No		ITPR1	15	0.0117	0.01584	2.13	0.57263	Exclusive	No																				MUC16	46	0.0494	0.05823	1.13
									SPTB	26	1.5e-05	2.1e-05	2.1	0.01726	Inclusive	Yes		TMPRSS15	10	0.01174	0.01587	4.16	0.50307	Inclusive	No																				TRPV6	11	0.05008	0.05897	1.69
									PLCB4	26	1.5e-05	2.1e-05	1.68	0.674	Inclusive	No		APBA2	11	0.01175	0.01587	3.19	1	Exclusive	No																				PCLO	25	0.05037	0.05925	1.18
									KIAA1210	36	1.5e-05	2.1e-05	2.18	0.36293	Inclusive	No		TEX14	8	0.01182	0.01596	2.05	0.2555	Inclusive	No																				NRIP1	7	0.05052	0.05936	4.2
									ITGAX	20	1.5e-05	2.1e-05	2.42	0.63605	Exclusive	No		MYH13	15	0.01185	0.01598	2.98	0.16962	Inclusive	No																				ATP10A	7	0.05092	0.05975	1.37
									AARS	20	1.6e-05	2.2e-05	3.3	0.46602	Inclusive	No		ZAN	19	0.01191	0.01605	1.56	0.61527	Inclusive	No																				KPRP	12	0.05096	0.05975	1.1
									ABCA9	24	1.6e-05	2.2e-05	2.18	0.02374	Inclusive	Yes		SCN4A	13	0.01201	0.01615	2.29	0.54968	Inclusive	No																				PCDHGA9	6	0.05102	0.05975	4.53
									MAP3K19	23	1.6e-05	2.2e-05	2.44	0.6574	Inclusive	No		WDFY4	21	0.01203	0.01615	2.61	0.03262	Inclusive	Yes																				ADCY5	9	0.05126	0.05996	1.17
									ANO4	22	1.7e-05	2.4e-05	5.9	1	Inclusive	No		SULF1	7	0.01204	0.01615	2.43	0.68202	Exclusive	No																				ARFGEF3	8	0.05158	0.06027	1.48
									FSIP2	29	1.7e-05	2.3e-05	1.96	0.1097	Inclusive	No		LAMC1	11	0.01204	0.01615	1.53	0.10014	Inclusive	No																				PKD1L2	8	0.05352	0.06247	2.11
									EGFR	98	1.7e-05	2.4e-05	1.28	0.04328	Exclusive	Yes		SLITRK4	9	0.0122	0.01634	1.89	0.1408	Inclusive	No																				CNTN4	7	0.05425	0.06325	1.2
									WHSC1L1	19	1.8e-05	2.5e-05	6.42	1	Inclusive	No		HOOK1	9	0.01233	0.01649	2.89	0.1408	Inclusive	No																				FREM1	6	0.05509	0.06416	9.85
									NRIP1	26	1.8e-05	2.5e-05	2.26	0.40044	Inclusive	No		TRPV6	5	0.01236	0.01652	2.64	1	Exclusive	No																				TRPC6	8	0.05553	0.06461	7.53
									ACACA	30	1.8e-05	2.5e-05	2.26	0.00109	Inclusive	Yes		NEDD4	9	0.01254	0.01674	1.9	0.46682	Inclusive	No																				SVEP1	7	0.05642	0.06556	3.46
									USP6	22	1.8e-05	2.4e-05	3.4	0.1646	Inclusive	No		SORL1	6	0.01258	0.01677	2.62	0.1859	Exclusive	No																				RPTN	5	0.05673	0.06586	6.54
									CNTN1	20	1.9e-05	2.6e-05	3.9	0.02738	Inclusive	Yes		PCNXL2	18	0.01264	0.01683	2.55	1	Exclusive	No																				COL3A1	6	0.05698	0.06607	1.49
									CADPS	31	1.9e-05	2.6e-05	2.27	0.56336	Inclusive	No		NLRP2	9	0.01266	0.01683	2.87	1	Inclusive	No																				NLRP2	7	0.0573	0.06638	1.57
									DUSP27	23	1.9e-05	2.5e-05	2.09	0.25534	Inclusive	No		CR2	8	0.01266	0.01683	2.41	1	Exclusive	No																				IDH1	22	0.0589	0.06815	0.79
									FAM179B	20	1.9e-05	2.6e-05	2.99	1	Exclusive	No		NLRP5	10	0.01269	0.01685	1.78	0.50307	Inclusive	No																				ATP10D	5	0.0594	0.06865	7.02
									CNTN3	25	1.9e-05	2.5e-05	2.13	0.08067	Inclusive	No		BCORL1	12	0.01272	0.01686	1.76	0.52793	Inclusive	No																				COL6A5	8	0.06104	0.07048	1.18
									TBC1D8	21	1.9e-05	2.5e-05	2.24	0.24258	Inclusive	No		OTOF	15	0.01273	0.01686	2.25	1	Exclusive	No																				AFF2	8	0.06149	0.07084	1.24
									REV3L	31	2e-05	2.7e-05	1.98	0.33595	Inclusive	No		CHD8	17	0.01282	0.01697	1.63	0.29918	Exclusive	No																				CACNA1H	8	0.06149	0.07084	6.85
									NLRP2	23	2e-05	2.8e-05	2.13	0.37571	Inclusive	No		MYOM2	16	0.01287	0.017	4.3	1	Inclusive	No																				GRM3	17	0.0633	0.07285	1.76
									MRC1	30	2e-05	2.7e-05	1.72	0.00436	Inclusive	Yes		POLE	12	0.01287	0.017	1.88	0.05316	Inclusive	No																				MCTP2	5	0.06387	0.07339	5.12
									EPHA7	21	2e-05	2.7e-05	2.26	0.24258	Inclusive	No		KCNMA1	10	0.01297	0.01712	2.71	1	Exclusive	No																				TRPM3	9	0.06391	0.07339	1.73
									SPEF2	29	2e-05	2.7e-05	1.66	0.42289	Inclusive	No		ZNF91	9	0.01305	0.0172	2	0.1408	Inclusive	No																				BAZ2A	5	0.06445	0.07394	20.98
									WDFY4	27	2.1e-05	2.8e-05	3.12	0.06046	Inclusive	No		NEDD9	13	0.01329	0.0175	2.12	0.07436	Inclusive	No																				PTEN	107	0.06495	0.07443	1.07
									SHANK1	27	2.1e-05	2.8e-05	2.71	0.14385	Inclusive	No		RGPD4	11	0.01331	0.01751	2.04	0.74363	Inclusive	No																				CELSR2	5	0.06504	0.07445	2.11
									APBA2	23	2.1e-05	2.8e-05	5.1	1	Exclusive	No		PAPPA	12	0.01337	0.01756	1.96	0.76236	Inclusive	No																				PCNX	10	0.06573	0.07516	1.58
									GRM3	36	2.2e-05	3e-05	1.79	0.58563	Inclusive	No		SLIT2	16	0.01343	0.01763	1.42	0.10173	Inclusive	No																				SCN9A	16	0.06767	0.07729	1.22
									ERBB2	41	2.2e-05	2.9e-05	2.12	0.73323	Inclusive	No		TNR	10	0.01348	0.01767	2.18	0.50307	Inclusive	No																				KCNT1	6	0.06837	0.07801	1.65
									RUNX1T1	21	2.2e-05	3e-05	2.4	0.00364	Inclusive	Yes		UGT2A1	5	0.01371	0.01795	2.45	0.16846	Inclusive	No																				SCN3A	8	0.06893	0.07857	1.72
									CLMN	21	2.3e-05	3.1e-05	4.18	0.10281	Inclusive	No		SIGLEC1	6	0.01376	0.018	2.35	0.67355	Exclusive	No																				CCDC158	6	0.07006	0.07969	1.25
									PLXNA4	25	2.4e-05	3.2e-05	1.57	0.01448	Inclusive	Yes		SYT16	8	0.01378	0.01801	3.45	0.70516	Inclusive	No																				RREB1	6	0.07006	0.07969	10.67
									ADAMTSL1	22	2.6e-05	3.5e-05	2.2	1	Inclusive	No		ADCY5	9	0.01386	0.0181	2	1	Inclusive	No																				ITPR2	6	0.07063	0.08025	4.37
									OTOA	22	2.8e-05	3.8e-05	2.93	0.35485	Inclusive	No		PDE3A	9	0.01391	0.01814	1.77	0.46682	Inclusive	No																				CNTRL	6	0.07295	0.0828	2.62
									KIAA1429	24	2.8e-05	3.7e-05	3.01	0.50871	Inclusive	No		ZFYVE26	9	0.01396	0.01818	3.73	0.73032	Exclusive	No																				PLA2G4A	6	0.07354	0.08338	3.97
									POLR2A	23	2.8e-05	3.7e-05	2.52	0.17992	Exclusive	No		IGSF1	16	0.01409	0.01833	1.79	0.10173	Inclusive	No																				HEPHL1	5	0.07367	0.08343	6.54
									COL5A2	20	2.8e-05	3.8e-05	3.52	1	Exclusive	No		NR3C2	8	0.01413	0.01837	2.02	0.70516	Inclusive	No																				USP6	9	0.07402	0.08375	4.69
									THBS2	18	2.8e-05	3.8e-05	3.47	0.80227	Inclusive	No		CNTNAP2	9	0.01419	0.01842	2.73	0.46682	Inclusive	No																				PHF20L1	5	0.07432	0.08399	7.02
									ATM	30	2.9e-05	3.8e-05	2.45	0.32051	Inclusive	No		KIAA0430	12	0.0142	0.01842	1.82	1	Exclusive	No																				ADAMTS19	7	0.07481	0.08446	1.2
									GNPTAB	21	2.9e-05	3.8e-05	2.46	0.05417	Inclusive	No		IGF1R	10	0.01422	0.01843	5.42	0.50307	Inclusive	No																				MUC17	22	0.07523	0.08485	1.14
									ASXL1	23	2.9e-05	3.8e-05	2.53	0.25534	Inclusive	No		COL7A1	12	0.01429	0.01849	3.11	0.52793	Inclusive	No																				SPTBN4	7	0.07593	0.08546	4.2
									PLA2G4A	20	3e-05	4e-05	3.14	0.02738	Inclusive	Yes		KIAA2022	21	0.01439	0.01861	1.5	0.23292	Inclusive	No																				TMEM132B	6	0.07594	0.08546	1.31
									TNXB	27	3e-05	3.9e-05	2.01	0.06046	Inclusive	No		HIVEP3	15	0.01445	0.01865	2.08	0.40795	Inclusive	No																				MROH2B	8	0.07657	0.08608	1.44
									TNR	25	3e-05	4e-05	2.4	0.66394	Inclusive	No		WWC3	13	0.01445	0.01865	1.46	0.36434	Exclusive	No																				RYR2	40	0.07779	0.08736	1.07
									ADAMTS19	26	3.1e-05	4.1e-05	1.68	0.40044	Inclusive	No		CDH17	8	0.01453	0.01873	2.62	1	Exclusive	No																				DOCK5	15	0.07964	0.08935	1.19
									NIPBL	47	3.1e-05	4e-05	2.19	1	Exclusive	No		SMARCA2	10	0.01463	0.01882	2.5	0.1828	Inclusive	No																				SEMG1	10	0.07987	0.0895	1.25
									RAD54L2	19	3.1e-05	4.1e-05	2.52	0.32167	Inclusive	No		ZNF366	8	0.01464	0.01882	1.93	0.06071	Inclusive	No																				MTUS2	8	0.08036	0.08996	2.79
									HTT	32	3.2e-05	4.2e-05	2.23	0.70158	Inclusive	No		PIK3C2G	9	0.01472	0.01891	3.98	0.46682	Inclusive	No																				PTPRH	9	0.08111	0.09071	1.75
									SPEG	31	3.2e-05	4.2e-05	2.11	0.8472	Inclusive	No		GRIK2	11	0.01475	0.01893	2.61	0.51916	Exclusive	No																				ADGRV1	14	0.08121	0.09073	1.17
									FASN	22	3.3e-05	4.3e-05	4.11	0.81946	Exclusive	No		SPAM1	7	0.01512	0.01938	2.16	0.20907	Inclusive	No																				DLGAP2	7	0.08173	0.09118	1.27
									TRPV6	24	3.3e-05	4.4e-05	1.76	0.50871	Inclusive	No		FBLN2	6	0.01523	0.01951	5.35	0.37596	Inclusive	No																				BOD1L1	5	0.08179	0.09118	1.84
									TENM3	29	3.3e-05	4.3e-05	1.68	0.6886	Inclusive	No		CDH1	115	0.01535	0.01965	0.82	1.1e-09	Exclusive	Yes																				EVPL	7	0.08294	0.09236	1.73
									CNTNAP2	28	3.3e-05	4.3e-05	1.69	1	Inclusive	No		URB2	8	0.01543	0.01972	2.22	0.70516	Inclusive	No																				COL12A1	9	0.08324	0.0926	2.35
									CACNA1H	28	3.3e-05	4.3e-05	2.6	0.0383	Inclusive	Yes		BZRAP1	10	0.01553	0.01983	2	0.73192	Exclusive	No																				UHRF1BP1L	5	0.08686	0.09643	1.39
									FAM13C	20	3.4e-05	4.4e-05	6.24	0.34037	Exclusive	No		KIAA1211	5	0.01573	0.02006	22.31	0.16846	Inclusive	No																				FNDC1	6	0.08686	0.09643	3.84
									ZNF646	20	3.4e-05	4.4e-05	4.18	0.46602	Inclusive	No		MON2	7	0.01629	0.02075	2.96	0.44083	Inclusive	No																				RBBP6	6	0.08754	0.09708	11.08
									KIAA2022	31	3.4e-05	4.4e-05	1.7	0.04851	Inclusive	Yes		BRAF	7	0.01641	0.02088	2	1	Exclusive	No																				ZMIZ1	6	0.08822	0.09774	1.47
									UMODL1	20	3.4e-05	4.4e-05	1.78	1	Exclusive	No		ATP4A	6	0.01657	0.02107	1.96	0.37596	Inclusive	No																				GRM8	8	0.0896	0.09916	1.68
									KCNU1	25	3.4e-05	4.4e-05	1.86	0.08067	Inclusive	No		SORCS1	9	0.01668	0.02118	2.12	0.46682	Inclusive	No																				PCDHGA1	7	0.08981	0.09929	1.38
									NRCAM	21	3.4e-05	4.5e-05	2.48	1	Exclusive	No		SPEN	31	0.01669	0.02118	1.22	0.42876	Exclusive	No																				SPAM1	7	0.09111	0.10063	1.16
									TTC21A	21	3.5e-05	4.5e-05	3.45	0.815	Inclusive	No		CTNNA2	13	0.01671	0.02118	2.07	0.54968	Inclusive	No																				SLCO6A1	9	0.09336	0.10301	1.21
									BAZ1A	21	3.6e-05	4.7e-05	2.09	0.815	Inclusive	No		FASN	12	0.01686	0.02135	3.33	1	Exclusive	No																				DICER1	7	0.09577	0.10556	4.69
									SLCO1B1	20	3.6e-05	4.7e-05	2.9	0.00726	Inclusive	Yes		NOTCH4	8	0.01718	0.0217	2.25	0.06071	Inclusive	No																				THSD7A	5	0.09775	0.10762	12.43
									TMC2	22	3.6e-05	4.7e-05	2.47	0.64408	Inclusive	No		KCNH8	8	0.01718	0.0217	2.61	0.2555	Inclusive	No																				PIK3C2G	11	0.09832	0.10804	1.13
									ZP4	28	3.7e-05	4.8e-05	2.35	0.68101	Inclusive	No		EP300	17	0.0173	0.02184	1.68	0.60753	Inclusive	No																				ZDBF2	11	0.09832	0.10804	1.21
									ROBO1	31	3.7e-05	4.8e-05	1.98	0.23907	Inclusive	No		ANK1	14	0.01739	0.02193	1.67	0.3799	Inclusive	No																				UMODL1	6	0.10052	0.11034	1.36
									EVC2	20	3.7e-05	4.8e-05	2.41	0.08666	Inclusive	No		RAD54L2	8	0.01747	0.02201	2	0.70516	Inclusive	No																				TEX15	12	0.1038	0.11382	1.32
									NBAS	27	3.7e-05	4.7e-05	2.52	0.53142	Inclusive	No		ABCA1	9	0.01762	0.02218	4.58	0.29025	Exclusive	No																				DNAH17	7	0.10567	0.11575	1.32
									PDE6C	19	3.7e-05	4.7e-05	1.98	0.13707	Inclusive	No		EXPH5	12	0.01779	0.02236	2	0.52793	Inclusive	No																				ZNF831	7	0.10939	0.11971	1.12
									CFH	32	3.8e-05	4.9e-05	1.77	0.70158	Inclusive	No		MAST1	13	0.01832	0.02301	2.12	0.76435	Exclusive	No																				NLRP5	14	0.11011	0.12037	1.14
									COL2A1	21	3.9e-05	5e-05	4.18	0.10281	Inclusive	No		CHD4	18	0.01843	0.02312	2.79	0.44367	Inclusive	No																				SYCP2	5	0.1115	0.12176	1.3
									PTK2	19	3.9e-05	5e-05	4.65	0.62055	Inclusive	No		EPAS1	8	0.01846	0.02314	1.9	0.70516	Inclusive	No																				USP15	5	0.11241	0.12251	7.47
									CACNA1C	28	4e-05	5.1e-05	1.65	0.31041	Exclusive	No		SLX4	14	0.01861	0.0233	2.83	1	Exclusive	No																				NF1	38	0.11242	0.12251	1.07
									ROCK2	23	4.1e-05	5.3e-05	3.13	0.6574	Inclusive	No		OGDHL	9	0.01874	0.02344	2.28	0.46682	Inclusive	No																				SI	7	0.11716	0.1274	1.9
									ITPR1	29	4.1e-05	5.2e-05	2.13	0.6886	Inclusive	No		TRPC5	14	0.01899	0.02373	1.95	0.77051	Inclusive	No																				PCDHGA2	7	0.11716	0.1274	1.69
									SLITRK2	26	4.2e-05	5.3e-05	1.87	0.20788	Inclusive	No		ZNF841	12	0.01913	0.02387	1.9	0.52793	Inclusive	No																				CYP4F11	9	0.11726	0.1274	5.12
									PCDHB5	20	4.2e-05	5.4e-05	3.95	0.46602	Inclusive	No		ARFGEF3	7	0.01935	0.02413	2.78	0.20907	Inclusive	No																				ZNF91	6	0.1193	0.12948	1.33
									PCDHA13	19	4.3e-05	5.5e-05	2.35	0.13707	Inclusive	No		FRY	11	0.01946	0.02424	1.86	0.74363	Inclusive	No																				CACNA1S	10	0.12022	0.13036	1.88
									ADAM29	32	4.3e-05	5.5e-05	1.47	1	Inclusive	No		RUNX1T1	11	0.01963	0.02443	2.4	0.10014	Inclusive	No																				OGDHL	7	0.12038	0.13039	3.72
									CORIN	20	4.3e-05	5.5e-05	3.16	0.02738	Inclusive	Yes		ANO5	10	0.0198	0.02462	1.94	1	Exclusive	No																				FRAS1	16	0.12144	0.13141	1.18
									TNS1	21	4.3e-05	5.5e-05	2.13	0.4828	Inclusive	No		ADAMTS19	12	0.02044	0.02539	1.68	1	Exclusive	No																				ITPR1	7	0.12874	0.13917	1.18
									RB1CC1	30	4.4e-05	5.6e-05	1.53	0.32051	Inclusive	No		CACNA1H	8	0.02051	0.02544	4	0.70516	Inclusive	No																				RGAG1	6	0.13201	0.14255	3.13
									SCN8A	21	4.6e-05	5.9e-05	2.61	0.815	Inclusive	No		ZNFX1	7	0.02087	0.02587	2.52	1	Exclusive	No																				ABCA13	7	0.13575	0.14645	7.35
									KIAA2026	19	4.6e-05	5.8e-05	2.37	0.13707	Inclusive	No		ENPEP	9	0.02115	0.02619	2.13	0.73032	Exclusive	No																				NRK	6	0.13679	0.14742	1.44
									ARFGEF3	25	4.7e-05	5.9e-05	1.47	0.38416	Inclusive	No		EVC2	9	0.02149	0.02658	2.78	0.46682	Inclusive	No																				PIK3CA	33	0.13805	0.14862	1.15
									CEP70	20	4.8e-05	6.1e-05	2.47	0.00229	Inclusive	Yes		RET	9	0.02156	0.02664	2.52	0.73032	Exclusive	No																				NLRP3	9	0.13836	0.14881	0.99
									KCNT1	18	4.9e-05	6.2e-05	1.94	0.03712	Inclusive	Yes		AARS	10	0.02181	0.02692	2.05	0.1828	Inclusive	No																				PLEKHG4B	7	0.1412	0.15171	1.14
									TRIOBP	20	5e-05	6.3e-05	1.95	0.46602	Inclusive	No		ZNF229	9	0.0219	0.02701	2.52	0.73032	Exclusive	No																				NRAS	5	0.14244	0.1529	1.39
									ZAN	35	5e-05	6.3e-05	1.55	0.14103	Inclusive	No		HEATR5B	7	0.02195	0.02704	2.19	0.44083	Inclusive	No																				CACNA2D1	8	0.14485	0.15532	1.19
									CDH9	28	5.2e-05	6.6e-05	1.98	0.68101	Inclusive	No		PCDHGA9	12	0.02201	0.02709	1.98	0.76236	Inclusive	No																				TENM3	8	0.14662	0.15706	1.11
									PALM2-AKAP2	22	5.3e-05	6.6e-05	2	0.64408	Inclusive	No		NRCAM	10	0.0222	0.0273	4.09	1	Exclusive	No																				COL6A6	7	0.14681	0.15711	4.19
									PTEN	174	5.4e-05	6.8e-05	1.16	0.54881	Exclusive	No		COL1A1	11	0.02266	0.02783	1.64	0.0408	Inclusive	Yes																				TPTE	5	0.148	0.15822	1.34
									WBSCR17	23	5.5e-05	6.9e-05	2.54	0.25534	Inclusive	No		LZTR1	6	0.02311	0.02835	2.81	0.37596	Inclusive	No																				EPPK1	6	0.16386	0.175	1.17
									ZEB2	22	5.5e-05	6.9e-05	2.07	0.06385	Inclusive	No		PTPRJ	7	0.02331	0.02858	2.01	1	Exclusive	No																				WSCD2	5	0.16444	0.17545	1.27
									KIF20B	22	5.5e-05	6.9e-05	5.87	0.64408	Inclusive	No		ANKHD1-EIF4EBP3	17	0.02352	0.0288	1.53	0.79068	Exclusive	No																				SCN7A	8	0.16915	0.18029	1.05
									KCNH7	22	5.6e-05	7e-05	2.78	0.35485	Inclusive	No		SPEF2	9	0.02391	0.02924	1.99	0.46682	Inclusive	No																				STAG2	14	0.17026	0.1813	1.23
									SIM1	22	5.9e-05	7.4e-05	1.69	0.06385	Inclusive	No		ZMYM3	13	0.02393	0.02924	1.4	0.54968	Inclusive	No																				DSG3	9	0.17532	0.1865	1.12
									UNC13A	21	6.3e-05	7.8e-05	2.85	0.10281	Inclusive	No		TSC1	8	0.02407	0.02938	2.67	1	Exclusive	No																				FBXW7	5	0.17571	0.18673	1.17
									OR14A16	20	6.3e-05	7.8e-05	1.59	0.46602	Inclusive	No		SLITRK6	10	0.02427	0.0296	2.29	1	Exclusive	No																				CADPS	8	0.18876	0.20039	1.39
									HEATR5B	23	6.8e-05	8.5e-05	2.08	0.37571	Inclusive	No		KIF16B	14	0.02498	0.03042	2.97	0.24872	Exclusive	No																				EPB41L3	8	0.19419	0.20595	1.26
									KIF4A	23	7e-05	8.8e-05	2.72	0.6574	Inclusive	No		DOCK8	10	0.025	0.03042	2.87	0.1828	Inclusive	No																				KCNU1	9	0.2027	0.21477	1.06
									COL6A5	38	7.1e-05	8.8e-05	1.53	0.86094	Exclusive	No		RASGRF2	8	0.02504	0.03042	1.94	0.70516	Inclusive	No																				SLITRK6	9	0.21471	0.22726	1.33
									DOCK2	28	7.1e-05	8.9e-05	2.24	0.15248	Exclusive	No		OR14A16	8	0.02504	0.03042	2.08	0.01189	Inclusive	Yes																				TPO	11	0.22313	0.23595	1.16
									SCN9A	39	7.5e-05	9.3e-05	1.47	0.86144	Exclusive	No		ZNF532	9	0.02513	0.0305	3.06	0.1408	Inclusive	No																				DSC3	5	0.22351	0.23611	1.33
									CROCC	16	7.6e-05	9.4e-05	2.82	1	Inclusive	No		MATN2	11	0.02594	0.03145	2.74	0.51916	Exclusive	No																				NLRP12	11	0.22522	0.23768	1.31
									ADAMTS16	22	7.7e-05	9.6e-05	1.92	0.64408	Inclusive	No		MAGEC1	8	0.02604	0.03154	2.09	0.06071	Inclusive	No																				DYNC1I1	9	0.22722	0.23955	1.13
									PHKA2	26	7.9e-05	9.8e-05	2.97	0.83147	Exclusive	No		PCSK5	8	0.0263	0.03182	2.22	0.2555	Inclusive	No																				TP53	94	0.23424	0.24672	1.03
									PLCXD3	17	7.9e-05	9.8e-05	2.97	0.79292	Inclusive	No		FGD5	7	0.02655	0.03209	1.83	1	Exclusive	No																				AHNAK2	17	0.24034	0.25289	1.12
									NUP210	22	8e-05	9.9e-05	2.65	0.81946	Exclusive	No		GPR158	9	0.02681	0.03238	2.38	0.02662	Inclusive	Yes																				FAM47C	6	0.25037	0.26319	1.16
									PCDHAC1	21	8e-05	9.9e-05	2.33	0.10281	Inclusive	No		MYO15A	14	0.02717	0.03278	1.6	1	Exclusive	No																				PIK3R1	32	0.26645	0.27981	1.05
									NF1	100	8.1e-05	0.0001	1.2	0.43787	Exclusive	No		TLL2	5	0.02732	0.03293	6.75	0.6432	Inclusive	No																				CSMD1	7	0.26851	0.2817	1.38
									ANO5	21	8.3e-05	0.0001	1.47	0.815	Inclusive	No		PRDM15	7	0.02768	0.03333	2.14	1	Exclusive	No																				SEMA3C	10	0.27832	0.2917	0.81
									SCN4A	23	8.4e-05	0.0001	1.91	0.37571	Inclusive	No		TCF20	9	0.02773	0.03335	2.12	0.46682	Inclusive	No																				EEF1A1	7	0.28201	0.29529	1.31
									RIMS2	43	8.6e-05	0.00011	1.37	0.61787	Inclusive	No		ZBTB20	6	0.02781	0.03342	4.13	0.67355	Exclusive	No																				DCHS1	5	0.289	0.3023	1.06
									WDFY3	41	8.8e-05	0.00011	1.98	0.61313	Exclusive	No		HTT	18	0.02838	0.03405	2.14	1	Exclusive	No																				BRAF	8	0.29705	0.31042	1.23
									NLGN3	20	9.1e-05	0.00011	2.71	0.63605	Exclusive	No		LAMA1	21	0.02839	0.03405	1.34	0.81165	Inclusive	No																				TJP1	5	0.29825	0.31136	1.04
									ZMYM3	26	9.1e-05	0.00011	1.64	0.40044	Inclusive	No		CYP4F11	6	0.02919	0.03497	2.7	0.37596	Inclusive	No																				ANO2	7	0.30072	0.31364	1.29
									ZC3H12B	20	9.1e-05	0.00011	1.91	0.00229	Inclusive	Yes		HIST1H3B	12	0.02948	0.03529	2.71	0.76236	Inclusive	No																				DOCK2	9	0.30316	0.31588	0.96
									ATAD2B	21	9.2e-05	0.00011	2.46	0.10281	Inclusive	No		VAV1	7	0.02965	0.03545	2.14	0.44083	Inclusive	No																				KIT	5	0.31928	0.33235	1.02
									MCTP2	22	9.3e-05	0.00011	2.77	0.06385	Inclusive	No		SLC12A5	10	0.02967	0.03545	2.12	0.50307	Inclusive	No																				ADAMTSL1	5	0.34949	0.36344	2.11
									CUL7	19	9.3e-05	0.00011	2.09	0.80556	Exclusive	No		SALL1	12	0.02971	0.03546	1.5	0.01003	Inclusive	Yes																				SYT16	8	0.35351	0.36726	1.16
									SMARCA2	23	9.3e-05	0.00011	1.72	0.10977	Inclusive	No		PRDM1	12	0.02987	0.03562	2.27	0.52793	Inclusive	No																				IMPG1	8	0.35517	0.36863	1.05
									EGF	22	9.4e-05	0.00012	2.66	0.64408	Inclusive	No		SHANK2	12	0.03003	0.03577	1.83	0.76236	Inclusive	No																				NLRP4	12	0.35679	0.36995	1.03
									HDX	25	9.4e-05	0.00012	2.04	0.66394	Inclusive	No		ATP11C	11	0.03011	0.03584	1.8	0.74363	Inclusive	No																				THADA	5	0.37709	0.39062	1.13
									PRX	19	9.5e-05	0.00012	1.83	0.45827	Exclusive	No		SPTB	16	0.03053	0.0363	1.46	0.03002	Inclusive	Yes																				GABRA6	14	0.39097	0.40461	1.24
									WNK2	19	9.5e-05	0.00012	2.27	0.13707	Inclusive	No		ZNF518B	7	0.03058	0.03632	1.76	0.44083	Inclusive	No																				SLC9C1	8	0.40541	0.41915	1.2
									TMPRSS15	27	9.7e-05	0.00012	1.46	0.53142	Inclusive	No		KDR	10	0.0316	0.03749	2.6	1	Exclusive	No																				CASR	5	0.40828	0.4217	1.06
									WNK1	19	0.0001	0.00013	4.24	0.62055	Inclusive	No		MCM7	12	0.03205	0.03799	2.24	1	Exclusive	No																				ZNF208	9	0.41129	0.4244	1.25
									TPTE	27	0.0001	0.00013	1.54	0.67794	Exclusive	No		MIB1	10	0.03232	0.03828	2.02	0.1828	Inclusive	No																				F5	11	0.41279	0.42554	1.04
									PTCH1	24	0.0001	0.00012	2.85	0.50871	Inclusive	No		SPTBN2	15	0.03236	0.03829	1.87	0.78242	Inclusive	No																				TCHH	16	0.41579	0.42822	1
									DOCK5	36	0.00011	0.00013	1.37	0.202	Inclusive	No		PIWIL2	7	0.03273	0.03868	1.87	0.10822	Exclusive	No																				CDH18	10	0.44528	0.45815	1.05
									SHROOM2	25	0.00011	0.00013	2.46	0.08067	Inclusive	No		NUP210	8	0.03313	0.03913	2.43	0.4469	Exclusive	No																				CARD6	12	0.46052	0.47338	1.04
									PCNXL2	26	0.00011	0.00013	2.64	1	Exclusive	No		PCDHA11	8	0.03345	0.03946	1.85	0.1148	Exclusive	No																				KCNB2	8	0.47337	0.48611	1.22
									TLR7	33	0.00011	0.00013	1.8	0.56948	Inclusive	No		BAZ1A	11	0.03356	0.03956	2.04	0.74363	Inclusive	No																				KEL	14	0.47656	0.48892	1.05
									CYP4F11	20	0.00011	0.00013	3.14	1	Exclusive	No		ZC3H12B	9	0.03362	0.03959	2.43	0.02662	Inclusive	Yes																				FGA	8	0.48928	0.50148	1.08
									DNMT3A	22	0.00011	0.00013	1.72	0.64408	Inclusive	No		ANO2	10	0.03411	0.04012	1.81	0.73192	Exclusive	No																				THSD7B	7	0.48988	0.50163	0.98
									JAK3	20	0.00011	0.00014	2.09	0.63605	Exclusive	No		DOCK6	10	0.03449	0.04054	1.73	0.50307	Inclusive	No																				KDR	10	0.53143	0.54364	1.05
									BNC2	24	0.00011	0.00014	1.51	0.2707	Inclusive	No		RB1CC1	14	0.03511	0.04122	1.48	0.77051	Inclusive	No																				PLCXD3	8	0.56213	0.5745	0.98
									PIWIL2	20	0.00012	0.00014	3.27	1	Exclusive	No		EGFR	10	0.03518	0.04126	1.43	0.07576	Inclusive	No																				FGD5	9	0.58214	0.59438	1.02
									SCN3A	35	0.00012	0.00014	2.18	0.06588	Inclusive	No		PLCH1	15	0.03533	0.0414	1.69	1	Exclusive	No																				CD22	7	0.58419	0.5959	1.04
									CCDC178	19	0.00012	0.00015	1.74	0.13707	Inclusive	No		ADAMTS13	10	0.03547	0.04153	1.6	1	Exclusive	No																				CFH	7	0.58888	0.60012	0.98
									INADL	20	0.00012	0.00014	2.12	0.46602	Inclusive	No		ERICH3	15	0.03565	0.0417	1.34	1	Exclusive	No																				WNK2	6	0.60274	0.61366	1.01
									RGS7	21	0.00013	0.00016	2.37	0.05417	Inclusive	No		PTK2	13	0.03611	0.0422	2.24	1	Inclusive	No																				LRFN5	9	0.61778	0.62837	1.13
									KIT	21	0.00013	0.00016	1.76	0.10281	Inclusive	No		COL24A1	8	0.0372	0.04343	2.64	0.2555	Inclusive	No																				PCDHB7	8	0.6353	0.64557	1.1
									LAMA5	20	0.00013	0.00016	1.99	0.08666	Inclusive	No		PTCHD4	9	0.03728	0.04348	2.52	0.73032	Exclusive	No																				DCAF12L2	9	0.64133	0.65108	1.19
									MYH7B	23	0.00013	0.00016	1.65	0.25534	Inclusive	No		ATP9A	13	0.03737	0.04354	1.49	0.00426	Inclusive	Yes																				TRPM2	9	0.64565	0.65485	0.93
									DNAH1	33	0.00013	0.00015	1.84	0.01343	Inclusive	Yes		FLNB	16	0.0375	0.04366	1.88	0.78762	Exclusive	No																				CARD11	7	0.6465	0.65509	0.86
									PHF12	22	0.00013	0.00016	2.57	0.64408	Inclusive	No		CPAMD8	11	0.03755	0.04367	1.95	0.51916	Exclusive	No																				ABCB1	8	0.65593	0.66401	1.2
									COL27A1	24	0.00013	0.00015	2.4	0.50871	Inclusive	No		DNAH1	19	0.03775	0.04386	1.49	0.12986	Inclusive	No																				PRDM9	6	0.66027	0.66777	1.04
									PTPN14	20	0.00013	0.00015	2.07	1	Exclusive	No		PDE6C	9	0.03805	0.04417	1.95	0.46682	Inclusive	No																				DCAF12L1	5	0.72175	0.72926	0.88
									PCDHB13	22	0.00014	0.00016	1.99	1	Inclusive	No		ATP11A	8	0.03873	0.04492	2.16	0.06071	Inclusive	No																				CDH9	11	0.78135	0.78874	1.08
									CEP250	25	0.00014	0.00017	1.8	0.66394	Inclusive	No		PCDH9	12	0.03883	0.04499	1.97	1	Exclusive	No																				ZFHX4	6	0.79256	0.79854	0.92
									ENPEP	28	0.00014	0.00016	1.56	0.09799	Inclusive	No		XDH	9	0.03895	0.04509	3.19	0.73032	Exclusive	No																				ZNF536	6	0.79256	0.79854	0.98
									FRYL	23	0.00015	0.00018	2.93	0.03905	Inclusive	Yes		KIF2B	6	0.03931	0.04545	2.34	1	Inclusive	No																				CNTN6	8	0.79464	0.79988	0.99
									CDH18	23	0.00015	0.00018	1.72	0.37571	Inclusive	No		RPGRIP1L	9	0.0394	0.04553	2.52	0.46682	Inclusive	No																				FBLN2	6	0.81818	0.8228	1
									IDH1	415	0.00015	0.00018	0.94	< 2e-16	Inclusive	Yes		OTOA	8	0.04068	0.04696	2.65	0.06071	Inclusive	No																				ABCA5	5	0.91189	0.91618	0.74
									PTCHD4	22	0.00015	0.00018	1.68	1	Inclusive	No		PIEZO2	12	0.04114	0.04745	2.24	0.05316	Inclusive	No																				KMT2B	6	0.91943	0.92289	1
									STAG3	23	0.00015	0.00017	2.97	0.6574	Inclusive	No		STK31	11	0.04182	0.04818	4.8	0.32491	Inclusive	No																				DEPDC5	6	0.93697	0.93961	0.99
									PTPRH	23	0.00015	0.00018	2.17	0.6574	Inclusive	No		KIAA1551	9	0.04199	0.04833	2.03	0.73032	Exclusive	No																				MUC3A	6	0.9604	0.9622	0.95
									CACNA1G	22	0.00015	0.00018	3.19	0.1646	Inclusive	No		PCDHB7	12	0.04218	0.04851	1.53	0.52793	Inclusive	No																				OTOGL	6	0.97506	0.97597	0.92
									PCDHGA9	20	0.00016	0.00019	3	0.46602	Inclusive	No		COL2A1	6	0.04248	0.04876	1.99	1	Inclusive	No																				HCN1	12	0.99895	0.99895	1.05
									NALCN	27	0.00016	0.00019	1.73	0.53142	Inclusive	No		PCDHGB4	7	0.04252	0.04876	2.03	0.20907	Inclusive	No
									TMC5	20	0.00016	0.00019	1.73	0.80839	Inclusive	No		ARFGEF2	7	0.04252	0.04876	6.95	0.68202	Exclusive	No
									UGT2A1	21	0.00017	0.00019	1.79	0.815	Inclusive	No		LCT	17	0.04266	0.04885	1.67	0.42442	Inclusive	No
									CADPS2	18	0.00017	0.0002	2.65	0.45292	Inclusive	No		KIF20B	10	0.04268	0.04885	5.89	1	Exclusive	No
									C3	34	0.00017	0.00019	1.58	0.35506	Inclusive	No		HSPG2	14	0.04303	0.04921	1.56	0.14137	Inclusive	No
									PCDH9	24	0.00017	0.0002	1.96	0.3757	Exclusive	No		FAM47B	12	0.04444	0.05077	1.56	1	Exclusive	No
									SF3B1	19	0.00017	0.0002	2.08	0.32167	Inclusive	No		TLL1	7	0.04493	0.05128	2.27	0.44083	Inclusive	No
									ATP11A	21	0.00018	0.00021	2.09	0.05417	Inclusive	No		CLIP1	9	0.04536	0.05172	3.83	0.29025	Exclusive	No
									PCDH7	21	0.00018	0.00021	2.55	0.6366	Exclusive	No		FAM135B	14	0.0463	0.05275	2.34	0.3799	Inclusive	No
									SULF1	21	0.0002	0.00023	2.77	0.815	Inclusive	No		CNTN3	10	0.04667	0.05312	1.71	0.50307	Inclusive	No
									NBPF12	26	0.0002	0.00023	1.7	1	Exclusive	No		PDE4D	7	0.047	0.05344	2.16	0.44083	Inclusive	No
									PCDH19	37	0.0002	0.00023	1.63	0.21245	Inclusive	No		CELSR1	9	0.04786	0.05438	1.51	0.1408	Inclusive	No
									IL4R	26	0.0002	0.00024	1.7	0.674	Inclusive	No		PCDHB5	7	0.04791	0.05438	1.64	0.10822	Exclusive	No
									PDE3A	19	0.0002	0.00023	1.76	0.32167	Inclusive	No		INSRR	8	0.0492	0.05577	1.61	1	Exclusive	No
									THSD7B	38	0.00021	0.00025	1.7	0.28824	Inclusive	No		CARD11	9	0.04923	0.05577	2.18	0.02662	Inclusive	Yes
									MYO1F	20	0.00021	0.00025	2.04	0.80839	Inclusive	No		MUC3A	8	0.04964	0.05619	3.02	1	Exclusive	No
									PIEZO2	20	0.00021	0.00024	2.17	0.08666	Inclusive	No		DOCK5	8	0.05053	0.05715	3.43	0.2555	Inclusive	No
									ARID1A	71	0.00022	0.00026	1.26	0.03673	Exclusive	Yes		KIF4B	8	0.05098	0.0576	1.67	1	Exclusive	No
									DNAH14	17	0.00022	0.00025	2.59	0.06407	Inclusive	No		TNS1	6	0.05138	0.05798	2	0.67355	Exclusive	No
									MIB1	19	0.00022	0.00026	2.66	0.04804	Inclusive	Yes		RIF1	13	0.05141	0.05798	1.59	0.12422	Exclusive	No
									LZTR1	26	0.00022	0.00026	1.39	0.674	Inclusive	No		FAM179B	11	0.05199	0.05857	2.14	1	Exclusive	No
									CELSR1	29	0.00024	0.00027	1.51	0.06616	Inclusive	No		TRPS1	17	0.05232	0.05889	1.89	0.42442	Inclusive	No
									GRIN3A	18	0.00024	0.00027	1.87	0.12072	Inclusive	No		STAB1	6	0.05262	0.05917	2.19	0.07342	Inclusive	No
									ADGRL2	27	0.00024	0.00027	1.52	0.06046	Inclusive	No		FSTL5	7	0.05334	0.05994	2.38	0.44083	Inclusive	No
									DSC3	19	0.00024	0.00028	1.79	0.32167	Inclusive	No		COL4A1	11	0.05358	0.06015	2.11	0.10014	Inclusive	No
									PTPRJ	19	0.00024	0.00028	2.33	0.62055	Inclusive	No		DIP2B	10	0.05557	0.06233	1.78	0.73192	Exclusive	No
									TLL2	23	0.00024	0.00028	2.77	1	Exclusive	No		PTPN14	8	0.056	0.06275	1.76	1	Exclusive	No
									CELSR2	25	0.00026	0.0003	3.68	0.02902	Inclusive	Yes		GLI1	5	0.05669	0.06347	5.14	0.6432	Inclusive	No
									COL5A1	25	0.00026	0.0003	3.58	0.38416	Inclusive	No		ERBB2	29	0.05742	0.06423	1.39	0.68274	Inclusive	No
									PLEKHG4B	21	0.00026	0.0003	1.81	0.4828	Inclusive	No		BAZ2A	10	0.05869	0.06558	2.32	0.50307	Inclusive	No
									IRS4	20	0.00028	0.00032	2.43	0.22276	Inclusive	No		NBEAL2	9	0.05924	0.06614	2.29	1	Inclusive	No
									TEX15	45	0.00029	0.00033	1.56	0.33056	Inclusive	No		IMPG1	9	0.0594	0.06626	1.3	0.1408	Inclusive	No
									ZFPM2	18	0.00029	0.00033	1.87	0.12072	Inclusive	No		PHF12	13	0.05968	0.06651	1.53	0.54968	Inclusive	No
									NLRP5	31	0.0003	0.00034	1.46	0.33595	Inclusive	No		PCNX	15	0.05979	0.06657	1.04	0.57263	Exclusive	No
									CR1	23	0.0003	0.00034	2.04	0.00494	Inclusive	Yes		KPRP	9	0.06005	0.0668	1.87	0.46682	Inclusive	No
									CHD8	34	0.0003	0.00034	1.49	0.26099	Exclusive	No		SLITRK3	9	0.06021	0.06686	2.24	0.73032	Exclusive	No
									BCOR	40	0.0003	0.00034	1.35	0.38977	Inclusive	No		POLR2A	9	0.06021	0.06686	2.52	0.73032	Exclusive	No
									CD22	19	0.0003	0.00034	1.67	0.45827	Exclusive	No		GRIN3A	10	0.06085	0.0675	1.47	0.1828	Inclusive	No
									PRDM9	24	0.00031	0.00035	1.7	0.1234	Inclusive	No		BCOR	10	0.06116	0.06779	1.72	0.50307	Inclusive	No
									ADCY5	19	0.00031	0.00035	1.99	0.80556	Exclusive	No		ACACB	8	0.06357	0.07039	1.97	0.70516	Inclusive	No
									PNPLA6	17	0.00032	0.00037	4.68	0.00594	Inclusive	Yes		PHLPP2	6	0.06385	0.07065	2.31	0.67355	Exclusive	No
									ABCA1	23	0.00032	0.00037	5.47	0.17992	Exclusive	No		NOTCH3	7	0.064	0.07075	2.45	0.20907	Inclusive	No
									FRMD7	19	0.00032	0.00037	3.56	0.13707	Inclusive	No		ZNF521	6	0.06427	0.07099	1.76	1	Inclusive	No
									ABCA5	20	0.00033	0.00038	2.23	0.80839	Inclusive	No		SLC1A6	9	0.06545	0.07222	2.23	0.02662	Inclusive	Yes
									DRD5	18	0.00034	0.00038	1.52	0.45292	Inclusive	No		LPA	9	0.06563	0.07235	1.26	0.73032	Exclusive	No
									ATP10A	26	0.00035	0.0004	1.86	1	Exclusive	No		THBS1	8	0.06727	0.0741	1.57	1	Exclusive	No
									ATP2B3	23	0.00035	0.0004	1.72	0.6574	Inclusive	No		COL5A1	13	0.0678	0.07461	3.58	1	Inclusive	No
									SPAM1	20	0.00035	0.00039	1.79	0.46602	Inclusive	No		RTTN	9	0.06812	0.0749	2.09	0.29025	Exclusive	No
									NBEAL2	18	0.00036	0.00041	1.93	0.45292	Inclusive	No		PCDHA13	7	0.06944	0.07628	1.51	0.0302	Inclusive	Yes
									SYCP2	19	0.00037	0.00041	2.39	0.32167	Inclusive	No		ARHGAP35	12	0.07101	0.07793	1.6	0.20249	Inclusive	No
									NLRP4	28	0.00038	0.00043	1.72	0.09799	Inclusive	No		TPO	7	0.07133	0.07822	2.1	0.68202	Exclusive	No
									DDR2	23	0.0004	0.00045	1.72	1	Exclusive	No		PTPRU	9	0.07144	0.07826	3.07	1	Inclusive	No
									ESR1	19	0.0004	0.00045	3.66	0.45827	Exclusive	No		RUNX1	38	0.07218	0.07901	0.83	1	Exclusive	No
									NCOA3	22	0.0004	0.00044	2.4	0.64408	Inclusive	No		ZMIZ1	8	0.07236	0.07913	1.59	0.06071	Inclusive	No
									GLI1	20	0.0004	0.00045	2.18	0.22276	Inclusive	No		KMT2C	86	0.07348	0.08028	1.06	0.46413	Exclusive	No
									NR3C2	18	0.00041	0.00046	1.98	1	Exclusive	No		VWF	11	0.07408	0.08086	1.76	0.10014	Inclusive	No
									AFF2	36	0.00042	0.00047	1.48	0.0443	Inclusive	Yes		HCFC1	17	0.07414	0.08086	1.43	0.60753	Inclusive	No
									MCM7	23	0.00042	0.00047	2.44	0.82097	Exclusive	No		PCDHA2	6	0.07603	0.08285	1.56	0.07342	Inclusive	No
									OGDHL	20	0.00042	0.00046	2.25	0.02738	Inclusive	Yes		RFX4	8	0.07669	0.08349	2.2	0.06071	Inclusive	No
									DCHS1	28	0.00044	0.00049	1.73	0.84047	Exclusive	No		SHROOM4	8	0.07818	0.08504	1.78	1	Exclusive	No
									PCNX	31	0.00045	0.0005	1.67	0.11544	Inclusive	No		DSC3	7	0.07933	0.08622	1.74	0.44083	Inclusive	No
									MATN2	20	0.00045	0.0005	2.4	0.80839	Inclusive	No		DNMT3A	8	0.08079	0.08773	2.02	1	Exclusive	No
									ARHGAP35	19	0.00046	0.00051	1.89	0.04804	Inclusive	Yes		TNC	14	0.08175	0.08869	1.23	0.3799	Inclusive	No
									TRPM2	21	0.00047	0.00052	2.12	0.4828	Inclusive	No		CENPJ	5	0.08316	0.09014	1.45	0.03213	Inclusive	Yes
									EVPL	20	0.00048	0.00054	3.59	0.46602	Inclusive	No		NRK	12	0.0835	0.09043	1.89	0.1196	Exclusive	No
									KSR2	19	0.00049	0.00054	1.81	0.32167	Inclusive	No		TRIOBP	8	0.08415	0.09105	1.49	0.70516	Inclusive	No
									FBLN2	20	0.00049	0.00055	1.71	0.22276	Inclusive	No		ADAMTSL3	14	0.08484	0.09171	1.89	0.3799	Inclusive	No
									DOCK6	20	0.0005	0.00056	1.66	0.46602	Inclusive	No		CACNA1G	8	0.08762	0.09464	2.02	0.70516	Inclusive	No
									TMEM132B	25	0.0005	0.00056	1.56	0.66394	Inclusive	No		DNMT1	11	0.08883	0.09586	0.98	0.0408	Inclusive	Yes
									PCDHA1	31	0.00051	0.00057	1.37	0.33595	Inclusive	No		RB1	21	0.08929	0.09627	1.2	0.01387	Inclusive	Yes
									EPPK1	27	0.00051	0.00056	1.59	0.14385	Inclusive	No		RGS7	10	0.09048	0.09744	1.91	0.1828	Inclusive	No
									PTPRU	20	0.00052	0.00058	2.33	0.46602	Inclusive	No		KIAA1429	13	0.09053	0.09744	1.39	0.76435	Exclusive	No
									CASP8	20	0.00052	0.00057	2.72	0.22276	Inclusive	No		SIM1	6	0.09088	0.09773	2.51	0.07342	Inclusive	No
									PTPRQ	20	0.00053	0.00058	2.64	0.46602	Inclusive	No		ZNF646	8	0.09542	0.10252	2.07	0.70516	Inclusive	No
									EPHA6	19	0.00055	0.00061	1.86	0.32167	Inclusive	No		GNPTAB	12	0.09815	0.10536	1.94	0.52793	Inclusive	No
									NCOR2	21	0.00059	0.00065	2.12	0.24258	Inclusive	No		DLGAP2	9	0.09831	0.10544	1.34	0.73032	Exclusive	No
									PDCD11	23	0.0006	0.00066	1.98	0.03905	Inclusive	Yes		ADAM29	11	0.10216	0.10948	1.64	0.74363	Inclusive	No
									RAD51AP2	22	0.00061	0.00067	1.93	0.02093	Inclusive	Yes		MYH2	10	0.10349	0.11081	1.95	1	Exclusive	No
									NLRP12	24	0.00061	0.00067	1.53	0.2707	Inclusive	No		CEP250	13	0.10788	0.1154	1.46	0.76435	Exclusive	No
									FGA	22	0.00063	0.00069	1.7	1	Inclusive	No		MEGF8	19	0.11222	0.11994	1.3	1	Inclusive	No
									SMARCA4	39	0.0007	0.00076	1.24	0.00821	Inclusive	Yes		SMARCA1	12	0.11382	0.12155	2.07	0.36429	Exclusive	No
									RREB1	22	0.00071	0.00078	2.56	1	Inclusive	No		CDH10	13	0.11505	0.12276	1.52	0.76435	Exclusive	No
									RGPD4	22	0.00072	0.00079	1.8	0.35485	Inclusive	No		COL27A1	11	0.11579	0.12344	2.37	1	Exclusive	No
									EML1	19	0.00074	0.00081	2.95	0.32167	Inclusive	No		EML1	7	0.11636	0.12394	2.96	0.68202	Exclusive	No
									RP1L1	22	0.00075	0.00082	2.25	0.81946	Exclusive	No		BACH2	15	0.11839	0.12591	1.6	0.78242	Inclusive	No
									SYT16	20	0.00076	0.00082	1.63	0.46602	Inclusive	No		RIMS2	16	0.11842	0.12591	1.21	1	Inclusive	No
									IMPG1	27	0.00076	0.00083	1.33	0.06046	Inclusive	No		BNC2	8	0.12005	0.12753	1.4	0.2555	Inclusive	No
									TRPC6	20	0.0008	0.00087	2.57	0.46602	Inclusive	No		CCDC108	10	0.12147	0.12893	1.43	1	Exclusive	No
									PGR	22	0.00083	0.0009	1.77	0.81946	Exclusive	No		ESR1	9	0.12225	0.12958	3.67	0.73032	Exclusive	No
									SMCHD1	25	0.00089	0.00097	1.5	0.19088	Inclusive	No		TMC2	10	0.12229	0.12958	1.58	1	Exclusive	No
									TLR4	22	0.00089	0.00097	2.26	1	Inclusive	No		SHROOM2	13	0.12503	0.13233	1.82	0.23166	Inclusive	No
									PLCH1	33	0.00089	0.00097	1.61	0.84971	Inclusive	No		TLR7	15	0.12511	0.13233	1.83	0.57263	Exclusive	No
									NLRP3	25	0.0009	0.00097	1.68	0.83087	Exclusive	No		SPEG	12	0.12541	0.13254	1.72	1	Exclusive	No
									SMARCA1	21	0.00094	0.00102	2.58	0.815	Inclusive	No		LINGO2	10	0.12562	0.13265	1.82	0.73192	Exclusive	No
									BAZ2A	20	0.00094	0.00102	1.94	0.22276	Inclusive	No		RAD51AP2	7	0.1268	0.13377	2.68	0.20907	Inclusive	No
									SLC1A6	26	0.00095	0.00102	1.63	0.40044	Inclusive	No		PTCHD1	10	0.1276	0.1345	1.64	0.50307	Inclusive	No
									RB1	56	0.00095	0.00103	1.26	0.00038	Inclusive	Yes		TRHDE	10	0.13455	0.14171	1.94	1	Exclusive	No
									KPRP	26	0.00096	0.00104	1.57	0.40044	Inclusive	No		PHKA2	16	0.13615	0.14328	1.44	0.41594	Exclusive	No
									PTCHD1	21	0.00104	0.00112	1.96	0.24258	Inclusive	No		LAMA5	7	0.13903	0.14618	1.52	0.20907	Inclusive	No
									NETO1	20	0.00106	0.00114	1.72	0.46602	Inclusive	No		SMCHD1	15	0.14118	0.14832	1.14	0.40795	Inclusive	No
									CNTRL	23	0.0011	0.00118	2.3	0.6574	Inclusive	No		MAGI2	12	0.14151	0.14853	2.5	0.76236	Inclusive	No
									PTPRA	21	0.00123	0.00132	1.99	0.01543	Inclusive	Yes		WDFY3	20	0.14405	0.15107	1.07	0.14807	Exclusive	No
									STK31	23	0.00128	0.00138	1.48	0.10977	Inclusive	No		FBN3	17	0.15124	0.15847	2	0.79068	Exclusive	No
									EPHA5	28	0.00129	0.00139	1.52	0.68101	Inclusive	No		RP1L1	13	0.15265	0.15982	1.34	0.12422	Exclusive	No
									KIF16B	32	0.00138	0.00148	1.83	0.17648	Exclusive	No		FSIP2	13	0.15323	0.16028	1.81	0.23166	Inclusive	No
									DLGAP2	21	0.00138	0.00148	1.34	0.815	Inclusive	No		KCNB2	10	0.15718	0.16414	1.3	1	Exclusive	No
									DEPDC5	20	0.00148	0.00158	1.71	0.08666	Inclusive	No		C3	10	0.15718	0.16414	1.9	1	Exclusive	No
									ZNF469	17	0.00152	0.00163	3.06	0.79292	Inclusive	No		GATA3	104	0.1584	0.16527	0.87	8.5e-10	Exclusive	Yes
									PRDM1	22	0.00153	0.00163	2.01	0.35485	Inclusive	No		IL4R	12	0.16288	0.16979	1.45	1	Exclusive	No
									CDH10	19	0.00154	0.00165	1.98	1	Inclusive	No		UHRF1BP1	7	0.16372	0.17053	2.46	0.44083	Inclusive	No
									ERICH3	26	0.00165	0.00176	1.31	0.674	Inclusive	No		BRPF3	7	0.16495	0.17167	1.41	0.68202	Exclusive	No
									PDE4D	18	0.00169	0.0018	1.97	0.21217	Inclusive	No		WHSC1L1	9	0.1653	0.17189	1.08	0.29025	Exclusive	No
									TRHDE	23	0.00169	0.0018	1.5	1	Exclusive	No		EPPK1	6	0.16696	0.17347	2.26	0.67355	Exclusive	No
									ZBTB20	35	0.0017	0.00181	1.38	0.09563	Exclusive	No		SLITRK2	10	0.17742	0.18417	1.82	0.07576	Inclusive	No
									ZNF536	29	0.00172	0.00183	1.46	0.02409	Inclusive	Yes		EGF	8	0.17772	0.18433	1.96	0.70516	Inclusive	No
									SLC9C1	24	0.00173	0.00184	1.46	0.82569	Inclusive	No		NPAS4	13	0.17946	0.18598	1.65	0.54968	Inclusive	No
									DCAF8L1	24	0.00178	0.00189	1.45	0.1234	Inclusive	No		NUP155	10	0.1837	0.19022	1.34	0.03715	Exclusive	Yes
									MAGEC2	20	0.00185	0.00196	1.72	0.08666	Inclusive	No		PIK3R1	32	0.18824	0.19474	1.05	0.04998	Inclusive	Yes
									SLITRK6	24	0.00188	0.002	1.87	0.1234	Inclusive	No		NETO1	6	0.18959	0.19598	2.1	0.67355	Exclusive	No
									ADAMTSL3	24	0.00199	0.00211	2.64	0.07258	Inclusive	No		MAGEC2	7	0.19576	0.20218	1.15	0.44083	Inclusive	No
									RFX4	18	0.00201	0.00213	2.19	0.45292	Inclusive	No		MUC6	10	0.20074	0.20715	1.56	0.07576	Inclusive	No
									TPO	28	0.00203	0.00215	1.46	0.84047	Exclusive	No		MED23	13	0.20246	0.20876	0.84	0.01286	Exclusive	Yes
									PTPN11	22	0.0021	0.00222	1.57	0.81946	Exclusive	No		CROCC	6	0.20431	0.21049	2.29	0.67355	Exclusive	No
									PIK3C2G	25	0.00222	0.00234	1.57	0.66394	Inclusive	No		PCDHA1	7	0.21415	0.22044	1.57	0.44083	Inclusive	No
									SPAG5	24	0.00229	0.00241	1.91	0.82569	Inclusive	No		PIK3CA	319	0.2148	0.22092	0.89	1.5e-05	Exclusive	Yes
									MAGI2	22	0.00239	0.00252	1.95	0.35485	Inclusive	No		PDCD11	11	0.22062	0.22672	1.96	0.10014	Inclusive	No
									MYT1	21	0.00251	0.00264	2.68	2.9e-07	Inclusive	Yes		NPAP1	6	0.22765	0.23374	1.5	0.01148	Inclusive	Yes
									MYH2	36	0.00322	0.00339	1.37	1	Exclusive	No		PDE1C	8	0.24861	0.25506	1.2	1	Exclusive	No
									ANO2	22	0.00323	0.00339	1.47	0.64408	Inclusive	No		PLCG1	9	0.25439	0.26076	1.46	0.46682	Inclusive	No
									STAG2	33	0.00353	0.0037	1.43	0.56948	Inclusive	No		DDR2	10	0.27182	0.2784	1.36	1	Exclusive	No
									SLC9A4	21	0.00367	0.00385	1.32	0.4828	Inclusive	No		PGR	5	0.27916	0.28568	2.28	0.16846	Inclusive	No
									FLT4	16	0.004	0.0042	1.62	0.59208	Inclusive	No		FAM47C	15	0.28182	0.28816	1.95	0.78242	Inclusive	No
									WSCD2	21	0.00472	0.00494	1.84	0.815	Inclusive	No		WSCD2	11	0.29103	0.29733	1.23	1	Exclusive	No
									CARD6	23	0.00483	0.00506	1.89	0.25534	Inclusive	No		PTCH1	10	0.29475	0.30088	1.46	1	Exclusive	No
									KEL	26	0.00489	0.00511	1.3	0.674	Inclusive	No		FOXA1	23	0.30495	0.31104	1.21	0.00032	Exclusive	Yes
									LINGO2	20	0.00585	0.00611	1.56	0.46602	Inclusive	No		PCDHGA1	11	0.31284	0.31882	1.65	0.18801	Exclusive	No
									CCDC108	24	0.00598	0.00625	1.43	1	Exclusive	No		PLEKHG4B	7	0.31816	0.32396	1.21	0.68202	Exclusive	No
									LRFN5	26	0.00658	0.00686	1.5	0.40044	Inclusive	No		ADGRL2	10	0.32059	0.32617	1.18	1	Exclusive	No
									HCFC1	27	0.00663	0.00691	1.44	0.29662	Inclusive	No		CCDC178	8	0.33026	0.33573	1.09	0.70516	Inclusive	No
									DYNC1I1	23	0.00674	0.00702	1.18	0.17992	Exclusive	No		NCOR2	7	0.35353	0.35909	1.35	0.20907	Inclusive	No
									F13A1	18	0.00677	0.00704	1.85	0.60945	Exclusive	No		THBS2	7	0.36561	0.37105	1.46	0.68202	Exclusive	No
									PDE1C	16	0.00775	0.00805	1.48	0.59208	Inclusive	No		PTPRH	6	0.38917	0.39464	1.39	1	Inclusive	No
									NPAS4	21	0.00777	0.00807	1.65	0.815	Inclusive	No		CTCF	16	0.39893	0.4042	0.81	0.16972	Exclusive	No
									ZNF91	20	0.0078	0.00809	1.33	0.80839	Inclusive	No		PTPRA	9	0.3999	0.40485	1.4	0.1408	Inclusive	No
									HCN1	24	0.0078	0.00809	1.47	0.3757	Exclusive	No		DSCAM	11	0.43246	0.43745	1.25	1	Exclusive	No
									PCDHGA1	20	0.00794	0.00823	1.78	0.80839	Inclusive	No		DYNC1I1	8	0.44243	0.44717	1.57	0.1148	Exclusive	No
									CTNNA2	21	0.00829	0.00859	2.07	0.24258	Inclusive	No		F13A1	6	0.46753	0.47215	1.89	0.67355	Exclusive	No
									FAM47C	30	0.0084	0.00869	1.37	0.55153	Inclusive	No		STAG3	9	0.468	0.47223	1.07	0.73032	Exclusive	No
									KCNMA1	25	0.00944	0.00976	1.31	0.08067	Inclusive	No		PCDHA3	7	0.52719	0.53153	0.93	0.68202	Exclusive	No
									PCDHA3	21	0.01026	0.0106	1.47	0.6366	Exclusive	No		DCAF8L1	9	0.53418	0.53813	0.99	0.1408	Inclusive	No
									NRK	23	0.01027	0.0106	1.5	0.82097	Exclusive	No		TMEM132B	7	0.54776	0.55135	1.17	0.68202	Exclusive	No
									FGD5	24	0.01148	0.01184	1.32	0.2707	Inclusive	No		USP29	5	0.59314	0.59654	1.22	0.6432	Inclusive	No
									SEMA3C	23	0.01179	0.01215	1.51	1	Exclusive	No		MAP2K4	30	0.6013	0.60425	0.91	0.10899	Exclusive	No
									ATRX	220	0.01224	0.01261	1.1	< 2e-16	Inclusive	Yes		DCAF12L1	5	0.63706	0.63967	1.21	1	Exclusive	No
									ATP11C	20	0.013	0.01337	1.35	0.46602	Inclusive	No		NOTCH1	7	0.67882	0.68104	1.22	0.20907	Inclusive	No
									HIST1H3B	15	0.01324	0.01361	1.52	0.78677	Inclusive	No		PCDHB13	7	0.68081	0.68247	0.95	0.44083	Inclusive	No
									KCNB2	25	0.01441	0.0148	1.33	1	Inclusive	No		TBX3	31	0.82678	0.82813	0.94	0.2335	Exclusive	No
									MEGF8	29	0.01529	0.01569	1.3	0.22957	Inclusive	No		DSG3	7	0.89379	0.89452	0.95	0.44083	Inclusive	No
									DCAF12L1	19	0.01762	0.01806	1.41	0.04804	Inclusive	Yes		EEF1A1	8	0.91263	0.91263	1.16	1	Exclusive	No
									MUC6	19	0.01775	0.01818	1.72	0.04804	Inclusive	Yes
									CARD11	30	0.02163	0.02214	1.41	0.32051	Inclusive	No
									TCF12	21	0.02308	0.02361	1.37	1	Exclusive	No
									MUC3A	20	0.02316	0.02367	1.22	1	Exclusive	No
									PCDHB7	21	0.02638	0.02693	1.33	0.815	Inclusive	No
									NOTCH1	46	0.03145	0.03209	1.23	1	Exclusive	No
									FUBP1	43	0.03417	0.03483	1.13	0.01236	Exclusive	Yes
									GABRA6	23	0.03619	0.03686	1.29	0.49641	Exclusive	No
									DSG3	19	0.06205	0.06316	1.12	1	Inclusive	No
									AKT1	33	0.07087	0.07208	0.75	0.12965	Exclusive	No
									FOXA1	28	0.09825	0.09983	1.22	0.02174	Exclusive	Yes
									CDH1	123	0.10162	0.10317	0.87	2.5e-09	Exclusive	Yes
									ZMIZ1	22	0.10606	0.1076	1.15	0.06385	Inclusive	No
									BRAF	24	0.10791	0.10939	1.44	1	Exclusive	No
									PLCG1	32	0.12805	0.1297	1.22	0.56509	Exclusive	No
									MAP3K1	88	0.12828	0.12983	0.84	0.00309	Exclusive	Yes
									PIK3R1	87	0.13444	0.13595	1.04	0.47874	Inclusive	No
									RUNX1	41	0.25726	0.25995	0.9	1	Inclusive	No
									NRAS	14	0.25805	0.26054	1.29	0.38635	Inclusive	No
									MED23	20	0.26698	0.26933	1.27	0.14777	Exclusive	No
									EEF1A1	20	0.31712	0.31966	1.25	0.14777	Exclusive	No
									TBX3	37	0.33433	0.33674	1.06	0.04976	Exclusive	Yes
									IDH2	23	0.35887	0.36116	0.77	0.06997	Exclusive	No
									DCAF12L2	22	0.4349	0.43733	1.19	0.06385	Inclusive	No
									H3F3A	12	0.45196	0.45412	1.26	0.2077	Inclusive	No
									MAP2K4	30	0.50067	0.50267	0.91	0.11073	Exclusive	No
									KDR	38	0.52077	0.52243	1.02	0.11057	Exclusive	No
									GATA3	110	0.65313	0.65469	0.9	1e-09	Exclusive	Yes
									CTCF	20	0.69295	0.69406	0.85	0.14777	Exclusive	No
									PIK3CA	401	0.72797	0.72855	0.94	7.1e-07	Exclusive	Yes
									CIC	106	0.7742	0.7742	1.04	1.2e-07	Exclusive	Yes
[truncated: 43 more columns]

## Sheet: Human Study data sources
Human TMB data sources.
study	TMB source	method for acquiring TMB
BRCA	Immune landscape of Cancer; https://pubmed.ncbi.nlm.nih.gov/29628290/; Supplementary Table S1	Given
LGG	Immune landscape of Cancer; https://pubmed.ncbi.nlm.nih.gov/29628290/; Supplementary Table S1	Given
GBM	Immune landscape of Cancer; https://pubmed.ncbi.nlm.nih.gov/29628290/; Supplementary Table S1	Given
DLBC	Immune landscape of Cancer; https://pubmed.ncbi.nlm.nih.gov/29628290/; Supplementary Table S1	Given
AS	https://www.nature.com/articles/s41591-019-0749-z; cBioportal at https://www.cbioportal.org/study/clinicalData?id=angs_project_painter_2018	Given
OSA (adult & pediatric)	https://www.nature.com/articles/ncomms15936	sum (Coding Absolute mutation burden from Supplementary Data 1) /32000000 (estimated human CDS)
MM	https://www.nature.com/articles/s41467-018-08081-1	TMB provided by the authors; mutations from Supplementary Data 2
pediatric HGG	https://www.ncbi.nlm.nih.gov/pmc/articles/PMC4056452/	sum (Tier 1 SNVs)/ (Tier1 bp coverage above 10x) from Supplementary Table 3b
TCL	https://www.nature.com/articles/ng.3442	sum (non-synonymous somatic mutations per sample from Supplementary Table 5) / 32000000
