# Supplementary material for: Canine tumor mutational burden is correlated with TP53 mutation across tumor types and breeds
Source: Nat Commun. 2021 Aug 3;12:4670. doi: 10.1038/s41467-021-24836-9 (PMC8333103; doi:10.1038/s41467-021-24836-9)
Supplement: Supplementary file 9 — Supplementary Data 6 [file 41467_2021_24836_MOESM9_ESM.xlsx]

## Sheet: Index
Supplementary Data 6: Canine coding and noncoding mutation signature discovery with WES and WGS data

## Sheet: Trinucleotide probabilities
The trinucleotide background probabilities used to adjust canine and human mutation signatures before their comparisons shown in Figures 8a and S8b
		Sum background probability for trinucleotide and its reverse complement
Trinucleotide	ReverseCompl	Human hg19 genome	Canine canFam3 genome	Canine canFam3 exome
AAA	TTT	0.0767	0.0773	0.0458
AAC	GTT	0.0294	0.0278	0.0241
AAG	CTT	0.04	0.0412	0.0385
AAT	ATT	0.0494	0.0496	0.0293
ACA	TGT	0.0405	0.0386	0.0338
ACC	GGT	0.0231	0.0224	0.0267
ACG	CGT	0.0052	0.0053	0.0114
ACT	AGT	0.0322	0.0306	0.0268
AGA	TCT	0.0446	0.0478	0.0411
AGC	GCT	0.0279	0.0267	0.0371
AGG	CCT	0.0354	0.0359	0.0409
ATA	TAT	0.0408	0.0418	0.0215
ATC	GAT	0.0267	0.0277	0.0259
ATG	CAT	0.0365	0.0363	0.0324
CAA	TTG	0.038	0.0355	0.0322
CAC	GTG	0.0303	0.0283	0.0332
CAG	CTG	0.0406	0.0394	0.0523
CCA	TGG	0.0368	0.035	0.0446
CCC	GGG	0.0262	0.0306	0.0417
CCG	CGG	0.0056	0.0066	0.021
CGA	TCG	0.0046	0.0047	0.0116
CGC	GCG	0.0049	0.0051	0.0176
CTA	TAG	0.0256	0.0248	0.0167
CTC	GAG	0.0339	0.0357	0.0403
GAA	TTC	0.0401	0.0405	0.038
GAC	GTC	0.0189	0.0196	0.0248
GCA	TGC	0.0289	0.0275	0.0352
GCC	GGC	0.0237	0.0226	0.04
GGA	TCC	0.0311	0.0325	0.0399
GTA	TAC	0.0224	0.0212	0.0171
TAA	TTA	0.0407	0.0426	0.0219
TCA	TGA	0.0393	0.0384	0.0362

## Sheet: CDS Rawcounts for SNV types
Raw counts for each CDS somatic base subtituion type per WES tumor, input data for SignatureAnalyzer
Substitution Type	Trinucleotide	Somatic Mutation Type	Broad Format Context	CCB010054	CCB010099	CCB030193	CCB040180	CCB060135	CCB070086	CCB070124	CCB070131	CCB070289	BelBer	BenGal	BENTUC	BITRIC	CASLAB	CCB010010	CCB010036	CCB010040	CCB010182	CCB010214	CCB010307	CCB010346	CCB020009	CCB020104	CCB020249	CCB030117	CCB030130	CCB030145	CCB030251	CCB030268	CCB030346	CCB030362	CCB040038	CCB040143	CCB040222	CCB040497	CCB050193	CCB050206	CCB060047	CCB060052	CCB070012	CCB070081	CCB070115	CCB070230	CCB070243	CCB070252	CHIMUN
C>A	ACA	A[C>A]A	CAAA	0	0	0	0	0	0	0	0	0	0	0	0	0	0	0	0	0	0	0	0	0	0	0	0	0	0	0	0	0	0	0	0	0	1	0	0	0	0	0	0	0	0	0	0	0	0
C>A	ACC	A[C>A]C	CAAC	0	0	0	0	0	0	0	0	0	0	0	0	0	0	0	0	0	0	0	0	0	0	0	0	0	0	0	0	0	0	0	0	0	0	0	0	0	0	0	0	0	0	0	0	0	0
C>A	ACG	A[C>A]G	CAAG	0	0	0	0	1	0	0	0	1	0	0	0	0	0	1	0	0	0	0	0	0	0	0	0	0	0	0	0	0	0	0	0	0	0	0	0	0	0	0	0	0	0	0	0	0	0
C>A	ACT	A[C>A]T	CAAT	0	0	0	0	0	0	0	0	0	0	0	0	0	0	0	0	1	0	0	0	0	0	0	0	0	0	0	0	0	0	0	0	0	0	0	0	0	0	0	0	0	0	0	0	0	0
C>G	ACA	A[C>G]A	CGAA	0	0	0	0	0	0	0	0	0	0	0	0	0	0	0	0	0	0	0	1	0	0	0	0	0	0	0	0	0	0	1	1	0	0	0	0	0	0	0	1	0	0	0	0	0	0
C>G	ACC	A[C>G]C	CGAC	0	0	0	0	0	0	0	0	0	0	0	0	0	0	0	0	0	0	0	0	0	0	0	1	0	0	0	0	0	0	0	0	0	0	0	0	0	0	0	2	0	0	0	0	0	0
C>G	ACG	A[C>G]G	CGAG	0	0	0	0	0	0	0	1	0	0	0	0	0	0	1	0	0	0	0	0	0	0	1	0	0	0	0	0	0	0	0	0	1	0	2	0	1	0	0	0	0	0	0	0	0	0
C>G	ACT	A[C>G]T	CGAT	0	0	0	0	0	0	0	0	0	0	0	0	0	0	0	0	0	0	0	0	0	0	0	0	0	0	0	0	0	0	0	0	1	0	0	0	0	0	0	1	0	0	0	0	0	0
C>T	ACA	A[C>T]A	CTAA	0	1	1	0	1	0	0	1	1	0	0	0	0	0	0	0	0	0	0	0	0	1	3	0	1	0	0	0	1	1	2	0	0	0	1	0	0	0	0	0	0	1	0	2	0	0
C>T	ACC	A[C>T]C	CTAC	0	0	0	0	0	0	0	0	0	1	0	0	0	0	1	0	0	0	0	0	0	0	2	0	0	0	0	0	0	0	1	0	1	1	0	0	0	0	0	1	0	0	0	0	0	0
C>T	ACG	A[C>T]G	CTAG	0	4	4	0	4	1	0	3	1	1	2	0	1	1	4	0	1	0	0	0	0	0	7	5	0	0	0	1	1	2	0	0	1	0	3	0	0	1	3	7	0	2	2	2	5	2
C>T	ACT	A[C>T]T	CTAT	0	0	0	0	3	0	0	0	0	0	0	0	0	0	0	0	0	0	0	2	0	0	3	0	0	0	0	0	0	0	2	0	0	0	0	0	0	0	0	0	0	0	0	0	0	0
T>A	ATA	A[T>A]A	TAAA	0	0	0	0	0	0	0	1	0	0	0	0	0	0	0	0	0	0	0	0	0	0	0	0	0	0	0	0	0	0	0	0	0	0	0	0	0	0	0	0	0	0	0	0	0	0
T>A	ATC	A[T>A]C	TAAC	0	0	0	0	0	0	0	0	0	1	0	0	0	0	1	0	0	0	0	0	0	0	0	0	0	0	0	0	0	0	1	0	0	0	0	0	0	0	0	0	0	0	0	0	0	0
T>A	ATG	A[T>A]G	TAAG	0	0	0	0	0	0	0	0	0	0	0	0	2	0	0	0	0	1	0	0	0	0	0	0	1	0	0	0	0	0	0	0	0	0	1	0	0	0	0	0	0	0	0	0	0	0
T>A	ATT	A[T>A]T	TAAT	0	0	0	0	0	0	0	0	0	0	0	0	0	0	0	0	0	0	0	0	0	0	0	0	0	0	0	0	0	0	0	0	0	0	0	0	0	0	0	0	0	0	0	0	0	0
T>C	ATA	A[T>C]A	TCAA	0	0	0	0	0	0	0	0	0	0	0	0	0	0	0	0	0	0	0	1	0	0	2	0	1	0	1	0	0	0	0	0	1	0	0	0	0	0	1	0	0	0	0	0	1	0
T>C	ATC	A[T>C]C	TCAC	0	1	0	0	0	0	0	0	0	0	0	0	0	0	0	0	0	0	0	0	1	0	5	0	1	1	0	0	0	0	0	0	0	0	0	0	0	0	0	0	0	0	0	0	0	0
T>C	ATG	A[T>C]G	TCAG	0	0	0	1	2	0	0	0	0	0	0	1	0	1	0	0	0	1	0	2	1	0	9	1	1	0	2	0	1	0	0	0	0	0	0	0	0	0	0	3	0	0	0	0	0	0
T>C	ATT	A[T>C]T	TCAT	0	0	0	0	0	0	1	0	0	0	0	0	0	0	1	0	0	0	0	0	0	0	2	0	0	1	0	0	0	1	1	0	0	0	0	0	0	0	0	1	0	1	0	0	0	0
T>G	ATA	A[T>G]A	TGAA	0	0	0	0	0	0	0	0	0	1	0	0	0	0	2	0	0	0	0	0	0	0	0	0	0	0	0	0	1	0	1	0	0	0	1	0	0	0	0	0	0	0	0	0	0	0
T>G	ATC	A[T>G]C	TGAC	0	0	0	1	0	0	0	0	0	0	0	0	0	0	0	0	0	0	0	0	0	0	0	0	1	0	0	0	0	0	0	0	1	0	0	0	0	0	0	0	0	0	0	0	0	0
T>G	ATG	A[T>G]G	TGAG	0	0	0	0	0	0	0	0	0	0	0	0	0	0	0	0	0	0	0	1	0	0	0	0	0	0	0	0	0	0	0	0	0	0	0	0	0	0	0	1	0	0	0	0	0	0
T>G	ATT	A[T>G]T	TGAT	0	0	0	0	0	0	0	0	0	0	0	0	0	0	0	0	0	0	0	0	0	0	0	0	0	0	0	0	0	1	1	0	0	0	0	0	0	0	0	0	0	0	0	0	0	0
C>A	CCA	C[C>A]A	CACA	0	0	1	0	0	0	0	0	0	0	0	0	0	0	0	0	0	0	0	0	0	0	0	0	0	0	1	0	0	0	0	0	1	0	0	0	0	0	0	0	0	0	1	0	0	0
C>A	CCC	C[C>A]C	CACC	0	0	0	0	0	0	0	0	0	0	0	0	0	0	0	0	0	0	0	0	0	0	0	0	0	0	0	0	0	0	0	0	0	0	0	0	0	0	0	0	0	0	0	0	0	0
C>A	CCG	C[C>A]G	CACG	0	0	0	0	0	0	0	0	0	0	0	0	0	0	1	0	0	0	0	1	0	0	0	0	0	0	0	0	0	0	0	0	0	0	0	0	0	0	0	2	0	0	0	0	0	0
C>A	CCT	C[C>A]T	CACT	0	0	0	0	0	0	0	0	0	0	0	0	0	0	0	0	0	0	0	0	0	0	0	0	0	0	0	0	0	0	0	0	0	0	0	0	0	1	0	0	0	0	0	0	0	0
C>G	CCA	C[C>G]A	CGCA	0	0	0	0	1	0	0	0	0	0	0	0	0	0	0	0	0	0	0	0	0	0	1	0	0	0	0	0	0	0	0	0	0	0	0	0	0	0	0	0	0	0	0	0	1	0
C>G	CCC	C[C>G]C	CGCC	0	1	1	0	0	0	0	0	0	0	0	0	0	0	0	0	1	0	0	0	0	0	1	0	0	0	0	0	0	0	1	0	0	0	1	0	0	0	0	0	0	0	0	0	0	0
C>G	CCG	C[C>G]G	CGCG	0	0	0	0	1	0	0	0	0	0	0	0	0	0	0	0	0	0	0	0	0	0	3	0	0	1	1	0	0	0	0	0	0	0	0	0	1	0	0	0	0	0	0	0	0	0
C>G	CCT	C[C>G]T	CGCT	0	0	1	0	0	0	0	0	0	0	0	0	0	0	0	0	0	0	0	0	0	0	0	0	0	0	0	0	0	1	0	0	0	0	1	0	0	1	0	0	0	1	0	0	0	0
C>T	CCA	C[C>T]A	CTCA	0	1	0	0	1	0	0	2	0	2	0	0	0	0	0	0	0	1	0	0	0	0	3	0	1	0	0	0	6	1	0	0	0	0	0	0	0	1	0	1	0	0	0	0	0	0
C>T	CCC	C[C>T]C	CTCC	0	0	0	0	1	0	0	0	0	0	0	0	0	0	0	0	0	0	0	2	0	0	1	0	0	0	0	0	0	0	1	0	1	0	2	0	0	0	1	2	1	0	0	0	1	0
C>T	CCG	C[C>T]G	CTCG	1	2	1	0	4	1	0	1	0	0	1	0	0	1	4	1	1	1	0	3	0	1	14	1	2	1	2	1	0	4	1	2	1	1	0	0	0	3	1	3	0	1	1	2	4	1
C>T	CCT	C[C>T]T	CTCT	0	0	1	0	0	0	0	0	0	0	0	0	0	0	0	0	0	0	0	2	0	0	6	0	0	0	2	1	4	2	0	0	0	0	0	0	0	0	1	0	0	1	1	0	0	0
T>A	CTA	C[T>A]A	TACA	0	0	0	0	1	0	0	0	0	0	0	0	0	0	0	0	0	0	0	0	0	0	0	0	0	0	0	0	0	0	0	0	0	0	0	0	0	0	0	0	0	0	0	0	0	1
T>A	CTC	C[T>A]C	TACC	0	0	0	1	1	0	0	0	0	0	0	0	0	0	0	1	0	0	0	0	0	0	1	0	0	0	0	0	0	0	0	0	0	0	0	0	0	0	0	1	0	0	0	0	0	0
T>A	CTG	C[T>A]G	TACG	0	0	0	0	0	0	0	0	0	0	1	0	0	0	0	0	0	0	0	0	0	0	0	0	0	0	0	0	0	0	0	0	0	0	0	0	0	0	0	0	0	0	0	0	0	0
T>A	CTT	C[T>A]T	TACT	0	0	0	0	0	0	0	0	0	0	0	0	0	1	0	0	0	0	1	0	0	0	0	0	0	0	0	0	0	0	0	0	0	0	0	0	0	0	0	0	0	0	0	0	0	0
T>C	CTA	C[T>C]A	TCCA	0	0	0	0	0	0	0	0	0	0	0	0	0	1	0	0	0	0	0	1	0	0	3	0	0	0	0	0	0	0	2	0	0	0	1	0	0	1	0	0	0	0	0	0	0	0
T>C	CTC	C[T>C]C	TCCC	1	0	0	0	0	0	0	0	0	1	0	0	0	0	0	0	0	0	0	0	0	0	0	0	0	0	1	0	0	0	1	1	0	0	0	0	0	0	0	0	0	0	0	0	0	0
T>C	CTG	C[T>C]G	TCCG	0	0	2	1	1	0	0	1	0	0	0	2	1	0	0	0	1	0	0	0	0	0	7	1	0	1	1	0	2	0	0	1	0	1	1	0	0	1	0	1	0	2	0	0	1	0
T>C	CTT	C[T>C]T	TCCT	0	0	1	0	1	0	0	0	1	0	0	0	0	0	1	0	1	0	0	1	0	0	1	1	0	0	0	0	1	1	4	0	0	0	0	0	0	0	1	1	0	0	0	0	0	0
T>G	CTA	C[T>G]A	TGCA	0	0	0	0	0	0	0	0	0	1	0	0	0	0	0	0	0	0	0	0	0	0	0	0	0	0	0	0	0	1	0	0	0	0	0	0	0	0	0	0	0	0	0	0	0	0
T>G	CTC	C[T>G]C	TGCC	0	0	0	0	0	0	0	0	0	0	0	0	0	0	0	0	1	0	0	0	0	0	1	0	0	0	0	0	0	0	0	0	0	0	0	0	0	0	0	0	0	0	0	0	0	0
T>G	CTG	C[T>G]G	TGCG	0	0	0	0	0	0	0	1	0	0	0	0	1	0	0	0	0	0	0	0	0	0	1	0	0	0	0	2	0	0	1	0	0	0	0	0	0	0	1	0	0	0	0	0	0	0
T>G	CTT	C[T>G]T	TGCT	0	0	0	0	1	0	0	0	1	0	0	0	0	0	0	0	0	0	0	0	0	0	2	0	0	0	0	0	0	0	0	0	0	0	0	0	0	0	0	1	0	0	0	0	0	0
C>A	GCA	G[C>A]A	CAGA	0	0	0	1	1	0	0	0	0	0	0	0	1	0	0	0	0	0	0	0	0	0	1	0	0	0	0	0	0	0	0	0	0	0	0	0	1	0	0	0	0	0	0	0	0	0
C>A	GCC	G[C>A]C	CAGC	0	0	0	1	0	0	0	0	0	0	0	0	0	0	0	0	0	0	0	0	0	0	0	0	0	0	0	0	0	0	0	0	0	0	1	0	0	0	0	0	0	0	0	0	0	0
C>A	GCG	G[C>A]G	CAGG	0	0	0	0	0	0	0	0	0	0	0	0	0	0	0	0	0	0	0	0	0	0	0	0	0	0	0	0	0	0	0	0	0	0	0	0	0	0	0	0	0	0	0	0	0	0
C>A	GCT	G[C>A]T	CAGT	0	0	0	1	0	0	1	2	0	0	0	0	0	0	0	0	0	0	0	0	0	0	1	0	0	0	0	0	0	1	0	0	0	0	0	0	0	0	0	0	0	0	0	0	0	0
C>G	GCA	G[C>G]A	CGGA	0	0	1	1	0	0	0	0	0	0	0	0	0	0	0	0	0	0	0	0	0	0	0	0	1	0	0	0	0	0	0	0	0	0	0	0	0	0	0	0	0	0	1	0	0	0
C>G	GCC	G[C>G]C	CGGC	0	1	1	0	0	0	0	0	0	0	1	0	0	0	0	0	0	0	0	0	0	0	0	0	0	0	0	0	0	0	0	0	0	0	0	0	0	0	3	0	0	0	1	0	1	0
C>G	GCG	G[C>G]G	CGGG	0	0	0	0	0	0	0	0	0	1	0	0	0	0	0	0	0	0	0	0	0	0	0	0	0	0	0	0	0	0	3	0	0	1	0	0	0	0	0	0	0	1	1	0	0	0
C>G	GCT	G[C>G]T	CGGT	0	0	0	0	0	0	0	0	0	0	0	0	0	0	0	0	0	0	1	0	0	0	1	0	0	0	0	0	0	1	1	0	0	0	0	0	0	0	1	1	0	0	0	0	0	0
C>T	GCA	G[C>T]A	CTGA	0	1	0	0	1	0	0	0	0	1	0	0	0	0	0	0	0	1	0	0	0	1	3	0	0	0	0	0	3	0	1	0	0	0	0	0	0	0	0	4	0	0	0	0	2	1
C>T	GCC	G[C>T]C	CTGC	0	0	1	0	0	0	0	0	0	1	0	1	2	0	1	0	0	0	0	0	0	1	1	1	0	1	0	0	0	1	1	1	0	0	1	0	0	0	0	2	0	1	0	1	0	0
C>T	GCG	G[C>T]G	CTGG	0	0	2	2	1	0	1	1	1	0	0	1	0	0	1	0	1	0	2	1	0	1	7	3	0	1	0	1	1	2	2	0	0	0	1	0	0	3	0	5	0	1	1	1	1	0
C>T	GCT	G[C>T]T	CTGT	0	1	0	0	3	1	0	0	0	0	0	0	1	0	2	1	2	0	0	0	0	0	2	1	0	1	0	0	1	2	3	0	0	1	1	0	0	0	0	0	0	0	1	0	1	2
T>A	GTA	G[T>A]A	TAGA	0	0	0	0	0	0	0	0	0	0	0	0	0	0	1	0	0	0	0	0	0	0	1	0	0	0	0	0	0	0	0	0	0	0	0	0	0	0	0	0	0	0	0	0	0	0
T>A	GTC	G[T>A]C	TAGC	0	0	0	0	0	0	0	0	1	0	0	0	0	0	0	0	0	0	0	0	0	0	1	0	0	0	0	0	0	0	0	0	0	0	0	0	0	0	0	0	0	0	0	0	0	0
T>A	GTG	G[T>A]G	TAGG	0	0	0	0	0	0	0	0	0	0	0	0	0	0	0	0	0	0	0	0	0	0	0	0	0	0	0	0	0	0	1	0	0	0	0	0	0	0	0	0	0	0	0	0	0	0
T>A	GTT	G[T>A]T	TAGT	0	0	0	0	0	0	0	0	0	0	0	0	0	1	0	0	0	0	0	0	0	0	1	0	0	0	0	0	0	0	1	0	0	0	0	0	0	0	1	1	0	0	0	0	1	0
T>C	GTA	G[T>C]A	TCGA	0	0	0	0	1	0	0	1	0	0	0	1	1	0	0	0	0	0	0	0	0	0	1	0	0	0	0	0	0	0	0	0	0	0	0	0	0	1	0	0	0	0	0	0	0	0
T>C	GTC	G[T>C]C	TCGC	0	0	0	0	1	0	0	0	0	0	0	0	1	0	0	0	0	0	0	0	0	1	0	0	0	0	0	0	1	0	0	0	0	0	0	0	0	0	0	0	0	0	0	0	0	0
T>C	GTG	G[T>C]G	TCGG	0	0	0	0	1	0	0	0	0	0	0	0	0	0	0	0	0	0	0	1	0	1	2	0	0	0	0	0	0	0	1	0	1	0	0	0	0	0	1	1	0	0	0	0	0	0
T>C	GTT	G[T>C]T	TCGT	0	0	0	0	0	1	0	1	0	0	0	0	0	0	0	0	0	0	0	0	0	0	4	0	0	1	0	0	0	0	0	0	0	0	0	0	0	1	0	0	0	0	0	0	0	0
T>G	GTA	G[T>G]A	TGGA	0	0	0	0	0	0	0	0	0	0	0	0	0	0	0	0	0	0	0	0	0	0	0	0	0	0	0	0	0	0	1	0	0	0	0	0	0	0	0	0	0	0	0	0	0	0
T>G	GTC	G[T>G]C	TGGC	0	0	0	0	0	0	0	0	0	0	0	0	0	0	1	0	0	1	0	0	0	0	0	0	0	0	0	0	0	0	0	0	0	0	0	0	0	0	0	0	0	0	0	0	0	0
T>G	GTG	G[T>G]G	TGGG	1	0	1	0	0	0	0	0	0	0	1	0	0	0	0	0	1	1	0	2	0	1	1	0	1	0	1	0	0	0	0	0	0	2	3	1	0	0	1	2	0	0	0	0	0	0
T>G	GTT	G[T>G]T	TGGT	0	0	0	0	0	0	0	0	0	0	0	0	0	0	0	0	0	0	0	0	1	0	0	0	0	0	0	0	0	0	0	0	0	0	0	0	0	0	0	0	0	0	0	0	0	0
C>A	TCA	T[C>A]A	CATA	0	0	0	0	0	0	0	0	0	0	0	0	0	0	1	0	0	0	0	0	0	0	0	0	0	0	0	0	0	0	0	0	0	0	0	0	0	0	0	0	0	0	0	0	0	1
C>A	TCC	T[C>A]C	CATC	0	0	0	0	0	0	0	0	0	0	0	0	0	0	0	0	0	0	0	0	0	0	0	0	0	0	0	0	1	0	0	0	0	0	0	0	0	0	0	0	0	0	1	0	0	1
C>A	TCG	T[C>A]G	CATG	0	0	0	0	0	0	0	0	0	0	0	0	0	0	1	0	0	0	0	0	0	0	0	0	0	0	0	0	0	0	1	0	0	0	0	0	0	0	0	1	0	0	0	0	0	0
C>A	TCT	T[C>A]T	CATT	0	0	0	0	0	0	0	0	0	1	0	0	1	0	0	0	0	0	0	0	0	0	0	0	0	0	0	0	0	0	0	0	1	0	0	0	0	0	0	0	0	0	0	1	0	0
C>G	TCA	T[C>G]A	CGTA	0	0	0	0	0	0	0	0	0	0	0	0	0	0	0	0	0	0	0	0	0	0	0	0	0	0	0	1	0	0	2	0	0	0	1	0	0	0	0	2	0	0	0	0	0	0
C>G	TCC	T[C>G]C	CGTC	0	0	0	0	0	0	0	0	0	0	0	0	0	0	0	0	0	0	0	0	0	0	0	0	0	0	0	0	0	0	0	0	0	0	0	0	0	0	0	0	0	0	0	0	0	0
C>G	TCG	T[C>G]G	CGTG	0	0	0	0	0	0	0	0	0	0	0	0	0	0	0	0	0	0	0	0	0	0	1	0	0	0	0	0	0	0	1	0	0	0	0	0	0	0	0	0	0	0	0	0	0	0
C>G	TCT	T[C>G]T	CGTT	0	0	0	0	0	0	0	0	0	0	0	0	0	0	0	0	0	0	0	0	0	0	1	0	0	0	0	0	0	0	0	0	0	1	0	0	1	0	0	2	0	0	0	0	0	0
C>T	TCA	T[C>T]A	CTTA	0	0	0	0	1	0	0	0	0	0	0	0	0	0	0	0	0	0	0	0	0	0	0	0	1	0	0	0	0	1	0	0	0	0	1	0	0	0	0	3	0	0	0	0	2	0
C>T	TCC	T[C>T]C	CTTC	0	0	0	0	1	0	0	1	0	1	0	0	0	0	2	0	0	0	0	0	0	0	2	1	1	0	0	1	3	1	0	2	0	0	0	0	0	0	0	3	0	3	0	0	0	0
C>T	TCG	T[C>T]G	CTTG	0	0	3	0	1	0	0	0	0	0	1	0	0	0	2	1	1	0	1	2	0	0	7	1	0	0	0	1	3	1	2	4	1	0	4	0	0	1	0	2	0	1	0	0	0	0
C>T	TCT	T[C>T]T	CTTT	0	0	0	0	0	0	0	0	0	1	0	1	0	0	0	0	0	0	0	0	0	1	0	0	0	0	2	0	0	2	1	0	0	0	0	0	0	0	0	2	0	1	0	0	1	0
T>A	TTA	T[T>A]A	TATA	0	0	0	0	0	0	0	0	0	0	0	0	0	0	0	0	0	0	0	0	0	0	0	0	0	0	0	0	0	0	0	0	0	0	0	0	0	0	0	0	0	1	0	0	0	0
T>A	TTC	T[T>A]C	TATC	0	0	0	0	1	0	0	0	0	0	0	0	0	0	0	0	0	0	0	0	0	0	0	0	0	0	0	0	0	0	0	0	0	0	0	0	0	0	0	0	0	0	0	0	0	0
T>A	TTG	T[T>A]G	TATG	0	0	0	0	0	0	0	0	0	0	0	0	0	0	0	0	0	0	0	0	0	0	0	0	0	0	0	0	0	0	0	0	0	0	0	0	0	0	0	0	0	0	0	0	0	0
T>A	TTT	T[T>A]T	TATT	0	0	0	0	0	0	0	0	0	0	0	1	1	0	0	0	0	0	0	0	0	0	0	0	0	0	0	0	0	0	0	0	0	0	0	0	0	0	0	0	0	0	0	0	0	0
T>C	TTA	T[T>C]A	TCTA	0	0	0	0	0	0	0	0	0	1	0	0	0	0	0	0	0	0	0	0	0	0	1	0	0	0	0	0	0	0	0	0	0	0	0	0	0	0	0	0	0	1	1	0	0	0
T>C	TTC	T[T>C]C	TCTC	0	0	0	0	0	0	0	0	0	0	0	0	0	0	1	0	0	0	0	2	0	0	0	0	0	0	0	0	0	0	0	0	0	0	0	0	0	0	0	0	0	1	0	0	1	0
T>C	TTG	T[T>C]G	TCTG	0	0	1	0	0	0	0	0	0	0	0	0	0	0	0	0	0	0	0	1	0	1	9	0	1	0	0	0	0	1	0	0	0	0	0	0	0	0	0	1	0	0	0	0	0	0
T>C	TTT	T[T>C]T	TCTT	0	0	0	0	0	0	0	0	0	0	0	0	0	0	1	0	0	0	0	0	0	1	1	0	1	0	0	0	0	0	0	0	1	0	0	0	0	0	0	0	0	0	0	0	0	0
T>G	TTA	T[T>G]A	TGTA	0	0	0	0	0	0	0	0	0	0	0	0	0	0	0	0	0	0	0	0	0	0	1	0	0	0	0	0	1	0	0	0	0	0	0	0	0	0	0	0	0	0	0	0	0	0
T>G	TTC	T[T>G]C	TGTC	0	0	0	0	0	0	0	0	0	0	0	0	0	0	0	0	0	0	0	0	1	0	0	0	0	0	0	1	0	0	0	0	0	0	0	0	0	0	1	1	0	1	0	0	0	0
T>G	TTG	T[T>G]G	TGTG	0	0	0	1	1	0	0	0	0	0	0	0	0	0	0	0	0	0	0	0	0	0	0	0	0	0	0	0	0	0	1	0	0	0	0	0	0	0	1	0	0	0	0	0	0	0
T>G	TTT	T[T>G]T	TGTT	0	0	0	0	0	0	0	0	0	0	0	0	0	0	0	0	0	0	1	0	0	0	2	0	0	0	0	0	0	0	0	0	0	0	0	0	0	0	1	0	0	0	0	0	0	0
[truncated: 551 more columns]

## Sheet: CDS mutation sigature
Canine CDS mutation signatures determiend with WES data in Figure 8a
Unadjusted							Adjusted using canine exonic trinucleotide frequency
BroadContext	S1	S2	S3				BroadContext	S1	S2	S3
CAAA	0.0715506	0.00451852	0.00282717				CAAA	0.0661525	0.00417763	0.00261388
CAAC	0.00918429	0.00645447	0.00035165				CAAC	0.0107494	0.00755439	0.00041158
CAAG	0.00510062	0.00309343	0				CAAG	0.0139819	0.0084798	0
CAAT	0.00361826	0.00524299	0.0003064				CAAT	0.00421906	0.00611356	0.00035728
CGAA	0.00240817	0.00557546	0.00093804				CGAA	0.00222648	0.00515483	0.00086727
CGAC	0	0.00629023	0				CGAC	0	0.00736216	0
CGAG	0.00950472	0.00562882	0.00062389				CGAG	0.0260546	0.0154299	0.00171023
CGAT	0	0.00537499	0.00084007				CGAT	0	0.00626748	0.00097955
CTAA	0	0.0180326	0.00081871				CTAA	0	0.0166722	0.00075695
CTAC	0	0.0130019	0.00922524				CTAC	0	0.0152175	0.0107973
CTAG	0	0.0853374	0				CTAG	0	0.233929	0
CTAT	0	0.0138904	0.00374523				CTAT	0	0.0161969	0.0043671
TAAA	0.00427175	0.00413096	0.00254635				TAAA	0.00620894	0.00600431	0.00370109
TAAC	0	0.00511969	0.00076884				TAAC	0	0.00617724	0.00092765
TAAG	0.00433439	0.00686043	0.00169544				TAAG	0.00418054	0.00661692	0.00163526
TAAT	0.00826484	0.00288396	0.00352755				TAAT	0.00881489	0.00307589	0.00376232
TCAA	0	0.0112975	0.0002782				TCAA	0	0.0164208	0.00040436
TCAC	0.00980775	0.0108136	0.00028687				TCAC	0.0118337	0.0130473	0.00034613
TCAG	0.00477526	0.0311915	0.00030133				TCAG	0.00460577	0.0300844	0.00029063
TCAT	0	0.0146215	0.00057385				TCAT	0	0.0155946	0.00061204
TGAA	0.00111221	0.0031512	0.00086677				TGAA	0.00161659	0.00458023	0.00125984
TGAC	0.00274684	0.00324557	0.00151695				TGAC	0.00331424	0.00391599	0.0018303
TGAG	0.00250999	0.00548188	0.00138617				TGAG	0.0024209	0.00528731	0.00133697
TGAT	0.0136293	0.00286123	0.00028335				TGAT	0.0145364	0.00305165	0.00030221
CACA	0.0431334	0.0074098	0.00441718				CACA	0.0302224	0.00519185	0.003095
CACC	0	0.00890508	0.00278721				CACC	0	0.00667347	0.00208874
CACG	0.00419008	0.00806883	0.00127064				CACG	0.00623524	0.0120072	0.00189084
CACT	0	0.00775794	0.00471822				CACT	0	0.00592752	0.003605
CGCA	0	0.00637591	0.00056906				CGCA	0	0.00446743	0.00039872
CGCC	0	0.00595326	0.00180959				CGCC	0	0.00446138	0.0013561
CGCG	0.00716217	0.00894423	0.00105836				CGCG	0.010658	0.0133099	0.00157494
CGCT	0.00054422	0.00577708	0.00195217				CGCT	0.00041582	0.00441403	0.00149157
CTCA	0	0.0101563	0.0666057				CTCA	0	0.00711621	0.0466688
CTCC	0	0.00244925	0.135383				CTCC	0	0.00183547	0.101456
CTCG	0	0.0740436	0.0548935				CTCG	0	0.110184	0.0816867
CTCT	0	0.0141743	0.102815				CTCT	0	0.01083	0.0785566
TACA	0.00162608	0.00372076	0.00067622				TACA	0.00304281	0.0069625	0.00126537
TACC	0.0251602	0.00523538	0.00285466				TACC	0.0195101	0.00405969	0.0022136
TACG	0.00798518	0.00693586	0.0005428				TACG	0.00477126	0.00414427	0.00032433
TACT	0.0265861	0.00523949	0.00239875				TACT	0.0215797	0.00425283	0.00194703
TCCA	0.00326803	0.0100023	0.00080592				TCCA	0.00611533	0.0187169	0.00150809
TCCC	0.0344312	0.0141136	0.00160415				TCCC	0.0266991	0.0109441	0.00124391
TCCG	0	0.0317696	0.00029615				TCCG	0	0.0189828	0.00017696
TCCT	0.0231253	0.0192165	0.00491559				TCCT	0.0187706	0.0155978	0.00398993
TGCA	0.00076373	0.00156582	0.00111545				TGCA	0.00142914	0.00293006	0.00208728
TGCC	0.0208694	0.00626525	0.00116744				TGCC	0.0161829	0.00485829	0.00090527
TGCG	0.0139882	0.0107514	0.00060423				TGCG	0.00835815	0.00642409	0.00036103
TGCT	0.137765	0.00297395	0.00295617				TGCT	0.111822	0.00241392	0.00239949
CAGA	0.0184893	0.00698953	0.00326981				CAGA	0.0164145	0.0062052	0.00290289
CAGC	0.00175338	0.00745272	0.00055525				CAGC	0.00136983	0.00582243	0.00043379
CAGG	0	0.00646473	0.00030838				CAGG	0	0.0114786	0.00054756
CAGT	0.0045913	0.00617576	0.00054794				CAGT	0.00386734	0.00520196	0.00046154
CGGA	0.00464837	0.00513453	0.00071437				CGGA	0.00412675	0.00455835	0.00063421
CGGC	0.00995236	0.00794892	0.0014701				CGGC	0.00777528	0.00621009	0.00114851
CGGG	0.0187492	0.00462121	0.00090895				CGGG	0.0332905	0.00820528	0.00161389
CGGT	0.0058424	0.00493317	0.00052345				CGGT	0.00492116	0.0041553	0.00044091
CTGA	0	0.0172296	0.00050889				CTGA	0	0.0152961	0.00045178
CTGC	0	0.0187561	0.0122343				CTGC	0	0.0146532	0.00955802
CTGG	0	0.0804378	0.0004316				CTGG	0	0.142823	0.00076634
CTGT	0	0.0214425	0.0141961				CTGT	0	0.0180614	0.0119576
TAGA	0	0.00199404	0.00030145				TAGA	0	0.00364407	0.0005509
TAGC	0.00397227	0.00156264	0.00115177				TAGC	0.00500538	0.00196905	0.00145132
TAGG	0.0039691	0.00396819	0.00024637				TAGG	0.00373598	0.00373512	0.0002319
TAGT	0.00526826	0.00290163	0.00133133				TAGT	0.00683125	0.00376249	0.00172631
TCGA	0	0.00903349	0.00056405				TCGA	0	0.0165086	0.00103079
TCGC	0.00703025	0.0125338	0				TCGC	0.00885868	0.0157936	0
TCGG	0	0.020294	0.00054052				TCGG	0	0.0191021	0.00050877
TCGT	0	0.013336	0.00106459				TCGT	0	0.0172925	0.00138043
TGGA	0.0106916	0.0020653	0.0002517				TGGA	0.0195387	0.00377431	0.00045997
TGGC	0.0814004	0.00199097	0				TGGC	0.102571	0.00250879	0
TGGG	0.213911	0.00243341	0.00525221				TGGG	0.201347	0.00229048	0.00494372
TGGT	0.0501533	0.00242343	0.00168733				TGGT	0.0650329	0.00314241	0.00218793
CATA	0.0079692	0.00850427	0.00291905				CATA	0.00687949	0.00734139	0.0025199
CATC	0	0.00844305	0.00537416				CATC	0	0.00661266	0.00420908
CATG	0	0.00427154	0.00079658				CATG	0	0.0115074	0.00214597
CATT	0.00492469	0.00786551	0.00184391				CATT	0.00374444	0.00598046	0.001402
CGTA	0	0.00496229	0				CGTA	0	0.00428374	0
CGTC	0	0.00632018	0.00257891				CGTC	0	0.00495001	0.00201982
CGTG	0.00039347	0.00547969	0				CGTG	0.00105999	0.0147621	0
CGTT	0.00404985	0.00642557	0.00182953				CGTT	0.00307927	0.00488562	0.00139106
CTTA	0	0.00903778	0.0518363				CTTA	0	0.00780195	0.0447482
CTTC	0	0	0.238372				CTTC	0	0	0.186695
CTTG	0	0.0435395	0.0726277				CTTG	0	0.117294	0.195656
CTTT	0	0.0107023	0.0961841				CTTT	0	0.00813742	0.0731327
TATA	0	0.00239914	0.00136897				TATA	0	0.00342343	0.00195344
TATC	0.00090975	0.00433155	0.00444006				TATC	0.00074815	0.00356213	0.00365137
TATG	0.00161919	0.00259289	0.00132198				TATG	0.00157142	0.00251639	0.00128298
TATT	0.0015313	0.00253897	0.0113543				TATT	0.00104483	0.00173238	0.00774719
TCTA	0	0.0074076	0.00184885				TCTA	0	0.0105702	0.0026382
TCTC	0.0129246	0.0118067	0.00296615				TCTC	0.0106287	0.00970948	0.00243927
TCTG	0	0.013926	0.002615				TCTG	0	0.0135152	0.00253785
TCTT	0	0.0127935	0.00286217				TCTT	0	0.00872916	0.0019529
TGTA	0	0.00157026	0.00318641				TGTA	0	0.00224067	0.00454681
TGTC	0.00154041	0.00356028	0.00712296				TGTC	0.00126678	0.00292786	0.0058577
TGTG	0.00659389	0.004399	0.00083168				TGTG	0.00639935	0.00426922	0.00080714
TGTT	0.0137035	0.00309317	0.00573368				TGTT	0.00935008	0.00211051	0.00391217

## Sheet: CDS S1 associated mutations
Somatic mutations associated with CDS mutation signature S1
Gene	Chormosome	Position	Ref	Alt	Protein	fisher.p.val	fisher.fdr	Direction	Evoluntionary conservation
FAM184B	chr3	62864502	T	G	V927G	5.5042e-08	2.14664e-06	S1+	Moderate conservation
BRPF1	chr20	8497732	A	C	V771G	1.17161e-06	1.14232e-05	S1+	Conserved
TMPRSS5	chr5	19558281	A	C	D339A	1.17161e-06	1.14232e-05	S1+	No data
ABCD4	chr8	47488738	T	G	T604P	1.17161e-06	1.14232e-05	S1+	No data
MANBA	chr32	24095350	T	C	D420G	6.75444e-06	5.26846e-05	S1+	Conserved
GNB5	chr30	17856623	C	A	L114F	2.27108e-05	0.00014762	S1+	Conserved
COL21A1	chr12	23471908	C	A	V61F	0.000301947	0.00168227	S1+	Moderate conservation
ZNF792	chr1	117587473	C	A	D541E	0.00140837	0.00686581	S1+	Not conserved
CNKSR2	chrX	17256622	G	T	L80F	0.0033632	0.0145739	S1+	Conserved
KNOP1	chr6	25568476	A	G	E208G	0.0160696	0.056974	S1+	Moderate conservation
ADGRE2	chr20	47909356	C	T	R307H	0.0160696	0.056974	S1+	No data

## Sheet: Noncoding WGS Rawcount for SNV
Raw counts for each noncoding somatic base subtituion type per WGS tumor, input data for SignatureAnalyzer
Substitution Type	Trinucleotide	Somatic Mutation Type	Broad Format Context	ND10_166	ND10_370	ND10_376	i_03A6	i_0FF0	i_1166	i_22C7	i_2C4F	i_2EC9	i_3688	i_3F8C	i_42D9	i_4AAB	i_4D0C	i_51A5	i_5CE5	i_5E9A	i_607E	i_63FE	i_6561	i_6638	i_6E45	i_750B	i_92AC	i_B023	i_B02B	i_B3CE	i_B70F	i_BF76	i_C04D	i_D026	i_D756	i_E952	i_F840	i_F8E7	i_FC65
C>A	ACA	A[C>A]A	CAAA	59	75	98	30	26	31	26	35	36	19	24	28	24	18	16	14	46	23	23	22	37	45	63	28	33	30	38	19	33	33	13	34	46	28	18	40
C>A	ACC	A[C>A]C	CAAC	39	47	62	18	14	21	9	15	24	2	19	6	5	6	4	12	14	7	2	6	3	18	60	13	10	13	9	7	11	4	7	20	1	8	7	17
C>A	ACG	A[C>A]G	CAAG	14	16	9	4	1	2	5	3	3	0	1	1	4	1	2	4	2	1	1	2	3	4	13	3	2	7	2	4	4	1	4	3	4	0	3	4
C>A	ACT	A[C>A]T	CAAT	41	43	62	3	3	22	10	7	16	5	20	4	2	6	7	7	11	12	4	2	4	8	69	6	7	9	8	3	8	3	2	15	5	13	2	9
C>G	ACA	A[C>G]A	CGAA	58	105	77	24	11	19	23	29	27	6	15	19	27	11	13	16	29	18	18	14	15	18	42	10	6	24	24	5	12	23	7	21	11	14	10	36
C>G	ACC	A[C>G]C	CGAC	12	29	33	0	4	12	2	0	5	1	3	3	4	1	0	2	1	6	0	2	2	3	7	6	1	1	0	2	3	3	0	2	2	1	4	2
C>G	ACG	A[C>G]G	CGAG	5	14	26	2	1	4	5	2	4	2	0	1	0	2	0	2	3	2	4	0	1	3	9	2	1	5	2	0	2	1	1	4	3	4	3	2
C>G	ACT	A[C>G]T	CGAT	9	57	30	1	5	11	2	0	5	0	5	2	2	1	5	4	4	3	2	6	1	2	21	3	1	6	3	3	1	2	3	3	3	5	1	1
C>T	ACA	A[C>T]A	CTAA	81	85	127	31	21	39	26	53	21	10	58	22	33	13	20	17	28	37	16	21	30	38	70	12	19	37	44	20	28	20	9	30	21	22	30	47
C>T	ACC	A[C>T]C	CTAC	29	45	49	8	8	9	5	11	14	4	12	7	5	5	6	4	13	14	4	8	5	8	20	6	8	17	3	5	12	5	6	9	8	11	5	7
C>T	ACG	A[C>T]G	CTAG	88	146	154	44	65	82	53	59	111	8	183	16	6	45	57	34	39	55	16	46	16	127	49	54	57	121	22	10	52	5	38	114	13	144	25	68
C>T	ACT	A[C>T]T	CTAT	54	43	55	14	6	28	4	24	18	6	21	9	13	9	10	8	15	18	2	9	4	14	43	11	8	22	16	6	16	10	7	17	14	19	13	16
T>A	ATA	A[T>A]A	TAAA	75	145	107	79	32	55	25	83	52	18	32	43	65	21	29	30	69	43	23	40	66	77	94	28	18	44	80	16	34	55	20	28	72	29	25	53
T>A	ATC	A[T>A]C	TAAC	23	41	42	11	7	8	3	7	16	5	4	6	12	2	6	7	11	11	6	8	14	21	22	7	5	9	12	3	18	9	2	8	9	6	3	13
T>A	ATG	A[T>A]G	TAAG	21	28	33	17	11	16	6	17	17	0	8	10	13	6	1	3	7	6	6	8	8	17	33	3	3	11	11	7	10	9	7	9	17	12	5	11
T>A	ATT	A[T>A]T	TAAT	77	145	166	42	16	40	22	41	25	6	28	16	25	5	23	21	35	13	10	16	31	26	68	12	16	33	38	12	15	25	5	31	32	21	20	47
T>C	ATA	A[T>C]A	TCAA	90	145	150	44	17	52	29	52	50	13	25	20	45	15	22	16	46	30	29	20	34	45	68	16	20	44	31	17	43	41	25	36	31	28	24	56
T>C	ATC	A[T>C]C	TCAC	34	64	38	8	9	27	8	10	15	2	10	6	9	11	1	5	16	10	5	10	7	11	29	7	10	18	11	9	24	5	4	24	10	11	11	10
T>C	ATG	A[T>C]G	TCAG	33	72	45	10	6	29	11	13	21	6	11	6	6	22	4	6	12	11	2	10	4	19	40	14	5	14	13	2	24	12	6	33	11	18	5	13
T>C	ATT	A[T>C]T	TCAT	59	107	83	26	15	49	19	30	37	7	22	9	9	22	13	11	39	11	6	11	14	21	67	19	29	42	14	16	31	24	8	37	8	32	19	31
T>G	ATA	A[T>G]A	TGAA	24	107	53	9	6	43	17	14	20	4	11	3	7	11	6	8	13	14	8	10	11	18	23	11	7	13	12	1	13	11	7	13	8	12	9	24
T>G	ATC	A[T>G]C	TGAC	6	61	15	4	2	11	3	3	5	0	2	2	2	0	2	2	3	2	0	1	1	9	5	1	1	1	1	3	4	1	2	3	0	3	1	1
T>G	ATG	A[T>G]G	TGAG	12	20	21	5	5	13	4	3	10	3	9	4	1	3	5	3	0	4	1	3	4	7	19	3	3	1	4	3	2	2	5	4	2	6	4	4
T>G	ATT	A[T>G]T	TGAT	20	62	36	3	2	16	3	10	8	2	7	3	2	1	8	1	2	7	2	2	0	8	8	2	1	7	5	4	2	4	1	6	6	6	1	10
C>A	CCA	C[C>A]A	CACA	97	59	96	19	8	14	6	26	22	4	15	10	10	12	9	9	35	16	9	7	15	28	64	7	12	17	24	6	18	12	3	35	19	16	8	15
C>A	CCC	C[C>A]C	CACC	52	55	67	17	14	23	20	14	23	5	14	7	9	5	9	10	7	16	9	8	6	17	73	10	7	14	8	3	16	5	13	31	7	16	8	12
C>A	CCG	C[C>A]G	CACG	25	14	8	2	2	6	2	0	2	3	4	3	1	1	2	0	0	4	2	1	3	5	13	1	6	3	5	0	3	0	3	2	2	3	1	4
C>A	CCT	C[C>A]T	CACT	79	72	74	8	4	17	2	11	14	3	9	6	2	2	1	5	5	10	3	4	6	7	44	2	5	17	4	3	4	1	4	9	5	5	2	3
C>G	CCA	C[C>G]A	CGCA	7	26	20	1	2	8	5	1	2	0	3	1	0	3	4	2	1	0	2	1	0	0	14	1	2	5	2	1	4	0	1	3	1	0	2	1
C>G	CCC	C[C>G]C	CGCC	14	24	26	5	4	9	4	10	7	2	5	3	6	4	4	4	3	8	2	7	6	7	23	7	3	4	2	1	4	4	4	7	4	4	0	2
C>G	CCG	C[C>G]G	CGCG	6	17	16	6	2	5	4	7	3	5	6	5	4	4	5	2	7	5	2	3	2	4	10	7	4	4	5	2	2	5	3	8	3	4	3	5
C>G	CCT	C[C>G]T	CGCT	11	40	35	2	5	10	4	6	6	2	2	0	2	1	2	3	2	1	3	4	0	5	22	5	1	1	2	2	1	0	2	2	0	1	0	1
C>T	CCA	C[C>T]A	CTCA	43	79	63	10	11	12	17	16	20	3	15	10	8	8	6	6	17	14	7	4	6	11	35	10	11	16	11	1	8	13	8	22	13	13	3	7
C>T	CCC	C[C>T]C	CTCC	84	106	81	20	14	19	16	27	20	10	17	20	16	13	20	11	21	24	8	14	16	21	46	12	16	34	30	8	18	21	12	31	18	14	14	25
C>T	CCG	C[C>T]G	CTCG	103	99	103	27	34	49	47	41	70	11	70	15	14	28	27	22	35	46	23	20	21	66	43	42	34	62	26	5	37	16	20	65	8	73	22	45
C>T	CCT	C[C>T]T	CTCT	110	110	95	31	34	51	37	50	53	20	38	31	37	20	41	30	40	47	15	43	47	48	62	36	31	54	46	14	48	34	29	68	37	34	37	51
T>A	CTA	C[T>A]A	TACA	19	26	36	13	7	18	5	6	17	1	2	5	10	5	1	1	18	4	2	4	23	20	28	4	5	12	18	4	7	12	3	3	12	2	4	15
T>A	CTC	C[T>A]C	TACC	43	48	65	13	5	15	10	23	25	5	15	8	16	10	8	18	17	7	5	8	23	25	58	8	7	11	14	5	23	29	6	19	14	13	19	28
T>A	CTG	C[T>A]G	TACG	22	22	38	3	3	11	4	10	9	2	7	1	5	1	4	3	9	7	3	2	3	9	31	2	2	7	4	2	21	2	2	4	7	1	3	7
T>A	CTT	C[T>A]T	TACT	30	42	66	11	9	25	6	10	11	2	14	5	5	4	6	3	11	4	3	6	9	15	51	8	5	15	6	4	13	3	4	7	6	8	8	16
T>C	CTA	C[T>C]A	TCCA	31	42	46	3	2	21	5	10	8	0	7	4	2	3	5	4	9	14	2	1	5	3	17	1	11	6	10	9	7	5	1	12	7	7	7	8
T>C	CTC	C[T>C]C	TCCC	50	95	72	24	22	33	14	28	32	6	22	21	24	16	17	12	21	26	9	20	30	40	48	6	16	28	33	14	32	26	17	31	28	20	15	32
T>C	CTG	C[T>C]G	TCCG	34	39	48	7	6	27	4	5	18	3	6	8	5	11	10	9	13	4	6	5	6	12	24	7	6	13	14	10	19	8	9	17	12	9	5	18
T>C	CTT	C[T>C]T	TCCT	118	125	160	64	31	71	61	56	50	30	38	27	56	57	32	30	54	47	30	29	43	52	67	38	32	47	65	17	63	49	40	58	46	35	35	58
T>G	CTA	C[T>G]A	TGCA	8	26	16	4	4	6	1	3	7	1	1	2	0	0	3	3	4	3	1	1	0	1	3	0	2	1	1	1	2	0	0	3	0	1	3	3
T>G	CTC	C[T>G]C	TGCC	9	16	19	2	0	5	2	2	9	3	2	3	7	4	0	1	6	2	3	4	2	3	7	4	2	2	3	2	4	0	0	1	4	4	1	3
T>G	CTG	C[T>G]G	TGCG	15	37	37	5	0	12	2	5	6	4	2	1	6	0	1	1	4	6	1	2	1	5	10	6	9	3	4	8	7	3	3	1	2	0	1	3
T>G	CTT	C[T>G]T	TGCT	49	56	156	4	5	13	3	2	10	2	2	5	1	4	3	5	6	0	1	2	4	8	12	5	7	9	5	8	4	3	2	4	5	5	5	6
C>A	GCA	G[C>A]A	CAGA	50	31	57	16	3	10	7	18	11	5	7	11	13	2	9	3	35	13	4	5	18	19	34	4	4	11	23	3	10	8	5	13	24	11	5	15
C>A	GCC	G[C>A]C	CAGC	19	31	32	5	7	15	5	5	13	0	10	3	1	3	3	6	5	1	1	4	4	2	41	3	3	7	1	0	4	2	5	9	3	9	7	6
C>A	GCG	G[C>A]G	CAGG	8	9	9	1	3	3	0	4	0	3	2	4	3	2	2	5	4	1	1	0	3	1	7	2	1	2	2	3	3	3	1	3	1	3	0	4
C>A	GCT	G[C>A]T	CAGT	37	35	32	2	2	11	5	13	15	0	9	3	2	2	3	7	3	11	2	1	2	6	35	0	3	6	3	3	0	3	1	10	3	7	2	4
C>G	GCA	G[C>G]A	CGGA	14	29	17	2	3	9	4	2	6	1	5	8	5	4	4	0	6	3	1	2	4	5	18	6	5	3	5	2	3	1	2	5	0	4	3	8
C>G	GCC	G[C>G]C	CGGC	12	58	21	1	3	15	1	8	7	0	4	4	1	4	0	5	0	4	3	3	4	10	18	6	3	4	5	2	1	4	2	2	4	5	3	4
C>G	GCG	G[C>G]G	CGGG	7	19	9	4	1	7	7	4	11	2	5	2	2	1	5	2	3	8	2	5	6	6	14	5	5	2	10	4	1	2	2	4	8	1	0	3
C>G	GCT	G[C>G]T	CGGT	8	36	24	0	2	9	2	3	6	0	2	2	2	1	0	3	3	0	1	2	2	0	23	2	2	3	2	3	2	1	5	2	2	4	2	2
C>T	GCA	G[C>T]A	CTGA	51	59	68	7	8	20	8	12	17	1	11	5	3	6	8	10	7	10	6	5	6	13	19	8	16	18	7	3	8	1	6	22	5	11	4	21
C>T	GCC	G[C>T]C	CTGC	52	101	84	16	8	20	12	21	39	4	17	8	6	9	8	6	13	13	8	14	10	23	37	16	26	24	13	7	12	7	10	20	6	12	4	15
C>T	GCG	G[C>T]G	CTGG	96	308	184	37	40	50	40	57	105	9	124	17	15	33	45	34	40	50	23	45	6	102	48	42	75	76	20	7	50	10	34	96	10	106	30	60
C>T	GCT	G[C>T]T	CTGT	47	106	66	23	21	21	18	18	35	6	24	9	1	12	14	12	15	19	12	11	14	29	30	15	19	21	10	6	11	11	17	37	17	23	9	23
T>A	GTA	G[T>A]A	TAGA	19	24	24	13	4	11	2	9	10	3	2	6	12	1	3	4	12	3	2	1	11	12	25	7	7	9	16	3	7	4	1	7	14	4	4	8
T>A	GTC	G[T>A]C	TAGC	5	19	16	4	4	8	2	6	6	0	2	4	1	1	1	0	1	3	4	1	4	6	17	2	4	0	5	4	5	3	4	5	4	2	3	3
T>A	GTG	G[T>A]G	TAGG	36	40	40	16	18	13	11	27	14	11	10	7	18	6	8	13	21	8	8	6	17	23	45	11	5	22	25	3	18	23	6	17	18	8	11	20
T>A	GTT	G[T>A]T	TAGT	15	25	23	3	2	11	2	3	7	0	4	1	4	4	3	3	6	4	0	1	2	3	33	3	3	11	4	0	2	3	3	7	2	1	3	3
T>C	GTA	G[T>C]A	TCGA	23	111	54	9	2	17	4	8	12	1	9	6	4	4	6	2	7	4	5	4	2	12	19	6	8	15	4	7	14	5	8	19	3	4	8	5
T>C	GTC	G[T>C]C	TCGC	31	141	58	7	2	29	8	8	26	8	10	8	5	3	10	4	7	2	6	6	6	30	24	12	27	16	7	3	10	5	4	15	10	2	2	9
T>C	GTG	G[T>C]G	TCGG	28	58	43	9	6	22	5	12	12	7	5	6	15	8	5	11	10	16	5	9	8	8	27	10	8	9	8	4	11	8	3	26	5	7	10	9
T>C	GTT	G[T>C]T	TCGT	33	93	54	13	11	29	6	9	29	4	7	4	7	10	5	3	12	14	3	5	4	11	25	15	11	24	11	4	18	5	10	20	8	9	3	5
T>G	GTA	G[T>G]A	TGGA	11	23	13	5	4	10	2	1	5	1	1	1	3	0	6	1	3	5	1	1	1	2	6	2	3	2	7	2	6	3	7	4	5	2	1	2
T>G	GTC	G[T>G]C	TGGC	5	23	10	4	5	2	1	4	6	3	2	2	3	1	4	4	4	5	3	6	1	9	6	3	2	1	1	1	5	6	0	6	4	4	1	6
T>G	GTG	G[T>G]G	TGGG	37	64	36	21	19	13	6	19	15	6	5	11	10	1	6	5	11	19	5	6	22	18	25	7	12	13	19	8	12	14	7	18	9	10	7	28
T>G	GTT	G[T>G]T	TGGT	34	64	67	9	7	15	10	6	15	7	6	3	5	5	4	2	12	9	2	8	9	11	16	5	7	6	16	5	7	6	5	6	6	11	4	14
C>A	TCA	T[C>A]A	CATA	49	65	67	31	10	26	12	26	15	3	15	11	9	5	7	4	35	17	7	11	23	24	42	10	13	17	22	6	15	13	8	19	19	12	5	19
C>A	TCC	T[C>A]C	CATC	44	33	59	9	5	20	6	7	14	2	9	5	6	4	6	5	4	10	1	3	4	7	32	3	7	7	7	4	4	1	6	9	1	10	3	9
C>A	TCG	T[C>A]G	CATG	4	5	9	1	0	2	2	3	3	1	2	0	1	2	2	0	1	1	1	2	1	3	3	1	2	3	3	0	1	0	4	5	2	3	4	2
C>A	TCT	T[C>A]T	CATT	93	115	117	27	11	45	18	29	24	5	24	5	17	22	14	16	17	20	11	12	14	26	70	19	18	28	14	10	20	17	16	46	16	21	6	23
C>G	TCA	T[C>G]A	CGTA	23	45	29	0	2	14	1	5	5	1	1	2	0	1	3	3	1	2	2	1	0	4	9	1	0	5	4	3	5	1	3	5	2	2	3	1
C>G	TCC	T[C>G]C	CGTC	6	30	28	3	4	6	3	2	7	3	1	3	1	3	3	1	6	4	0	5	7	4	22	5	5	5	8	0	3	5	0	2	3	3	4	4
C>G	TCG	T[C>G]G	CGTG	8	5	6	1	3	3	3	1	3	0	2	0	2	1	1	3	1	1	1	0	2	2	3	1	3	0	0	1	3	1	2	1	1	5	3	0
C>G	TCT	T[C>G]T	CGTT	67	137	85	18	19	39	18	47	28	14	10	30	32	15	19	15	33	23	22	19	31	32	73	19	15	28	44	11	20	33	11	37	30	20	39	33
C>T	TCA	T[C>T]A	CTTA	58	117	83	27	13	26	10	32	22	5	22	10	22	6	14	16	42	13	9	8	41	41	53	9	23	16	45	10	19	28	11	28	28	11	15	31
C>T	TCC	T[C>T]C	CTTC	90	190	98	71	24	55	39	44	56	21	56	38	59	45	41	34	59	56	41	30	54	53	82	43	38	51	48	20	57	51	28	63	44	29	27	63
C>T	TCG	T[C>T]G	CTTG	67	106	88	23	25	45	20	36	67	3	86	8	6	20	35	15	31	24	8	19	15	49	32	23	36	33	21	7	27	10	26	49	10	55	14	24
C>T	TCT	T[C>T]T	CTTT	221	246	215	184	112	73	77	160	78	55	83	76	144	71	84	69	151	75	63	72	161	179	168	97	85	94	156	54	88	154	62	109	193	70	63	174
T>A	TTA	T[T>A]A	TATA	135	228	169	137	20	46	24	125	44	15	41	18	106	13	24	22	102	27	13	24	108	153	113	25	26	46	140	29	46	84	24	43	111	19	39	110
T>A	TTC	T[T>A]C	TATC	19	20	31	7	6	15	8	11	7	1	8	7	4	3	5	6	2	7	4	2	6	14	19	2	5	10	3	6	9	3	2	7	5	4	5	10
T>A	TTG	T[T>A]G	TATG	12	24	22	1	4	10	4	5	7	1	4	6	4	2	3	3	4	3	1	1	2	7	9	1	3	3	2	0	4	0	1	4	3	2	0	2
T>A	TTT	T[T>A]T	TATT	75	115	106	26	19	44	19	26	25	11	22	13	23	15	33	16	37	14	14	17	21	33	70	24	19	29	31	17	33	30	18	28	24	27	18	41
T>C	TTA	T[T>C]A	TCTA	52	133	93	20	10	39	5	34	30	10	18	11	18	11	13	20	25	9	12	5	21	19	37	9	15	40	21	20	17	28	16	26	22	16	16	24
T>C	TTC	T[T>C]C	TCTC	108	280	148	53	60	79	78	53	88	42	50	38	55	52	54	56	63	55	56	39	58	67	82	83	60	65	51	25	69	74	68	75	55	35	54	84
T>C	TTG	T[T>C]G	TCTG	21	56	26	3	5	17	4	10	11	0	5	3	3	5	7	6	5	3	2	2	1	3	13	4	5	15	9	6	9	3	6	11	6	7	2	8
T>C	TTT	T[T>C]T	TCTT	149	228	189	63	35	76	60	94	72	46	44	54	74	52	50	53	76	58	54	47	68	79	103	57	53	98	62	37	80	78	51	91	76	62	43	97
T>G	TTA	T[T>G]A	TGTA	12	63	41	3	5	20	4	12	7	3	3	4	4	3	6	2	5	5	7	5	8	8	13	5	5	4	10	12	6	11	1	4	1	5	6	12
T>G	TTC	T[T>G]C	TGTC	12	31	24	4	2	8	2	9	3	3	5	4	9	1	2	2	13	6	2	9	8	9	12	6	10	3	6	3	8	5	4	3	1	4	4	11
T>G	TTG	T[T>G]G	TGTG	25	48	40	5	7	14	4	4	3	1	3	3	6	2	6	1	4	1	7	4	4	6	18	6	2	6	5	1	5	5	6	7	3	3	5	5
T>G	TTT	T[T>G]T	TGTT	72	159	122	17	20	38	15	34	20	15	24	13	31	15	16	13	23	17	11	12	25	19	53	13	24	35	35	10	15	28	14	24	21	18	11	34

## Sheet: Noncoding WGS signature
Canine noncoding mutation signagtures determined from WGS data in Figure S8b
Unadjusted								Adjusted using canine genome trinucleotide frequency
BroadContext	G1	G2	G3	G4	G5			BroadContext	G1	G2	G3	G4	G5
CAAA	0.00950668	0.00398772	0	0.0221535	0.0260454			CAAA	0.00769647	0.0032284	0	0.0179351	0.021086
CAAC	0.0204774	0.0191052	0.00118689	0.00336921	0.00407			CAAC	0.0285677	0.0266535	0.00165582	0.00470034	0.00567802
CAAG	0.00316995	0	0.00141014	0.00131687	0.00247382			CAAG	0.0186907	0	0.00831449	0.00776456	0.0145862
CAAT	0.0230951	0.0122447	0	0	0.00329438			CAAT	0.0235857	0.0125048	0	0	0.00336436
CGAA	0.0114164	0	0.0136736	0.0111235	0.0162517			CGAA	0.00924259	0	0.01107	0.00900546	0.0131571
CGAC	0.00551392	0	0.00773422	0	0.00185491			CGAC	0.00769241	0	0.0107899	0	0.00258776
CGAG	0.00450829	0.0005683	0.0015552	0	0.00175254			CGAG	0.0265819	0.00335081	0.00916982	0	0.0103334
CGAT	0.00638619	0.00258664	0.0154461	0	0.00157335			CGAT	0.00652184	0.00264158	0.0157742	0	0.00160677
CTAA	0.0247728	0.0232398	0	0.0271483	0.0173122			CTAA	0.0200557	0.0188146	0	0.0219789	0.0140157
CTAC	0.00884071	0.00818871	0.00520103	0	0.00587542			CTAC	0.0123336	0.011424	0.00725591	0	0.00819674
CTAG	0.0199604	0.208998	0.00698875	0	0.00800108			CTAG	0.117691	1.2323	0.0412073	0	0.0471762
CTAT	0.0160008	0.0134672	0	0.0066409	0.0079072			CTAT	0.0163407	0.0137533	0	0.00678197	0.00807517
TAAA	0.00949131	0	0.0166323	0.0779576	0.0321434			TAAA	0.00709578	0	0.0124344	0.0582817	0.0240306
TAAC	0.00597165	0	0.00597823	0.009522	0.00692303			TAAC	0.00673697	0	0.00674439	0.0107423	0.00781028
TAAG	0.00821966	0.00546653	0.00054924	0.0130421	0.00543578			TAAG	0.00707615	0.00470604	0.00047283	0.0112277	0.00467957
TAAT	0.0313371	0.0126446	0.0252145	0.0368578	0.0122747			TAAT	0.0197436	0.00796662	0.0158862	0.0232219	0.00773355
TCAA	0.0210836	0.00421299	0.0179414	0.0240714	0.0272902			TCAA	0.0157623	0.00314967	0.0134132	0.017996	0.0204023
TCAC	0.00842574	0.00523278	0.00964132	0	0.00896162			TCAC	0.00950558	0.00590341	0.0108769	0	0.0101101
TCAG	0.00996794	0.0115713	0.00993394	0	0.00900037			TCAG	0.00858122	0.00996154	0.00855195	0	0.00774825
TCAT	0.0188379	0.0214737	0.0127649	0.00143	0.015449			TCAT	0.0118686	0.0135293	0.00804243	0.00090096	0.0097335
TGAA	0.00518285	0.00644397	0.0289625	0.00221945	0.00914434			TGAA	0.00387474	0.00481756	0.0216526	0.00165928	0.00683638
TGAC	0.00194012	0.00286821	0.0194706	0.00172693	0.00062856			TGAC	0.00218876	0.0032358	0.0219659	0.00194825	0.00070911
TGAG	0.00560362	0.00580729	0.0023202	0	0.00237911			TGAG	0.00482405	0.00499939	0.00199742	0	0.00204813
TGAT	0.00612637	0.00563792	0.0179354	0.0032585	0.00164515			TGAT	0.00385986	0.00355212	0.0113	0.00205298	0.00103651
CACA	0.0297818	0.0129842	0	0.0197333	0.00691894			CACA	0.0265909	0.011593	0	0.017619	0.00617763
CACC	0.0217974	0.0141344	0	0	0.00796137			CACC	0.0222604	0.0144346	0	0	0.00813048
CACG	0.00474963	0.00212719	0.00064834	0.00024475	0.00179265			CACG	0.0224888	0.0100719	0.0030698	0.00115884	0.00848791
CACT	0.0271861	0.00536347	0.0103567	0.00267512	0.00180094			CACT	0.0236648	0.00466876	0.00901524	0.00232862	0.00156767
CGCA	0.00515187	0.00182861	0.00612321	0	0.00084237			CGCA	0.00459988	0.00163269	0.00546715	0	0.00075211
CGCC	0.0058929	0.00233648	0.0020858	0.00106408	0.00377476			CGCC	0.00601807	0.00238611	0.00213011	0.00108668	0.00385494
CGCG	0.00111693	0.00118822	0.00112533	0.00033191	0.00430358			CGCG	0.00528848	0.00562605	0.00532825	0.00157153	0.0203768
CGCT	0.00767406	0.00138693	0.0112726	0	0.00124314			CGCT	0.00668007	0.00120728	0.00981247	0	0.00108212
CTCA	0.0127189	0.00874149	0.0116029	0.00185133	0.00801566			CTCA	0.0113562	0.0078049	0.0103597	0.00165298	0.00715684
CTCC	0.015749	0.00277755	0.0107508	0.00632132	0.017188			CTCC	0.0160835	0.00283655	0.0109792	0.00645559	0.0175532
CTCG	0.0156667	0.0871068	0	0	0.0165013			CTCG	0.0741794	0.412437	0	0	0.0781311
CTCT	0.00656138	0.0148902	0	0.00477576	0.0381985			CTCT	0.00571151	0.0129615	0	0.00415718	0.0332508
TACA	0.00848742	0	0.00397017	0.0209307	0.00391635			TACA	0.0106948	0	0.00500273	0.0263744	0.00493492
TACC	0.0147446	0.00358393	0	0.0163963	0.0106319			TACC	0.0129067	0.00313719	0	0.0143525	0.00930666
TACG	0.0112613	0.00211885	0	0.00334322	0.00328246			TACG	0.00893189	0.00168056	0	0.00265166	0.00260348
TACT	0.0183974	0.00988301	0.00306848	0.00651112	0.003528			TACT	0.0139543	0.00749621	0.00232742	0.00493866	0.00267597
TCCA	0.0117792	0.00377136	0.00700867	0.00225213	0.00379144			TCCA	0.0148428	0.00475222	0.00883148	0.00283786	0.00477751
TCCC	0.00865753	0.00907776	0.0119387	0.0192798	0.0178274			TCCC	0.00757837	0.00794622	0.0104505	0.0168766	0.0156052
TCCG	0.00925803	0.00129352	0.00255845	0	0.00931285			TCCG	0.00734298	0.00102595	0.00202922	0	0.00738646
TCCT	0.0119154	0	0	0.0131405	0.0469168			TCCT	0.00903777	0	0	0.009967	0.0355861
TGCA	0.00283493	0.00174025	0.00695134	0	0.00111628			TGCA	0.00357224	0.00219285	0.00875925	0	0.0014066
TGCC	0.00271645	0	0.00274851	0.00060043	0.00266522			TGCC	0.00237785	0	0.00240591	0.00052559	0.002333
TGCG	0.00580307	0	0.012992	0.00193462	0.00229888			TGCG	0.00460269	0	0.0103046	0.00153444	0.00182335
TGCT	0.026254	0.00114956	0.0124827	0.00173665	0.0020443			TGCT	0.0199135	0.00087193	0.00946805	0.00131724	0.00155059
CAGA	0.0142156	0.00239935	0	0.0246046	0.00562462			CAGA	0.0161541	0.00272653	0	0.0279597	0.00639161
CAGC	0.0124969	0.00830845	0.00178959	0	0.00193583			CAGC	0.0172799	0.0114885	0.00247454	0	0.00267676
CAGG	0.00179628	0	0	0.0001263	0.00229593			CAGG	0.0110066	0	0	0.00077387	0.0140682
CAGT	0.0154672	0.0081636	0.00256318	0.00211696	0.00090702			CAGT	0.018103	0.00955478	0.00299997	0.00247772	0.00106159
CGGA	0.00435454	0.00174229	0.00494754	0	0.00323391			CGGA	0.00494834	0.00197988	0.00562221	0	0.0036749
CGGC	0.0049946	0.00252689	0.016513	0.00254641	0.00193154			CGGC	0.00690626	0.00349404	0.0228332	0.00352104	0.00267083
CGGG	0.00163806	0.00155343	0.00359476	0.00367185	0.00306647			CGGG	0.0100371	0.00951856	0.0220267	0.0224991	0.0187896
CGGT	0.00686115	0.00045618	0.00860233	0	0.00137528			CGGT	0.00803038	0.00053392	0.0100683	0	0.00160964
CTGA	0.0148127	0.0172283	0.00917867	0	0.00429389			CTGA	0.0168326	0.0195776	0.0104303	0	0.00487942
CTGC	0.0159099	0.0203457	0.0233837	0.00371006	0.00674346			CTGC	0.0219994	0.0281329	0.0323336	0.00513006	0.00932448
CTGG	0.0187852	0.149427	0.0700059	0	0.0111965			CTGG	0.115106	0.915606	0.428958	0	0.068606
CTGT	0.00845396	0.0269257	0.0198597	0.00232557	0.0102727			CTGT	0.00989461	0.0315142	0.023244	0.00272187	0.0120233
TAGA	0.006372	0	0.00274716	0.0142855	0.00387877			TAGA	0.0093927	0	0.00404947	0.0210577	0.00571753
TAGC	0.00355457	0	0.00395924	0.00253101	0.00246021			TAGC	0.00566737	0	0.00631257	0.00403541	0.00392253
TAGG	0.00734689	0	0	0.0183641	0.0114785			TAGG	0.00811274	0	0	0.0202784	0.012675
TAGT	0.00947258	0.00215071	0.00221386	0.00081678	0.00202972			TAGT	0.0106481	0.00241762	0.0024886	0.00091815	0.00228161
TCGA	0.00782294	0.00600468	0.0321559	0	0.00434863			TCGA	0.0115315	0.00885124	0.0473996	0	0.00641013
TCGC	0.00764042	0.00716107	0.0486737	0.00344274	0.0051359			TCGC	0.0121818	0.0114175	0.0776047	0.00548907	0.00818862
TCGG	0.0074653	0	0.00825227	0	0.00930436			TCGG	0.00824349	0	0.00911249	0	0.0102743
TCGT	0.0095326	0.00923096	0.0234534	0	0.00703434			TCGT	0.0107156	0.0103765	0.0263639	0	0.0079073
TGGA	0.0017843	0	0.00560068	0.00055478	0.00289082			TGGA	0.00263017	0	0.00825571	0.00081777	0.00426123
TGGC	0	0.00141127	0.00450419	0.0009973	0.00317258			TGGC	0	0.00225011	0.00718142	0.00159008	0.00505833
TGGG	0.00469439	0	0.00969529	0.0132728	0.0102559			TGGG	0.00518373	0	0.0107059	0.0146564	0.0113249
TGGT	0.0106068	0.00375018	0.0145475	0.00580585	0.00507369			TGGT	0.0119232	0.00421558	0.0163529	0.00652636	0.00570333
CATA	0.0149181	0.00919019	0.00851476	0.0247337	0.00765766			CATA	0.0121404	0.00747899	0.00692933	0.0201283	0.00623182
CATC	0.0176174	0.00902098	0.00088611	0.00106189	0.00275971			CATC	0.0169398	0.00867402	0.00085202	0.00102105	0.00265357
CATG	0.00110193	0.00321861	0	0.00028709	0.00109299			CATG	0.00732664	0.0214003	0	0.00190884	0.00726724
CATT	0.0286967	0.0179426	0.0131409	0.0040926	0.0132065			CATT	0.0187609	0.0117303	0.00859104	0.0026756	0.00863396
CGTA	0.00808502	0.00068965	0.0120755	0	0.0012659			CGTA	0.00657961	0.00056124	0.00982707	0	0.00103019
CGTC	0.00526834	0	0.00623469	0.00262357	0.00277897			CGTC	0.00506571	0	0.0059949	0.00252267	0.00267208
CGTG	0.00134737	0.00235992	0	0	0.00109621			CGTG	0.00895857	0.015691	0	0	0.00728865
CGTT	0.0136135	0	0.0182131	0.020057	0.0226507			CGTT	0.00890002	0	0.0119071	0.0131125	0.0148082
CTTA	0.0144897	0.00743686	0.0246883	0.0434685	0.0106164			CTTA	0.0117918	0.00605214	0.0200914	0.0353747	0.00863966
CTTC	0	0.00486524	0.0186784	0.0164663	0.0460394			CTTC	0	0.00467812	0.0179601	0.0158329	0.0442686
CTTG	0.0141731	0.0858467	0.0161551	0.00911381	0.005359			CTTG	0.0942362	0.570789	0.107414	0.0605971	0.0356316
CTTT	0	0	0	0.158788	0.0898881			CTTT	0	0	0	0.10381	0.0587658
TATA	0.0243053	0.00376785	0.0488169	0.190375	0.0225948			TATA	0.0178296	0.00276397	0.0358105	0.139653	0.0165749
TATC	0.00737318	0.00556197	0	0.00267663	0.00400255			TATC	0.00568918	0.00429164	0	0.0020653	0.00308839
TATG	0.00465893	0.00291464	0.00515673	0.00085164	0.00176301			TATG	0.00410117	0.0025657	0.00453937	0.00074968	0.00155194
TATT	0.0178382	0.00544343	0.0125938	0.0111723	0.0214655			TATT	0.00721145	0.00220061	0.0050913	0.0045166	0.00867782
TCTA	0.0128728	0.00358029	0.029879	0.0130904	0.0148866			TCTA	0.00944304	0.00262638	0.0219183	0.00960271	0.0109203
TCTC	0	7e-08	0.0378269	0	0.0643034			TCTC	0	5e-08	0.0291874	0	0.0496168
TCTG	0.00529347	0.00459986	0.0134023	0	0.00412695			TCTG	0.00465975	0.00404917	0.0117978	0	0.00363288
TCTT	0.00800647	0	0.00977473	0.0118431	0.0689371			TCTT	0.00323677	0	0.00395162	0.0047878	0.0278691
TGTA	0.00400706	0	0.0199744	0.00411012	0.00467596			TGTA	0.00293945	0	0.0146526	0.00301505	0.00343013
TGTC	0.00223707	0.00027468	0.00716107	0.00576964	0.00429815			TGTC	0.00172614	0.00021195	0.00552551	0.00445188	0.00331647
TGTG	0.00750389	0	0.0103267	0.00013898	0.00413423			TGTG	0.00660553	0	0.0090904	0.00012234	0.00363929
TGTT	0.0185209	0.00327167	0.0320338	0.015146	0.0168994			TGTT	0.00748743	0.00132263	0.0129503	0.00612307	0.00683192
