# Supplementary material for: Canine tumor mutational burden is correlated with TP53 mutation across tumor types and breeds
Source: Nat Commun. 2021 Aug 3;12:4670. doi: 10.1038/s41467-021-24836-9 (PMC8333103; doi:10.1038/s41467-021-24836-9)
Supplement: Supplementary file 10 — Supplementary Software 1 [file 41467_2021_24836_MOESM10_ESM.zip]

Archive with 68 entries (66 files):
- Supplementary Software 1/
- __MACOSX/._Supplementary Software 1
- Supplementary Software 1/User Manual.pdf
- __MACOSX/Supplementary Software 1/._User Manual.pdf
- Supplementary Software 1/Pancancer.jar
- __MACOSX/Supplementary Software 1/._Pancancer.jar
- Supplementary Software 1/LICENSE
- __MACOSX/Supplementary Software 1/._LICENSE
- Supplementary Software 1/breed_specific_variants.R
- __MACOSX/Supplementary Software 1/._breed_specific_variants.R
- Supplementary Software 1/combine_germline_variants.sh
- __MACOSX/Supplementary Software 1/._combine_germline_variants.sh
- Supplementary Software 1/breeds_joint_heatmap.R
- __MACOSX/Supplementary Software 1/._breeds_joint_heatmap.R
- Supplementary Software 1/AddDepthOfCoverage.Readme
- __MACOSX/Supplementary Software 1/._AddDepthOfCoverage.Readme
- Supplementary Software 1/DepthOfCov_HaplotypeCaller_published.sh
- __MACOSX/Supplementary Software 1/._DepthOfCov_HaplotypeCaller_published.sh
- Supplementary Software 1/CreateVariantList.ReadMe
- __MACOSX/Supplementary Software 1/._CreateVariantList.ReadMe
- Supplementary Software 1/build_sample_meta_data.R
- __MACOSX/Supplementary Software 1/._build_sample_meta_data.R
- Supplementary Software 1/AddGeneNameCustomized.ReadMe
- __MACOSX/Supplementary Software 1/._AddGeneNameCustomized.ReadMe
- Supplementary Software 1/germline_VAF_reset_low_coverage.R
- __MACOSX/Supplementary Software 1/._germline_VAF_reset_low_coverage.R
- Supplementary Software 1/GetVariantInfoFromVCF.Readme
- __MACOSX/Supplementary Software 1/._GetVariantInfoFromVCF.Readme
- Supplementary Software 1/make_CDS_interval_list.sh
- __MACOSX/Supplementary Software 1/._make_CDS_interval_list.sh
- Supplementary Software 1/sample_files/
- __MACOSX/Supplementary Software 1/._sample_files
- Supplementary Software 1/sample_files/variant_list.txt.sorted
- __MACOSX/Supplementary Software 1/sample_files/._variant_list.txt.sorted
- Supplementary Software 1/sample_files/Canis_familiaris.CanFam3.1.99.gtf-chr1-38X-CDS.interval_list
- __MACOSX/Supplementary Software 1/sample_files/._Canis_familiaris.CanFam3.1.99.gtf-chr1-38X-CDS.interval_list
- Supplementary Software 1/sample_files/germline_depth_matrix.txt.gz
- __MACOSX/Supplementary Software 1/sample_files/._germline_depth_matrix.txt.gz
- Supplementary Software 1/sample_files/SAMN03436658_rg_added_sorted_dedupped_removed.realigned.bam.filter.vcf
- __MACOSX/Supplementary Software 1/sample_files/._SAMN03436658_rg_added_sorted_dedupped_removed.realigned.bam.filter.vcf
- Supplementary Software 1/sample_files/breed_prediction_metadata.txt
- __MACOSX/Supplementary Software 1/sample_files/._breed_prediction_metadata.txt
- Supplementary Software 1/sample_files/SAMN03436658_rg_added_sorted_dedupped_removed.realigned.bam.filter.vcf-PASS-avinput.exonic_variant_function_WithGeneName
- __MACOSX/Supplementary Software 1/sample_files/._SAMN03436658_rg_added_sorted_dedupped_removed.realigned.bam.filter.vcf-PASS-avinput.exonic_variant_function_WithGeneName
- Supplementary Software 1/sample_files/all_breed_specific_variants.txt
- __MACOSX/Supplementary Software 1/sample_files/._all_breed_specific_variants.txt
- Supplementary Software 1/sample_files/breed_unique_variants.txt
- __MACOSX/Supplementary Software 1/sample_files/._breed_unique_variants.txt
- Supplementary Software 1/sample_files/SAMN03436658_DepthofCoverage_CDS.bed
- __MACOSX/Supplementary Software 1/sample_files/._SAMN03436658_DepthofCoverage_CDS.bed
- Supplementary Software 1/sample_files/breeds_heatmap_assignment_305_dpi.png
- __MACOSX/Supplementary Software 1/sample_files/._breeds_heatmap_assignment_305_dpi.png
- Supplementary Software 1/sample_files/assignment_clusters.txt
- __MACOSX/Supplementary Software 1/sample_files/._assignment_clusters.txt
- Supplementary Software 1/sample_files/annovar_file_list.txt
- __MACOSX/Supplementary Software 1/sample_files/._annovar_file_list.txt
- Supplementary Software 1/sample_files/germline_VAF_matrix.reset_low_coverage.txt.gz
- __MACOSX/Supplementary Software 1/sample_files/._germline_VAF_matrix.reset_low_coverage.txt.gz
- Supplementary Software 1/sample_files/germline_VAF_matrix.txt.gz
- __MACOSX/Supplementary Software 1/sample_files/._germline_VAF_matrix.txt.gz
- Supplementary Software 1/sample_files/main_clusters.txt
- __MACOSX/Supplementary Software 1/sample_files/._main_clusters.txt
- Supplementary Software 1/sample_files/breed_enriched_variants.txt
- __MACOSX/Supplementary Software 1/sample_files/._breed_enriched_variants.txt
- Supplementary Software 1/sample_files/breeds_heatmap_main_305_dpi.png
- __MACOSX/Supplementary Software 1/sample_files/._breeds_heatmap_main_305_dpi.png
- Supplementary Software 1/sample_files/vcf_file_list.txt
- __MACOSX/Supplementary Software 1/sample_files/._vcf_file_list.txt
