# Supplementary material for: Canine tumor mutational burden is correlated with TP53 mutation across tumor types and breeds
Source: Nat Commun. 2021 Aug 3;12:4670. doi: 10.1038/s41467-021-24836-9 (PMC8333103; doi:10.1038/s41467-021-24836-9)
Supplement: Supplementary file 10 — Supplementary Software 1 [file 41467_2021_24836_MOESM10_ESM.zip › Supplementary Software 1/AddDepthOfCoverage.Readme]

############################################################################################################################################
## Usage: java -Xmx32g -cp Pancancer.jar util.AddDepthOfCoverage variant_depth_matrix variant_column_count sample_list_file output_file   ##
## Recommeneded JVM arguments: -Xmx32g, maximum Java memory to be passed right after the java command: see JVM documentation              ##
## Commad line arguments:                                                                                                                 ##
##    variant_depth_matrix:     tab-delimited file with 5 or more columns describing the variants followed by sample columns as follows:  ##
##                           Gene   Chromosome   Pos   Ref allele   Alt allele   Optional columns   More columns for samples              ##
##    variant_column_count:  the expected number of columns in the variant_list_file (5-30)                                               ##
##    sample_list_file:      tab-delimited file with three columns as follows:                                                            ##
##                           Sample id          VCF file path (not used in this program)          Depth for coverage file path            ##
##                           Lines starting with # will be ignored                                                                        ##
##    output_file:           Path to output file or keyword 'overwrite' to save the results in the same path of variant_depth_matrix      ##
##                           Outputs the variant_depth_matrix with variant depths added to the beginning of the VCF-derived depths        ##
############################################################################################################################################
