# Supplementary material for: Canine tumor mutational burden is correlated with TP53 mutation across tumor types and breeds
Source: Nat Commun. 2021 Aug 3;12:4670. doi: 10.1038/s41467-021-24836-9 (PMC8333103; doi:10.1038/s41467-021-24836-9)
Supplement: Supplementary file 10 — Supplementary Software 1 [file 41467_2021_24836_MOESM10_ESM.zip › Supplementary Software 1/CreateVariantList.ReadMe]

Usage: java -cp Pancancer.jar util.CreateVariantList input_file_path output_file_path [include_synonymous]
Input file must have 3 columns: sample_id, sample_name and path to annova variant output with gene names
Tumor and normal samples for one case must have the same sample_name
Optional flag: include_synonymous must be the last argument. If missing, synonymous mutations will be excluded.
