# Supplementary material for: Canine tumor mutational burden is correlated with TP53 mutation across tumor types and breeds
Source: Nat Commun. 2021 Aug 3;12:4670. doi: 10.1038/s41467-021-24836-9 (PMC8333103; doi:10.1038/s41467-021-24836-9)
Supplement: Supplementary file 10 — Supplementary Software 1 [file 41467_2021_24836_MOESM10_ESM.zip › Supplementary Software 1/AddGeneNameCustomized.ReadMe]

######################################################################################################################################
## Usage: java -Xmx8g -cp Pancancer.jar util.AddGeneNameCustomized input_file gtf_file output_file gene_name_col gene_id_col        ##
## Recommeneded JVM arguments: -Xmx8g, maximum Java memory to be passed right after the java command: see JVM documentation         ##
## Commad line arguments:                                                                                                           ##
##    input_file:     tab-delimited (such as vcf or bed) text of gzip compressed file (.gz) with variants/mutations, one per line,  ##
##                    satisfying the following assumptions:                                                                         ##
##                    1. Column gene_id_col starts with ensembl gene id.                                                            ##
##                    2. If column gene_id_col has more tokens, they must be separated by colons (:).                               ##
##                    Lines starting with # are written to the output_file regardless of their content.                             ##
##    gtf_file:       GTF format (can be gzip compressed) containing the annotated genomic regions including ensembl gene_id        ##
##                    official gene symbol denoted as (gene_name)                                                                   ##
##    output_file:    Path to output file containing all lines of input_file with gene names added before the gene_name_col column  ##
##                    Will be automatically compressed if the file path ends with .gz extension                                     ##
##    gene_name_col:  1-based column number before which the gene name to be added in the output file                               ##
##    gene_id_col:    1-based column number indicating the column that contains the ensembl gene id in the input file               ##
######################################################################################################################################
