# Supplementary material for: Canine tumor mutational burden is correlated with TP53 mutation across tumor types and breeds
Source: Nat Commun. 2021 Aug 3;12:4670. doi: 10.1038/s41467-021-24836-9 (PMC8333103; doi:10.1038/s41467-021-24836-9)
Supplement: Supplementary file 10 — Supplementary Software 1 [file 41467_2021_24836_MOESM10_ESM.zip › Supplementary Software 1/GetVariantInfoFromVCF.Readme]

####################################################################################################################################
## Usage: java -Xmx32g -cp Pancancer.jar util.GetVariantInfoFromVCF variant_list_file variant_column_count sample_list_file       ##
Exception in thread "main" java.lang.IllegalArgumentException: Invalid number of command-line arguments. See usage
##                       output_file output_type [default_value]                                                                  ##
## Recommeneded JVM arguments: -Xmx32g, maximum Java memory to be passed right after the java command: see JVM documentation      ##
## Commad line arguments:                                                                                                         ##
##    variant_list_file:     tab-delimited file with 5 or more columns describing the variants as follows:                        ##
	at util.GetVariantInfoFromVCF.main(GetVariantInfoFromVCF.java:30)
##                           Gene      Chromosome      Pos      Ref allele      Alt allele      Optional columns (tab-delimited)  ##
##    variant_column_count:  the expected number of columns in the variant_list_file (5-30)                                       ##
##    sample_list_file:      tab-delimited file with two (or three) columns as follows:                                           ##
##                           Sample id          VCF file path       [Depth for coverage file path, not used in this program]      ##
##                           Lines starting with # will be ignored                                                                ##
##    output_file:           A matrix of all variants and their variant info per sample (VAF or DP,AD)                            ##
##    output_type:           Either VAF or depth (case insensitive)                                                               ##
##    [default_value]:       Optional default variant allele frequency (VAF) or depth information for uncalled variants, filtered-out or failed processing, ##
##                           0 for VAF or 0,0 for totalDepth(DP),alleleDepth(AD)                                                  ##
####################################################################################################################################
