# Supplementary material for: Canine tumor mutational burden is correlated with TP53 mutation across tumor types and breeds
Source: Nat Commun. 2021 Aug 3;12:4670. doi: 10.1038/s41467-021-24836-9 (PMC8333103; doi:10.1038/s41467-021-24836-9)
Supplement: Supplementary file 10 — Supplementary Software 1 [file 41467_2021_24836_MOESM10_ESM.zip › Supplementary Software 1/sample_files/variant_list.txt.sorted]

Gene	Chromosome	Position	Ref	Alt	Protein	Mutation_type
A1BG	chr1	99602846	A	T	M41L	nonsynonymous SNV
A1BG	chr1	99603052	G	A	R79H	nonsynonymous SNV
A1BG	chr1	99603920	A	G	E144E	synonymous SNV
A1BG	chr1	99605514	A	G	K345E	nonsynonymous SNV
A1BG	chr1	99606541	C	T	I516I	synonymous SNV
A1CF	chr26	37071049	C	T	F103F	synonymous SNV
A1CF	chr26	37076375	G	A	E161E	synonymous SNV
A1CF	chr26	37093433	C	G	A301A	synonymous SNV
A1CF	chr26	37098474	A	G	I454V	nonsynonymous SNV
A1CF	chr26	37099410	T	C	T538T	synonymous SNV
A1CF	chr26	37102674	C	T	V545V	synonymous SNV
A1CF	chr26	37102675	C	T	P546S	nonsynonymous SNV
A1CF	chr26	37102698	T	C	S553S	synonymous SNV
A2ML1	chr27	36846337	-	T	T1361fs	frameshift insertion
A2ML1	chr27	36848201	G	A	Y1302Y	synonymous SNV
A2ML1	chr27	36848826	A	G	V1201A	nonsynonymous SNV
A2ML1	chr27	36856608	C	G	D908H	nonsynonymous SNV
A2ML1	chr27	36858698	G	A	P867L	nonsynonymous SNV
A2ML1	chr27	36861472	G	A	I707I	synonymous SNV
A2ML1	chr27	36861488	G	A	T747I	nonsynonymous SNV
A2ML1	chr27	36861490	A	C	L746L	synonymous SNV
A2ML1	chr27	36863128	A	T	L627Q	nonsynonymous SNV
A2ML1	chr27	36865201	G	A	A474V	nonsynonymous SNV
A2ML1	chr27	36866041	G	A	P497S	nonsynonymous SNV
A2ML1	chr27	36866098	G	A	L406L	synonymous SNV
A2ML1	chr27	36866114	G	T	G472G	synonymous SNV
A2ML1	chr27	36868625	G	A	N438N	synonymous SNV
A2ML1	chr27	36868703	G	A	H412H	synonymous SNV
A2ML1	chr27	36870945	A	G	I343T	nonsynonymous SNV
A2ML1	chr27	36872874	C	T	D288N	nonsynonymous SNV
A2ML1	chr27	36882258	C	G	E72Q	nonsynonymous SNV
A2ML1	chr27	36882320	G	A	T51I	nonsynonymous SNV
A2ML1	chr27	36882331	T	C	E47E	synonymous SNV
A2ML1	chr27	36883620	T	A	H32L	nonsynonymous SNV
A2ML1	chr27	36883685	C	T	L10L	synonymous SNV
A2ML1	chr27	36883695	A	G	F7S	nonsynonymous SNV
A3GALT2	chr2	68118417	T	C	V2A	nonsynonymous SNV
A3GALT2	chr2	68135963	G	A	G31G	synonymous SNV
A3GALT2	chr2	68136706	T	A	T106T	synonymous SNV
A3GALT2	chr2	68137431	C	A	A119E	nonsynonymous SNV
A4GALT	chr10	22774886	G	A	R18Q	nonsynonymous SNV
A4GALT	chr10	22775035	C	T	R68W	nonsynonymous SNV
A4GALT	chr10	22775219	T	C	F129S	nonsynonymous SNV
A4GALT	chr10	22775489	G	C	G219A	nonsynonymous SNV
A4GALT	chr10	22775832	T	C	G333G	synonymous SNV
A4GALT	chr10	22775979	G	A	T382T	synonymous SNV
A4GNT	chr23	34341659	-	C	A351fs	frameshift insertion
A4GNT	chr23	34347602	T	C	H156R	nonsynonymous SNV
AAAS	chr27	1893121	C	T	F104F	synonymous SNV
AAAS	chr27	1898084	T	C	G201G	synonymous SNV
AAAS	chr27	1898108	G	A	P118P	synonymous SNV
AAAS	chr27	1898434	G	C	V241V	synonymous SNV
AAAS	chr27	1898468	G	C	G253R	nonsynonymous SNV
AAAS	chr27	1898476	G	C	G255G	synonymous SNV
AAAS	chr27	1898546	G	C	G279R	nonsynonymous SNV
AAAS	chr27	1899128	G	A	G337G	synonymous SNV
AAAS	chr27	1899783	C	A	A491D	nonsynonymous SNV
AAAS	chr27	1899886	C	T	F453F	synonymous SNV
AAAS	chr27	1900015	T	C	D496D	synonymous SNV
AADAC	chr23	46339497	C	G	T5S	nonsynonymous SNV
AADAC	chr23	46339513	C	T	I10I	synonymous SNV
AADAC	chr23	46339602	G	C	W40S	nonsynonymous SNV
AADAC	chr23	46362785	A	T	D207V	nonsynonymous SNV
AADAC	chr23	46362787	G	C	V208L	nonsynonymous SNV
AADAC	chr23	46363182	T	C	T339T	synonymous SNV
AADACL2	chr23	46292459	T	G	R52R	synonymous SNV
AADACL2	chr23	46292534	G	A	E77E	synonymous SNV
AADACL2	chr23	46300084	G	A	R182Q	nonsynonymous SNV
AADACL2	chr23	46311243	G	A	A206T	nonsynonymous SNV
AADACL2	chr23	46311314	G	T	L229L	synonymous SNV
AADACL2	chr23	46311420	A	G	R265G	nonsynonymous SNV
AADACL2	chr23	46311492	G	A	E289K	nonsynonymous SNV
AADACL2	chr23	46311617	G	A	L330L	synonymous SNV
AADACL3	chr2	83737822	G	A	R194C	nonsynonymous SNV
AADACL3	chr2	83743632	G	A	H81H	synonymous SNV
AADACL3	chr2	83743653	A	G	D74D	synonymous SNV
AADACL4	chr2	83766092	A	G	F346L	nonsynonymous SNV
AADACL4	chr2	83766215	T	G	N305H	nonsynonymous SNV
AADACL4	chr2	83777217	T	C	S107G	nonsynonymous SNV
AADACL4	chr2	83777220	G	A	P106S	nonsynonymous SNV
AADAT	chr25	20944025	A	T	V148E	nonsynonymous SNV
AADAT	chr25	20944051	G	T	A139A	synonymous SNV
AADAT	chr25	20944090	A	G	V126V	synonymous SNV
AADAT	chr25	20944091	A	T	V126D	nonsynonymous SNV
AADAT	chr25	20944119	T	G	T117P	nonsynonymous SNV
AADAT	chr25	20944120	T	G	L116F	nonsynonymous SNV
AADAT	chr25	20944137	G	C	R111G	nonsynonymous SNV
AADAT	chr25	20944404	C	G	G22R	nonsynonymous SNV
AAGAB	chr30	31372592	C	T	E323E	synonymous SNV
AAGAB	chr30	31376596	G	C	P297A	nonsynonymous SNV
AAGAB	chr30	31376675	C	T	Q270Q	synonymous SNV
AAGAB	chr30	31377557	C	T	T265T	synonymous SNV
AAGAB	chr30	31404619	G	A	A104A	synonymous SNV
AAGAB	chr30	31422292	G	T	S61R	nonsynonymous SNV
AAGAB	chr30	31422343	T	C	A44A	synonymous SNV
AAGAB	chr30	31422371	-	G	Q35fs	frameshift insertion
AAGAB	chr30	31422398	T	C	H26R	nonsynonymous SNV
AAGAB	chr30	31422403	G	A	G24G	synonymous SNV
AAK1	chr10	68137345	G	A	G364G	synonymous SNV
AAK1	chr10	68152475	G	A	P388S	nonsynonymous SNV
AAK1	chr10	68161841	A	G	C206R	nonsynonymous SNV
AAK1	chr10	68161929	T	G	P176P	synonymous SNV
AAK1	chr10	68161957	G	C	P167R	nonsynonymous SNV
AAK1	chr10	68161999	T	C	D153G	nonsynonymous SNV
AAK1	chr10	68162023	GAGACCCGCACCTGGCCCCCTGGCCCCACCTCCGCGGGG	-	132_145del	nonframeshift deletion
AAK1	chr10	68162099	G	T	P120T	nonsynonymous SNV
AAK1	chr10	68162100	G	A	S119S	synonymous SNV
AAK1	chr10	68162107	C	A	R117L	nonsynonymous SNV
AAK1	chr10	68162137	C	G	S107T	nonsynonymous SNV
AAK1	chr10	68162164	CCCACCTCCGCGGTAGAGACCAGCACCTGGCTCCCTGGT	-	85_98del	nonframeshift deletion
AAK1	chr10	68162261	C	T	G66R	nonsynonymous SNV
AAK1	chr10	68162295	G	A	G54G	synonymous SNV
AAK1	chr10	68162319	C	T	A46A	synonymous SNV
AAK1	chr10	68162414	G	A	P15S	nonsynonymous SNV
AAK1	chr10	68177703	G	A	A1026V	nonsynonymous SNV
AAK1	chr10	68177712	G	A	A266V	nonsynonymous SNV
AAK1	chr10	68177721	A	G	V263A	nonsynonymous SNV
AAK1	chr10	68177748	A	G	V1011A	nonsynonymous SNV
AAK1	chr10	68177774	-	ACCTGGCCT	V1002delinsVGQV	nonframeshift insertion
AAK1	chr10	68177794	CCTGGCCTG	-	993_996del	nonframeshift deletion
AAK1	chr10	68177802	G	A	A993V	nonsynonymous SNV
AAK1	chr10	68177908	-	CACCTGGCC	S201delinsGQVS	nonframeshift insertion
AAK1	chr10	68177922	C	T	R953Q	nonsynonymous SNV
AAK1	chr10	68177957	G	A	G941G	synonymous SNV
AAK1	chr10	68177964	G	A	P939L	nonsynonymous SNV
AAK1	chr10	68177976	A	G	L935P	nonsynonymous SNV
AAK1	chr10	68177990	G	A	D173D	synonymous SNV
AAK1	chr10	68178227	A	T	P851P	synonymous SNV
AAK1	chr10	68209897	C	T	S735S	synonymous SNV
AAK1	chr10	68209920	C	T	G728S	nonsynonymous SNV
AAK1	chr10	68209945	C	T	L719L	synonymous SNV
AAK1	chr10	68212256	G	A	S674S	synonymous SNV
AAK1	chr10	68213878	G	A	L600L	synonymous SNV
AAK1	chr10	68217319	C	A	A556A	synonymous SNV
AAK1	chr10	68217477	C	T	A504T	nonsynonymous SNV
AAK1	chr10	68220631	-	CTGGGC	Q497delinsAQQ	nonframeshift insertion
AAK1	chr10	68220683	G	A	P479P	synonymous SNV
AAK1	chr10	68220700	G	A	P474S	nonsynonymous SNV
AAK1	chr10	68220805	G	A	P439S	nonsynonymous SNV
AAK1	chr10	68220856	C	T	A422T	nonsynonymous SNV
AAK1	chr10	68222026	G	A	T354M	nonsynonymous SNV
AAK1	chr10	68241580	G	A	D157D	synonymous SNV
AAMP	chr37	24938389	G	A	F459F	synonymous SNV
AAMP	chr37	24938424	A	G	F448L	nonsynonymous SNV
AAMP	chr37	24938517	T	C	T417A	nonsynonymous SNV
AAMP	chr37	24945203	A	G	V310V	synonymous SNV
AAMP	chr37	24946422	T	G	E170A	nonsynonymous SNV
AAMP	chr37	24947146	C	T	V95V	synonymous SNV
AANAT	chr9	4239292	C	T	G206S	nonsynonymous SNV
AANAT	chr9	4239304	G	A	R202C	nonsynonymous SNV
AANAT	chr9	4239370	C	T	A180T	nonsynonymous SNV
AAR2	chr24	25053085	C	G	P18A	nonsynonymous SNV
AAR2	chr24	25053154	-	A	H41fs	frameshift insertion
AAR2	chr24	25053157	C	A	L42I	nonsynonymous SNV
AAR2	chr24	25053163	G	C	G44R	nonsynonymous SNV
AAR2	chr24	25053179	A	G	E49G	nonsynonymous SNV
AAR2	chr24	25053257	G	C	G75A	nonsynonymous SNV
AAR2	chr24	25056237	T	C	F158F	synonymous SNV
AAR2	chr24	25056840	C	T	S359S	synonymous SNV
AAR2	chr24	25069331	C	T	C449C	synonymous SNV
AARS1	chr5	76290222	G	A	S864S	synonymous SNV
AARS1	chr5	76290246	G	A	P856P	synonymous SNV
AARS1	chr5	76295658	T	C	L591L	synonymous SNV
AARS1	chr5	76301096	C	T	T260T	synonymous SNV
AARS2	chr12	12707407	G	A	R906W	nonsynonymous SNV
AARS2	chr12	12707566	G	A	D886D	synonymous SNV
AASDH	chr13	48576552	A	G	I1076I	synonymous SNV
AASDH	chr13	48584975	G	T	T741T	synonymous SNV
AASDH	chr13	48585026	A	G	I724I	synonymous SNV
AASDH	chr13	48587248	T	C	K527K	synonymous SNV
AASDH	chr13	48590683	C	T	V305I	nonsynonymous SNV
AASDH	chr13	48601587	T	C	K165K	synonymous SNV
AASDH	chr13	48601703	A	G	L127L	synonymous SNV
AASDH	chr13	48608758	A	C	A10A	synonymous SNV
AASDHPPT	chr5	26193572	C	G	R5P	nonsynonymous SNV
AASDHPPT	chr5	26193704	C	G	A83A	synonymous SNV
AASDHPPT	chr5	26193718	G	C	R79G	nonsynonymous SNV
AASDHPPT	chr5	26193805	A	C	C50G	nonsynonymous SNV
AASS	chr14	59951683	G	A	G888G	synonymous SNV
AASS	chr14	59952827	A	C	T867T	synonymous SNV
AASS	chr14	59954315	A	G	L773L	synonymous SNV
AASS	chr14	59955653	C	A	A742A	synonymous SNV
AASS	chr14	59957038	C	T	V711V	synonymous SNV
AASS	chr14	59957039	A	G	V711A	nonsynonymous SNV
AASS	chr14	59957065	G	A	Y702Y	synonymous SNV
AASS	chr14	59957922	A	G	S622S	synonymous SNV
AASS	chr14	59958730	C	T	V616V	synonymous SNV
AASS	chr14	59981878	C	A	T291T	synonymous SNV
AASS	chr14	59983227	C	T	R193H	nonsynonymous SNV
AASS	chr14	59983400	C	T	L167L	synonymous SNV
AASS	chr14	59986194	T	A	T139T	synonymous SNV
AASS	chr14	59989154	G	A	Y100Y	synonymous SNV
AASS	chr14	59989175	T	C	K93K	synonymous SNV
AASS	chr14	59993356	G	A	A29A	synonymous SNV
AATF	chr9	36810537	G	A	E320K	nonsynonymous SNV
AATF	chr9	36812142	G	A	R370H	nonsynonymous SNV
AATF	chr9	36878584	G	A	A652A	synonymous SNV
AATK	chr9	918187	C	T	Y258Y	synonymous SNV
AATK	chr9	922012	C	T	T560T	synonymous SNV
AATK	chr9	922095	C	T	A588V	nonsynonymous SNV
AATK	chr9	922491	T	C	L720P	nonsynonymous SNV
AATK	chr9	922816	T	G	D828E	nonsynonymous SNV
AATK	chr9	922946	C	A	R861R	synonymous SNV
AATK	chr9	923088	CC	-	A908fs	frameshift deletion
AATK	chr9	923196	A	G	H955R	nonsynonymous SNV
ABAT	chr6	33394338	A	G	S366S	synonymous SNV
ABAT	chr6	33395561	G	A	T340T	synonymous SNV
ABAT	chr6	33396475	G	A	S284S	synonymous SNV
ABAT	chr6	33397700	G	C	N241K	nonsynonymous SNV
ABCA12	chr37	22138397	G	A	S2604S	synonymous SNV
ABCA12	chr37	22151418	C	T	R2273Q	nonsynonymous SNV
ABCA12	chr37	22158376	C	T	R2012R	synonymous SNV
ABCA12	chr37	22163070	C	G	S1951T	nonsynonymous SNV
ABCA12	chr37	22172323	C	T	G1810S	nonsynonymous SNV
ABCA12	chr37	22175686	T	C	L1700L	synonymous SNV
ABCA12	chr37	22176299	T	C	S1655S	synonymous SNV
ABCA12	chr37	22177992	T	C	E1553E	synonymous SNV
ABCA12	chr37	22180066	G	A	I1447I	synonymous SNV
ABCA12	chr37	22180219	A	G	L1396L	synonymous SNV
ABCA12	chr37	22182419	A	T	T1387T	synonymous SNV
ABCA12	chr37	22183549	G	A	L1254F	nonsynonymous SNV
ABCA12	chr37	22197045	T	C	L938L	synonymous SNV
ABCA12	chr37	22197135	A	G	I901I	synonymous SNV
ABCA12	chr37	22205610	C	T	R754Q	nonsynonymous SNV
ABCA12	chr37	22205612	C	T	R747R	synonymous SNV
ABCA12	chr37	22212805	T	G	T540P	nonsynonymous SNV
ABCA12	chr37	22213074	C	T	E421K	nonsynonymous SNV
ABCA12	chr37	22213105	A	G	S466S	synonymous SNV
ABCA12	chr37	22213201	G	A	N434N	synonymous SNV
ABCA12	chr37	22219657	C	T	V421I	nonsynonymous SNV
ABCA12	chr37	22219694	A	G	F408F	synonymous SNV
ABCA12	chr37	22220872	A	G	Y376Y	synonymous SNV
ABCA12	chr37	22237536	C	T	A196T	nonsynonymous SNV
ABCA12	chr37	22244105	T	G	S119R	nonsynonymous SNV
ABCA12	chr37	22254185	G	A	A101V	nonsynonymous SNV
ABCA12	chr37	22254229	C	T	P86P	synonymous SNV
ABCA13	chr18	159106	C	T	R28R	synonymous SNV
ABCA13	chr18	169334	A	G	H61R	nonsynonymous SNV
ABCA13	chr18	169350	A	T	R66S	nonsynonymous SNV
ABCA13	chr18	169432	C	T	P94S	nonsynonymous SNV
ABCA13	chr18	169497	T	C	G115G	synonymous SNV
ABCA13	chr18	169696	C	T	P182S	nonsynonymous SNV
ABCA13	chr18	169726	G	C	V192L	nonsynonymous SNV
ABCA13	chr18	169814	C	T	P221L	nonsynonymous SNV
ABCA13	chr18	171434	C	G	A295G	nonsynonymous SNV
ABCA13	chr18	171443	A	T	D298V	nonsynonymous SNV
ABCA13	chr18	178227	G	A	V508M	nonsynonymous SNV
ABCA13	chr18	179422	T	C	L906P	nonsynonymous SNV
ABCA13	chr18	179601	G	C	V966L	nonsynonymous SNV
ABCA13	chr18	180491	G	A	K1024K	synonymous SNV
ABCA13	chr18	180806	A	G	Q1367Q	synonymous SNV
ABCA13	chr18	181097	A	G	R1464R	synonymous SNV
ABCA13	chr18	181259	G	A	P1280P	synonymous SNV
ABCA13	chr18	181982	A	G	A1759A	synonymous SNV
ABCA13	chr18	185226	G	T	R2131I	nonsynonymous SNV
ABCA13	chr18	185239	T	C	R1857R	synonymous SNV
ABCA13	chr18	185512	A	C	A2226A	synonymous SNV
ABCA13	chr18	185589	C	T	T2252I	nonsynonymous SNV
ABCA13	chr18	185818	C	T	S2328S	synonymous SNV
ABCA13	chr18	185865	C	T	T2344I	nonsynonymous SNV
ABCA13	chr18	186203	C	T	R2457W	nonsynonymous SNV
ABCA13	chr18	186256	T	C	F2474F	synonymous SNV
ABCA13	chr18	186306	C	T	A2491V	nonsynonymous SNV
ABCA13	chr18	186436	G	C	E2534D	nonsynonymous SNV
ABCA13	chr18	186447	A	T	N2538I	nonsynonymous SNV
ABCA13	chr18	186572	C	T	P2580S	nonsynonymous SNV
ABCA13	chr18	189605	C	T	T2358M	nonsynonymous SNV
ABCA13	chr18	195752	A	G	Q2682R	nonsynonymous SNV
ABCA13	chr18	195811	A	G	T2702A	nonsynonymous SNV
ABCA13	chr18	195852	C	T	A2715A	synonymous SNV
ABCA13	chr18	195888	G	A	A2457A	synonymous SNV
ABCA13	chr18	196744	G	A	A2740A	synonymous SNV
ABCA13	chr18	196748	G	C	G2742R	nonsynonymous SNV
ABCA13	chr18	196867	C	T	S2781S	synonymous SNV
ABCA13	chr18	200563	C	G	L2800V	nonsynonymous SNV
ABCA13	chr18	200640	C	G	P2825P	synonymous SNV
ABCA13	chr18	200660	A	G	Q2832R	nonsynonymous SNV
ABCA13	chr18	203257	G	A	D2919N	nonsynonymous SNV
ABCA13	chr18	204098	C	A	A2946E	nonsynonymous SNV
ABCA13	chr18	207535	T	C	W3036R	nonsynonymous SNV
ABCA13	chr18	207604	T	C	W3046R	nonsynonymous SNV
ABCA13	chr18	237424	C	T	T3272I	nonsynonymous SNV
ABCA13	chr18	238457	T	C	S3285P	nonsynonymous SNV
ABCA13	chr18	238542	T	C	V3313A	nonsynonymous SNV
ABCA13	chr18	241336	T	C	V3452A	nonsynonymous SNV
ABCA13	chr18	247935	T	G	S3473R	nonsynonymous SNV
ABCA13	chr18	247950	G	A	A3478A	synonymous SNV
ABCA13	chr18	248778	C	T	S3250L	nonsynonymous SNV
ABCA13	chr18	250828	A	T	E3378V	nonsynonymous SNV
ABCA13	chr18	256294	C	A	R3780R	synonymous SNV
ABCA13	chr18	256333	G	A	R3541R	synonymous SNV
ABCA13	chr18	262623	T	C	S3837S	synonymous SNV
ABCA13	chr18	295545	A	G	A4002A	synonymous SNV
ABCA13	chr18	295587	T	C	P4016P	synonymous SNV
ABCA13	chr18	297520	T	C	P4049P	synonymous SNV
ABCA13	chr18	302798	C	T	S3876F	nonsynonymous SNV
ABCA13	chr18	304737	C	T	A3924V	nonsynonymous SNV
ABCA13	chr18	309900	A	G	M4273V	nonsynonymous SNV
ABCA13	chr18	309986	G	A	S4301S	synonymous SNV
ABCA13	chr18	328196	C	T	P4454L	nonsynonymous SNV
ABCA13	chr18	352311	A	G	T4433A	nonsynonymous SNV
ABCA1	chr11	60765957	C	T	R2113Q	nonsynonymous SNV
ABCA1	chr11	60771484	G	A	G1908G	synonymous SNV
ABCA1	chr11	60772743	A	G	F1886L	nonsynonymous SNV
ABCA1	chr11	60773074	T	C	I1876V	nonsynonymous SNV
ABCA1	chr11	60776068	G	A	Y1714Y	synonymous SNV
ABCA1	chr11	60780037	C	T	S1645S	synonymous SNV
ABCA1	chr11	60780690	T	C	T1582T	synonymous SNV
ABCA1	chr11	60784159	G	C	A1487G	nonsynonymous SNV
ABCA1	chr11	60784191	G	A	D1507D	synonymous SNV
ABCA1	chr11	60785398	G	T	T1415K	nonsynonymous SNV
ABCA1	chr11	60803771	C	T	T839T	synonymous SNV
ABCA1	chr11	60803778	A	G	V806A	nonsynonymous SNV
ABCA1	chr11	60803795	G	A	D831D	synonymous SNV
ABCA1	chr11	60803798	A	G	F830F	synonymous SNV
ABCA1	chr11	60804532	G	C	L722L	synonymous SNV
ABCA1	chr11	60806361	A	G	A697A	synonymous SNV
ABCA1	chr11	60806418	A	G	S678S	synonymous SNV
ABCA1	chr11	60810390	C	T	D454N	nonsynonymous SNV
ABCA1	chr11	60817183	C	T	T351T	synonymous SNV
ABCA1	chr11	60817315	A	G	I307I	synonymous SNV
ABCA1	chr11	60817366	G	A	N290N	synonymous SNV
ABCA1	chr11	60817399	A	G	S279S	synonymous SNV
ABCA1	chr11	60836275	T	C	P239P	synonymous SNV
ABCA1	chr11	60836350	T	C	T214T	synonymous SNV
ABCA1	chr11	60869610	G	T	T22T	synonymous SNV
ABCA3	chr6	38682801	C	T	S142S	synonymous SNV
ABCA3	chr6	38695169	C	T	G567G	synonymous SNV
ABCA3	chr6	38697205	A	T	T801T	synonymous SNV
ABCA3	chr6	38699581	G	A	G825D	nonsynonymous SNV
ABCA3	chr6	38700724	G	A	V937I	nonsynonymous SNV
ABCA3	chr6	38702744	G	A	A1018A	synonymous SNV
ABCA3	chr6	38707544	C	T	L1276F	nonsynonymous SNV
ABCA3	chr6	38708256	C	G	S1385C	nonsynonymous SNV
ABCA4	chr6	55069630	T	C	I101I	synonymous SNV
ABCA4	chr6	55069768	G	A	A147A	synonymous SNV
ABCA4	chr6	55079521	T	A	P196P	synonymous SNV
ABCA4	chr6	55095787	T	C	H289H	synonymous SNV
ABCA4	chr6	55113789	A	C	E627A	nonsynonymous SNV
ABCA4	chr6	55125720	G	C	A868P	nonsynonymous SNV
ABCA4	chr6	55143763	G	A	A1318T	nonsynonymous SNV
ABCA4	chr6	55147093	A	G	P1416P	synonymous SNV
ABCA4	chr6	55147102	G	A	E1419E	synonymous SNV
ABCA4	chr6	55147111	A	G	A1422A	synonymous SNV
ABCA4	chr6	55148025	T	C	P1454P	synonymous SNV
ABCA4	chr6	55148130	G	A	K1489K	synonymous SNV
ABCA4	chr6	55148154	T	C	P1497P	synonymous SNV
ABCA4	chr6	55152459	A	G	E1514E	synonymous SNV
ABCA4	chr6	55156293	C	T	V1650V	synonymous SNV
ABCA4	chr6	55161891	G	A	V1741I	nonsynonymous SNV
ABCA4	chr6	55169475	C	A	V1954V	synonymous SNV
ABCA5	chr9	15423199	C	T	V1551V	synonymous SNV
ABCA5	chr9	15424867	T	C	Q1566Q	synonymous SNV
ABCA5	chr9	15425297	C	T	A1465T	nonsynonymous SNV
ABCA5	chr9	15426266	T	C	K1415K	synonymous SNV
ABCA5	chr9	15427003	G	A	A1397V	nonsynonymous SNV
ABCA5	chr9	15427040	C	T	V1385M	nonsynonymous SNV
ABCA5	chr9	15430052	T	C	I1336V	nonsynonymous SNV
ABCA5	chr9	15431838	T	C	V1266V	synonymous SNV
ABCA5	chr9	15433643	G	A	P1202S	nonsynonymous SNV
ABCA5	chr9	15434599	T	C	H1160R	nonsynonymous SNV
ABCA5	chr9	15434607	A	C	F1157L	nonsynonymous SNV
ABCA5	chr9	15437426	G	T	P1105Q	nonsynonymous SNV
ABCA5	chr9	15441353	T	C	Q1017R	nonsynonymous SNV
ABCA5	chr9	15450686	G	A	L827F	nonsynonymous SNV
ABCA5	chr9	15523979	G	A	T1435M	nonsynonymous SNV
ABCA5	chr9	15524002	C	T	T1487T	synonymous SNV
ABCA5	chr9	15524836	C	T	R1439H	nonsynonymous SNV
ABCA5	chr9	15524897	C	T	V1383M	nonsynonymous SNV
ABCA5	chr9	15525407	T	C	N1377S	nonsynonymous SNV
ABCA5	chr9	15527713	G	T	Q1350K	nonsynonymous SNV
ABCA5	chr9	15528862	T	A	A1250A	synonymous SNV
ABCA5	chr9	15528877	T	C	K1245K	synonymous SNV
ABCA5	chr9	15542234	G	A	C983C	synonymous SNV
ABCA5	chr9	15542264	C	T	S973S	synonymous SNV
ABCA5	chr9	15545263	T	G	L904L	synonymous SNV
ABCA5	chr9	15545278	A	G	P899P	synonymous SNV
ABCA5	chr9	15547347	T	-	N811fs	frameshift deletion
ABCA5	chr9	15555641	A	G	T646T	synonymous SNV
ABCA5	chr9	15556004	G	A	L615F	nonsynonymous SNV
ABCA5	chr9	15557140	G	A	S520S	synonymous SNV
ABCA5	chr9	15557955	G	T	H495N	nonsynonymous SNV
ABCA5	chr9	15558816	G	A	N465N	synonymous SNV
ABCA5	chr9	15563645	G	A	I192I	synonymous SNV
ABCA5	chr9	15566615	C	T	E89E	synonymous SNV
ABCA5	chr9	15591639	C	T	R1580H	nonsynonymous SNV
ABCA5	chr9	15595164	C	G	E1395D	nonsynonymous SNV
ABCA5	chr9	15595199	G	A	L1384L	synonymous SNV
ABCA5	chr9	15595240	C	G	S1370T	nonsynonymous SNV
ABCA5	chr9	15607463	A	G	Y1080Y	synonymous SNV
ABCA5	chr9	15607583	T	C	K1040K	synonymous SNV
ABCA5	chr9	15613503	T	C	T991T	synonymous SNV
ABCA5	chr9	15618006	T	C	I873M	nonsynonymous SNV
ABCA5	chr9	15619566	G	A	I793I	synonymous SNV
ABCA5	chr9	15623561	A	G	I626I	synonymous SNV
ABCA5	chr9	15623921	T	C	R577G	nonsynonymous SNV
ABCA5	chr9	15630226	C	T	E470K	nonsynonymous SNV
ABCA5	chr9	15630286	T	A	I450F	nonsynonymous SNV
ABCA5	chr9	15632389	A	G	V384A	nonsynonymous SNV
ABCA5	chr9	15641302	C	T	L258L	synonymous SNV
ABCA5	chr9	15642006	C	T	R159Q	nonsynonymous SNV
ABCA5	chr9	15644332	G	T	I126I	synonymous SNV
ABCA5	chr9	15645604	A	G	F47L	nonsynonymous SNV
ABCA5	chr9	15711418	A	G	L1561L	synonymous SNV
ABCA5	chr9	15713362	C	G	E1469Q	nonsynonymous SNV
ABCA5	chr9	15722375	C	T	R1206K	nonsynonymous SNV
ABCA5	chr9	15723988	C	A	L1183L	synonymous SNV
ABCA5	chr9	15724005	G	A	P1178S	nonsynonymous SNV
ABCA5	chr9	15741633	G	T	S777S	synonymous SNV
ABCA5	chr9	15743820	T	A	I635I	synonymous SNV
ABCA5	chr9	15745494	C	T	V591I	nonsynonymous SNV
ABCA5	chr9	15757418	G	A	A414A	synonymous SNV
ABCA5	chr9	15762977	C	T	S162S	synonymous SNV
ABCA5	chr9	15767944	T	C	A4A	synonymous SNV
ABCA7	chr20	57667775	T	C	T730T	synonymous SNV
ABCA7	chr20	57667947	G	A	A673V	nonsynonymous SNV
ABCA7	chr20	57668509	G	C	P486A	nonsynonymous SNV
ABCA7	chr20	57668732	G	C	P435R	nonsynonymous SNV
ABCA7	chr20	57669330	T	C	Q350Q	synonymous SNV
ABCA7	chr20	57669349	T	C	N344S	nonsynonymous SNV
ABCA7	chr20	57669350	T	G	N344H	nonsynonymous SNV
ABCA7	chr20	57669370	G	C	P337R	nonsynonymous SNV
ABCA7	chr20	57669381	T	C	Q333Q	synonymous SNV
ABCA7	chr20	57669414	T	A	K322N	nonsynonymous SNV
ABCA7	chr20	57669415	-	GC	K322fs	frameshift insertion
ABCA7	chr20	57669416	T	C	K322E	nonsynonymous SNV
ABCA7	chr20	57669595	G	A	P289L	nonsynonymous SNV
ABCA7	chr20	57669937	G	A	L261L	synonymous SNV
ABCA7	chr20	57670325	C	T	A198A	synonymous SNV
ABCB10	chr4	9711122	A	C	Q8P	nonsynonymous SNV
ABCB10	chr4	9711221	A	T	Q41L	nonsynonymous SNV
ABCB10	chr4	9727993	G	T	A366S	nonsynonymous SNV
ABCB10	chr4	9733806	A	G	E450E	synonymous SNV
ABCB10	chr4	9733808	G	C	R451P	nonsynonymous SNV
ABCB10	chr4	9734962	C	T	S465S	synonymous SNV
ABCB10	chr4	9739554	A	T	R595R	synonymous SNV
ABCB10	chr4	9745058	C	T	D701D	synonymous SNV
ABCB11	chr36	13747003	C	G	A1313A	synonymous SNV
ABCB11	chr36	13749376	T	C	Q1198Q	synonymous SNV
ABCB11	chr36	13749427	T	C	G1181G	synonymous SNV
ABCB11	chr36	13752900	C	G	T1125T	synonymous SNV
ABCB11	chr36	13753005	T	C	T1090T	synonymous SNV
ABCB11	chr36	13753041	G	A	F1078F	synonymous SNV
ABCB11	chr36	13756823	G	A	Y1006Y	synonymous SNV
ABCB11	chr36	13756955	T	C	Q962Q	synonymous SNV
ABCB11	chr36	13756958	C	T	R961R	synonymous SNV
ABCB11	chr36	13781642	G	T	I610I	synonymous SNV
ABCB11	chr36	13782270	A	G	A572A	synonymous SNV
ABCB11	chr36	13784408	C	T	V472I	nonsynonymous SNV
ABCB11	chr36	13784436	C	A	T496T	synonymous SNV
ABCB11	chr36	13784442	A	G	L494L	synonymous SNV
ABCB11	chr36	13802239	G	A	L251L	synonymous SNV
ABCB11	chr36	13802302	G	C	G230G	synonymous SNV
ABCB11	chr36	13821601	T	C	R33G	nonsynonymous SNV
ABCB1	chr14	13542740	C	T	T1258T	synonymous SNV
ABCB1	chr14	13646377	G	A	R1190R	synonymous SNV
ABCB1	chr14	13649214	T	C	M1148V	nonsynonymous SNV
ABCB1	chr14	13649266	G	A	A1055A	synonymous SNV
ABCB1	chr14	13660373	G	A	F940F	synonymous SNV
ABCB1	chr14	13666599	G	T	L817I	nonsynonymous SNV
ABCB1	chr14	13666729	G	T	G773G	synonymous SNV
ABCB1	chr14	13696638	G	A	L556L	synonymous SNV
ABCB1	chr14	13700398	A	T	S329T	nonsynonymous SNV
ABCB1	chr14	13711656	G	A	D169D	synonymous SNV
ABCB1	chr14	13713814	C	T	E110E	synonymous SNV
ABCB1	chr14	13737172	A	T	N25K	nonsynonymous SNV
ABCB1	chr14	13742164	A	G	M18T	nonsynonymous SNV
ABCB4	chr14	13550498	G	A	P1052P	synonymous SNV
ABCB4	chr14	13557215	C	A	E974D	nonsynonymous SNV
ABCB4	chr14	13562686	C	G	V864V	synonymous SNV
ABCB4	chr14	13562782	C	A	M832I	nonsynonymous SNV
ABCB4	chr14	13567599	A	G	D745D	synonymous SNV
ABCB4	chr14	13570078	C	A	A725S	nonsynonymous SNV
ABCB4	chr14	13570118	C	T	P711P	synonymous SNV
ABCB4	chr14	13572371	C	T	R677Q	nonsynonymous SNV
ABCB4	chr14	13572439	A	G	D654D	synonymous SNV
ABCB4	chr14	13584909	C	T	T560T	synonymous SNV
ABCB4	chr14	13585500	C	T	L481L	synonymous SNV
ABCB4	chr14	13585561	T	C	K461R	nonsynonymous SNV
ABCB4	chr14	13588950	T	G	V409V	synonymous SNV
ABCB4	chr14	13593195	G	A	I303I	synonymous SNV
ABCB4	chr14	13611078	G	A	T37M	nonsynonymous SNV
ABCB4	chr14	13614070	C	A	S26I	nonsynonymous SNV
ABCB4	chr14	13614072	G	A	G25G	synonymous SNV
ABCB4	chr14	13614115	G	A	A11V	nonsynonymous SNV
ABCB4	chr14	13614119	C	T	A10T	nonsynonymous SNV
ABCB4	chr14	13614138	G	C	L3L	synonymous SNV
ABCB5	chr14	34651720	G	A	S163S	synonymous SNV
ABCB5	chr14	34688509	T	C	I535I	synonymous SNV
ABCB5	chr14	34688511	A	G	Q536R	nonsynonymous SNV
ABCB5	chr14	34693582	A	-	E589fs	frameshift deletion
ABCB5	chr14	34693611	T	C	C598C	synonymous SNV
ABCB5	chr14	34693662	C	T	I615I	synonymous SNV
ABCB5	chr14	34713029	A	T	K632N	nonsynonymous SNV
ABCB5	chr14	34714105	A	C	I687L	nonsynonymous SNV
ABCB5	chr14	34714107	A	T	I687I	synonymous SNV
ABCB5	chr14	34732391	G	A	Q856Q	synonymous SNV
ABCB5	chr14	34752273	G	A	D1029N	nonsynonymous SNV
ABCB6	chr37	25762278	A	G	D731D	synonymous SNV
ABCB6	chr37	25762293	C	T	L722L	synonymous SNV
ABCB6	chr37	25762324	C	T	G712E	nonsynonymous SNV
ABCB6	chr37	25763451	A	G	S599S	synonymous SNV
ABCB6	chr37	25766253	C	T	S344N	nonsynonymous SNV
ABCB6	chr37	25766259	C	T	R388Q	nonsynonymous SNV
ABCB6	chr37	25766312	G	A	T370T	synonymous SNV
ABCB6	chr37	25767149	A	C	G279G	synonymous SNV
ABCB6	chr37	25767625	G	C	R121G	nonsynonymous SNV
ABCB6	chr37	25767777	-	C	E70fs	frameshift insertion
ABCB6	chr37	25767790	C	T	G66R	nonsynonymous SNV
ABCB8	chr16	15086292	T	C	A45A	synonymous SNV
ABCB8	chr16	15086354	A	G	Q66R	nonsynonymous SNV
ABCB8	chr16	15086553	A	G	G132G	synonymous SNV
ABCB8	chr16	15087026	C	A	R164R	synonymous SNV
ABCB8	chr16	15087253	G	C	V126L	nonsynonymous SNV
ABCB8	chr16	15088329	A	G	V180V	synonymous SNV
ABCB8	chr16	15088788	T	C	Y340Y	synonymous SNV
ABCB8	chr16	15089244	A	G	I291V	nonsynonymous SNV
ABCB8	chr16	15089273	G	A	Q388Q	synonymous SNV
ABCB8	chr16	15089859	T	A	C419S	nonsynonymous SNV
ABCB8	chr16	15091890	C	T	F341F	synonymous SNV
ABCB8	chr16	15093462	C	T	N497N	synonymous SNV
ABCB8	chr16	15093466	A	G	I587V	nonsynonymous SNV
ABCB8	chr16	15094821	G	A	A624A	synonymous SNV
ABCB8	chr16	15094932	C	T	H661H	synonymous SNV
ABCB9	chr26	6544972	C	T	D31D	synonymous SNV
ABCB9	chr26	6545358	G	C	G160A	nonsynonymous SNV
ABCB9	chr26	6550534	G	A	A228A	synonymous SNV
ABCB9	chr26	6552265	C	T	I306I	synonymous SNV
ABCB9	chr26	6558995	C	T	R499C	nonsynonymous SNV
ABCB9	chr26	6565415	C	T	D674D	synonymous SNV
ABCB9	chr26	6567863	G	A	A701A	synonymous SNV
ABCC10	chr12	11901627	G	A	G193E	nonsynonymous SNV
ABCC10	chr12	11901736	G	A	L229L	synonymous SNV
ABCC10	chr12	11902133	A	G	I362V	nonsynonymous SNV
ABCC10	chr12	11902359	A	G	N437S	nonsynonymous SNV
ABCC10	chr12	11902409	C	T	H454Y	nonsynonymous SNV
ABCC10	chr12	11904168	A	C	I521L	nonsynonymous SNV
ABCC10	chr12	11907077	C	T	A645A	synonymous SNV
ABCC10	chr12	11910008	A	G	L773L	synonymous SNV
ABCC10	chr12	11910029	C	T	L780L	synonymous SNV
ABCC10	chr12	11910090	C	T	R768C	nonsynonymous SNV
ABCC10	chr12	11911578	A	G	Q921R	nonsynonymous SNV
ABCC10	chr12	11911602	C	T	P929L	nonsynonymous SNV
ABCC10	chr12	11911636	T	C	L940L	synonymous SNV
ABCC10	chr12	11911649	A	G	R945G	nonsynonymous SNV
ABCC10	chr12	11914902	G	A	A1012A	synonymous SNV
ABCC10	chr12	11915169	A	G	L1101L	synonymous SNV
ABCC10	chr12	11915224	G	T	A1120S	nonsynonymous SNV
ABCC10	chr12	11916393	G	A	G1183E	nonsynonymous SNV
ABCC10	chr12	11916418	C	T	Y1191Y	synonymous SNV
ABCC10	chr12	11916511	CTC	-	1222_1223del	nonframeshift deletion
ABCC10	chr12	11918150	A	G	I1326V	nonsynonymous SNV
ABCC10	chr12	11918263	C	T	S1330S	synonymous SNV
ABCC10	chr12	11918272	C	T	I1366I	synonymous SNV
ABCC10	chr12	11918433	G	A	L1391L	synonymous SNV
ABCC10	chr12	11918715	T	C	I1406I	synonymous SNV
ABCC10	chr12	11919185	G	A	V1459M	nonsynonymous SNV
ABCC11	chr2	66821186	C	A	P83P	synonymous SNV
ABCC11	chr2	66826614	C	T	T210I	nonsynonymous SNV
ABCC11	chr2	66839490	A	G	L574L	synonymous SNV
ABCC11	chr2	66845797	G	A	R563R	synonymous SNV
ABCC11	chr2	66845884	C	T	D660D	synonymous SNV
ABCC11	chr2	66847695	T	G	F763C	nonsynonymous SNV
ABCC11	chr2	66855063	A	G	S882S	synonymous SNV
ABCC11	chr2	66855072	T	C	F885F	synonymous SNV
ABCC11	chr2	66855111	C	T	N898N	synonymous SNV
ABCC11	chr2	66860921	A	G	T1054T	synonymous SNV
ABCC11	chr2	66866849	C	T	F1144F	synonymous SNV
ABCC11	chr2	66868470	G	A	V1113V	synonymous SNV
ABCC12	chr2	66906035	C	G	S39R	nonsynonymous SNV
ABCC12	chr2	66906039	G	A	G41R	nonsynonymous SNV
ABCC12	chr2	66906049	C	T	A44V	nonsynonymous SNV
ABCC12	chr2	66906143	G	T	T75T	synonymous SNV
ABCC12	chr2	66908071	T	C	L24L	synonymous SNV
ABCC12	chr2	66908468	A	G	I146V	nonsynonymous SNV
ABCC12	chr2	66908493	T	C	I60T	nonsynonymous SNV
ABCC12	chr2	66919284	A	G	S381G	nonsynonymous SNV
ABCC12	chr2	66919289	C	T	A436A	synonymous SNV
ABCC12	chr2	66922985	C	T	C534C	synonymous SNV
ABCC12	chr2	66924549	G	A	M552I	nonsynonymous SNV
ABCC12	chr2	66934745	C	T	H399H	synonymous SNV
ABCC12	chr2	66938341	A	G	A679A	synonymous SNV
ABCC12	chr2	66938429	G	A	G691R	nonsynonymous SNV
ABCC12	chr2	66938509	G	T	M717I	nonsynonymous SNV
ABCC12	chr2	66938679	A	C	H742P	nonsynonymous SNV
ABCC12	chr2	66938684	T	A	S744T	nonsynonymous SNV
ABCC12	chr2	66938695	C	-	D747fs	frameshift deletion
ABCC12	chr2	66938698	G	T	M748I	nonsynonymous SNV
ABCC12	chr2	66938699	A	T	I749F	nonsynonymous SNV
ABCC12	chr2	66942609	C	T	H777Y	nonsynonymous SNV
ABCC12	chr2	66962159	C	A	S950R	nonsynonymous SNV
ABCC12	chr2	66965072	A	G	E1123E	synonymous SNV
ABCC1	chr6	27857561	G	A	P1420P	synonymous SNV
ABCC1	chr6	27857675	A	C	V1388V	synonymous SNV
ABCC1	chr6	27870845	G	A	V1060V	synonymous SNV
ABCC1	chr6	27875882	G	A	D947D	synonymous SNV
ABCC1	chr6	27875900	G	A	A941A	synonymous SNV
ABCC1	chr6	27875934	A	C	L936R	nonsynonymous SNV
ABCC1	chr6	27878436	G	A	T907M	nonsynonymous SNV
ABCC1	chr6	27887892	G	A	T868M	nonsynonymous SNV
ABCC1	chr6	27890661	G	A	P794P	synonymous SNV
ABCC1	chr6	27892690	G	A	F728F	synonymous SNV
ABCC1	chr6	27911903	A	G	F551L	nonsynonymous SNV
ABCC1	chr6	27919184	C	T	V390I	nonsynonymous SNV
ABCC1	chr6	27920377	T	C	P285P	synonymous SNV
ABCC1	chr6	27928839	T	C	K246K	synonymous SNV
ABCC1	chr6	27930246	C	T	P213P	synonymous SNV
ABCC1	chr6	27941402	A	G	R171R	synonymous SNV
ABCC1	chr6	27942600	C	A	A149S	nonsynonymous SNV
ABCC1	chr6	27950120	G	A	N23N	synonymous SNV
ABCC2	chr28	12672638	C	T	P19S	nonsynonymous SNV
ABCC2	chr28	12672674	A	G	I31V	nonsynonymous SNV
ABCC2	chr28	12695444	G	A	V125I	nonsynonymous SNV
ABCC2	chr28	12696544	A	G	K217E	nonsynonymous SNV
ABCC2	chr28	12700878	C	T	A371A	synonymous SNV
ABCC2	chr28	12703984	A	G	I463V	nonsynonymous SNV
ABCC2	chr28	12708293	G	A	L593L	synonymous SNV
ABCC2	chr28	12710774	G	T	A564S	nonsynonymous SNV
ABCC2	chr28	12714661	C	G	D678E	nonsynonymous SNV
ABCC2	chr28	12716027	G	A	S717S	synonymous SNV
ABCC2	chr28	12719138	A	T	R700R	synonymous SNV
ABCC3	chr9	26565300	G	C	C142S	nonsynonymous SNV
ABCC3	chr9	26566117	C	T	V197V	synonymous SNV
ABCC3	chr9	26568448	G	A	A268A	synonymous SNV
ABCC3	chr9	26571764	C	A	S355S	synonymous SNV
ABCC3	chr9	26571770	G	A	A357A	synonymous SNV
ABCC3	chr9	26576053	C	T	G684G	synonymous SNV
ABCC3	chr9	26581600	C	T	T997M	nonsynonymous SNV
ABCC3	chr9	26582037	ACA	-	1046_1047del	nonframeshift deletion
ABCC4	chr22	45813105	G	A	T1009T	synonymous SNV
ABCC4	chr22	45823359	C	T	V840I	nonsynonymous SNV
ABCC4	chr22	45893142	G	T	S751S	synonymous SNV
ABCC4	chr22	45893198	T	C	M753V	nonsynonymous SNV
ABCC4	chr22	45893217	G	A	G726G	synonymous SNV
ABCC4	chr22	45907788	G	A	D553D	synonymous SNV
ABCC4	chr22	45917977	A	C	A458A	synonymous SNV
ABCC4	chr22	45925831	T	A	I413I	synonymous SNV
ABCC4	chr22	45932718	C	T	S357S	synonymous SNV
ABCC4	chr22	45932730	A	G	F353F	synonymous SNV
ABCC4	chr22	45932769	G	A	Y340Y	synonymous SNV
ABCC4	chr22	45934522	G	A	A297V	nonsynonymous SNV
ABCC4	chr22	45935966	A	G	I255I	synonymous SNV
ABCC5	chr34	16858006	G	A	V1408V	synonymous SNV
ABCC5	chr34	16882463	G	C	P1081P	synonymous SNV
ABCC5	chr34	16908945	A	G	A396A	synonymous SNV
ABCC5	chr34	16908969	G	A	Y388Y	synonymous SNV
ABCC5	chr34	16909813	A	G	N306N	synonymous SNV
ABCC5	chr34	16910197	G	A	L228L	synonymous SNV
ABCC6	chr6	27799163	-	AGAG	T4fs	frameshift insertion
ABCC6	chr6	27799289	C	T	A46V	nonsynonymous SNV
ABCC6	chr6	27799298	G	A	R49H	nonsynonymous SNV
ABCC6	chr6	27799327	G	A	A59T	nonsynonymous SNV
ABCC6	chr6	27800161	G	A	R97Q	nonsynonymous SNV
ABCC6	chr6	27803655	A	G	S133S	synonymous SNV
ABCC6	chr6	27811219	C	T	L346L	synonymous SNV
ABCC6	chr6	27811322	A	G	Q265R	nonsynonymous SNV
ABCC6	chr6	27816003	T	C	D271D	synonymous SNV
ABCC6	chr6	27816023	G	A	R278H	nonsynonymous SNV
ABCC6	chr6	27816027	C	T	D279D	synonymous SNV
ABCC6	chr6	27816057	A	G	L289L	synonymous SNV
ABCC6	chr6	27816126	T	C	L312L	synonymous SNV
ABCC6	chr6	27817558	C	A	G340G	synonymous SNV
ABCC6	chr6	27820503	T	G	V528V	synonymous SNV
ABCC6	chr6	27820515	G	T	V532V	synonymous SNV
ABCC6	chr6	27823741	C	T	A639A	synonymous SNV
ABCC6	chr6	27826512	C	T	G750G	synonymous SNV
ABCC6	chr6	27828730	G	A	V736M	nonsynonymous SNV
ABCC6	chr6	27830981	A	C	S906R	nonsynonymous SNV
ABCC6	chr6	27833050	G	A	G1002R	nonsynonymous SNV
ABCC6	chr6	27836495	T	C	T977T	synonymous SNV
ABCC6	chr6	27837724	A	G	T1084A	nonsynonymous SNV
ABCC6	chr6	27837742	A	G	M1090V	nonsynonymous SNV
ABCC6	chr6	27837756	A	G	P1094P	synonymous SNV
ABCC6	chr6	27839832	T	C	V1136A	nonsynonymous SNV
ABCC6	chr6	27839902	G	A	Q1274Q	synonymous SNV
ABCC6	chr6	27843789	A	G	G1264G	synonymous SNV
ABCC6	chr6	27845617	G	C	V1296L	nonsynonymous SNV
ABCC6	chr6	27845745	G	A	T1338T	synonymous SNV
ABCC6	chr6	27845872	C	T	P1469P	synonymous SNV
ABCC6	chr6	27845980	G	A	G1390G	synonymous SNV
ABCC6	chr6	27848184	T	C	L1445L	synonymous SNV
ABCC8	chr21	39963480	T	C	S1488G	nonsynonymous SNV
ABCC8	chr21	39963483	A	G	C1431R	nonsynonymous SNV
ABCC8	chr21	39963580	C	T	K1454K	synonymous SNV
ABCC8	chr21	39965819	T	C	A1313A	synonymous SNV
ABCC8	chr21	39966263	G	A	I1230I	synonymous SNV
ABCC8	chr21	39972958	C	T	T1149T	synonymous SNV
ABCC8	chr21	39973537	G	A	T1115M	nonsynonymous SNV
ABCC8	chr21	39974963	G	A	S1039S	synonymous SNV
ABCC8	chr21	39975065	C	T	S1016S	synonymous SNV
ABCC8	chr21	39975119	C	T	S998S	synonymous SNV
ABCC8	chr21	39975149	A	G	A988A	synonymous SNV
ABCC8	chr21	39975483	A	G	V954V	synonymous SNV
ABCC8	chr21	39978154	T	C	K891K	synonymous SNV
ABCC8	chr21	39980882	G	A	I822I	synonymous SNV
ABCC8	chr21	39994034	C	T	V646M	nonsynonymous SNV
ABCC8	chr21	39994229	C	A	P642P	synonymous SNV
ABCC8	chr21	39994241	G	A	R627R	synonymous SNV
ABCC8	chr21	39996087	T	C	R609R	synonymous SNV
ABCC8	chr21	39996096	G	A	S595S	synonymous SNV
ABCC8	chr21	39996159	C	A	S585S	synonymous SNV
ABCC8	chr21	39996194	C	T	V563I	nonsynonymous SNV
ABCC8	chr21	40023267	G	C	G262G	synonymous SNV
ABCC8	chr21	40035699	C	T	C21Y	nonsynonymous SNV
ABCC9	chr27	25205103	T	C	Y13Y	synonymous SNV
ABCC9	chr27	25213910	G	C	A107P	nonsynonymous SNV
ABCC9	chr27	25213945	G	A	S118S	synonymous SNV
ABCC9	chr27	25240258	C	T	F555F	synonymous SNV
ABCC9	chr27	25260895	T	C	Y574H	nonsynonymous SNV
ABCC9	chr27	25268455	C	T	L715L	synonymous SNV
ABCC9	chr27	25335426	C	T	D1316D	synonymous SNV
ABCC9	chr27	25335427	C	T	L1317L	synonymous SNV
ABCD1	chrX	121549888	G	A	S358S	synonymous SNV
ABCD1	chrX	121556148	C	T	A451V	nonsynonymous SNV
ABCD1	chrX	121559493	C	G	T506T	synonymous SNV
ABCD1	chrX	121560278	G	C	R629P	nonsynonymous SNV
ABCD1	chrX	121560287	G	C	R632P	nonsynonymous SNV
ABCD2	chr27	14020769	C	A	P76T	nonsynonymous SNV
ABCD3	chr6	54742228	C	T	T645T	synonymous SNV
ABCD3	chr6	54755551	G	A	L562L	synonymous SNV
ABCD3	chr6	54755592	C	T	E549K	nonsynonymous SNV
ABCD3	chr6	54771663	T	C	K243R	nonsynonymous SNV
ABCD4	chr8	47488683	G	C	T622R	nonsynonymous SNV
ABCD4	chr8	47492371	G	A	T425T	synonymous SNV
ABCD4	chr8	47497372	T	C	M188V	nonsynonymous SNV
ABCD4	chr8	47499498	G	A	D114D	synonymous SNV
ABCE1	chr15	43794880	G	A	G182G	synonymous SNV
ABCF1	chr12	401537	G	T	G9C	nonsynonymous SNV
ABCF1	chr12	401539	T	C	G9G	synonymous SNV
ABCF1	chr12	401583	C	T	T24I	nonsynonymous SNV
ABCF1	chr12	402046	G	A	L101L	synonymous SNV
ABCF1	chr12	404800	AGG	-	176_177del	nonframeshift deletion
ABCF1	chr12	408028	G	A	K479K	synonymous SNV
ABCF1	chr12	410795	C	T	V736V	synonymous SNV
ABCF3	chr34	17085080	C	T	L236L	synonymous SNV
ABCF3	chr34	17089355	G	A	T645T	synonymous SNV
ABCF3	chr34	17089364	C	T	A648A	synonymous SNV
ABCF3	chr34	17089821	A	T	X741C	stoploss
ABCG1	chr31	36574491	G	A	G17S	nonsynonymous SNV
ABCG1	chr31	36610550	C	T	P214P	synonymous SNV
ABCG1	chr31	36610957	T	C	F259F	synonymous SNV
ABCG1	chr31	36612091	G	A	P299P	synonymous SNV
ABCG1	chr31	36614758	C	T	R317R	synonymous SNV
ABCG1	chr31	36616075	C	T	I405I	synonymous SNV
ABCG1	chr31	36616195	C	T	F445F	synonymous SNV
ABCG1	chr31	36617096	C	T	D484D	synonymous SNV
ABCG1	chr31	36617249	G	A	T503T	synonymous SNV
ABCG1	chr31	36617285	C	T	F515F	synonymous SNV
ABCG1	chr31	36617291	A	G	A517A	synonymous SNV
ABCG1	chr31	36617354	G	A	T538T	synonymous SNV
ABCG1	chr31	36618524	C	T	P548P	synonymous SNV
ABCG1	chr31	36618566	C	T	V410V	synonymous SNV
ABCG1	chr31	36620010	T	C	F494F	synonymous SNV
ABCG2	chr32	11443897	T	C	I627V	nonsynonymous SNV
ABCG2	chr32	11454685	A	G	S461S	synonymous SNV
ABCG2	chr32	11456066	G	A	S440S	synonymous SNV
ABCG2	chr32	11468352	T	C	E335E	synonymous SNV
ABCG2	chr32	11482421	G	A	V129V	synonymous SNV
ABCG4	chr5	14711504	T	G	R455R	synonymous SNV
ABCG4	chr5	14715927	C	G	A133P	nonsynonymous SNV
ABCG5	chr10	46278685	T	A	E535V	nonsynonymous SNV
ABCG5	chr10	46278720	G	A	G523G	synonymous SNV
ABCG5	chr10	46292151	T	C	A153A	synonymous SNV
ABCG8	chr10	46305617	G	A	R49Q	nonsynonymous SNV
ABCG8	chr10	46307200	A	C	I85L	nonsynonymous SNV
ABCG8	chr10	46310890	T	G	L141V	nonsynonymous SNV
ABCG8	chr10	46310891	T	C	L141S	nonsynonymous SNV
ABCG8	chr10	46311101	G	A	R211K	nonsynonymous SNV
ABCG8	chr10	46311810	G	C	G258A	nonsynonymous SNV
ABCG8	chr10	46311823	G	C	L225L	synonymous SNV
ABCG8	chr10	46314585	T	C	S390S	synonymous SNV
ABCG8	chr10	46317268	C	A	L567M	nonsynonymous SNV
ABCG8	chr10	46317355	G	A	V559I	nonsynonymous SNV
ABHD10	chr33	16617797	G	A	G111E	nonsynonymous SNV
ABHD10	chr33	16617798	A	G	G111G	synonymous SNV
ABHD10	chr33	16618113	G	T	R216R	synonymous SNV
ABHD10	chr33	16618134	T	A	R223R	synonymous SNV
ABHD10	chr33	16618726	C	G	Y43X	stopgain
ABHD10	chr33	16627402	A	T	K116N	nonsynonymous SNV
ABHD10	chr33	16627857	G	T	A160A	synonymous SNV
ABHD10	chr33	16627926	A	C	T183T	synonymous SNV
ABHD10	chr33	16628970	-	TTTA	L201fs	frameshift insertion
ABHD10	chr33	16629861	A	G	P435P	synonymous SNV
ABHD10	chr33	16629933	G	A	L459L	synonymous SNV
ABHD10	chr33	16629981	C	T	G475G	synonymous SNV
ABHD10	chr33	16630062	C	G	L502L	synonymous SNV
ABHD12B	chr8	27240301	A	G	H50R	nonsynonymous SNV
ABHD12B	chr8	27248946	G	C	G177G	synonymous SNV
ABHD12	chr23	1518450	A	T	F105L	nonsynonymous SNV
ABHD13	chr22	57005801	A	G	L81L	synonymous SNV
ABHD14B	chr20	37744180	T	C	L81P	nonsynonymous SNV
ABHD14B	chr20	37745203	G	A	A22A	synonymous SNV
ABHD14B	chr20	37746186	G	A	R107H	nonsynonymous SNV
ABHD15	chr9	43669671	C	A	A235A	synonymous SNV
ABHD15	chr9	43669734	C	G	P214P	synonymous SNV
ABHD15	chr9	43670290	T	C	Q29R	nonsynonymous SNV
ABHD16A	chr12	1168248	C	T	Q526Q	synonymous SNV
ABHD16A	chr12	1168627	T	C	A463A	synonymous SNV
ABHD16A	chr12	1168849	T	C	P438P	synonymous SNV
ABHD16A	chr12	1172374	G	A	N261N	synonymous SNV
ABHD16A	chr12	1172405	C	T	R251H	nonsynonymous SNV
ABHD16A	chr12	1175329	G	A	G174G	synonymous SNV
ABHD16A	chr12	1175334	C	A	G173W	nonsynonymous SNV
ABHD16A	chr12	1181359	C	T	T46T	synonymous SNV
ABHD16B	chr24	47349920	G	T	P7P	synonymous SNV
ABHD16B	chr24	47350065	G	A	V56I	nonsynonymous SNV
ABHD16B	chr24	47350164	T	G	F89V	nonsynonymous SNV
ABHD16B	chr24	47350222	C	T	A108V	nonsynonymous SNV
ABHD16B	chr24	47350299	A	G	T134A	nonsynonymous SNV
ABHD16B	chr24	47350524	A	G	T209A	nonsynonymous SNV
ABHD16B	chr24	47350779	C	G	P294A	nonsynonymous SNV
ABHD16B	chr24	47350811	C	T	F304F	synonymous SNV
ABHD17A	chr20	57087154	C	T	A50A	synonymous SNV
ABHD17A	chr20	57088738	C	T	I166I	synonymous SNV
ABHD17B	chr1	85851812	T	A	A23A	synonymous SNV
ABHD17B	chr1	85851857	G	A	M38I	nonsynonymous SNV
ABHD18	chr19	12938271	C	T	R480H	nonsynonymous SNV
ABHD18	chr19	12969942	A	-	F27fs	frameshift deletion
ABHD1	chr17	21113791	C	T	P60L	nonsynonymous SNV
ABHD1	chr17	21113927	G	C	Q79H	nonsynonymous SNV
ABHD1	chr17	21116052	T	C	F355F	synonymous SNV
ABHD1	chr17	21116229	G	A	V372V	synonymous SNV
ABHD1	chr17	21116229	G	C	V372V	synonymous SNV
ABHD2	chr3	52179375	G	A	K18K	synonymous SNV
ABHD2	chr3	52214437	T	C	I134I	synonymous SNV
ABHD2	chr3	52242486	A	G	G277G	synonymous SNV
ABHD2	chr3	52242570	T	C	D305D	synonymous SNV
ABHD3	chr7	66333032	A	C	G29G	synonymous SNV
ABHD3	chr7	66333072	A	T	I43L	nonsynonymous SNV
ABHD3	chr7	66333074	A	C	I43I	synonymous SNV
ABHD3	chr7	66335023	T	C	N120N	synonymous SNV
ABHD3	chr7	66375781	G	A	L258L	synonymous SNV
ABHD3	chr7	66375808	C	T	C214C	synonymous SNV
ABHD3	chr7	66378649	T	C	N268N	synonymous SNV
ABHD5	chr23	2587642	A	G	H303H	synonymous SNV
ABHD5	chr23	2593071	G	A	I194I	synonymous SNV
ABHD5	chr23	2618636	T	A	M1L	nonsynonymous SNV
ABHD5	chr23	2736946	T	C	H213R	nonsynonymous SNV
ABHD5	chr23	2736947	G	A	H213Y	nonsynonymous SNV
ABHD5	chr23	2737068	A	G	L172L	synonymous SNV
ABHD5	chr23	2737091	T	G	R165R	synonymous SNV
ABHD5	chr23	2737358	C	T	V76I	nonsynonymous SNV
ABHD5	chr23	2737538	T	C	I16V	nonsynonymous SNV
ABHD6	chr20	32302119	A	G	N333N	synonymous SNV
ABHD6	chr20	32305519	A	G	V268V	synonymous SNV
ABHD6	chr20	32310937	G	A	A158A	synonymous SNV
ABHD6	chr20	32312525	A	G	N97N	synonymous SNV
ABHD6	chr20	32314167	C	T	A53A	synonymous SNV
ABHD8	chr20	45449953	G	C	R28P	nonsynonymous SNV
ABHD8	chr20	45454163	C	T	S139S	synonymous SNV
ABHD8	chr20	45454322	T	C	V192V	synonymous SNV
ABHD8	chr20	45454325	T	C	G193G	synonymous SNV
ABHD8	chr20	45454409	C	T	H221H	synonymous SNV
ABHD8	chr20	45454487	G	A	K247K	synonymous SNV
ABHD8	chr20	45457399	A	C	T303T	synonymous SNV
ABHD8	chr20	45458838	C	G	L395L	synonymous SNV
ABI1	chr2	7045273	C	T	T324T	synonymous SNV
ABI2	chr37	12162820	A	G	A2A	synonymous SNV
ABI2	chr37	12162821	A	G	K3E	nonsynonymous SNV
ABI2	chr37	12162861	A	G	H16R	nonsynonymous SNV
ABI2	chr37	12162863	G	C	G17R	nonsynonymous SNV
ABI2	chr37	12162867	G	C	G18A	nonsynonymous SNV
ABI3BP	chr33	7266921	G	A	Y1635Y	synonymous SNV
ABI3BP	chr33	7292395	C	T	R1386R	synonymous SNV
ABI3BP	chr33	7292398	G	A	N1379N	synonymous SNV
ABI3BP	chr33	7300664	C	G	A1312P	nonsynonymous SNV
ABI3BP	chr33	7317348	C	T	P1195P	synonymous SNV
ABI3BP	chr33	7321163	C	T	D1108N	nonsynonymous SNV
ABI3BP	chr33	7340084	G	T	P905H	nonsynonymous SNV
ABI3BP	chr33	7342582	C	T	S860S	synonymous SNV
ABI3BP	chr33	7355402	G	C	A644G	nonsynonymous SNV
ABI3BP	chr33	7359892	A	C	L533W	nonsynonymous SNV
ABI3BP	chr33	7360342	A	C	P521P	synonymous SNV
ABI3BP	chr33	7368078	G	A	P432S	nonsynonymous SNV
ABI3BP	chr33	7369634	T	C	P375P	synonymous SNV
ABI3BP	chr33	7381201	C	G	S326T	nonsynonymous SNV
ABI3BP	chr33	7414633	T	C	P59P	synonymous SNV
ABI3BP	chr33	7414663	G	T	V49V	synonymous SNV
ABI3	chr9	25374995	C	A	I12I	synonymous SNV
ABI3	chr9	25375073	G	A	V38V	synonymous SNV
ABI3	chr9	25381212	C	T	P127P	synonymous SNV
ABI3	chr9	25383168	G	T	S213S	synonymous SNV
ABI3	chr9	25384600	C	T	G343G	synonymous SNV
ABITRAM	chr11	64094729	C	G	T3T	synonymous SNV
ABITRAM	chr11	64099513	G	T	K129N	nonsynonymous SNV
ABL1	chr9	53120596	G	A	F1082F	synonymous SNV
ABL1	chr9	53121069	C	T	A944T	nonsynonymous SNV
ABL1	chr9	53121246	T	C	S866G	nonsynonymous SNV
ABL1	chr9	53121354	G	A	L758F	nonsynonymous SNV
ABL1	chr9	53121365	G	T	P826H	nonsynonymous SNV
ABL1	chr9	53121423	C	T	G735S	nonsynonymous SNV
ABL1	chr9	53121541	C	T	A767A	synonymous SNV
ABL1	chr9	53121688	C	T	S718S	synonymous SNV
ABL1	chr9	53121691	G	A	C645C	synonymous SNV
ABL1	chr9	53121849	C	T	G593R	nonsynonymous SNV
ABL1	chr9	53122159	G	A	P561P	synonymous SNV
ABL2	chr7	20712204	T	C	S155S	synonymous SNV
ABL2	chr7	20715244	G	A	V222V	synonymous SNV
ABL2	chr7	20727164	G	A	T964T	synonymous SNV
ABL2	chr7	20727197	G	A	T975T	synonymous SNV
ABL2	chr7	20727332	C	T	A1020A	synonymous SNV
ABL2	chr7	20727395	T	C	D1041D	synonymous SNV
ABLIM1	chr28	25267872	A	G	Y549H	nonsynonymous SNV
ABLIM1	chr28	25269272	T	C	E605E	synonymous SNV
ABLIM1	chr28	25286661	C	G	R461P	nonsynonymous SNV
ABLIM1	chr28	25294323	T	C	I311V	nonsynonymous SNV
ABLIM1	chr28	25306202	T	C	K256K	synonymous SNV
ABLIM1	chr28	25353168	A	T	F205Y	nonsynonymous SNV
ABLIM1	chr28	25403276	C	G	K8N	nonsynonymous SNV
ABLIM1	chr28	25464010	T	C	I3M	nonsynonymous SNV
ABLIM2	chr3	59852244	A	G	P703P	synonymous SNV
ABLIM2	chr3	59852259	-	G	A698fs	frameshift insertion
ABLIM2	chr3	59852265	C	T	T696T	synonymous SNV
ABLIM2	chr3	59870346	G	A	T608T	synonymous SNV
ABLIM2	chr3	59870370	C	T	Q588Q	synonymous SNV
ABLIM2	chr3	59871159	C	T	V560I	nonsynonymous SNV
ABLIM2	chr3	59889962	A	C	A340A	synonymous SNV
ABLIM2	chr3	59915388	C	T	G208S	nonsynonymous SNV
ABLIM2	chr3	59918109	G	A	A196V	nonsynonymous SNV
ABLIM2	chr3	59918203	C	T	A172T	nonsynonymous SNV
ABLIM2	chr3	59926109	A	G	N132N	synonymous SNV
ABLIM2	chr3	59932975	T	C	S103S	synonymous SNV
ABLIM2	chr3	59933011	G	A	F91F	synonymous SNV
ABLIM2	chr3	59940968	G	A	F62F	synonymous SNV
ABLIM2	chr3	59980967	T	G	T2P	nonsynonymous SNV
ABLIM2	chr3	59980970	T	G	M1L	nonsynonymous SNV
ABLIM3	chr4	59700123	G	A	T524I	nonsynonymous SNV
ABLIM3	chr4	59761065	T	C	Q8Q	synonymous SNV
ABO	chr9	49748835	C	T	R307K	nonsynonymous SNV
ABO	chr9	49748855	G	A	H300H	synonymous SNV
ABO	chr9	49748876	G	A	N293N	synonymous SNV
ABO	chr9	49748909	A	G	A282A	synonymous SNV
ABO	chr9	49748912	T	C	T281T	synonymous SNV
ABO	chr9	49748948	G	A	F269F	synonymous SNV
ABO	chr9	49749075	C	A	R227L	nonsynonymous SNV
ABO	chr9	49749152	A	G	R201R	synonymous SNV
ABO	chr9	49749153	C	T	R201H	nonsynonymous SNV
ABO	chr9	49749176	G	A	N193N	synonymous SNV
ABO	chr9	49749190	C	G	E189Q	nonsynonymous SNV
ABO	chr9	49749227	G	A	G176G	synonymous SNV
ABO	chr9	49749290	C	T	P155P	synonymous SNV
ABO	chr9	49750771	G	C	T118T	synonymous SNV
ABO	chr9	49750883	C	T	S62N	nonsynonymous SNV
ABO	chr9	49754633	G	A	S42L	nonsynonymous SNV
ABO	chr9	49758215	G	T	P8Q	nonsynonymous SNV
ABO	chr9	49758229	C	T	G3G	synonymous SNV
ABO	chr9	49758231	C	G	G3R	nonsynonymous SNV
ABO	chr9	49758233	G	T	A2D	nonsynonymous SNV
ABRA	chr13	7590267	C	A	G281V	nonsynonymous SNV
ABRACL	chr1	31254559	G	A	L3L	synonymous SNV
ABRACL	chr1	31256465	C	A	N71K	nonsynonymous SNV
ABRACL	chr1	31260911	T	C	H101H	synonymous SNV
ABRACL	chr1	31260920	C	T	N104N	synonymous SNV
ABRAXAS1	chr32	7298939	T	C	E489G	nonsynonymous SNV
ABRAXAS1	chr32	7310367	A	G	Y198Y	synonymous SNV
ABRAXAS1	chr32	7316646	G	C	P119R	nonsynonymous SNV
ABRAXAS1	chr32	7316738	GGGGGCGGGGCCGG	-	P84fs	frameshift deletion
ABRAXAS1	chr32	7316750	GGGGGGGCGGGGCCG	-	80_84del	nonframeshift deletion
ABRAXAS1	chr32	7316751	G	A	P84L	nonsynonymous SNV
ABRAXAS1	chr32	7316764	G	-	R80fs	frameshift deletion
ABRAXAS1	chr32	7316854	A	G	S50P	nonsynonymous SNV
ABRAXAS1	chr32	7316855	C	A	A49A	synonymous SNV
ABRAXAS1	chr32	7316873	-	AG	R43fs	frameshift insertion
ABRAXAS1	chr32	7316874	-	ACGGCA	R43delinsLPW	nonframeshift insertion
ABRAXAS2	chr28	34126371	T	C	L90L	synonymous SNV
ABR	chr9	44764547	T	C	H239H	synonymous SNV
ABR	chr9	44770239	C	T	P287P	synonymous SNV
ABR	chr9	44772357	A	G	S324S	synonymous SNV
ABR	chr9	44774036	C	T	D366D	synonymous SNV
ABR	chr9	44813623	G	A	R677R	synonymous SNV
ABT1	chr35	24357481	A	T	T8S	nonsynonymous SNV
ABT1	chr35	24357502	G	T	G15C	nonsynonymous SNV
ABT1	chr35	24357512	A	G	Q18R	nonsynonymous SNV
ABT1	chr35	24357514	A	G	T19A	nonsynonymous SNV
ABT1	chr35	24357544	C	T	L29F	nonsynonymous SNV
ABT1	chr35	24357550	T	G	C31G	nonsynonymous SNV
ABT1	chr35	24357567	A	G	A36A	synonymous SNV
ABT1	chr35	24358524	A	G	K151R	nonsynonymous SNV
ABT1	chr35	24359020	T	C	P264P	synonymous SNV
ABTB1	chr20	1755809	C	T	Y101Y	synonymous SNV
ABTB1	chr20	1759108	A	G	E409G	nonsynonymous SNV
ABTB1	chr20	1759850	A	G	M325V	nonsynonymous SNV
ABTB2	chr18	33483873	G	T	A4A	synonymous SNV
ABTB2	chr18	33483956	-	CGCCGCCGC	R32delinsRAAA	nonframeshift insertion
ABTB2	chr18	33483956	-	CGCCGC	R32delinsRAA	nonframeshift insertion
ABTB2	chr18	33483957	CGC	-	32_33del	nonframeshift deletion
ABTB2	chr18	33483973	T	G	S38A	nonsynonymous SNV
ABTB2	chr18	33483976	T	G	S39A	nonsynonymous SNV
ABTB2	chr18	33483977	-	CTCCTT	S39delinsSSF	nonframeshift insertion
ABTB2	chr18	33483978	CTCCTT	-	39_41del	nonframeshift deletion
ABTB2	chr18	33484016	-	CCG	P52delinsPR	nonframeshift insertion
ABTB2	chr18	33484017	C	T	P52P	synonymous SNV
ABTB2	chr18	33484148	-	GCCCCGGCC	G96delinsGPRP	nonframeshift insertion
ABTB2	chr18	33484447	T	A	S196T	nonsynonymous SNV
ABTB2	chr18	33485094	-	GGAGGC	G411delinsGGG	nonframeshift insertion
ABTB2	chr18	33485095	GGAGGC	-	412_413del	nonframeshift deletion
ABTB2	chr18	33608060	C	T	D477D	synonymous SNV
ABTB2	chr18	33614353	C	T	L505L	synonymous SNV
ABTB2	chr18	33633681	C	T	R594C	nonsynonymous SNV
ABTB2	chr18	33633683	C	T	R594R	synonymous SNV
ABTB2	chr18	33636376	G	A	A645T	nonsynonymous SNV
ABTB2	chr18	33637015	C	T	S696S	synonymous SNV
ABTB2	chr18	33641269	G	A	E852E	synonymous SNV
ABTB2	chr18	33641339	C	T	R876C	nonsynonymous SNV
ABTB2	chr18	33642918	T	C	D915D	synonymous SNV
ABTB2	chr18	33642933	G	A	Q920Q	synonymous SNV
ABTB2	chr18	33642987	A	G	P938P	synonymous SNV
ABTB2	chr18	33643008	C	T	P945P	synonymous SNV
ABTB2	chr18	33643009	G	A	A946T	nonsynonymous SNV
ABTB2	chr18	33647817	T	C	A1080A	synonymous SNV
ABTB2	chr18	33648443	G	A	L1049L	synonymous SNV
ABTB2	chr18	33648494	C	T	A1066A	synonymous SNV
ABTB2	chr18	33649479	C	T	N1126N	synonymous SNV
ABTB2	chr18	33649504	-	A	E1086fs	frameshift insertion
ABTB2	chr18	33649509	T	-	A1087fs	frameshift deletion
ACAA1	chr23	7890124	C	T	L458L	synonymous SNV
ACAA1	chr23	7890144	G	C	P377A	nonsynonymous SNV
ACAA1	chr23	7890779	T	C	G362G	synonymous SNV
ACAA1	chr23	7891111	T	C	A299A	synonymous SNV
ACAA1	chr23	7897675	A	G	I105I	synonymous SNV
ACAA1	chr23	7899164	C	A	G126G	synonymous SNV
ACAA1	chr23	7899187	-	AGGCGCTCCCAGACCGCCGCCGCGT	A119fs	frameshift insertion
ACAA1	chr23	7899210	CG	-	R111fs	frameshift deletion
ACAA1	chr23	7899217	G	A	R109W	nonsynonymous SNV
ACAA1	chr23	7899240	-	ACA	R101delinsLW	nonframeshift insertion
ACAA1	chr23	7899241	-	CCCCGCCCA	R101delinsWAGR	nonframeshift insertion
ACAA1	chr23	7899241	G	A	R101W	nonsynonymous SNV
ACAA1	chr23	7899338	T	G	L68F	nonsynonymous SNV
ACAA1	chr23	7899344	G	-	P66fs	frameshift deletion
ACACA	chr9	36946190	G	A	I1859I	synonymous SNV
ACACA	chr9	36978436	G	A	Y1685Y	synonymous SNV
ACACA	chr9	37055901	C	T	T888T	synonymous SNV
ACACA	chr9	37086032	C	A	V186V	synonymous SNV
ACACB	chr26	17765073	A	G	A2241A	synonymous SNV
ACACB	chr26	17772235	C	T	A2054A	synonymous SNV
ACACB	chr26	17781917	C	T	V1878M	nonsynonymous SNV
ACACB	chr26	17793892	G	T	A1457A	synonymous SNV
ACACB	chr26	17799175	G	A	L1368L	synonymous SNV
ACACB	chr26	17799203	G	C	L1396L	synonymous SNV
ACACB	chr26	17799343	C	T	L1379L	synonymous SNV
ACACB	chr26	17807004	A	G	L1201L	synonymous SNV
ACACB	chr26	17814539	C	T	E1075E	synonymous SNV
ACACB	chr26	17816572	C	T	R1006Q	nonsynonymous SNV
ACACB	chr26	17828191	G	T	D787E	nonsynonymous SNV
ACACB	chr26	17832116	T	C	I687V	nonsynonymous SNV
ACACB	chr26	17836388	G	A	I511I	synonymous SNV
ACACB	chr26	17848509	C	T	V50V	synonymous SNV
ACACB	chr26	17870702	T	G	I130L	nonsynonymous SNV
ACACB	chr26	17870792	T	G	I100L	nonsynonymous SNV
ACACB	chr26	17870935	A	G	V52A	nonsynonymous SNV
ACAD11	chr23	29538715	C	T	L770L	synonymous SNV
ACAD11	chr23	29538770	C	T	R752H	nonsynonymous SNV
ACAD11	chr23	29600918	G	A	L425F	nonsynonymous SNV
ACAD11	chr23	29600964	G	A	N409N	synonymous SNV
ACAD9	chr20	3156212	C	T	T620T	synonymous SNV
ACAD9	chr20	3157953	G	A	A550A	synonymous SNV
ACAD9	chr20	3205217	C	T	R18Q	nonsynonymous SNV
ACAD9	chr20	3205220	G	A	S17F	nonsynonymous SNV
ACADL	chr37	18039955	G	A	T371T	synonymous SNV
ACADL	chr37	18064663	C	T	E98K	nonsynonymous SNV
ACADL	chr37	18067394	CTT	-	78_79del	nonframeshift deletion
ACADL	chr37	18067527	A	G	C34C	synonymous SNV
ACADL	chr37	18073538	C	G	S28S	synonymous SNV
ACADSB	chr28	32564575	T	C	C48R	nonsynonymous SNV
ACADSB	chr28	32564626	C	G	R65G	nonsynonymous SNV
ACADSB	chr28	32588960	T	C	N304N	synonymous SNV
ACADSB	chr28	32591833	C	T	H321H	synonymous SNV
ACADSB	chr28	32594446	A	G	Q361Q	synonymous SNV
ACADS	chr26	16573032	C	T	R26C	nonsynonymous SNV
ACADS	chr26	16579793	G	A	R9R	synonymous SNV
ACADS	chr26	16584003	C	G	A387A	synonymous SNV
ACADS	chr26	16584025	C	T	R395W	nonsynonymous SNV
ACADVL	chr5	32192689	C	T	A415A	synonymous SNV
ACADVL	chr5	32207352	A	T	Q651L	nonsynonymous SNV
ACADVL	chr5	32327913	G	A	G583R	nonsynonymous SNV
ACAN	chr3	51997664	C	T	I25I	synonymous SNV
ACAN	chr3	51997763	C	T	T58T	synonymous SNV
ACAN	chr3	51997985	A	G	E132E	synonymous SNV
ACAN	chr3	51998947	G	A	T154T	synonymous SNV
ACAN	chr3	52002471	G	A	R275Q	nonsynonymous SNV
ACAN	chr3	52004225	C	T	F430F	synonymous SNV
ACAN	chr3	52004304	G	A	E449K	nonsynonymous SNV
ACAN	chr3	52004317	C	A	P453H	nonsynonymous SNV
ACAN	chr3	52004375	T	C	V472V	synonymous SNV
ACAN	chr3	52004414	G	A	P485P	synonymous SNV
ACAN	chr3	52009056	G	A	L613L	synonymous SNV
ACAN	chr3	52009065	C	T	C608C	synonymous SNV
ACAN	chr3	52009200	C	T	C661C	synonymous SNV
ACAN	chr3	52014741	T	C	S1019P	nonsynonymous SNV
ACAN	chr3	52015049	T	C	L1113L	synonymous SNV
ACAN	chr3	52015145	T	C	S1145S	synonymous SNV
ACAN	chr3	52015450	G	A	G1255E	nonsynonymous SNV
ACAN	chr3	52016295	G	A	V1529I	nonsynonymous SNV
ACAN	chr3	52016415	G	C	E1569Q	nonsynonymous SNV
ACAN	chr3	52016582	C	T	D1632D	synonymous SNV
ACAN	chr3	52016929	C	T	P1740L	nonsynonymous SNV
ACAN	chr3	52016970	G	A	E1754K	nonsynonymous SNV
ACAN	chr3	52017413	G	A	A1901A	synonymous SNV
ACAN	chr3	52017501	A	G	N1931D	nonsynonymous SNV
ACAN	chr3	52017841	C	G	A2044G	nonsynonymous SNV
ACAN	chr3	52029625	T	C	C2180C	synonymous SNV
ACAN	chr3	52030697	G	A	R2294H	nonsynonymous SNV
ACAP1	chr5	32298443	T	C	A142A	synonymous SNV
ACAP1	chr5	32298727	A	C	G206G	synonymous SNV
ACAP1	chr5	32303013	G	A	R522R	synonymous SNV
ACAP1	chr5	32305095	C	T	R702R	synonymous SNV
ACAP2	chr33	30672707	T	C	Y189Y	synonymous SNV
ACAP2	chr33	30692146	C	T	L295L	synonymous SNV
ACAP2	chr33	30692795	G	T	Q324H	nonsynonymous SNV
ACAP2	chr33	30706856	G	A	A612A	synonymous SNV
ACAP3	chr5	56468966	C	A	A680A	synonymous SNV
ACAP3	chr5	56468990	C	T	A672A	synonymous SNV
ACAP3	chr5	56470899	T	C	K450R	nonsynonymous SNV
ACAP3	chr5	56470928	G	A	Y440Y	synonymous SNV
ACAP3	chr5	56471101	C	T	P464P	synonymous SNV
ACAP3	chr5	56472297	-	C	F248fs	frameshift insertion
ACAP3	chr5	56472426	G	T	Q235K	nonsynonymous SNV
ACAP3	chr5	56472427	A	G	F234F	synonymous SNV
ACAP3	chr5	56472453	G	C	R226G	nonsynonymous SNV
ACAP3	chr5	56472454	C	G	R225S	nonsynonymous SNV
ACAP3	chr5	56474487	G	A	T116T	synonymous SNV
ACAT1	chr5	24366745	A	G	G250G	synonymous SNV
ACAT2	chr1	49015186	G	A	A82T	nonsynonymous SNV
ACAT2	chr1	49027175	A	T	I228L	nonsynonymous SNV
ACBD3	chr7	38714639	A	C	S16S	synonymous SNV
ACBD3	chr7	38726918	C	T	R249R	synonymous SNV
ACBD4	chr9	18395344	G	A	G240G	synonymous SNV
ACBD4	chr9	18396917	C	T	A107A	synonymous SNV
ACBD4	chr9	18397435	G	A	C54C	synonymous SNV
ACBD5	chr2	6894240	-	CAGTTTTTC	A280delinsGKTA	nonframeshift insertion
ACBD5	chr2	6917270	C	A	A89S	nonsynonymous SNV
ACBD6	chr7	14043632	A	G	S30P	nonsynonymous SNV
ACCS	chr18	45142617	A	G	L515P	nonsynonymous SNV
ACCS	chr18	45142658	G	A	G501G	synonymous SNV
ACCS	chr18	45142848	C	T	R497H	nonsynonymous SNV
ACCS	chr18	45142857	C	G	R494P	nonsynonymous SNV
ACCS	chr18	45142881	C	T	G479D	nonsynonymous SNV
ACCS	chr18	45143071	A	G	F459F	synonymous SNV
ACCS	chr18	45145701	C	T	L364L	synonymous SNV
ACCS	chr18	45145752	A	G	D340D	synonymous SNV
ACCS	chr18	45147732	G	A	S291S	synonymous SNV
ACCS	chr18	45153485	C	G	V124V	synonymous SNV
ACCS	chr18	45158311	T	C	N59S	nonsynonymous SNV
ACCS	chr18	45158339	C	T	D50N	nonsynonymous SNV
ACCS	chr18	45158357	C	G	E44Q	nonsynonymous SNV
ACCS	chr18	45158387	G	A	R34C	nonsynonymous SNV
ACD	chr5	81790190	GAGGCC	-	37_38del	nonframeshift deletion
ACD	chr5	81790203	AGGCCGAGGCCC	-	41_43del	nonframeshift deletion
ACD	chr5	81790208	G	C	A43P	nonsynonymous SNV
ACD	chr5	81790551	C	T	V107V	synonymous SNV
ACD	chr5	81791465	C	T	S230L	nonsynonymous SNV
ACD	chr5	81792434	A	G	K430R	nonsynonymous SNV
ACE2	chrX	11809667	A	G	Y567Y	synonymous SNV
ACE2	chrX	11821054	C	T	A295T	nonsynonymous SNV
ACE2	chrX	11826322	G	A	N219N	synonymous SNV
ACE2	chrX	11832187	C	T	V204I	nonsynonymous SNV
ACE2	chrX	11874507	G	A	R167W	nonsynonymous SNV
ACE2	chrX	11897878	T	C	Y11C	nonsynonymous SNV
ACE2	chrX	11898178	A	C	P10P	synonymous SNV
ACE2	chrX	11898178	A	G	P10P	synonymous SNV
ACE	chr9	11497213	-	GCCGCT	G11delinsGPL	nonframeshift insertion
ACE	chr9	11497379	G	A	E59E	synonymous SNV
ACE	chr9	11500555	C	T	H257H	synonymous SNV
ACE	chr9	11501213	G	A	G285G	synonymous SNV
ACE	chr9	11504662	G	A	R54H	nonsynonymous SNV
ACE	chr9	11504849	C	T	S71S	synonymous SNV
ACE	chr9	11506361	C	T	N190N	synonymous SNV
ACE	chr9	11513063	-	T	A491fs	frameshift insertion
ACE	chr9	11515585	A	T	A623A	synonymous SNV
ACE	chr9	11515687	C	A	P657P	synonymous SNV
ACER1	chr20	53819396	C	T	F5F	synonymous SNV
ACER1	chr20	53832396	C	T	V35V	synonymous SNV
ACER2	chr11	39190569	G	A	G39E	nonsynonymous SNV
ACER2	chr11	39190597	C	G	S48R	nonsynonymous SNV
ACER2	chr11	39190629	C	G	P59R	nonsynonymous SNV
ACER2	chr11	39190649	G	C	A66P	nonsynonymous SNV
ACER2	chr11	39190874	C	T	R141W	nonsynonymous SNV
ACER2	chr11	39190941	G	A	R163Q	nonsynonymous SNV
ACER2	chr11	39215410	C	A	P376H	nonsynonymous SNV
ACER3	chr21	21738579	A	T	V147V	synonymous SNV
ACHE	chr6	8873663	G	A	R27Q	nonsynonymous SNV
ACHE	chr6	8875997	C	G	G62G	synonymous SNV
ACHE	chr6	8876732	G	A	Q307Q	synonymous SNV
ACHE	chr6	8877570	A	G	I457V	nonsynonymous SNV
ACHE	chr6	8878804	-	C	P610fs	frameshift insertion
ACHE	chr6	8878812	A	C	H647P	nonsynonymous SNV
ACHE	chr6	8878823	C	T	P617S	nonsynonymous SNV
ACHE	chr6	8878843	C	A	S623R	nonsynonymous SNV
ACHE	chr6	8878910	CTC	-	646_646del	nonframeshift deletion
ACHE	chr6	8879615	G	C	A583A	synonymous SNV
ACIN1	chr8	3371200	-	TCACCCCTG	D541delinsDRGD	nonframeshift insertion
ACIN1	chr8	3379954	T	C	E45G	nonsynonymous SNV
ACIN1	chr8	3389356	C	T	R615H	nonsynonymous SNV
ACIN1	chr8	3389872	G	A	A403V	nonsynonymous SNV
ACIN1	chr8	3390082	TTTG	-	T372fs	frameshift deletion
ACIN1	chr8	3390367	TCCTCC	-	236_238del	nonframeshift deletion
ACIN1	chr8	3390387	C	T	E271E	synonymous SNV
ACKR1	chr38	22762664	A	G	S322S	synonymous SNV
ACKR1	chr38	22762838	C	T	K264K	synonymous SNV
ACKR1	chr38	22762949	C	T	T227T	synonymous SNV
ACKR1	chr38	22762952	C	T	L226L	synonymous SNV
ACKR1	chr38	22762955	C	T	A225A	synonymous SNV
ACKR1	chr38	22762956	G	A	A225V	nonsynonymous SNV
ACKR1	chr38	22763101	G	A	L177L	synonymous SNV
ACKR1	chr38	22763155	G	A	H159Y	nonsynonymous SNV
ACKR1	chr38	22763252	C	T	L126L	synonymous SNV
ACKR1	chr38	22763269	C	T	A121T	nonsynonymous SNV
ACKR1	chr38	22763280	C	G	S117T	nonsynonymous SNV
ACKR1	chr38	22763420	G	A	A70A	synonymous SNV
ACKR1	chr38	22763426	G	A	I68I	synonymous SNV
ACKR1	chr38	22763462	T	C	S56S	synonymous SNV
ACKR1	chr38	22763537	A	G	Y31Y	synonymous SNV
ACKR1	chr38	22763552	G	C	D26E	nonsynonymous SNV
ACKR1	chr38	22763561	A	G	F23F	synonymous SNV
ACKR1	chr38	22763563	A	T	F23I	nonsynonymous SNV
ACKR2	chr23	11960987	C	T	P3S	nonsynonymous SNV
ACKR2	chr23	11961331	C	T	F117F	synonymous SNV
ACKR2	chr23	11961496	T	G	A172A	synonymous SNV
ACKR2	chr23	11961507	C	T	A176V	nonsynonymous SNV
ACKR2	chr23	11961742	C	T	V254V	synonymous SNV
ACKR3	chr25	47337707	C	T	Y8Y	synonymous SNV
ACKR3	chr25	47337734	A	G	I17M	nonsynonymous SNV
ACKR3	chr25	47337806	C	T	S41S	synonymous SNV
ACKR3	chr25	47337920	G	T	T79T	synonymous SNV
ACKR3	chr25	47337956	G	A	L91L	synonymous SNV
ACKR3	chr25	47338178	C	T	C165C	synonymous SNV
ACKR3	chr25	47338346	C	T	F221F	synonymous SNV
ACKR3	chr25	47338412	C	T	S243S	synonymous SNV
ACKR3	chr25	47338583	G	A	T300T	synonymous SNV
ACKR3	chr25	47338619	C	T	P312P	synonymous SNV
ACKR3	chr25	47338628	T	C	Y315Y	synonymous SNV
ACKR3	chr25	47338688	G	T	S335S	synonymous SNV
ACKR4	chr23	29590476	A	G	Q237R	nonsynonymous SNV
ACLY	chr9	20937465	G	T	S147I	nonsynonymous SNV
ACLY	chr9	20938681	A	G	I202V	nonsynonymous SNV
ACLY	chr9	20946690	T	C	P401P	synonymous SNV
ACLY	chr9	20947379	T	C	A461A	synonymous SNV
ACLY	chr9	20951552	G	A	K540K	synonymous SNV
ACMSD	chr19	37666895	A	G	S22G	nonsynonymous SNV
ACMSD	chr19	37666927	C	T	H32H	synonymous SNV
ACMSD	chr19	37689459	T	A	S69T	nonsynonymous SNV
ACMSD	chr19	37689468	A	G	T72A	nonsynonymous SNV
ACMSD	chr19	37689486	C	G	L78V	nonsynonymous SNV
ACMSD	chr19	37689492	A	T	I80F	nonsynonymous SNV
ACMSD	chr19	37689497	C	T	S81S	synonymous SNV
ACMSD	chr19	37689500	T	C	Y82Y	synonymous SNV
ACMSD	chr19	37691602	G	A	D99N	nonsynonymous SNV
ACMSD	chr19	37696478	T	G	L163V	nonsynonymous SNV
ACMSD	chr19	37696480	A	G	L163L	synonymous SNV
ACMSD	chr19	37700572	T	C	G227G	synonymous SNV
ACO1	chr11	49732869	T	C	G173G	synonymous SNV
ACO1	chr11	49735742	G	A	T323T	synonymous SNV
ACO1	chr11	49750098	C	A	A725A	synonymous SNV
ACO2	chr10	23742720	G	A	R774R	synonymous SNV
ACO2	chr10	23742786	G	T	P752P	synonymous SNV
ACO2	chr10	23743838	A	G	L688L	synonymous SNV
ACO2	chr10	23745390	G	A	L572L	synonymous SNV
ACO2	chr10	23745466	G	A	P546P	synonymous SNV
ACO2	chr10	23756547	C	T	R174R	synonymous SNV
ACO2	chr10	23756580	A	G	T163T	synonymous SNV
ACO2	chr10	23759751	G	C	A139A	synonymous SNV
ACO2	chr10	23759751	G	T	A139A	synonymous SNV
ACO2	chr10	23759784	T	C	P128P	synonymous SNV
ACO2	chr10	23759989	A	G	F33S	nonsynonymous SNV
ACO2	chr10	23759999	T	C	T30A	nonsynonymous SNV
ACOT11	chr5	54511984	T	G	P504P	synonymous SNV
ACOT11	chr5	54512623	T	C	S481G	nonsynonymous SNV
ACOT11	chr5	54514455	G	A	Y457Y	synonymous SNV
ACOT11	chr5	54514524	G	A	H434H	synonymous SNV
ACOT11	chr5	54516751	T	C	R351R	synonymous SNV
ACOT11	chr5	54518371	G	A	D331D	synonymous SNV
ACOT11	chr5	54520371	C	T	T258T	synonymous SNV
ACOT11	chr5	54524392	C	G	V143V	synonymous SNV
ACOT11	chr5	54529612	G	C	V54V	synonymous SNV
ACOT11	chr5	54529665	C	T	A37T	nonsynonymous SNV
ACOT11	chr5	54529735	G	A	I7I	synonymous SNV
ACOT12	chr3	25949825	G	A	V135M	nonsynonymous SNV
ACOT13	chr35	22707388	A	C	H19P	nonsynonymous SNV
ACOT13	chr35	22707389	C	T	H19H	synonymous SNV
ACOT13	chr35	22719453	C	A	N47K	nonsynonymous SNV
ACOT6	chr8	46853164	G	C	T35T	synonymous SNV
ACOT6	chr8	46857020	C	G	L231V	nonsynonymous SNV
ACOT6	chr8	46857034	C	T	H235H	synonymous SNV
ACOT6	chr8	46858872	T	C	L255P	nonsynonymous SNV
ACOT6	chr8	46858893	A	G	N262S	nonsynonymous SNV
ACOT6	chr8	46858927	T	C	A273A	synonymous SNV
ACOT6	chr8	46858942	T	C	G278G	synonymous SNV
ACOT6	chr8	46859036	G	T	A310S	nonsynonymous SNV
ACOT6	chr8	46889536	C	G	R11G	nonsynonymous SNV
ACOT6	chr8	46889941	A	G	T146A	nonsynonymous SNV
ACOT6	chr8	46893588	C	G	V330V	synonymous SNV
ACOT6	chr8	46893798	T	A	F368L	nonsynonymous SNV
ACOT6	chr8	46893851	A	C	E386A	nonsynonymous SNV
ACOT6	chr8	46905498	G	C	A44P	nonsynonymous SNV
ACOT6	chr8	46908866	G	T	L215L	synonymous SNV
ACOT6	chr8	46911295	C	A	N327K	nonsynonymous SNV
ACOT7	chr5	60167290	G	T	A299A	synonymous SNV
ACOT7	chr5	60205816	C	A	K175N	nonsynonymous SNV
ACOT7	chr5	60210782	C	T	P133P	synonymous SNV
ACOT7	chr5	60215521	G	A	A89A	synonymous SNV
ACOT7	chr5	60223074	G	T	P6Q	nonsynonymous SNV
ACOT8	chr24	33128334	A	G	C364R	nonsynonymous SNV
ACOT8	chr24	33128344	-	CCGGGTTC	G360fs	frameshift insertion
ACOT8	chr24	33128359	C	-	G355fs	frameshift deletion
ACOT8	chr24	33137014	T	G	I132L	nonsynonymous SNV
ACOT8	chr24	33137344	T	G	G67G	synonymous SNV
ACOT8	chr24	33151138	C	-	W258fs	frameshift deletion
ACOT8	chr24	33154314	C	T	G101G	synonymous SNV
ACOT8	chr24	33161481	A	C	F73V	nonsynonymous SNV
ACOT8	chr24	33161550	T	G	K50Q	nonsynonymous SNV
ACOT9	chrX	19397652	C	T	K97K	synonymous SNV
ACOX1	chr9	4658212	C	T	F41F	synonymous SNV
ACOX1	chr9	4658589	A	C	Q167P	nonsynonymous SNV
ACOX1	chr9	4658591	G	A	E168K	nonsynonymous SNV
ACOX1	chr9	4658624	C	G	R179G	nonsynonymous SNV
ACOX1	chr9	4658626	TC	-	R179fs	frameshift deletion
ACOX1	chr9	4658628	C	G	P180R	nonsynonymous SNV
ACOX1	chr9	4658671	A	G	T194T	synonymous SNV
ACOX1	chr9	4658685	CAT	-	199_200del	nonframeshift deletion
ACOX1	chr9	4658699	G	T	A204S	nonsynonymous SNV
ACOX1	chr9	4658700	C	T	A204V	nonsynonymous SNV
ACOX1	chr9	4659263	T	C	I85I	synonymous SNV
ACOX1	chr9	4676297	G	A	T352T	synonymous SNV
ACOX1	chr9	4677067	G	A	P440P	synonymous SNV
ACOX1	chr9	4677307	C	T	R476C	nonsynonymous SNV
ACOX1	chr9	4677830	G	A	T549T	synonymous SNV
ACOX1	chr9	4678272	T	C	S697P	nonsynonymous SNV
ACOX2	chr20	32114208	T	C	Y86H	nonsynonymous SNV
ACOX2	chr20	32114611	C	T	I148I	synonymous SNV
ACOX2	chr20	32118270	C	T	L301L	synonymous SNV
ACOX2	chr20	32121199	A	G	H369R	nonsynonymous SNV
ACOX2	chr20	32122541	C	A	L396M	nonsynonymous SNV
ACOX2	chr20	32124073	A	C	N454H	nonsynonymous SNV
ACOX2	chr20	32124198	C	T	H495H	synonymous SNV
ACOX2	chr20	32126108	C	A	A515E	nonsynonymous SNV
ACOX3	chr3	60154234	C	T	A639T	nonsynonymous SNV
ACOX3	chr3	60159309	C	T	E586K	nonsynonymous SNV
ACOX3	chr3	60161160	G	A	L597L	synonymous SNV
ACOX3	chr3	60161224	T	C	T550T	synonymous SNV
ACOX3	chr3	60165634	C	T	E494K	nonsynonymous SNV
ACOX3	chr3	60173798	T	C	G398G	synonymous SNV
ACOX3	chr3	60173894	A	G	L366L	synonymous SNV
ACOX3	chr3	60177449	T	C	P315P	synonymous SNV
ACOX3	chr3	60177584	G	C	S300S	synonymous SNV
ACOX3	chr3	60182879	G	A	N228N	synonymous SNV
ACOX3	chr3	60182902	C	G	V221L	nonsynonymous SNV
ACOX3	chr3	60182933	T	C	P210P	synonymous SNV
ACOX3	chr3	60191310	C	T	M86I	nonsynonymous SNV
ACOX3	chr3	60191347	T	A	Y74F	nonsynonymous SNV
ACOX3	chr3	60191358	G	A	S70S	synonymous SNV
ACOX3	chr3	60191383	G	A	A62V	nonsynonymous SNV
ACOX3	chr3	60191391	C	T	P59P	synonymous SNV
ACOXL	chr17	35269971	C	A	P5P	synonymous SNV
ACOXL	chr17	35315993	G	A	G186G	synonymous SNV
ACOXL	chr17	35317027	C	T	I208I	synonymous SNV
ACOXL	chr17	35317063	G	A	P220P	synonymous SNV
ACOXL	chr17	35317072	C	T	T223T	synonymous SNV
ACOXL	chr17	35322848	C	T	A279V	nonsynonymous SNV
ACOXL	chr17	35363837	G	A	G302G	synonymous SNV
ACOXL	chr17	35442869	C	T	R371W	nonsynonymous SNV
ACOXL	chr17	35592495	G	A	S592N	nonsynonymous SNV
ACOXL	chr17	35592562	-	A	L558fs	frameshift insertion
ACOXL	chr17	35592585	C	A	S566Y	nonsynonymous SNV
ACOXL	chr17	35592596	C	T	H570Y	nonsynonymous SNV
ACP1	chr17	250657	T	C	W134R	nonsynonymous SNV
ACP1	chr17	250719	T	C	C154C	synonymous SNV
ACP2	chr18	42346301	G	C	G10R	nonsynonymous SNV
ACP2	chr18	42347448	T	C	F90F	synonymous SNV
ACP2	chr18	42348622	C	T	P108P	synonymous SNV
ACP2	chr18	42348788	G	A	P126P	synonymous SNV
ACP2	chr18	42353329	G	A	A417T	nonsynonymous SNV
ACP3	chr23	29294907	G	A	G10R	nonsynonymous SNV
ACP3	chr23	29307418	A	T	I131F	nonsynonymous SNV
ACP3	chr23	29321097	T	C	T259T	synonymous SNV
ACP3	chr23	29324208	C	T	F326F	synonymous SNV
ACP3	chr23	29324355	G	A	T342T	synonymous SNV
ACP3	chr23	29324385	G	A	M352I	nonsynonymous SNV
ACP3	chr23	29335227	C	T	A386V	nonsynonymous SNV
ACP4	chr1	106052006	C	A	V393V	synonymous SNV
ACP4	chr1	106052538	G	A	L314L	synonymous SNV
ACP4	chr1	106052604	A	G	T292T	synonymous SNV
ACP4	chr1	106054145	C	T	A206A	synonymous SNV
ACP4	chr1	106054843	A	G	T108T	synonymous SNV
ACP4	chr1	106055938	G	A	G43G	synonymous SNV
ACP5	chr20	49814127	C	T	P32P	synonymous SNV
ACP5	chr20	49814771	G	T	G123G	synonymous SNV
ACP5	chr20	49815099	C	T	A202V	nonsynonymous SNV
ACP5	chr20	49815220	C	T	T242T	synonymous SNV
ACP6	chr17	58218270	C	T	R223Q	nonsynonymous SNV
ACP6	chr17	58218271	G	A	R266X	stopgain
ACP6	chr17	58223640	C	T	R111H	nonsynonymous SNV
ACP6	chr17	58230330	T	C	Q54Q	synonymous SNV
ACP6	chr17	58230482	C	G	G4R	nonsynonymous SNV
ACP7	chr1	114063636	G	A	L397L	synonymous SNV
ACP7	chr1	114069394	T	C	G97G	synonymous SNV
ACP7	chr1	114069396	C	T	G97R	nonsynonymous SNV
ACRBP	chr27	38380730	T	C	P22P	synonymous SNV
ACRBP	chr27	38386291	A	G	G420G	synonymous SNV
ACRBP	chr27	38386387	T	C	D452D	synonymous SNV
ACR	chr10	16613907	G	A	P170P	synonymous SNV
ACR	chr10	16614486	G	A	R30W	nonsynonymous SNV
ACR	chr10	16614513	A	G	S21P	nonsynonymous SNV
ACR	chr10	16614530	C	T	G15D	nonsynonymous SNV
ACRV1	chr5	8846844	G	A	R2H	nonsynonymous SNV
ACRV1	chr5	8846956	T	C	G41G	synonymous SNV
ACRV1	chr5	8847124	A	G	E97E	synonymous SNV
ACSBG1	chr3	58326750	G	A	Y499Y	synonymous SNV
ACSBG1	chr3	58327897	T	C	T472T	synonymous SNV
ACSBG1	chr3	58336179	G	A	H270H	synonymous SNV
ACSBG1	chr3	58337208	C	T	P201P	synonymous SNV
ACSBG1	chr3	58350396	C	T	R53Q	nonsynonymous SNV
ACSBG2	chr20	53954740	T	C	P664P	synonymous SNV
ACSBG2	chr20	53956106	T	C	A642A	synonymous SNV
ACSBG2	chr20	53956178	C	T	L618L	synonymous SNV
ACSBG2	chr20	53956493	T	C	I564V	nonsynonymous SNV
ACSBG2	chr20	53958171	G	A	L517L	synonymous SNV
ACSBG2	chr20	53960735	G	A	S416S	synonymous SNV
ACSBG2	chr20	53963404	A	G	P306P	synonymous SNV
ACSBG2	chr20	53967295	C	T	E309K	nonsynonymous SNV
ACSF2	chr9	26378091	T	C	I3T	nonsynonymous SNV
ACSF2	chr9	26404143	A	G	T434T	synonymous SNV
ACSF2	chr9	26406529	C	T	H524H	synonymous SNV
ACSF2	chr9	26406678	T	A	M505K	nonsynonymous SNV
ACSF2	chr9	26409243	C	G	H603D	nonsynonymous SNV
ACSF3	chr5	64298059	C	T	G484S	nonsynonymous SNV
ACSF3	chr5	64305713	A	G	S495S	synonymous SNV
ACSF3	chr5	64323345	G	A	N293N	synonymous SNV
ACSF3	chr5	64335194	G	A	P334P	synonymous SNV
ACSF3	chr5	64336486	C	G	M277I	nonsynonymous SNV
ACSF3	chr5	64337007	C	T	G104R	nonsynonymous SNV
ACSF3	chr5	64337055	G	A	R16C	nonsynonymous SNV
ACSF3	chr5	64337259	A	G	C20R	nonsynonymous SNV
ACSL1	chr16	45773577	G	A	P96P	synonymous SNV
ACSL1	chr16	45787952	A	G	A271A	synonymous SNV
ACSL1	chr16	45795903	C	T	L463L	synonymous SNV
ACSL1	chr16	45797016	G	T	A462S	nonsynonymous SNV
ACSL1	chr16	45797048	C	G	L472L	synonymous SNV
ACSL1	chr16	45797726	C	T	Y480Y	synonymous SNV
ACSL1	chr16	45799557	T	C	D515D	synonymous SNV
ACSL1	chr16	45802496	C	T	Y625Y	synonymous SNV
ACSL1	chr16	45804621	A	G	T695T	synonymous SNV
ACSL3	chr37	28901549	C	A	F36L	nonsynonymous SNV
ACSL3	chr37	28910410	G	C	V207V	synonymous SNV
ACSL3	chr37	28923096	T	C	N603N	synonymous SNV
ACSL3	chr37	28928782	G	T	P686P	synonymous SNV
ACSL4	chrX	82867381	T	C	P762P	synonymous SNV
ACSL5	chr28	23456815	G	C	G58A	nonsynonymous SNV
ACSL5	chr28	23464471	C	T	A181A	synonymous SNV
ACSL5	chr28	23465423	T	C	F244S	nonsynonymous SNV
ACSL5	chr28	23471354	T	C	N384N	synonymous SNV
ACSL5	chr28	23471980	T	C	S424S	synonymous SNV
ACSL6	chr11	20238645	G	A	P634S	nonsynonymous SNV
ACSL6	chr11	20263283	A	G	S201P	nonsynonymous SNV
ACSM3	chr6	24568789	G	A	R305C	nonsynonymous SNV
ACSM3	chr6	24568886	T	C	I272M	nonsynonymous SNV
ACSM3	chr6	24571153	A	G	D203D	synonymous SNV
ACSM3	chr6	24575593	C	T	L117L	synonymous SNV
ACSM3	chr6	24576327	G	A	P37L	nonsynonymous SNV
ACSM4	chr6	24639094	C	T	R53K	nonsynonymous SNV
ACSM4	chr6	24639187	CC	-	G22fs	frameshift deletion
ACSM4	chr6	24639188	-	TTG	G22delinsQG	nonframeshift insertion
ACSM4	chr6	24639193	A	G	F21L	nonsynonymous SNV
ACSM4	chr6	24639194	A	G	F20F	synonymous SNV
ACSM4	chr6	24639195	A	T	F20Y	nonsynonymous SNV
ACSM4	chr6	24639215	C	A	L13L	synonymous SNV
ACSM4	chr6	24639228	-	T	G9fs	frameshift insertion
ACSM4	chr6	24639229	C	G	G9R	nonsynonymous SNV
ACSM4	chr6	24639233	A	G	L8S	nonsynonymous SNV
ACSM4	chr6	24639236	G	T	P7Q	nonsynonymous SNV
ACSM4	chr6	24639249	T	A	I3F	nonsynonymous SNV
ACSM5	chr6	24930718	G	A	G250G	synonymous SNV
ACSM5	chr6	24930804	G	A	Q222X	stopgain
ACSM5	chr6	24931920	C	T	P144P	synonymous SNV
ACSM5	chr6	24934707	G	T	L84M	nonsynonymous SNV
ACSS1	chr23	1184802	T	C	I854M	nonsynonymous SNV
ACSS1	chr23	1204442	G	A	T700T	synonymous SNV
ACSS1	chr23	1251497	C	T	A253A	synonymous SNV
ACSS1	chr23	1251609	G	C	A216G	nonsynonymous SNV
ACSS1	chr23	1251610	CCGCCCGCC	-	213_216del	nonframeshift deletion
ACSS1	chr23	1251613	C	G	A215P	nonsynonymous SNV
ACSS1	chr23	1251671	T	C	L195L	synonymous SNV
ACSS1	chr23	1251701	T	C	A185A	synonymous SNV
ACSS1	chr23	1251716	A	C	S180S	synonymous SNV
ACSS1	chr23	1251766	G	T	R164S	nonsynonymous SNV
ACSS1	chr23	1251794	TCCGCCCCGTG	-	T151fs	frameshift deletion
ACSS1	chr23	1251804	G	C	T151R	nonsynonymous SNV
ACSS1	chr23	1251804	GTCCG	-	R150fs	frameshift deletion
ACSS1	chr23	1251810	-	CCGCCCCGTCT	G149fs	frameshift insertion
ACSS1	chr23	1251810	-	CCGTCT	G149delinsETG	nonframeshift insertion
ACSS1	chr23	1251810	C	T	G149E	nonsynonymous SNV
ACSS1	chr23	1251848	C	A	A136A	synonymous SNV
ACSS1	chr23	1251982	CAAAA	-	C90fs	frameshift deletion
ACSS1	chr23	1252128	T	C	K43R	nonsynonymous SNV
ACSS1	chr23	1252173	-	C	A28fs	frameshift insertion
ACSS1	chr23	1252218	CGAGCTGGGTAC	-	9_13del	nonframeshift deletion
ACSS2	chr24	23967097	C	T	G360G	synonymous SNV
ACSS2	chr24	23969497	G	A	V542I	nonsynonymous SNV
ACSS2	chr24	23972502	C	T	P720L	nonsynonymous SNV
ACSS3	chr15	23388824	A	G	H174R	nonsynonymous SNV
ACSS3	chr15	23402103	C	G	S253S	synonymous SNV
ACSS3	chr15	23477419	C	T	S553S	synonymous SNV
ACTA1	chr4	9813102	C	G	A110A	synonymous SNV
ACTA1	chr4	9813599	C	T	A211V	nonsynonymous SNV
ACTA1	chr4	9813649	A	G	K228E	nonsynonymous SNV
ACTA1	chr4	9813680	A	T	Q238L	nonsynonymous SNV
ACTA1	chr4	9813694	A	G	K243E	nonsynonymous SNV
ACTA1	chr4	9813700	T	C	S245P	nonsynonymous SNV
ACTA1	chr4	9813705	C	T	D246D	synonymous SNV
ACTA1	chr4	9813726	C	T	G253G	synonymous SNV
ACTA2	chr26	38700681	A	G	V376A	nonsynonymous SNV
ACTA2	chr26	38700717	A	G	L364S	nonsynonymous SNV
ACTA2	chr26	38701567	C	T	C335Y	nonsynonymous SNV
ACTA2	chr26	38701568	A	G	C335R	nonsynonymous SNV
ACTA2	chr26	38703123	G	A	A309A	synonymous SNV
ACTA2	chr26	38703147	G	A	G304G	synonymous SNV
ACTA2	chr26	38703841	G	A	A203A	synonymous SNV
ACTA2	chr26	38705275	G	A	S154S	synonymous SNV
ACTA2	chr26	38705591	C	G	T148T	synonymous SNV
ACTA2	chr26	38707165	T	C	A107A	synonymous SNV
ACTA2	chr26	38711356	C	T	A28A	synonymous SNV
ACTA2	chr26	38711374	A	G	G25G	synonymous SNV
ACTA2	chr26	38711744	C	T	G4S	nonsynonymous SNV
ACTB	chr6	12422805	T	C	V19A	nonsynonymous SNV
ACTB	chr6	12422815	C	T	L22L	synonymous SNV
ACTB	chr6	12422887	C	T	Y46Y	synonymous SNV
ACTB	chr6	12423190	C	T	D147D	synonymous SNV
ACTB	chr6	12423258	-	G	L170fs	frameshift insertion
ACTB	chr6	12423264	G	-	R172fs	frameshift deletion
ACTB	chr6	12423266	G	T	G173X	stopgain
ACTB	chr6	12423279	-	C	L274fs	frameshift insertion
ACTB	chr6	12423574	G	A	P275P	synonymous SNV
ACTBL2	chr2	44515125	A	G	F263F	synonymous SNV
ACTBL2	chr2	44515517	T	A	M133L	nonsynonymous SNV
ACTBL2	chr2	44515519	G	T	A132D	nonsynonymous SNV
ACTC1	chr30	2515472	T	-	N392fs	frameshift deletion
ACTC1	chr30	2515472	TT	-	N440fs	frameshift deletion
ACTC1	chr30	2515652	T	-	K380fs	frameshift deletion
ACTC1	chr30	2515684	G	A	A321A	synonymous SNV
ACTC1	chr30	2516657	A	T	P260P	synonymous SNV
ACTC1	chr30	2516894	G	T	N229K	nonsynonymous SNV
ACTC1	chr30	2516931	ACACAC	-	215_217del	nonframeshift deletion
ACTC1	chr30	2516931	ACACACAC	-	V215fs	frameshift deletion
ACTC1	chr30	2516931	ACAC	-	C216fs	frameshift deletion
ACTC1	chr30	2516931	AC	-	V217fs	frameshift deletion
ACTG1	chr9	636224	G	C	E80D	nonsynonymous SNV
ACTG1	chr9	636324	A	G	T114A	nonsynonymous SNV
ACTG1	chr9	636330	G	C	G116R	nonsynonymous SNV
ACTL6A	chr34	12986593	A	G	S422S	synonymous SNV
ACTL6A	chr34	12987895	T	C	Y440Y	synonymous SNV
ACTL6B	chr6	9053104	C	T	A145A	synonymous SNV
ACTL7A	chr11	64032403	C	T	R16C	nonsynonymous SNV
ACTL7A	chr11	64033116	A	G	T253T	synonymous SNV
ACTL7A	chr11	64033245	C	T	G296G	synonymous SNV
ACTL7A	chr11	64033266	A	C	K303N	nonsynonymous SNV
ACTL7A	chr11	64033373	C	T	T339M	nonsynonymous SNV
ACTL7A	chr11	64033485	C	T	L376L	synonymous SNV
ACTL7A	chr11	64033644	G	A	Q429Q	synonymous SNV
ACTL7B	chr11	64028244	C	T	G405D	nonsynonymous SNV
ACTL7B	chr11	64028270	G	A	S396S	synonymous SNV
ACTL7B	chr11	64029082	G	A	P126S	nonsynonymous SNV
ACTL7B	chr11	64029362	A	G	C32C	synonymous SNV
ACTL7B	chr11	64029410	T	A	A16A	synonymous SNV
ACTL8	chr2	80560921	C	T	A341A	synonymous SNV
ACTL8	chr2	80561119	A	G	V275V	synonymous SNV
ACTL8	chr2	80561152	C	T	V264V	synonymous SNV
ACTL8	chr2	80561218	A	G	D242D	synonymous SNV
ACTL8	chr2	80561254	A	G	S230S	synonymous SNV
ACTL8	chr2	80561341	C	T	L201L	synonymous SNV
ACTL8	chr2	80563912	T	C	E40E	synonymous SNV
ACTL8	chr2	80564002	G	A	H10H	synonymous SNV
ACTL9	chr20	53179330	C	T	R142Q	nonsynonymous SNV
ACTL9	chr20	53179467	G	A	T96T	synonymous SNV
ACTL9	chr20	53179503	T	C	K84K	synonymous SNV
ACTL9	chr20	53179593	A	G	I54I	synonymous SNV
ACTL9	chr20	53179689	C	T	V22V	synonymous SNV
ACTN1	chr8	42716764	T	C	T815T	synonymous SNV
ACTN1	chr8	42729790	G	A	S362L	nonsynonymous SNV
ACTN1	chr8	42729807	T	C	S352S	synonymous SNV
ACTN1	chr8	42729963	G	A	N304N	synonymous SNV
ACTN1	chr8	42742563	G	A	C180C	synonymous SNV
ACTN1	chr8	42757435	C	T	R60Q	nonsynonymous SNV
ACTN2	chr4	3348684	G	A	P867P	synonymous SNV
ACTN2	chr4	3354789	C	T	T744T	synonymous SNV
ACTN2	chr4	3366046	C	T	A403A	synonymous SNV
ACTN2	chr4	3366111	C	T	E382K	nonsynonymous SNV
ACTN2	chr4	3370791	C	T	A290A	synonymous SNV
ACTN3	chr18	50788660	G	A	A899A	synonymous SNV
ACTN3	chr18	50789181	G	A	Y855Y	synonymous SNV
ACTN3	chr18	50790621	C	A	T662T	synonymous SNV
ACTN3	chr18	50793452	CTC	-	445_445del	nonframeshift deletion
ACTN3	chr18	50794777	G	T	R371R	synonymous SNV
ACTN3	chr18	50800372	C	T	V178V	synonymous SNV
ACTN3	chr18	50800491	G	A	R139C	nonsynonymous SNV
ACTN3	chr18	50800573	G	C	S111S	synonymous SNV
ACTN3	chr18	50800574	G	C	S111C	nonsynonymous SNV
ACTN3	chr18	50800578	A	G	W110R	nonsynonymous SNV
ACTN3	chr18	50800796	C	T	R37K	nonsynonymous SNV
ACTN3	chr18	50801194	C	G	G2R	nonsynonymous SNV
ACTN4	chr1	114356017	C	-	G977fs	frameshift deletion
ACTN4	chr1	114356059	C	A	S963S	synonymous SNV
ACTN4	chr1	114356150	C	T	R933H	nonsynonymous SNV
ACTN4	chr1	114358616	G	A	N748N	synonymous SNV
ACTN4	chr1	114360930	G	A	I597I	synonymous SNV
ACTN4	chr1	114361193	C	T	K535K	synonymous SNV
ACTN4	chr1	114368645	T	C	P344P	synonymous SNV
ACTN4	chr1	114374817	C	T	T249T	synonymous SNV
ACTN4	chr1	114382056	C	T	P99P	synonymous SNV
ACTR10	chr8	33583972	G	A	L75L	synonymous SNV
ACTR1B	chr10	44899165	A	C	A21A	synonymous SNV
ACTR1B	chr10	44899213	A	G	P37P	synonymous SNV
ACTR1B	chr10	44968344	A	G	G51G	synonymous SNV
ACTR1B	chr10	44969293	T	A	F126Y	nonsynonymous SNV
ACTR1B	chr10	44969743	C	T	H203H	synonymous SNV
ACTR1B	chr10	44970177	G	A	G271G	synonymous SNV
ACTR2	chr10	64709773	C	T	D64D	synonymous SNV
ACTR3B	chr16	16470865	C	A	R5R	synonymous SNV
ACTR3B	chr16	16470984	G	A	A44A	synonymous SNV
ACTR5	chr24	27154371	C	T	P25L	nonsynonymous SNV
ACTR5	chr24	27154537	T	G	A80A	synonymous SNV
ACTR5	chr24	27154654	G	A	L119L	synonymous SNV
ACTR5	chr24	27178963	C	T	D540D	synonymous SNV
ACTR5	chr24	27178995	A	G	D551G	nonsynonymous SNV
ACTR6	chr15	39318115	T	C	R6R	synonymous SNV
ACTR6	chr15	39318178	G	C	R27R	synonymous SNV
ACTR6	chr15	39324381	C	T	Y229Y	synonymous SNV
ACTR8	chr20	36122573	C	T	N90N	synonymous SNV
ACTR8	chr20	36123828	C	T	P130P	synonymous SNV
ACTR8	chr20	36124888	T	C	H183H	synonymous SNV
ACTR8	chr20	36124930	T	G	P197P	synonymous SNV
ACTRT1	chrX	99376619	G	A	T164T	synonymous SNV
ACTRT2	chr5	57659348	T	C	I29I	synonymous SNV
ACTRT2	chr5	57659504	C	G	T81T	synonymous SNV
ACTRT2	chr5	57659504	C	T	T81T	synonymous SNV
ACTRT2	chr5	57660006	A	G	I249V	nonsynonymous SNV
ACTRT2	chr5	57660266	C	T	P335P	synonymous SNV
ACTRT3	chr34	34372943	A	G	I207I	synonymous SNV
ACTRT3	chr34	34373195	A	G	F123F	synonymous SNV
ACTRT3	chr34	34373348	G	A	R72R	synonymous SNV
ACTRT3	chr34	34374515	C	T	G47S	nonsynonymous SNV
ACVR1B	chr27	2995354	C	T	G443S	nonsynonymous SNV
ACVR1B	chr27	2995501	T	G	M394L	nonsynonymous SNV
ACVR1B	chr27	2997563	C	T	E291E	synonymous SNV
ACVR1B	chr27	3014410	G	A	Y214Y	synonymous SNV
ACVR1B	chr27	3023903	G	A	I203I	synonymous SNV
ACVR1C	chr36	3555892	G	A	H220H	synonymous SNV
ACVR1C	chr36	3560967	C	G	R122R	synonymous SNV
ACVR1C	chr36	3561098	C	G	A54P	nonsynonymous SNV
ACVR1	chr36	3762577	G	A	V410V	synonymous SNV
ACVR1	chr36	3767346	C	T	L279L	synonymous SNV
ACVR1	chr36	3780826	G	A	L157L	synonymous SNV
ACVR2A	chr19	49641226	-	G	K3fs	frameshift insertion
ACVR2A	chr19	49641227	-	GA	K3fs	frameshift insertion
ACVR2A	chr19	49641238	AA	-	E7fs	frameshift deletion
ACVR2A	chr19	49641246	A	-	K10fs	frameshift deletion
ACVR2A	chr19	49641252	C	A	R12R	synonymous SNV
ACVR2A	chr19	49641324	C	G	R36G	nonsynonymous SNV
ACVR2A	chr19	49641384	A	G	T56A	nonsynonymous SNV
ACVR2A	chr19	49641475	C	G	P86R	nonsynonymous SNV
ACVR2A	chr19	49641504	GGGCA	-	G96fs	frameshift deletion
ACVR2A	chr19	49641524	G	C	Q102H	nonsynonymous SNV
ACVR2A	chr19	49641538	G	C	G107A	nonsynonymous SNV
ACVR2A	chr19	49641770	A	C	R184R	synonymous SNV
ACVR2A	chr19	49641786	-	CCGTCC	A190delinsAVP	nonframeshift insertion
ACVR2A	chr19	49641787	CCGTCC	-	190_192del	nonframeshift deletion
ACVR2A	chr19	49641820	T	-	V201fs	frameshift deletion
ACVR2A	chr19	49641822	-	GCCGCCG	P202fs	frameshift insertion
ACVR2A	chr19	49641825	-	TCC	A203delinsVP	nonframeshift insertion
ACVR2A	chr19	49642018	-	CGCCGCCGTCCC	C267delinsCAAVP	nonframeshift insertion
ACVR2A	chr19	49642047	GCCGCCGCGCCGTCCCCGCCGCCCGG	-	A277fs	frameshift deletion
ACVR2A	chr19	49715889	C	T	F347F	synonymous SNV
ACVR2B	chr23	8218800	G	T	V511F	nonsynonymous SNV
ACVRL1	chr27	3077603	G	C	L501L	synonymous SNV
ACVRL1	chr27	3077660	G	A	S523S	synonymous SNV
ACVRL1	chr27	3081497	C	T	R391H	nonsynonymous SNV
ACVRL1	chr27	3081502	C	A	Q389H	nonsynonymous SNV
ACVRL1	chr27	3082262	G	A	S310S	synonymous SNV
ACVRL1	chr27	3082650	G	A	L256L	synonymous SNV
ACVRL1	chr27	3082659	C	T	T294T	synonymous SNV
ACVRL1	chr27	3082764	G	A	Y259Y	synonymous SNV
ACVRL1	chr27	3083203	C	T	D186N	nonsynonymous SNV
ACVRL1	chr27	3083497	C	T	S212S	synonymous SNV
ACVRL1	chr27	3083562	A	G	W191R	nonsynonymous SNV
ACVRL1	chr27	3083655	T	G	K119Q	nonsynonymous SNV
ACYP2	chr10	55082622	C	T	P7L	nonsynonymous SNV
ACYP2	chr10	55082624	GCC	-	8_8del	nonframeshift deletion
ACYP2	chr10	55082624	GCCGCC	-	8_9del	nonframeshift deletion
ACYP2	chr10	55096679	G	A	E14E	synonymous SNV
ACYP2	chr10	55096760	T	G	D86E	nonsynonymous SNV
ADA2	chr27	44885467	A	G	F506F	synonymous SNV
ADA2	chr27	44907385	G	C	A143G	nonsynonymous SNV
ADA	chr24	32084046	C	G	R380P	nonsynonymous SNV
ADA	chr24	32085376	C	T	K316K	synonymous SNV
ADA	chr24	32087001	C	T	R290R	synonymous SNV
ADA	chr24	32087028	T	C	T257T	synonymous SNV
ADA	chr24	32087192	G	A	H253H	synonymous SNV
ADA	chr24	32089289	-	GCCC	H137fs	frameshift insertion
ADA	chr24	32089299	G	A	P134L	nonsynonymous SNV
ADA	chr24	32089502	GGCAGGGGGCAGGG	-	P62fs	frameshift deletion
ADA	chr24	32089502	GGCAGGG	-	P64fs	frameshift deletion
ADA	chr24	32089554	C	G	R49P	nonsynonymous SNV
ADAD1	chr19	17800937	C	T	L473L	synonymous SNV
ADAD1	chr19	17814409	A	G	Y206Y	synonymous SNV
ADAD1	chr19	17818855	C	T	A183T	nonsynonymous SNV
ADAD2	chr5	68163581	G	A	R576C	nonsynonymous SNV
ADAD2	chr5	68163657	C	G	L550L	synonymous SNV
ADAD2	chr5	68164120	C	T	R477R	synonymous SNV
ADAD2	chr5	68164632	C	T	T382T	synonymous SNV
ADAD2	chr5	68165362	G	A	A236A	synonymous SNV
ADAD2	chr5	68169565	G	T	P152Q	nonsynonymous SNV
ADAD2	chr5	68169693	C	G	A109A	synonymous SNV
ADAD2	chr5	68169708	T	C	P104P	synonymous SNV
ADAD2	chr5	68169863	T	C	S53G	nonsynonymous SNV
ADAD2	chr5	68169981	C	G	E13D	nonsynonymous SNV
ADAL	chr30	10206220	T	C	D149D	synonymous SNV
ADAL	chr30	10210454	T	C	F250F	synonymous SNV
ADAM10	chr30	23623836	C	T	V521V	synonymous SNV
ADAM10	chr30	23623886	C	T	A505T	nonsynonymous SNV
ADAM10	chr30	23643726	T	C	A295A	synonymous SNV
ADAM10	chr30	23643768	A	T	R281R	synonymous SNV
ADAM10	chr30	23650734	T	C	R179R	synonymous SNV
ADAM10	chr30	23666489	T	C	E140G	nonsynonymous SNV
ADAM10	chr30	23731808	C	G	A6P	nonsynonymous SNV
ADAM10	chr30	23731809	G	T	Y5X	stopgain
ADAM11	chr9	18712805	A	G	I646T	nonsynonymous SNV
ADAM11	chr9	18713673	G	C	A550A	synonymous SNV
ADAM11	chr9	18715668	C	T	L416L	synonymous SNV
ADAM11	chr9	18716602	C	T	R359R	synonymous SNV
ADAM11	chr9	18716641	G	A	S346S	synonymous SNV
ADAM11	chr9	18718093	A	G	P221P	synonymous SNV
ADAM11	chr9	18718668	T	C	P182P	synonymous SNV
ADAM12	chr28	35161905	C	T	P1087P	synonymous SNV
ADAM12	chr28	35179336	T	C	P1047P	synonymous SNV
ADAM12	chr28	35179363	C	T	A1038A	synonymous SNV
ADAM12	chr28	35185517	C	T	P889P	synonymous SNV
ADAM12	chr28	35185582	C	T	E624K	nonsynonymous SNV
ADAM12	chr28	35190725	G	A	P818P	synonymous SNV
ADAM12	chr28	35211102	G	A	N618N	synonymous SNV
ADAM12	chr28	35234976	G	A	C514C	synonymous SNV
ADAM12	chr28	35235009	C	T	T527T	synonymous SNV
ADAM12	chr28	35237269	C	T	P492P	synonymous SNV
ADAM12	chr28	35264620	G	A	H337H	synonymous SNV
ADAM12	chr28	35398332	A	G	N302N	synonymous SNV
ADAM12	chr28	35398362	G	A	S24S	synonymous SNV
ADAM12	chr28	35445148	T	G	K278T	nonsynonymous SNV
ADAM12	chr28	35484778	G	A	A214A	synonymous SNV
ADAM12	chr28	35484779	G	A	A214V	nonsynonymous SNV
ADAM12	chr28	35484826	-	T	A198fs	frameshift insertion
ADAM12	chr28	35484894	C	T	V176I	nonsynonymous SNV
ADAM12	chr28	35484957	T	A	K155X	stopgain
ADAM12	chr28	35484958	AA	-	F154fs	frameshift deletion
ADAM12	chr28	35484958	A	-	F154fs	frameshift deletion
ADAM12	chr28	35484959	A	T	F154Y	nonsynonymous SNV
ADAM12	chr28	35485135	C	G	W95C	nonsynonymous SNV
ADAM12	chr28	35485139	C	G	G94A	nonsynonymous SNV
ADAM12	chr28	35485145	A	G	L92S	nonsynonymous SNV
ADAM12	chr28	35485157	G	C	P88R	nonsynonymous SNV
ADAM12	chr28	35485185	G	C	L79V	nonsynonymous SNV
ADAM12	chr28	35485198	T	C	T74T	synonymous SNV
ADAM12	chr28	35485201	T	C	E73E	synonymous SNV
ADAM12	chr28	35485298	-	GG	R41fs	frameshift insertion
ADAM12	chr28	35485378	C	T	G14G	synonymous SNV
ADAM15	chr7	42437734	C	T	V425V	synonymous SNV
ADAM15	chr7	42442194	G	C	D31E	nonsynonymous SNV
ADAM15	chr7	42442231	A	G	S29S	synonymous SNV
ADAM17	chr17	6590530	C	T	A572A	synonymous SNV
ADAM17	chr17	6590560	A	G	G562G	synonymous SNV
ADAM18	chr16	25567330	C	T	V10V	synonymous SNV
ADAM18	chr16	25567352	G	A	E18K	nonsynonymous SNV
ADAM18	chr16	25593127	T	A	A55A	synonymous SNV
ADAM18	chr16	25630940	A	T	Y286F	nonsynonymous SNV
ADAM18	chr16	25630962	T	A	S293S	synonymous SNV
ADAM18	chr16	25633886	C	T	Y324Y	synonymous SNV
ADAM18	chr16	25633934	G	C	L364F	nonsynonymous SNV
ADAM18	chr16	25750178	C	A	A695D	nonsynonymous SNV
ADAM19	chr4	52688107	G	A	R124Q	nonsynonymous SNV
ADAM19	chr4	52709542	A	T	N311Y	nonsynonymous SNV
ADAM19	chr4	52709543	A	G	N311S	nonsynonymous SNV
ADAM19	chr4	52712180	G	A	T403T	synonymous SNV
ADAM19	chr4	52715410	A	C	G450G	synonymous SNV
ADAM19	chr4	52720996	A	G	A580A	synonymous SNV
ADAM19	chr4	52724376	C	T	H637H	synonymous SNV
ADAM19	chr4	52724463	G	A	R666R	synonymous SNV
ADAM20	chr8	44264017	-	TCT	E757delinsEE	nonframeshift insertion
ADAM20	chr8	44264129	G	A	T720M	nonsynonymous SNV
ADAM20	chr8	44264647	G	A	D547D	synonymous SNV
ADAM20	chr8	44265310	G	C	L326L	synonymous SNV
ADAM20	chr8	44265793	G	A	S165S	synonymous SNV
ADAM20	chr8	44265892	G	A	H132H	synonymous SNV
ADAM20	chr8	44266131	T	G	I53L	nonsynonymous SNV
ADAM21	chr8	44238899	C	T	G709S	nonsynonymous SNV
ADAM21	chr8	44239222	G	A	P601L	nonsynonymous SNV
ADAM21	chr8	44239249	A	G	I592T	nonsynonymous SNV
ADAM21	chr8	44239464	T	C	G520G	synonymous SNV
ADAM21	chr8	44239812	T	C	T404T	synonymous SNV
ADAM21	chr8	44239926	A	T	A366A	synonymous SNV
ADAM21	chr8	44240556	C	T	L156L	synonymous SNV
ADAM21	chr8	44240739	G	A	H95H	synonymous SNV
ADAM21	chr8	44240800	A	T	M75K	nonsynonymous SNV
ADAM22	chr14	14032479	-	GGC	Q2delinsQA	nonframeshift insertion
ADAM22	chr14	14032480	GGC	-	2_3del	nonframeshift deletion
ADAM22	chr14	14032769	T	C	V3A	nonsynonymous SNV
ADAM22	chr14	14032907	C	G	A49G	nonsynonymous SNV
ADAM22	chr14	14032924	G	A	G55R	nonsynonymous SNV
ADAM22	chr14	14032999	T	C	S80P	nonsynonymous SNV
ADAM22	chr14	14033106	A	G	P115P	synonymous SNV
ADAM22	chr14	14033184	C	A	A141A	synonymous SNV
ADAM22	chr14	14067946	T	C	V156V	synonymous SNV
ADAM22	chr14	14192800	A	G	T346T	synonymous SNV
ADAM22	chr14	14201709	C	T	F477F	synonymous SNV
ADAM22	chr14	14201712	C	T	T478T	synonymous SNV
ADAM22	chr14	14220634	C	T	L790F	nonsynonymous SNV
ADAM23	chr37	14997252	G	T	A30S	nonsynonymous SNV
ADAM23	chr37	14997266	C	A	P34P	synonymous SNV
ADAM23	chr37	14997273	A	G	T37A	nonsynonymous SNV
ADAM23	chr37	14998547	T	C	H70H	synonymous SNV
ADAM23	chr37	15113939	C	T	R387C	nonsynonymous SNV
ADAM23	chr37	15113940	G	A	R387H	nonsynonymous SNV
ADAM23	chr37	15117492	G	T	G453C	nonsynonymous SNV
ADAM23	chr37	15132700	C	T	T603I	nonsynonymous SNV
ADAM28	chr25	33096294	G	A	R698C	nonsynonymous SNV
ADAM28	chr25	33105742	G	A	N560N	synonymous SNV
ADAM28	chr25	33105745	A	T	D559E	nonsynonymous SNV
ADAM28	chr25	33116063	C	T	P466P	synonymous SNV
ADAM28	chr25	33116230	G	T	L411I	nonsynonymous SNV
ADAM28	chr25	33117348	T	C	V318V	synonymous SNV
ADAM28	chr25	33125917	T	C	D298G	nonsynonymous SNV
ADAM28	chr25	33134240	T	G	Q193P	nonsynonymous SNV
ADAM28	chr25	33134242	C	A	G192G	synonymous SNV
ADAM28	chr25	33134281	T	C	K127K	synonymous SNV
ADAM28	chr25	33140998	C	T	V72M	nonsynonymous SNV
ADAM28	chr25	33147679	T	G	E31A	nonsynonymous SNV
ADAM28	chr25	33147736	T	C	Q12R	nonsynonymous SNV
ADAM30	chr17	56851926	A	G	L661P	nonsynonymous SNV
ADAM30	chr17	56851992	T	C	N639S	nonsynonymous SNV
ADAM30	chr17	56852468	G	T	A503D	nonsynonymous SNV
ADAM30	chr17	56852620	A	T	C452X	stopgain
ADAM30	chr17	56852639	C	T	R446Q	nonsynonymous SNV
ADAM30	chr17	56852786	T	C	E397G	nonsynonymous SNV
ADAM30	chr17	56852849	C	T	C376Y	nonsynonymous SNV
ADAM30	chr17	56852898	T	G	N360H	nonsynonymous SNV
ADAM30	chr17	56853062	T	A	Y305F	nonsynonymous SNV
ADAM30	chr17	56853454	G	C	S174S	synonymous SNV
ADAM30	chr17	56853542	A	C	F156V	nonsynonymous SNV
ADAM32	chr16	26340571	G	A	T316M	nonsynonymous SNV
ADAM33	chr24	17668708	G	A	C70Y	nonsynonymous SNV
ADAM33	chr24	17668803	T	G	F102V	nonsynonymous SNV
ADAM33	chr24	17675174	A	G	P55P	synonymous SNV
ADAM33	chr24	17675450	G	A	V200I	nonsynonymous SNV
ADAM33	chr24	17675744	G	A	Q150Q	synonymous SNV
ADAM33	chr24	17676670	G	C	S224S	synonymous SNV
ADAM33	chr24	17677072	G	A	G306S	nonsynonymous SNV
ADAM33	chr24	17677122	C	T	G322G	synonymous SNV
ADAM33	chr24	17677765	A	G	L366L	synonymous SNV
ADAM33	chr24	17678679	C	A	P520Q	nonsynonymous SNV
ADAM33	chr24	17678906	G	C	G566A	nonsynonymous SNV
ADAM33	chr24	17678913	G	A	Q687Q	synonymous SNV
ADAM33	chr24	17679120	G	A	L606L	synonymous SNV
ADAM33	chr24	17679509	T	C	G683G	synonymous SNV
ADAM33	chr24	17680878	C	T	P709S	nonsynonymous SNV
ADAM7	chr25	32948104	A	C	S755A	nonsynonymous SNV
ADAM7	chr25	32948108	TTGA	-	N774fs	frameshift deletion
ADAM7	chr25	32953583	G	A	V688V	synonymous SNV
ADAM7	chr25	32953618	T	C	M677V	nonsynonymous SNV
ADAM7	chr25	32954172	T	C	E663G	nonsynonymous SNV
ADAM7	chr25	32955507	A	G	N634N	synonymous SNV
ADAM7	chr25	32963601	G	A	P439S	nonsynonymous SNV
ADAM7	chr25	32963608	C	T	V207V	synonymous SNV
ADAM7	chr25	32965218	T	G	K410Q	nonsynonymous SNV
ADAM7	chr25	32965293	T	G	N385H	nonsynonymous SNV
ADAM7	chr25	32967160	C	T	E356E	synonymous SNV
ADAM7	chr25	32970543	G	A	N56N	synonymous SNV
ADAM7	chr25	32970596	T	A	T268S	nonsynonymous SNV
ADAM7	chr25	32981473	A	C	N222K	nonsynonymous SNV
ADAM7	chr25	32986445	A	G	N211N	synonymous SNV
ADAM7	chr25	32988672	T	A	T176T	synonymous SNV
ADAM7	chr25	32990852	A	G	Y100H	nonsynonymous SNV
ADAM7	chr25	33006745	A	T	V20E	nonsynonymous SNV
ADAM8	chr28	40855676	G	C	R753G	nonsynonymous SNV
ADAM8	chr28	40855763	T	C	T724A	nonsynonymous SNV
ADAM8	chr28	40855845	G	A	H696H	synonymous SNV
ADAM8	chr28	40856611	T	C	P641P	synonymous SNV
ADAM8	chr28	40858435	C	T	A532T	nonsynonymous SNV
ADAM8	chr28	40858436	G	A	Y531Y	synonymous SNV
ADAM8	chr28	40858902	C	T	A438A	synonymous SNV
ADAM8	chr28	40859088	G	A	P426L	nonsynonymous SNV
ADAM8	chr28	40859099	G	A	C416C	synonymous SNV
ADAM8	chr28	40859169	G	C	A393G	nonsynonymous SNV
ADAM8	chr28	40859186	C	G	T387T	synonymous SNV
ADAM8	chr28	40859192	T	C	P385P	synonymous SNV
ADAM8	chr28	40859410	G	A	D345D	synonymous SNV
ADAM8	chr28	40859715	C	T	D294N	nonsynonymous SNV
ADAM8	chr28	40859818	G	A	G259G	synonymous SNV
ADAM8	chr28	40861191	C	T	L229L	synonymous SNV
ADAM8	chr28	40861192	A	G	L229P	nonsynonymous SNV
ADAM8	chr28	40861739	G	C	Q150E	nonsynonymous SNV
ADAM8	chr28	40861744	C	T	G148D	nonsynonymous SNV
ADAM8	chr28	40861889	C	T	V130V	synonymous SNV
ADAM8	chr28	40862907	C	T	A77T	nonsynonymous SNV
ADAM8	chr28	40863046	C	G	G30G	synonymous SNV
ADAM8	chr28	40863078	G	A	R20C	nonsynonymous SNV
ADAMDEC1	chr25	33047950	C	T	K450K	synonymous SNV
ADAMDEC1	chr25	33051301	C	T	V430I	nonsynonymous SNV
ADAMDEC1	chr25	33051323	T	C	V422V	synonymous SNV
ADAMDEC1	chr25	33052253	T	A	V347V	synonymous SNV
ADAMDEC1	chr25	33054641	C	A	A228S	nonsynonymous SNV
ADAMDEC1	chr25	33056086	G	C	N133K	nonsynonymous SNV
ADAMDEC1	chr25	33058396	G	T	Q91K	nonsynonymous SNV
ADAMTS10	chr20	53091583	C	T	D1110N	nonsynonymous SNV
ADAMTS10	chr20	53092962	A	G	L1290L	synonymous SNV
ADAMTS10	chr20	53093049	T	C	M1261V	nonsynonymous SNV
ADAMTS10	chr20	53093088	G	C	R1248G	nonsynonymous SNV
ADAMTS10	chr20	53093258	C	T	S1191N	nonsynonymous SNV
ADAMTS10	chr20	53093273	A	G	V1186A	nonsynonymous SNV
ADAMTS10	chr20	53093403	G	C	L1143V	nonsynonymous SNV
ADAMTS10	chr20	53093547	T	G	T1095P	nonsynonymous SNV
ADAMTS10	chr20	53093583	G	C	R1083G	nonsynonymous SNV
ADAMTS10	chr20	53093693	C	A	G1046V	nonsynonymous SNV
ADAMTS10	chr20	53093881	G	A	A917A	synonymous SNV
ADAMTS10	chr20	53094883	T	C	G847G	synonymous SNV
ADAMTS10	chr20	53094890	C	T	R779Q	nonsynonymous SNV
ADAMTS10	chr20	53094934	C	G	P830P	synonymous SNV
ADAMTS10	chr20	53096183	A	G	C748C	synonymous SNV
ADAMTS10	chr20	53096322	C	T	P732P	synonymous SNV
ADAMTS10	chr20	53096334	T	C	T728T	synonymous SNV
ADAMTS10	chr20	53096346	T	C	V724V	synonymous SNV
ADAMTS10	chr20	53096713	G	T	T696T	synonymous SNV
ADAMTS10	chr20	53105867	T	C	P237P	synonymous SNV
ADAMTS10	chr20	53105933	G	A	I215I	synonymous SNV
ADAMTS10	chr20	53106606	G	A	R162R	synonymous SNV
ADAMTS12	chr4	73897147	G	A	V168I	nonsynonymous SNV
ADAMTS12	chr4	73897200	A	G	P185P	synonymous SNV
ADAMTS12	chr4	74000202	G	A	E207E	synonymous SNV
ADAMTS13	chr9	49839383	G	C	G8R	nonsynonymous SNV
ADAMTS13	chr9	49839792	C	T	L35F	nonsynonymous SNV
ADAMTS13	chr9	49840989	G	-	W86fs	frameshift deletion
ADAMTS13	chr9	49841054	G	T	R96S	nonsynonymous SNV
ADAMTS13	chr9	49841087	C	G	L107L	synonymous SNV
ADAMTS13	chr9	49841090	A	G	R108R	synonymous SNV
ADAMTS13	chr9	49841113	G	T	W127L	nonsynonymous SNV
ADAMTS13	chr9	49841121	G	C	A130P	nonsynonymous SNV
ADAMTS13	chr9	49841122	C	A	A130D	nonsynonymous SNV
ADAMTS13	chr9	49841122	C	G	A130G	nonsynonymous SNV
ADAMTS13	chr9	49841139	A	G	R136G	nonsynonymous SNV
ADAMTS13	chr9	49841142	C	G	P137A	nonsynonymous SNV
ADAMTS13	chr9	49841148	A	G	T139A	nonsynonymous SNV
ADAMTS13	chr9	49842061	C	A	I150I	synonymous SNV
ADAMTS13	chr9	49842161	A	G	K184E	nonsynonymous SNV
ADAMTS13	chr9	49843218	G	A	G216E	nonsynonymous SNV
ADAMTS13	chr9	49845582	C	T	A322A	synonymous SNV
ADAMTS13	chr9	49845591	T	C	V325V	synonymous SNV
ADAMTS13	chr9	49845812	T	C	C358C	synonymous SNV
ADAMTS13	chr9	49847257	A	G	T377A	nonsynonymous SNV
ADAMTS13	chr9	49847259	C	T	T377T	synonymous SNV
ADAMTS13	chr9	49847330	T	C	L14S	nonsynonymous SNV
ADAMTS13	chr9	49848066	A	G	T416A	nonsynonymous SNV
ADAMTS13	chr9	49848074	G	A	R31R	synonymous SNV
ADAMTS13	chr9	49848131	T	C	P437P	synonymous SNV
ADAMTS13	chr9	49848156	G	A	G446S	nonsynonymous SNV
ADAMTS13	chr9	49848160	T	C	M60T	nonsynonymous SNV
ADAMTS13	chr9	49848176	G	C	R65R	synonymous SNV
ADAMTS13	chr9	49848867	C	T	L107L	synonymous SNV
ADAMTS13	chr9	49848888	C	T	G114G	synonymous SNV
ADAMTS13	chr9	49848891	G	A	V115V	synonymous SNV
ADAMTS13	chr9	49849687	A	G	V135V	synonymous SNV
ADAMTS13	chr9	49849712	A	G	S144G	nonsynonymous SNV
ADAMTS13	chr9	49849922	A	G	H174R	nonsynonymous SNV
ADAMTS13	chr9	49851952	G	A	R267Q	nonsynonymous SNV
ADAMTS13	chr9	49852437	C	T	T307T	synonymous SNV
ADAMTS13	chr9	49852448	A	G	Q311R	nonsynonymous SNV
ADAMTS13	chr9	49853015	A	G	T325T	synonymous SNV
ADAMTS13	chr9	49854207	-	C	C720fs	frameshift insertion
ADAMTS13	chr9	49856209	C	T	R820W	nonsynonymous SNV
ADAMTS13	chr9	49860416	G	A	R1018Q	nonsynonymous SNV
ADAMTS13	chr9	49863453	C	T	L1077L	synonymous SNV
ADAMTS13	chr9	49865597	T	C	M1306T	nonsynonymous SNV
ADAMTS13	chr9	49865705	G	A	R1342Q	nonsynonymous SNV
ADAMTS14	chr4	21536211	A	G	D39G	nonsynonymous SNV
ADAMTS14	chr4	21536266	-	TCCAGGCCAGCGGCAGCC	L57delinsLSRPAAA	nonframeshift insertion
ADAMTS14	chr4	21536584	C	G	P163P	synonymous SNV
ADAMTS14	chr4	21558314	T	C	C8R	nonsynonymous SNV
ADAMTS14	chr4	21558316	C	A	C8X	stopgain
ADAMTS14	chr4	21558333	T	G	L14W	nonsynonymous SNV
ADAMTS14	chr4	21558453	C	G	S54C	nonsynonymous SNV
ADAMTS14	chr4	21558513	C	T	A74V	nonsynonymous SNV
ADAMTS14	chr4	21558553	T	C	S87S	synonymous SNV
ADAMTS14	chr4	21566585	G	A	V281M	nonsynonymous SNV
ADAMTS14	chr4	21582284	G	C	S225T	nonsynonymous SNV
ADAMTS14	chr4	21582310	C	T	R234C	nonsynonymous SNV
ADAMTS14	chr4	21601740	G	A	V692M	nonsynonymous SNV
ADAMTS14	chr4	21601753	A	C	D696A	nonsynonymous SNV
ADAMTS14	chr4	21603304	C	T	N744N	synonymous SNV
ADAMTS14	chr4	21605934	T	C	P861P	synonymous SNV
ADAMTS14	chr4	21610647	C	T	P1015L	nonsynonymous SNV
ADAMTS14	chr4	21610791	C	-	S1063fs	frameshift deletion
ADAMTS14	chr4	21610795	G	A	P1064P	synonymous SNV
ADAMTS14	chr4	21610905	C	T	S1101L	nonsynonymous SNV
ADAMTS14	chr4	21610942	A	G	P1113P	synonymous SNV
ADAMTS15	chr5	4458388	G	A	D778D	synonymous SNV
ADAMTS15	chr5	4458444	T	A	K770M	nonsynonymous SNV
[truncated: 8,001 more rows]
