# Supplementary material for: Canine tumor mutational burden is correlated with TP53 mutation across tumor types and breeds
Source: Nat Commun. 2021 Aug 3;12:4670. doi: 10.1038/s41467-021-24836-9 (PMC8333103; doi:10.1038/s41467-021-24836-9)
Supplement: Supplementary file 10 — Supplementary Software 1 [file 41467_2021_24836_MOESM10_ESM.zip › Supplementary Software 1/sample_files/Canis_familiaris.CanFam3.1.99.gtf-chr1-38X-CDS.interval_list]

chr1:252395-252562
chr1:254466-254628
chr1:256197-256329
chr1:257162-257242
chr1:261834-261963
chr1:263524-263678
chr1:265578-265629
chr1:266459-266628
chr1:268251-268338
chr1:269066-269135
chr1:270484-270611
chr1:271765-271796
chr1:273565-273696
chr1:275918-276026
chr1:278245-278317
chr1:278628-278693
chr1:279595-279704
chr1:280770-280889
chr1:281894-281973
chr1:283862-283959
chr1:285904-285964
chr1:286842-286967
chr1:287787-287903
chr1:289674-289746
chr1:321851-322063
chr1:363607-364092
chr1:364717-365088
chr1:439463-439629
chr1:440182-440395
chr1:497071-497172
chr1:510537-510759
chr1:565073-565902
chr1:602267-605470
chr1:609664-609753
chr1:625039-625146
chr1:693297-693636
chr1:693297-693636
chr1:694890-694963
chr1:694890-694963
chr1:699869-699953
chr1:699869-699953
chr1:702899-703011
chr1:702899-703011
chr1:703518-703694
chr1:703518-703766
chr1:704427-704469
chr1:709985-710055
chr1:722725-722877
chr1:722725-722877
chr1:731542-731645
chr1:731542-731688
chr1:731602-731645
chr1:731691-731696
chr1:734838-735006
chr1:734838-735006
chr1:744458-744552
chr1:746112-746178
chr1:747150-747200
chr1:757856-757892
chr1:758460-758616
chr1:763135-763309
chr1:764352-764724
chr1:764591-764724
chr1:772467-772520
chr1:791175-791391
chr1:800679-800688
chr1:800679-801367
chr1:800721-800882
chr1:805895-806694
chr1:828802-829261
chr1:887409-887448
chr1:893019-893157
chr1:893019-893157
chr1:893019-893157
chr1:900035-900188
chr1:901343-901500
chr1:901343-901500
chr1:901343-901500
chr1:901343-901500
chr1:901343-901500
chr1:901343-901500
chr1:912539-912698
chr1:912539-912698
chr1:912539-912698
chr1:912539-912698
chr1:912539-912698
chr1:912539-912698
chr1:913227-913429
chr1:921937-922140
chr1:921937-922140
chr1:921937-922140
chr1:921937-922140
chr1:921937-922140
chr1:922662-922803
chr1:922662-922803
chr1:922662-922803
chr1:922662-922803
chr1:922662-922803
chr1:924516-925490
chr1:924516-925490
chr1:924516-925490
chr1:924516-925490
chr1:924516-925490
chr1:926249-926415
chr1:926249-926415
chr1:926249-926415
chr1:926249-926415
chr1:926249-926415
chr1:928577-928667
chr1:928577-928667
chr1:928577-928667
chr1:928577-928667
chr1:928577-928667
chr1:930596-930746
chr1:930596-930746
chr1:930596-930746
chr1:930596-930746
chr1:930596-930746
chr1:932941-933069
chr1:932941-933069
chr1:932941-933069
chr1:932941-933069
chr1:932941-933069
chr1:934773-934866
chr1:934773-934866
chr1:934773-934866
chr1:934773-934866
chr1:934773-934866
chr1:935492-935575
chr1:935492-935575
chr1:935492-935575
chr1:935492-935575
chr1:935492-935575
chr1:945433-945737
chr1:945433-945737
chr1:945433-945737
chr1:945433-945737
chr1:945970-946142
chr1:1028698-1028744
chr1:1028698-1028744
chr1:1028698-1028744
chr1:1028698-1028744
chr1:1051840-1052035
chr1:1051840-1052035
chr1:1051840-1052529
chr1:1052147-1052529
chr1:1052147-1052529
chr1:1060195-1060304
chr1:1061663-1061796
chr1:1061663-1061796
chr1:1062508-1062585
chr1:1064038-1064170
chr1:1064038-1064170
chr1:1064038-1064170
chr1:1064038-1064170
chr1:1064038-1064170
chr1:1064038-1064170
chr1:1067431-1067727
chr1:1069234-1069290
chr1:1069234-1069290
chr1:1069861-1069916
chr1:1069861-1069916
chr1:1069861-1069916
chr1:1069861-1069916
chr1:1069861-1069916
chr1:1069861-1069916
chr1:1069861-1069916
chr1:1078976-1079116
chr1:1078976-1079116
chr1:1078976-1079116
chr1:1078976-1079116
chr1:1078976-1079116
chr1:1078976-1079116
chr1:1078976-1079116
chr1:1078976-1079116
chr1:1081093-1081265
chr1:1081093-1081265
chr1:1081093-1081265
chr1:1081093-1081265
chr1:1081093-1081265
chr1:1081093-1081265
chr1:1081093-1081265
chr1:1081093-1081265
chr1:1081813-1082015
chr1:1081813-1082015
chr1:1081813-1082015
chr1:1081813-1082015
chr1:1081813-1082015
chr1:1081813-1082015
chr1:1081813-1082015
chr1:1081813-1082015
chr1:1096721-1096880
chr1:1096721-1096880
chr1:1096721-1096880
chr1:1096721-1096880
chr1:1096721-1096880
chr1:1096721-1096880
chr1:1096721-1096880
chr1:1096721-1096880
chr1:1106991-1107976
chr1:1106991-1108083
chr1:1106991-1108083
chr1:1106991-1108083
chr1:1106991-1108083
chr1:1106991-1108083
chr1:1106991-1108083
chr1:1106991-1108083
chr1:1120864-1120990
chr1:1120864-1120990
chr1:1120864-1120990
chr1:1120864-1120990
chr1:1120864-1120990
chr1:1120864-1120990
chr1:1120864-1120990
chr1:1137141-1137274
chr1:1137141-1137274
chr1:1137141-1137274
chr1:1137141-1137274
chr1:1139862-1140065
chr1:1139862-1140065
chr1:1139862-1140065
chr1:1139862-1140065
chr1:1140745-1140802
chr1:1140745-1140802
chr1:1140745-1140802
chr1:1140745-1140802
chr1:1149586-1149694
chr1:1149586-1149694
chr1:1149586-1149694
chr1:1149586-1149694
chr1:1154173-1154237
chr1:1154173-1154237
chr1:1154173-1154237
chr1:1154173-1154237
chr1:1154360-1154515
chr1:1154360-1154515
chr1:1154360-1154515
chr1:1154360-1154515
chr1:1155201-1155265
chr1:1155201-1155265
chr1:1155201-1155265
chr1:1155201-1155265
chr1:1155453-1155597
chr1:1155453-1155597
chr1:1155453-1155597
chr1:1155453-1155597
chr1:1157832-1157921
chr1:1157832-1157921
chr1:1157832-1157921
chr1:1157832-1157921
chr1:1159446-1159544
chr1:1159446-1159544
chr1:1159446-1159544
chr1:1159446-1159544
chr1:1161723-1161893
chr1:1161723-1161893
chr1:1161723-1161893
chr1:1161723-1161893
chr1:1162103-1162186
chr1:1162103-1162186
chr1:1162103-1162186
chr1:1162103-1162186
chr1:1166235-1166327
chr1:1166235-1166327
chr1:1166235-1166327
chr1:1166235-1166327
chr1:1167008-1167169
chr1:1167008-1167169
chr1:1167008-1167169
chr1:1167008-1167169
chr1:1182182-1182433
chr1:1182182-1182433
chr1:1182182-1182433
chr1:1182182-1182433
chr1:1185348-1185460
chr1:1185348-1185460
chr1:1185348-1185460
chr1:1185348-1185460
chr1:1199060-1199202
chr1:1199060-1199202
chr1:1199060-1199202
chr1:1199060-1199202
chr1:1210359-1210519
chr1:1210359-1210519
chr1:1210359-1210519
chr1:1210359-1210519
chr1:1244696-1244772
chr1:1244696-1244772
chr1:1244696-1244772
chr1:1252296-1252371
chr1:1252296-1252371
chr1:1252296-1252371
chr1:1264352-1264432
chr1:1264352-1264432
chr1:1264352-1264432
chr1:1283603-1283697
chr1:1283603-1283697
chr1:1283603-1283697
chr1:1283603-1283697
chr1:1298623-1298674
chr1:1298623-1298674
chr1:1298623-1298674
chr1:1310567-1310625
chr1:1310567-1310625
chr1:1310567-1310625
chr1:1325336-1325444
chr1:1325336-1325444
chr1:1325336-1325444
chr1:1325336-1325444
chr1:1333282-1333395
chr1:1333282-1333395
chr1:1333282-1333395
chr1:1333282-1333395
chr1:1336176-1336326
chr1:1336176-1336326
chr1:1336176-1336326
chr1:1336176-1336326
chr1:1351113-1351286
chr1:1351113-1351286
chr1:1351113-1351286
chr1:1351113-1351286
chr1:1373917-1374032
chr1:1373917-1374032
chr1:1373917-1374032
chr1:1373917-1374032
chr1:1416393-1416821
chr1:1417992-1418332
chr1:1418549-1421497
chr1:1435053-1435326
chr1:2729334-2729648
chr1:2736222-2736287
chr1:2740660-2741331
chr1:2846589-2846693
chr1:2859535-2859610
chr1:2859560-2859610
chr1:2859560-2859610
chr1:2859560-2859610
chr1:2859560-2859610
chr1:2859560-2859610
chr1:2883722-2883806
chr1:2883722-2883806
chr1:2883722-2883806
chr1:2883722-2883806
chr1:2883722-2883806
chr1:2919224-2919660
chr1:2919224-2919660
chr1:2919224-2919660
chr1:2919224-2919660
chr1:2919224-2919660
chr1:2919224-2919660
chr1:2919484-2919512
chr1:2919484-2919660
chr1:2919579-2919660
chr1:2921021-2921077
chr1:2926748-2926825
chr1:2940332-2940439
chr1:2940332-2940439
chr1:2940332-2940439
chr1:2940332-2940439
chr1:2940332-2940439
chr1:2940332-2940439
chr1:2940332-2940439
chr1:2942547-2942570
chr1:2942574-2942609
chr1:2942574-2942609
chr1:2942574-2942609
chr1:2942574-2942609
chr1:2942574-2942609
chr1:2942574-2942609
chr1:2942574-2942609
chr1:2942991-2943023
chr1:2942991-2943023
chr1:2942991-2943023
chr1:2942991-2943023
chr1:2946095-2946202
chr1:2946095-2946202
chr1:2946095-2946202
chr1:2946095-2946202
chr1:2946095-2946202
chr1:2946095-2946208
chr1:2947078-2947134
chr1:2951044-2951085
chr1:2951044-2951085
chr1:2951044-2951085
chr1:2951044-2951085
chr1:2951044-2951085
chr1:2961501-2961622
chr1:2962051-2962556
chr1:2962380-2962556
chr1:2962487-2962550
chr1:2964594-2964718
chr1:2964612-2964741
chr1:2964612-2964741
chr1:2966555-2966836
chr1:2966572-2966769
chr1:2966572-2966769
chr1:2968856-2968987
chr1:2968856-2968987
chr1:2976495-2976641
chr1:2976495-2976682
chr1:2984106-2984285
chr1:2984702-2984942
chr1:2985035-2985180
chr1:2985874-2986239
chr1:2987954-2988057
chr1:2990974-2991256
chr1:2993498-2993710
chr1:2995004-2995155
chr1:2997352-2997455
chr1:2998982-2999133
chr1:2999597-2999695
chr1:3000790-3001043
chr1:3003577-3003837
chr1:3004460-3004601
chr1:3015772-3015975
chr1:3017461-3017733
chr1:3029153-3029381
chr1:3030258-3030461
chr1:3034263-3034406
chr1:3036381-3036553
chr1:3036856-3036980
chr1:3039480-3039658
chr1:3046939-3047103
chr1:3048383-3048525
chr1:3061960-3061984
chr1:3324508-3326266
chr1:3324508-3326266
chr1:3324508-3326266
chr1:3324508-3326266
chr1:3324508-3326266
chr1:3372972-3374429
chr1:3372972-3374429
chr1:3372972-3374429
chr1:3372972-3374429
chr1:3372972-3374429
chr1:3379747-3379851
chr1:3387541-3387554
chr1:3387541-3387554
chr1:3442269-3442414
chr1:3484403-3484425
chr1:3489846-3489916
chr1:3491685-3491816
chr1:4226213-4229394
chr1:4246651-4246762
chr1:4304079-4304287
chr1:4310531-4311452
chr1:4422220-4423523
chr1:4422220-4423523
chr1:4560306-4560484
chr1:4560306-4560484
chr1:4586682-4586802
chr1:4586682-4586802
chr1:4596340-4596423
chr1:4596340-4596423
chr1:4600630-4600796
chr1:4600630-4600796
chr1:4698226-4698300
chr1:4698226-4698300
chr1:4829593-4829707
chr1:4829593-4829707
chr1:4835011-4839697
chr1:4835011-4839832
chr1:4876977-4877040
chr1:4876977-4877040
chr1:4876977-4877040
chr1:4876977-4877040
chr1:4877216-4877363
chr1:4877216-4877363
chr1:4877216-4877363
chr1:4877216-4877363
chr1:4880344-4880485
chr1:4880344-4880485
chr1:4880344-4880485
chr1:4880344-4880485
chr1:4881775-4881939
chr1:4881775-4881939
chr1:4881775-4881939
chr1:4881775-4881939
chr1:4882949-4883109
chr1:4882949-4883109
chr1:4882949-4883109
chr1:4882949-4883109
chr1:4887242-4887291
chr1:4888163-4888247
chr1:4888163-4888247
chr1:4888163-4888247
chr1:4888163-4888247
chr1:4888163-4888247
chr1:4890050-4890250
chr1:4890050-4890250
chr1:4890050-4890250
chr1:4890050-4890250
chr1:4890050-4890250
chr1:4892500-4892588
chr1:4892500-4892588
chr1:4892500-4892588
chr1:4892500-4892588
chr1:4892500-4892588
chr1:4893298-4893460
chr1:4893298-4893460
chr1:4893298-4893460
chr1:4893298-4893460
chr1:4893298-4893460
chr1:4894249-4894398
chr1:4894249-4894398
chr1:4894249-4894398
chr1:4894249-4894398
chr1:4894249-4894398
chr1:4894519-4894605
chr1:4897557-4897640
chr1:4897557-4897640
chr1:4897557-4897640
chr1:4897557-4897682
chr1:4911953-4911976
chr1:4911953-4911976
chr1:4915172-4915232
chr1:4916167-4916314
chr1:4916446-4916587
chr1:4917425-4917589
chr1:4919417-4919577
chr1:4920555-4920639
chr1:4921657-4921857
chr1:4923405-4923493
chr1:4924123-4924285
chr1:4928155-4928298
chr1:4929363-4929422
chr1:4961098-4961568
chr1:4961098-4961568
chr1:4961098-4961568
chr1:4969672-4969935
chr1:4969672-4970355
chr1:4969672-4970355
chr1:4970050-4970355
chr1:4974792-4974956
chr1:4974792-4974956
chr1:4974792-4975256
chr1:4974813-4974956
chr1:4977825-4978040
chr1:4977825-4978040
chr1:4977825-4978040
chr1:5032069-5032122
chr1:5032069-5032122
chr1:5032069-5032122
chr1:5032069-5032122
chr1:5032302-5033318
chr1:5032302-5033318
chr1:5032302-5033318
chr1:5032302-5033318
chr1:5041436-5041619
chr1:5041436-5041619
chr1:5041436-5041619
chr1:5041436-5041619
chr1:5043020-5043105
chr1:5043020-5043105
chr1:5043020-5043105
chr1:5043020-5043105
chr1:5043218-5043314
chr1:5043218-5043314
chr1:5043218-5043314
chr1:5043218-5043314
chr1:5044147-5044256
chr1:5044147-5044256
chr1:5044147-5044256
chr1:5044147-5044256
chr1:5048949-5049044
chr1:5048949-5049044
chr1:5050768-5050844
chr1:5050768-5050844
chr1:5050768-5050844
chr1:5050768-5050844
chr1:5052333-5052374
chr1:5052333-5052374
chr1:5052333-5052374
chr1:5052970-5053081
chr1:5052970-5053081
chr1:5052970-5053081
chr1:5052970-5053081
chr1:5055464-5055520
chr1:5055464-5055520
chr1:5055464-5055520
chr1:5055464-5055520
chr1:5057937-5058015
chr1:5057937-5058015
chr1:5057937-5058015
chr1:5057937-5058015
chr1:5059765-5059898
chr1:5059765-5059898
chr1:5059765-5059898
chr1:5059765-5059933
chr1:5061786-5061846
chr1:5070957-5071085
chr1:5070957-5071085
chr1:5070957-5071085
chr1:5070957-5071085
chr1:5098789-5098917
chr1:5098789-5098917
chr1:5098789-5098917
chr1:5098789-5098917
chr1:5100772-5100801
chr1:5100772-5100801
chr1:5100772-5100821
chr1:5103750-5103755
chr1:5104824-5104858
chr1:5104824-5104858
chr1:5106564-5106642
chr1:5106564-5106642
chr1:5106564-5106642
chr1:5155357-5155704
chr1:5176074-5176094
chr1:5176098-5176190
chr1:5176098-5176190
chr1:5176347-5176452
chr1:5176347-5176452
chr1:5176537-5176610
chr1:5176537-5176610
chr1:5178222-5178319
chr1:5178222-5178319
chr1:5178419-5178481
chr1:5178419-5178481
chr1:5181007-5181209
chr1:5181007-5181304
chr1:5181523-5181614
chr1:5182244-5182371
chr1:5188955-5189062
chr1:5191455-5191559
chr1:5195498-5195740
chr1:5196294-5196503
chr1:5199877-5200003
chr1:5201428-5201510
chr1:5202460-5202602
chr1:5222137-5222213
chr1:5231151-5231405
chr1:5231413-5231424
chr1:5350045-5350848
chr1:6114470-6114497
chr1:6114470-6114497
chr1:6116106-6116130
chr1:6116461-6116514
chr1:6116461-6116514
chr1:6116461-6116514
chr1:6116748-6116885
chr1:6116748-6116885
chr1:6116748-6116885
chr1:6123470-6123717
chr1:6123470-6123718
chr1:6183802-6183843
chr1:6183802-6183843
chr1:6183958-6184085
chr1:6183958-6184085
chr1:6193838-6194066
chr1:6193838-6194066
chr1:6218399-6218512
chr1:6218399-6218512
chr1:6224199-6224757
chr1:6224199-6224757
chr1:6225747-6225804
chr1:6225747-6225804
chr1:6376777-6376785
chr1:6381445-6381564
chr1:6381827-6382021
chr1:6872708-6873142
chr1:6873175-6873258
chr1:6873892-6873957
chr1:8082392-8083996
chr1:8172632-8172662
chr1:8173056-8173222
chr1:8181117-8181162
chr1:8181117-8181162
chr1:8181117-8181162
chr1:8181117-8181162
chr1:8181499-8181686
chr1:8181499-8181686
chr1:8181499-8181686
chr1:8181499-8181686
chr1:8183278-8183443
chr1:8183278-8183443
chr1:8183278-8183443
chr1:8183278-8183443
chr1:8184280-8184369
chr1:8184280-8184369
chr1:8184280-8184369
chr1:8184280-8184369
chr1:8186623-8186713
chr1:8186623-8186713
chr1:8186623-8186713
chr1:8186623-8186713
chr1:8188308-8188422
chr1:8188308-8188422
chr1:8188308-8188422
chr1:8188308-8188422
chr1:8189328-8189478
chr1:8189328-8189478
chr1:8189328-8189478
chr1:8189328-8189478
chr1:8193415-8193580
chr1:8193415-8193580
chr1:8193415-8193580
chr1:8193415-8193580
chr1:8195537-8195718
chr1:8195537-8195718
chr1:8195537-8195718
chr1:8195537-8195718
chr1:8198419-8198534
chr1:8198419-8198534
chr1:8198419-8198534
chr1:8198419-8198534
chr1:8207150-8207320
chr1:8207150-8207320
chr1:8207150-8207320
chr1:8207150-8207320
chr1:8213081-8213293
chr1:8213081-8213293
chr1:8213081-8213293
chr1:8214980-8215092
chr1:8214980-8215092
chr1:8214980-8215092
chr1:8214980-8215092
chr1:8217456-8217582
chr1:8217456-8217582
chr1:8217456-8217582
chr1:8217456-8217582
chr1:8219888-8220013
chr1:8219888-8220013
chr1:8219888-8220013
chr1:8219888-8220013
chr1:8220536-8220652
chr1:8220536-8220652
chr1:8220536-8220652
chr1:8220536-8220652
chr1:8221430-8221569
chr1:8221430-8221569
chr1:8221430-8221569
chr1:8221430-8221569
chr1:8224114-8224285
chr1:8224114-8224285
chr1:8224114-8224285
chr1:8224114-8224285
chr1:8225840-8225939
chr1:8225840-8225939
chr1:8225840-8225939
chr1:8225840-8225939
chr1:8228644-8228732
chr1:8228644-8228732
chr1:8228644-8228732
chr1:8229106-8229223
chr1:8229106-8229223
chr1:8229106-8229223
chr1:8235214-8235310
chr1:8235214-8235310
chr1:8235214-8235310
chr1:8235214-8235310
chr1:8235921-8235989
chr1:8235921-8235989
chr1:8235921-8235989
chr1:8238635-8238823
chr1:8238635-8238823
chr1:8238635-8238823
chr1:8238635-8238823
chr1:8239685-8239924
chr1:8239685-8239924
chr1:8239685-8239924
chr1:8239685-8239924
chr1:8241325-8241469
chr1:8241325-8241469
chr1:8241325-8241469
chr1:8241325-8241469
chr1:8244122-8244276
chr1:8244122-8244276
chr1:8244122-8244276
chr1:8244122-8244276
chr1:8248303-8248522
chr1:8248303-8248522
chr1:8248303-8248522
chr1:8248303-8248522
chr1:8255022-8255150
chr1:8255022-8255150
chr1:8255022-8255150
chr1:8255022-8255150
chr1:8255909-8256016
chr1:8255909-8256016
chr1:8255909-8256016
chr1:8255909-8256016
chr1:8257711-8257869
chr1:8257711-8257869
chr1:8257711-8257869
chr1:8257711-8257869
chr1:8259059-8259130
chr1:8259059-8259130
chr1:8259059-8259130
chr1:8259059-8259130
chr1:8270414-8270588
chr1:8270414-8270588
chr1:8270414-8270588
chr1:8270414-8270588
chr1:8272937-8273028
chr1:8272937-8273028
chr1:8272937-8273028
chr1:8272937-8273028
chr1:8281559-8281652
chr1:8281559-8281652
chr1:8281559-8281652
chr1:8281559-8281652
chr1:8285666-8285861
chr1:8285666-8285861
chr1:8285666-8285861
chr1:8285666-8285861
chr1:8288005-8288095
chr1:8288005-8288095
chr1:8288005-8288095
chr1:8288005-8288095
chr1:8290810-8290963
chr1:8290810-8290963
chr1:8290810-8290963
chr1:8290810-8290963
chr1:8293574-8293711
chr1:8293574-8293711
chr1:8293574-8293711
chr1:8293574-8293711
chr1:8296111-8296328
chr1:8296111-8296328
chr1:8296111-8296328
chr1:8296111-8296328
chr1:8303571-8303676
chr1:8303571-8303676
chr1:8303571-8303676
chr1:8303571-8303676
chr1:8304635-8304732
chr1:8304635-8304732
chr1:8304635-8304732
chr1:8304635-8304732
chr1:8306145-8306222
chr1:8306145-8306222
chr1:8306145-8306222
chr1:8306145-8306222
chr1:8309880-8310006
chr1:8309880-8310006
chr1:8309880-8310006
chr1:8309880-8310006
chr1:8312202-8312404
chr1:8312202-8312404
chr1:8312202-8312404
chr1:8312202-8312404
chr1:8315532-8315799
chr1:8315532-8315799
chr1:8315532-8315799
chr1:8315532-8315799
chr1:8320705-8320808
chr1:8320705-8320808
chr1:8320705-8320808
chr1:8320705-8320808
chr1:8321923-8321992
chr1:8321923-8321992
chr1:8321923-8321992
chr1:8321923-8321992
chr1:8322920-8323002
chr1:8322920-8323002
chr1:8322920-8323002
chr1:8322920-8323002
chr1:8351207-8351219
chr1:8351207-8351219
chr1:8365645-8365716
chr1:8365645-8365716
chr1:8366024-8366362
chr1:8366024-8366362
chr1:8410380-8410727
chr1:8410380-8410727
chr1:8427874-8427976
chr1:8427874-8427976
chr1:8432053-8432104
chr1:8432053-8432218
chr1:8435032-8435142
chr1:8453905-8454041
chr1:8521910-8522027
chr1:8535042-8535180
chr1:8590756-8590945
chr1:8611119-8611238
chr1:8680071-8680185
chr1:8707066-8707173
chr1:9112080-9112142
chr1:9112144-9112194
chr1:9112197-9112262
chr1:9204640-9204675
chr1:9204640-9204675
chr1:9210842-9210925
chr1:9214222-9214431
chr1:9214222-9214431
chr1:9214222-9214431
chr1:9214222-9214431
chr1:9254592-9254708
chr1:9254592-9254708
chr1:9254592-9254708
chr1:9254592-9254708
chr1:9288992-9289100
chr1:9288992-9289100
chr1:9288992-9289100
chr1:9288992-9289100
chr1:9299791-9300008
chr1:9299791-9300008
chr1:9299791-9300008
chr1:9299791-9300008
chr1:9301301-9301897
chr1:9301301-9301913
chr1:9301301-9301913
chr1:9301301-9301951
chr1:9308206-9308393
chr1:9308946-9309066
chr1:9337841-9337908
chr1:9337841-9337908
chr1:9395426-9395471
chr1:9395426-9395471
chr1:9395426-9395471
chr1:9396452-9396506
chr1:9396452-9396506
chr1:9396452-9396506
chr1:9402877-9402916
chr1:9402877-9402916
chr1:9402877-9402916
chr1:9404587-9404710
chr1:9404587-9404710
chr1:9404587-9404710
chr1:9412397-9412442
chr1:9412397-9412442
chr1:9412397-9412442
chr1:9413772-9413852
chr1:9413772-9413852
chr1:9417276-9417375
chr1:9417276-9417375
chr1:9417276-9417375
chr1:9417998-9418075
chr1:9417998-9418075
chr1:9417998-9418075
chr1:9422007-9422073
chr1:9422007-9422073
chr1:9422007-9422108
chr1:9425485-9425583
chr1:9425485-9425583
chr1:9428002-9428059
chr1:9428002-9428059
chr1:9428248-9428301
chr1:9429475-9429531
chr1:9429475-9429531
chr1:9433607-9433736
chr1:9433607-9433736
chr1:9435091-9435159
chr1:9435091-9435159
chr1:9436554-9436808
chr1:9436554-9436808
chr1:10046227-10046742
chr1:11097726-11097917
chr1:11097726-11097917
chr1:11101169-11101463
chr1:11101169-11101463
chr1:11115256-11115375
chr1:11115256-11115375
chr1:11116767-11116931
chr1:11116767-11116931
chr1:11123433-11123614
chr1:11123433-11123614
chr1:11124152-11124405
chr1:11124152-11124405
chr1:11128485-11128606
chr1:11128485-11128606
chr1:11137912-11138033
chr1:11137912-11138033
chr1:11160207-11160324
chr1:11162237-11162488
chr1:11165136-11165147
chr1:11165136-11165623
chr1:11706676-11707166
chr1:11726531-11726782
chr1:11729776-11729893
chr1:11730553-11730674
chr1:11731553-11731689
chr1:11743895-11744148
chr1:11758939-11759126
chr1:11761768-11761935
chr1:11768560-11768679
chr1:11772191-11772485
chr1:11813378-11813587
chr1:12853902-12857726
chr1:12894957-12895331
chr1:13200997-13201055
chr1:13201481-13201553
chr1:13210222-13210269
chr1:13213627-13214028
chr1:13214584-13214589
chr1:13215831-13215983
chr1:13215831-13215983
chr1:13215831-13215983
chr1:13215831-13215983
chr1:13217308-13217450
chr1:13217308-13217450
chr1:13217308-13217450
chr1:13217308-13217450
chr1:13219474-13219591
chr1:13219474-13219591
chr1:13219474-13219591
chr1:13219474-13219591
chr1:13221283-13221420
chr1:13221283-13221420
chr1:13221283-13221420
chr1:13221283-13221420
chr1:13222467-13222505
chr1:13222766-13222933
chr1:13222766-13222933
chr1:13222766-13222933
chr1:13222766-13222933
chr1:13234405-13234806
chr1:13236178-13236333
chr1:13239372-13239514
chr1:13247597-13247714
chr1:13249612-13249749
chr1:13250211-13250276
chr1:13252347-13252514
chr1:13260841-13261248
chr1:13261581-13261745
chr1:13262331-13262473
chr1:13267252-13267369
chr1:13267822-13267950
chr1:13269487-13269603
chr1:13272807-13272974
chr1:13336840-13337235
chr1:13336840-13337235
chr1:13338907-13339053
chr1:13338907-13339053
chr1:13340382-13340524
chr1:13340382-13340524
chr1:13344509-13344626
chr1:13344509-13344626
chr1:13351947-13352063
chr1:13351947-13352063
chr1:13352629-13352679
chr1:13357940-13358107
chr1:13357940-13358107
chr1:13410480-13410896
chr1:13413191-13413346
chr1:13414090-13414232
chr1:13422879-13422996
chr1:13425542-13425670
chr1:13426851-13426910
chr1:13428330-13428514
chr1:13465449-13465616
chr1:13466183-13466239
chr1:13467460-13467530
chr1:13467651-13467739
chr1:13467667-13467795
chr1:13468486-13468603
chr1:13469425-13469564
chr1:13469858-13470013
chr1:13471688-13472086
chr1:13493699-13494100
chr1:13495869-13496024
chr1:13496232-13496374
chr1:13497781-13497898
chr1:13498281-13498409
chr1:13502893-13502949
chr1:13503462-13503643
chr1:13504839-13504950
chr1:13518853-13519254
chr1:13520237-13520404
chr1:13521363-13521505
chr1:13523235-13523352
chr1:13525096-13525236
chr1:13525994-13526122
chr1:13528187-13528354
chr1:13568468-13568857
chr1:13568468-13568857
chr1:13571959-13572126
chr1:13571959-13572126
chr1:13575433-13575575
chr1:13575433-13575575
chr1:13577951-13578068
chr1:13577951-13578068
chr1:13579832-13579969
chr1:13579832-13579969
chr1:13583095-13583262
chr1:13583095-13583269
chr1:13601898-13601926
chr1:13639216-13639242
chr1:13649758-13649869
chr1:13650999-13651155
chr1:13653278-13653345
chr1:13656942-13657061
chr1:13659870-13660026
chr1:13660411-13660559
chr1:13662487-13662568
chr1:13663897-13664116
chr1:13666437-13666577
chr1:13668582-13668680
chr1:13689782-13689835
chr1:13693110-13693193
chr1:13693161-13693231
chr1:13693261-13693350
chr1:13693261-13693350
chr1:13693278-13693350
chr1:13695723-13695779
chr1:13695723-13695779
chr1:13695723-13695779
chr1:13700421-13700486
chr1:13700421-13700486
chr1:13700421-13700486
chr1:13700678-13700773
chr1:13700678-13700773
chr1:13700678-13700773
chr1:13706471-13706662
chr1:13706471-13706662
chr1:13706471-13706678
chr1:13711980-13711994
chr1:13712001-13712017
chr1:13712008-13712042
chr1:13712051-13712078
chr1:13715184-13715261
chr1:13715184-13715267
chr1:13715184-13715267
chr1:13718434-13718535
chr1:13718434-13718535
chr1:13718434-13718535
chr1:13723047-13723163
chr1:13723047-13723163
chr1:13723047-13723163
chr1:13731406-13731481
chr1:13733685-13733725
chr1:13734504-13734815
chr1:13734738-13734815
chr1:13734818-13735069
chr1:13734818-13735069
chr1:13900316-13900447
chr1:13900316-13900447
chr1:14028705-14029835
chr1:14028705-14029835
chr1:14028705-14029835
chr1:14028705-14029835
chr1:14030796-14031024
chr1:14030796-14031024
chr1:14030796-14031024
chr1:14030796-14031024
chr1:14033443-14033637
chr1:14033443-14033637
chr1:14033443-14033637
chr1:14033443-14033637
chr1:14041262-14041366
chr1:14041262-14041366
chr1:14041262-14041366
chr1:14041262-14041366
chr1:14045388-14045518
chr1:14045388-14045518
chr1:14045388-14045518
chr1:14045388-14045518
chr1:14053963-14054125
chr1:14053963-14054125
chr1:14053963-14054125
chr1:14053963-14054125
chr1:14056823-14057023
chr1:14056823-14057023
chr1:14056823-14057023
chr1:14056823-14057023
chr1:14068118-14068273
chr1:14068118-14068273
chr1:14068118-14068273
chr1:14068118-14068273
chr1:14071613-14071708
chr1:14071613-14071708
chr1:14071613-14071708
chr1:14071613-14071708
chr1:14074344-14074404
chr1:14074344-14074404
chr1:14074344-14074404
chr1:14074344-14074404
chr1:14076221-14076408
chr1:14076221-14076408
chr1:14076221-14076423
chr1:14076221-14076423
chr1:14082712-14082942
chr1:14082712-14082942
chr1:14082712-14082942
chr1:14082712-14082942
chr1:14083572-14083718
chr1:14083572-14083718
chr1:14083572-14083718
chr1:14083572-14083718
chr1:14106301-14106467
chr1:14106319-14106467
chr1:14106319-14106467
chr1:14106334-14106467
chr1:14124547-14124672
chr1:14124547-14124672
chr1:14124547-14124672
chr1:14124547-14124672
chr1:14130595-14130753
chr1:14130595-14130769
chr1:14130595-14130769
chr1:14130595-14130791
chr1:14131280-14131294
chr1:14232708-14232889
chr1:14232708-14232932
chr1:14232748-14233328
chr1:14232930-14233118
chr1:14233200-14233258
chr1:14234051-14234229
chr1:14337759-14337823
chr1:14338776-14340254
chr1:14344451-14344579
chr1:14348916-14349010
chr1:14349393-14349457
chr1:14350541-14350676
chr1:14352899-14352956
chr1:14354734-14354817
chr1:14357279-14357373
chr1:14369293-14369405
chr1:14373597-14373668
chr1:14375908-14375984
chr1:14378599-14378686
chr1:14504632-14505020
chr1:14504632-14505020
chr1:14505015-14505020
chr1:14517053-14517824
chr1:14517053-14517824
chr1:14518767-14518772
chr1:14519130-14519182
chr1:14519130-14519182
chr1:14519130-14519182
chr1:14519130-14519182
chr1:14523497-14523610
chr1:14523497-14523610
chr1:14523497-14523610
chr1:14523497-14523610
chr1:14525143-14525237
chr1:14525143-14525237
chr1:14525143-14525237
chr1:14525143-14525237
chr1:14526760-14526853
chr1:14526760-14526853
chr1:14526760-14526853
chr1:14526760-14526853
chr1:14530048-14530191
chr1:14530048-14530191
chr1:14530048-14530191
chr1:14534585-14534710
chr1:14534585-14534710
chr1:14534585-14534710
chr1:14534585-14534710
chr1:14535918-14535999
chr1:14535918-14535999
chr1:14535918-14535999
chr1:14535918-14535999
chr1:14555882-14555956
chr1:14555882-14555956
chr1:14555882-14555956
chr1:14555882-14555956
chr1:14579450-14579567
chr1:14579450-14579567
chr1:14579450-14579567
chr1:14579450-14579567
chr1:14579450-14579567
chr1:14579450-14579567
chr1:14584547-14584617
chr1:14584547-14584617
chr1:14584547-14584617
chr1:14584547-14584617
chr1:14584547-14584617
chr1:14584547-14584617
chr1:14587873-14587961
chr1:14587873-14587961
chr1:14587873-14587961
chr1:14587873-14587961
chr1:14587873-14587961
chr1:14587873-14587961
chr1:14592971-14593087
chr1:14592971-14593087
chr1:14592971-14593087
chr1:14592971-14593087
chr1:14592971-14593087
chr1:14592971-14593087
chr1:14594925-14594951
chr1:14594925-14594951
chr1:14596908-14597046
chr1:14596908-14597046
chr1:14596908-14597046
chr1:14596908-14597046
chr1:14596908-14597046
chr1:14596908-14597046
chr1:14596949-14597046
chr1:14598491-14598554
chr1:14598491-14598554
chr1:14598491-14598554
chr1:14598491-14598554
chr1:14598491-14598554
chr1:14598491-14598554
chr1:14598491-14598554
chr1:14598756-14598838
chr1:14598756-14598838
chr1:14599329-14599411
chr1:14599329-14599411
chr1:14599329-14599411
chr1:14599329-14599411
chr1:14604255-14604354
chr1:14604255-14604354
chr1:14604255-14604354
chr1:14604255-14604354
chr1:14604255-14604354
chr1:14604255-14604354
chr1:14604255-14604354
chr1:14605302-14605408
chr1:14605302-14605408
chr1:14605302-14605408
chr1:14605302-14605408
chr1:14605302-14605408
chr1:14605302-14605408
chr1:14605302-14605408
chr1:14609281-14609360
chr1:14609281-14609360
chr1:14609281-14609360
chr1:14609281-14609360
chr1:14609281-14609360
chr1:14609281-14609360
chr1:14609281-14609360
chr1:14611451-14611499
chr1:14611451-14611499
chr1:14611451-14611499
chr1:14611451-14611499
chr1:14611451-14611499
chr1:14611451-14611499
chr1:14611451-14611499
chr1:14613357-14613480
chr1:14613357-14613480
chr1:14613357-14613480
chr1:14613357-14613480
chr1:14613357-14613480
chr1:14613357-14613480
chr1:14613357-14613480
chr1:14614216-14614372
chr1:14614216-14614372
chr1:14614216-14614372
chr1:14614216-14614372
chr1:14614216-14614372
chr1:14614216-14614372
chr1:14614216-14614372
chr1:14618734-14618881
chr1:14618734-14618881
chr1:14618734-14618881
chr1:14618734-14618881
chr1:14618734-14618881
chr1:14618734-14618881
chr1:14618734-14618881
chr1:14620709-14620873
chr1:14620709-14620873
chr1:14620709-14620873
chr1:14620709-14620873
chr1:14620709-14620873
chr1:14620709-14620873
chr1:14620709-14620873
chr1:14621318-14621458
chr1:14621318-14621458
chr1:14621318-14621458
chr1:14621318-14621458
chr1:14621318-14621458
chr1:14621318-14621458
chr1:14626629-14626700
chr1:14626629-14626700
chr1:14626629-14626700
chr1:14626629-14626700
chr1:14626629-14626700
chr1:14626629-14626700
chr1:14629400-14629490
chr1:14629400-14629490
chr1:14629400-14629490
chr1:14629400-14629490
chr1:14629400-14629490
chr1:14629400-14629490
chr1:14629400-14629490
chr1:14634317-14634429
chr1:14634317-14634429
chr1:14634317-14634429
chr1:14634317-14634429
chr1:14634317-14634429
chr1:14634317-14634429
chr1:14634317-14634429
chr1:14646938-14646961
chr1:14646938-14646961
chr1:14646938-14646961
chr1:14647111-14647206
chr1:14647111-14647206
chr1:14647111-14647206
chr1:14647111-14647206
chr1:14647111-14647206
chr1:14647111-14647206
chr1:14647111-14647206
chr1:14648702-14648777
chr1:14648702-14648777
chr1:14648702-14648777
chr1:14648702-14648777
chr1:14648702-14648777
chr1:14648702-14648777
chr1:14648702-14648777
chr1:14651559-14651840
chr1:14651559-14651840
chr1:14651559-14651840
chr1:14651559-14651840
chr1:14651559-14651840
chr1:14651559-14651840
chr1:14651559-14651840
chr1:14652533-14652624
chr1:14652533-14652624
chr1:14652533-14652624
chr1:14652533-14652624
chr1:14652533-14652624
chr1:14652533-14652624
chr1:14652533-14652624
chr1:14652728-14652931
chr1:14652728-14652931
chr1:14652728-14652931
chr1:14652728-14652931
chr1:14652728-14652931
chr1:14652728-14652931
chr1:14652728-14652931
chr1:14654510-14654623
chr1:14654510-14654623
chr1:14654510-14654623
chr1:14654510-14654623
chr1:14654510-14654623
chr1:14654510-14654623
chr1:14654510-14654623
chr1:14654725-14654780
chr1:14654725-14654780
chr1:14654725-14654780
chr1:14654725-14654780
chr1:14654725-14654780
chr1:14654725-14654780
chr1:14654725-14654780
chr1:14654889-14654960
chr1:14654889-14654960
chr1:14654889-14654960
chr1:14654889-14654960
chr1:14654889-14654960
chr1:14654889-14654960
chr1:14663283-14663372
chr1:14663283-14663372
chr1:14663283-14663372
chr1:14663283-14663372
chr1:14663283-14663372
chr1:14663283-14663372
chr1:14663283-14663372
chr1:14683027-14683555
chr1:14683027-14683555
chr1:14683027-14683555
chr1:14683027-14683555
chr1:14683027-14683555
chr1:14683027-14683555
chr1:14683027-14683555
chr1:14702158-14702378
chr1:14702158-14702378
chr1:14702158-14702378
chr1:14702158-14702378
chr1:14702158-14702378
chr1:14702158-14702378
chr1:14702158-14702378
chr1:14702158-14702378
chr1:14704582-14704703
chr1:14704582-14704703
chr1:14704582-14704703
chr1:14704582-14704703
chr1:14704582-14704703
chr1:14704582-14704703
chr1:14704582-14704703
chr1:14704582-14704703
chr1:14705186-14705284
chr1:14705186-14705284
chr1:14705186-14705284
chr1:14705186-14705284
chr1:14705186-14705284
chr1:14705186-14705284
chr1:14705186-14705284
chr1:14705186-14705284
chr1:14707275-14707381
chr1:14707275-14707381
chr1:14707275-14707381
chr1:14707275-14707381
chr1:14707275-14707381
chr1:14707275-14707381
chr1:14707275-14707381
chr1:14712623-14712747
chr1:14712623-14712747
chr1:14712623-14712747
chr1:14712623-14712747
chr1:14712623-14712747
chr1:14712623-14712747
chr1:14712623-14712747
chr1:14712708-14712747
chr1:14713754-14713884
chr1:14713754-14713884
chr1:14713754-14713884
chr1:14713754-14713884
chr1:14713754-14713884
chr1:14713754-14713884
chr1:14713754-14713884
chr1:14713754-14713884
chr1:14714766-14714882
chr1:14714766-14714882
chr1:14714766-14714882
chr1:14714766-14714882
chr1:14714766-14714882
chr1:14714766-14714882
chr1:14714766-14714882
chr1:14714766-14714882
chr1:14717719-14717759
chr1:14717719-14717759
chr1:14717719-14717759
chr1:14717719-14717759
chr1:14717719-14717759
chr1:14717719-14717759
chr1:14717719-14717759
chr1:14717719-14717759
chr1:14720495-14720554
chr1:14720495-14720554
chr1:14720495-14720554
chr1:14720495-14720554
chr1:14720495-14720554
chr1:14720495-14720554
chr1:14722133-14722225
chr1:14722133-14722225
chr1:14722133-14722225
chr1:14722133-14722225
chr1:14722133-14722225
chr1:14722133-14722225
chr1:14722133-14722225
chr1:14722133-14722225
chr1:14722902-14722957
chr1:14722902-14722957
chr1:14722902-14722957
chr1:14722902-14722957
chr1:14722902-14722957
chr1:14722902-14722957
chr1:14722902-14722957
chr1:14722902-14722957
chr1:14733239-14733317
chr1:14733239-14733317
chr1:14733239-14733317
chr1:14733239-14733317
chr1:14733239-14733317
chr1:14733239-14733317
chr1:14733239-14733317
chr1:14734412-14734594
chr1:14734412-14734594
chr1:14734412-14734594
chr1:14734412-14734594
chr1:14734412-14734594
chr1:14734412-14734594
chr1:14740578-14740717
chr1:14740578-14740717
chr1:14740578-14740717
chr1:14740578-14740717
chr1:14740578-14740717
chr1:14740578-14740717
chr1:14740578-14740717
chr1:14743309-14743408
chr1:14743309-14743408
chr1:14743309-14743408
chr1:14743309-14743408
chr1:14743309-14743408
chr1:14743309-14743408
chr1:14743309-14743408
chr1:14743309-14743408
chr1:14743513-14743605
chr1:14743513-14743605
chr1:14743513-14743605
chr1:14743513-14743605
chr1:14743513-14743605
chr1:14743513-14743605
chr1:14743513-14743605
chr1:14743513-14743605
chr1:14744558-14744649
chr1:14744558-14744649
chr1:14744558-14744649
chr1:14744558-14744649
chr1:14744558-14744649
chr1:14744558-14744649
chr1:14744558-14744649
chr1:14744558-14744649
chr1:14747513-14747621
chr1:14747513-14747621
chr1:14747513-14747621
chr1:14747513-14747621
chr1:14747513-14747621
chr1:14747513-14747621
chr1:14747513-14747621
chr1:14747513-14747621
chr1:14750273-14750381
chr1:14750273-14750381
chr1:14750273-14750381
chr1:14750273-14750381
chr1:14750273-14750381
chr1:14750273-14750381
chr1:14750273-14750381
chr1:14750273-14750381
chr1:14760458-14760560
chr1:14760458-14760560
chr1:14760458-14760560
chr1:14760458-14760560
chr1:14760458-14760560
chr1:14760458-14760560
chr1:14760458-14760560
chr1:14760458-14760560
chr1:14767253-14767355
chr1:14767253-14767355
chr1:14767253-14767355
chr1:14767253-14767355
chr1:14767253-14767355
chr1:14767253-14767355
chr1:14767253-14767355
chr1:14767253-14767355
chr1:14767712-14767762
chr1:14767712-14767762
chr1:14767712-14767762
chr1:14769177-14769263
chr1:14769177-14769263
chr1:14769177-14769263
chr1:14769177-14769263
chr1:14769177-14769263
chr1:14769177-14769263
chr1:14769177-14769263
chr1:14769177-14769263
chr1:14772076-14772131
chr1:14772076-14772131
chr1:14772076-14772131
chr1:14772076-14772131
chr1:14772076-14772131
chr1:14772076-14772131
chr1:14772076-14772131
chr1:14772076-14772131
chr1:14772432-14772507
chr1:14772432-14772507
chr1:14772432-14772507
chr1:14772432-14772507
chr1:14772432-14772507
chr1:14772432-14772507
chr1:14772432-14772507
chr1:14772432-14772507
chr1:14774356-14774429
chr1:14774356-14774429
chr1:14774356-14774429
chr1:14774356-14774429
chr1:14774356-14774429
chr1:14774356-14774429
chr1:14774356-14774429
chr1:14774356-14774429
chr1:14779895-14779937
chr1:14779895-14779937
chr1:14779895-14779937
chr1:14779895-14779937
chr1:14779895-14779937
chr1:14779895-14779937
chr1:14779895-14779937
chr1:14781615-14781667
chr1:14781615-14781667
chr1:14781615-14781667
chr1:14781615-14781667
chr1:14781615-14781667
chr1:14781615-14781667
chr1:14781615-14781667
chr1:14781615-14781852
chr1:14789180-14789300
chr1:14789180-14789300
chr1:14789180-14789300
chr1:14789180-14789300
chr1:14789180-14789300
chr1:14789180-14789300
chr1:14805459-14805474
chr1:14813390-14813434
chr1:14813614-14813829
chr1:14985769-14986377
chr1:15184496-15184998
chr1:15189200-15189451
chr1:15193791-15193908
chr1:15199143-15199264
chr1:15201981-15202117
chr1:15208336-15208589
chr1:15217842-15218029
chr1:15222306-15222473
chr1:15224962-15225081
chr1:15225612-15225906
chr1:15234360-15234605
chr1:15982529-15982699
chr1:15982529-15982699
chr1:15982529-15982699
chr1:15982529-15982699
chr1:15984645-15984734
chr1:15984645-15984734
chr1:15984645-15984734
chr1:15984645-15984734
chr1:15986830-15986937
chr1:15986830-15986937
chr1:15986830-15986937
chr1:15986830-15986937
chr1:15992174-15992323
chr1:15992174-15992323
chr1:15992174-15992323
chr1:15992174-15992323
chr1:15995158-15995181
chr1:15995158-15995181
chr1:15995158-15995181
chr1:15996715-15996793
chr1:15996715-15996793
chr1:15996715-15996793
chr1:15996715-15996793
chr1:15996896-15996960
chr1:15996896-15996960
chr1:15996896-15996960
chr1:15996896-15996960
chr1:15997942-15998058
chr1:15997942-15998058
chr1:15997942-15998058
chr1:15998574-15998628
chr1:15998574-15998628
chr1:15998574-15998628
chr1:15998574-15998628
chr1:16001087-16001166
chr1:16001087-16001166
chr1:16001087-16001166
chr1:16001087-16001166
chr1:16002745-16002860
chr1:16002745-16002860
chr1:16002745-16002860
chr1:16002745-16002860
chr1:16003193-16003305
chr1:16003193-16003305
chr1:16003193-16003305
chr1:16003193-16003305
chr1:16006195-16006285
chr1:16006195-16006285
chr1:16006195-16006285
chr1:16006195-16006285
chr1:16009010-16009252
chr1:16009010-16009252
chr1:16009010-16009252
chr1:16009010-16009252
chr1:16009869-16009985
chr1:16009869-16009985
chr1:16009869-16009985
chr1:16011747-16011780
chr1:16011747-16011780
chr1:16011747-16011780
chr1:16011747-16011780
chr1:16131829-16132824
chr1:16310536-16310997
chr1:16311790-16311870
chr1:16469797-16469900
chr1:16472851-16472908
chr1:16473001-16473029
chr1:16474587-16474600
chr1:16475006-16475035
chr1:16480757-16480825
chr1:16486090-16486106
chr1:16516916-16517122
chr1:16597389-16597606
chr1:16771580-16771620
chr1:16790395-16790447
chr1:16790395-16790447
chr1:16794548-16794682
chr1:16794548-16794682
chr1:16796891-16797043
chr1:16796891-16797043
chr1:16806435-16806538
chr1:16806435-16806538
chr1:16812323-16812443
chr1:16812323-16812443
chr1:16817681-16817820
chr1:16817681-16817820
chr1:16817920-16817955
chr1:16817920-16817955
chr1:16818634-16818669
chr1:16818634-16818669
chr1:16819549-16819779
chr1:16819549-16819779
chr1:16869121-16869358
chr1:16872871-16873025
chr1:16873109-16873216
chr1:16874158-16874219
chr1:16875240-16875339
chr1:16879651-16879774
chr1:16881523-16881581
chr1:16882042-16882174
chr1:16884023-16884216
chr1:16884343-16884413
chr1:16889083-16889236
chr1:16894163-16894284
chr1:16894577-16894610
chr1:16900947-16901113
chr1:16906937-16907024
chr1:16921897-16922121
chr1:16940671-16940959
chr1:16941252-16941745
chr1:16975113-16975118
chr1:16975122-16975177
chr1:16982058-16982300
chr1:16987394-16987403
chr1:16987406-16987531
chr1:17020677-17020692
chr1:17023409-17023529
chr1:17023410-17023529
chr1:17025654-17025803
chr1:17025654-17025803
chr1:17029562-17029671
chr1:17029562-17029671
chr1:17035993-17036079
chr1:17035993-17036079
chr1:17074804-17074926
chr1:17075207-17075349
chr1:17079815-17080001
chr1:17082913-17083077
chr1:17085129-17085204
chr1:17092697-17092776
chr1:17094395-17094560
chr1:17100412-17100513
chr1:17107107-17107209
chr1:17108185-17108364
chr1:17112365-17112573
chr1:17113737-17113878
chr1:17123943-17124021
chr1:17125352-17125491
chr1:17143588-17143741
chr1:17154249-17154740
chr1:17154249-17154740
chr1:17154249-17154740
chr1:17154249-17154740
chr1:17156257-17156404
chr1:17156257-17156404
chr1:17156257-17156404
chr1:17156257-17156404
chr1:17158481-17158593
chr1:17158481-17158593
chr1:17158481-17158593
chr1:17158481-17158593
chr1:17180921-17181034
chr1:17181037-17181201
chr1:17184823-17184985
chr1:17184823-17184985
chr1:17191393-17191569
chr1:17191393-17191569
chr1:17195706-17195887
chr1:17195706-17195887
chr1:17208616-17210961
chr1:17208616-17210961
chr1:17208616-17210961
chr1:17208616-17210978
chr1:17227061-17227091
chr1:17354929-17355366
chr1:17354929-17355366
chr1:17356432-17356557
chr1:17356432-17356557
chr1:17357690-17357847
chr1:17357690-17357847
chr1:17359948-17360097
chr1:17359948-17360097
chr1:17362230-17362357
chr1:17362230-17362357
chr1:17363080-17363154
chr1:17363080-17363154
chr1:17363905-17364082
chr1:17363905-17364082
chr1:17372572-17372775
chr1:17372572-17372775
chr1:17377658-17377690
chr1:17377658-17377690
chr1:17378833-17378859
chr1:17378833-17378859
chr1:17381831-17381863
chr1:17382385-17382481
chr1:17382385-17382481
chr1:17383002-17383180
chr1:17383002-17383180
chr1:17386423-17386582
chr1:17386423-17386582
chr1:17392765-17392886
chr1:17392765-17392886
chr1:17403560-17403725
chr1:17403560-17403725
chr1:17446687-17446798
chr1:17461234-17461342
chr1:17461234-17461342
chr1:17461234-17461342
chr1:17461234-17461342
chr1:17464514-17464631
chr1:17464514-17464631
chr1:17464514-17464631
chr1:17464514-17464631
chr1:17464514-17464631
chr1:17481956-17482029
chr1:17490127-17491861
chr1:17490127-17491861
chr1:17490127-17491861
chr1:17490127-17491861
chr1:17490127-17491861
chr1:17490127-17491861
chr1:17523923-17527136
chr1:17523923-17527136
chr1:17523923-17527136
chr1:17523923-17527136
chr1:17523923-17527136
chr1:17523923-17527136
chr1:17530562-17530709
chr1:17530562-17530709
chr1:17530562-17530709
chr1:17530562-17530709
chr1:17530562-17530709
chr1:17530562-17530709
chr1:17534211-17534338
chr1:17534211-17534338
chr1:17534211-17534338
chr1:17534211-17534338
chr1:17534211-17534338
chr1:17534211-17534338
chr1:17534443-17534478
chr1:17534443-17534478
chr1:17534443-17534478
chr1:17534443-17534478
chr1:17534443-17534478
chr1:17537368-17537642
chr1:17537368-17537642
chr1:17537368-17537642
chr1:17537368-17537642
chr1:17537368-17537642
chr1:17537368-17537642
chr1:17539266-17539354
chr1:17539266-17539354
chr1:17539266-17539354
chr1:17539266-17539354
chr1:17539266-17539354
chr1:17539266-17539354
chr1:17544407-17544624
chr1:17544407-17544624
chr1:17544407-17544624
chr1:17544407-17544624
chr1:17544407-17544624
chr1:17544407-17544812
chr1:17549677-17549725
chr1:17549677-17549725
chr1:17549677-17549725
chr1:17549677-17549725
chr1:17549677-17549725
chr1:17562958-17563183
chr1:17562958-17563183
chr1:17562958-17563183
chr1:17562958-17563183
chr1:17583292-17583316
chr1:17633993-17634092
chr1:17633993-17634092
chr1:17633993-17634092
chr1:17633993-17634092
chr1:17633993-17634092
chr1:17633993-17634092
chr1:17633993-17634092
chr1:17633993-17634092
chr1:17633993-17634092
chr1:17638913-17638985
chr1:17638913-17638985
chr1:17638913-17638985
chr1:17638913-17638985
chr1:17638913-17638985
chr1:17638913-17638985
chr1:17638913-17638985
chr1:17638913-17638985
chr1:17638913-17638985
chr1:17639586-17639682
chr1:17639586-17639682
chr1:17639586-17639682
chr1:17639586-17639682
chr1:17639586-17639682
chr1:17639586-17639682
chr1:17639586-17639682
chr1:17639586-17639682
chr1:17639586-17639682
chr1:17641096-17641203
chr1:17641096-17641203
chr1:17641096-17641203
chr1:17641096-17641203
chr1:17641096-17641203
chr1:17641096-17641203
chr1:17641096-17641203
chr1:17641096-17641203
chr1:17641096-17641203
chr1:17642647-17642706
chr1:17642647-17642706
chr1:17642647-17642706
chr1:17642647-17642706
chr1:17642647-17642706
chr1:17642647-17642706
chr1:17642647-17642706
chr1:17642647-17642706
chr1:17642647-17642706
chr1:17644375-17644435
chr1:17644375-17644435
chr1:17644375-17644435
chr1:17644375-17644435
chr1:17644375-17644435
chr1:17644375-17644435
chr1:17644375-17644435
chr1:17644375-17644435
chr1:17644375-17644435
chr1:17646907-17646980
chr1:17646907-17646980
