# Supplementary material for: Canine tumor mutational burden is correlated with TP53 mutation across tumor types and breeds
Source: Nat Commun. 2021 Aug 3;12:4670. doi: 10.1038/s41467-021-24836-9 (PMC8333103; doi:10.1038/s41467-021-24836-9)
Supplement: Supplementary file 10 — Supplementary Software 1 [file 41467_2021_24836_MOESM10_ESM.zip › Supplementary Software 1/sample_files/SAMN03436658_rg_added_sorted_dedupped_removed.realigned.bam.filter.vcf]

##fileformat=VCFv4.2
##FILTER=<ID=FS,Description="FS > 30.0">
##FILTER=<ID=LowQual,Description="Low quality">
##FILTER=<ID=QD,Description="QD < 2.0">
##FORMAT=<ID=AD,Number=R,Type=Integer,Description="Allelic depths for the ref and alt alleles in the order listed">
##FORMAT=<ID=DP,Number=1,Type=Integer,Description="Approximate read depth (reads with MQ=255 or with bad mates are filtered)">
##FORMAT=<ID=GQ,Number=1,Type=Integer,Description="Genotype Quality">
##FORMAT=<ID=GT,Number=1,Type=String,Description="Genotype">
##FORMAT=<ID=PL,Number=G,Type=Integer,Description="Normalized, Phred-scaled likelihoods for genotypes as defined in the VCF specification">
##GATKCommandLine.HaplotypeCaller=<ID=HaplotypeCaller,Version=3.8-1-0-gf15c1c3ef,Date="Sat Jun 29 04:25:59 EDT 2019",Epoch=1561796759216,CommandLineOptions="analysis_type=HaplotypeCaller input_file=[/scratch/baa20876/workDir/pancancer/WES/germline/osteosarcoma/results/tumor/SAMN03436658/SAMN03436658_rg_added_sorted_dedupped_removed.realigned.bam] showFullBamList=false read_buffer_size=null read_filter=[] disable_read_filter=[] intervals=null excludeIntervals=null interval_set_rule=UNION interval_merging=ALL interval_padding=0 reference_sequence=/scratch/baa20876/workDir/labshared/canFam3.fa nonDeterministicRandomSeed=false disableDithering=false maxRuntime=-1 maxRuntimeUnits=MINUTES downsampling_type=BY_SAMPLE downsample_to_fraction=null downsample_to_coverage=500 baq=OFF baqGapOpenPenalty=40.0 refactor_NDN_cigar_string=false fix_misencoded_quality_scores=false allow_potentially_misencoded_quality_scores=false useOriginalQualities=false defaultBaseQualities=-1 performanceLog=null BQSR=null quantize_quals=0 static_quantized_quals=null round_down_quantized=false disable_indel_quals=false emit_original_quals=false preserve_qscores_less_than=6 globalQScorePrior=-1.0 secondsBetweenProgressUpdates=10 validation_strictness=SILENT remove_program_records=false keep_program_records=false sample_rename_mapping_file=null unsafe=null use_jdk_deflater=false use_jdk_inflater=false disable_auto_index_creation_and_locking_when_reading_rods=false no_cmdline_in_header=false sites_only=false never_trim_vcf_format_field=false bcf=false bam_compression=null simplifyBAM=false disable_bam_indexing=false generate_md5=false num_threads=1 num_cpu_threads_per_data_thread=1 num_io_threads=0 monitorThreadEfficiency=false num_bam_file_handles=null read_group_black_list=null pedigree=[] pedigreeString=[] pedigreeValidationType=STRICT allow_intervals_with_unindexed_bam=false generateShadowBCF=false variant_index_type=DYNAMIC_SEEK variant_index_parameter=-1 reference_window_stop=0 phone_home= gatk_key=null tag=NA logging_level=INFO log_to_file=null help=false version=false out=/scratch/baa20876/workDir/pancancer/WES/germline/osteosarcoma/results/tumor/SAMN03436658/SAMN03436658_rg_added_sorted_dedupped_removed.realigned.bam.vcf likelihoodCalculationEngine=PairHMM heterogeneousKmerSizeResolution=COMBO_MIN dbsnp=(RodBinding name= source=UNBOUND) dontTrimActiveRegions=false maxDiscARExtension=25 maxGGAARExtension=300 paddingAroundIndels=150 paddingAroundSNPs=20 comp=[] annotation=[] excludeAnnotation=[] group=[StandardAnnotation, StandardHCAnnotation] debug=false useFilteredReadsForAnnotations=false emitRefConfidence=NONE bamOutput=null bamWriterType=CALLED_HAPLOTYPES emitDroppedReads=false disableOptimizations=false annotateNDA=false useNewAFCalculator=false heterozygosity=0.001 indel_heterozygosity=1.25E-4 heterozygosity_stdev=0.01 standard_min_confidence_threshold_for_calling=20.0 standard_min_confidence_threshold_for_emitting=30.0 max_alternate_alleles=6 max_genotype_count=1024 max_num_PL_values=100 input_prior=[] sample_ploidy=2 genotyping_mode=DISCOVERY alleles=(RodBinding name= source=UNBOUND) contamination_fraction_to_filter=0.0 contamination_fraction_per_sample_file=null p_nonref_model=null exactcallslog=null output_mode=EMIT_VARIANTS_ONLY allSitePLs=false gcpHMM=10 pair_hmm_implementation=FASTEST_AVAILABLE phredScaledGlobalReadMismappingRate=45 noFpga=false nativePairHmmThreads=1 useDoublePrecision=false sample_name=null kmerSize=[10, 25] dontIncreaseKmerSizesForCycles=false allowNonUniqueKmersInRef=false numPruningSamples=1 recoverDanglingHeads=false doNotRecoverDanglingBranches=false minDanglingBranchLength=4 consensus=false maxNumHaplotypesInPopulation=128 errorCorrectKmers=false minPruning=2 debugGraphTransformations=false allowCyclesInKmerGraphToGeneratePaths=false graphOutput=null kmerLengthForReadErrorCorrection=25 minObservationsForKmerToBeSolid=20 GVCFGQBands=[1, 2, 3, 4, 5, 6, 7, 8, 9, 10, 11, 12, 13, 14, 15, 16, 17, 18, 19, 20, 21, 22, 23, 24, 25, 26, 27, 28, 29, 30, 31, 32, 33, 34, 35, 36, 37, 38, 39, 40, 41, 42, 43, 44, 45, 46, 47, 48, 49, 50, 51, 52, 53, 54, 55, 56, 57, 58, 59, 60, 70, 80, 90, 99] indelSizeToEliminateInRefModel=10 min_base_quality_score=10 includeUmappedReads=false useAllelesTrigger=false doNotRunPhysicalPhasing=true keepRG=null justDetermineActiveRegions=false dontGenotype=false dontUseSoftClippedBases=true captureAssemblyFailureBAM=false errorCorrectReads=false pcr_indel_model=CONSERVATIVE maxReadsInRegionPerSample=10000 minReadsPerAlignmentStart=10 mergeVariantsViaLD=false activityProfileOut=null activeRegionOut=null activeRegionIn=null activeRegionExtension=null forceActive=false activeRegionMaxSize=null bandPassSigma=null maxReadsInMemoryPerSample=30000 maxTotalReadsInMemory=10000000 maxProbPropagationDistance=50 activeProbabilityThreshold=0.002 min_mapping_quality_score=20 filter_reads_with_N_cigar=false filter_mismatching_base_and_quals=false filter_bases_not_stored=false">
##GATKCommandLine.VariantFiltration=<ID=VariantFiltration,Version=3.8-1-0-gf15c1c3ef,Date="Sat Jun 29 08:39:26 EDT 2019",Epoch=1561811966358,CommandLineOptions="analysis_type=VariantFiltration input_file=[] showFullBamList=false read_buffer_size=null read_filter=[] disable_read_filter=[] intervals=null excludeIntervals=null interval_set_rule=UNION interval_merging=ALL interval_padding=0 reference_sequence=/scratch/baa20876/workDir/labshared/canFam3.fa nonDeterministicRandomSeed=false disableDithering=false maxRuntime=-1 maxRuntimeUnits=MINUTES downsampling_type=BY_SAMPLE downsample_to_fraction=null downsample_to_coverage=1000 baq=OFF baqGapOpenPenalty=40.0 refactor_NDN_cigar_string=false fix_misencoded_quality_scores=false allow_potentially_misencoded_quality_scores=false useOriginalQualities=false defaultBaseQualities=-1 performanceLog=null BQSR=null quantize_quals=0 static_quantized_quals=null round_down_quantized=false disable_indel_quals=false emit_original_quals=false preserve_qscores_less_than=6 globalQScorePrior=-1.0 secondsBetweenProgressUpdates=10 validation_strictness=SILENT remove_program_records=false keep_program_records=false sample_rename_mapping_file=null unsafe=null use_jdk_deflater=false use_jdk_inflater=false disable_auto_index_creation_and_locking_when_reading_rods=false no_cmdline_in_header=false sites_only=false never_trim_vcf_format_field=false bcf=false bam_compression=null simplifyBAM=false disable_bam_indexing=false generate_md5=false num_threads=1 num_cpu_threads_per_data_thread=1 num_io_threads=0 monitorThreadEfficiency=false num_bam_file_handles=null read_group_black_list=null pedigree=[] pedigreeString=[] pedigreeValidationType=STRICT allow_intervals_with_unindexed_bam=false generateShadowBCF=false variant_index_type=DYNAMIC_SEEK variant_index_parameter=-1 reference_window_stop=0 phone_home= gatk_key=null tag=NA logging_level=INFO log_to_file=null help=false version=false variant=(RodBinding name=variant source=/scratch/baa20876/workDir/pancancer/WES/germline/osteosarcoma/results/tumor/SAMN03436658/SAMN03436658_rg_added_sorted_dedupped_removed.realigned.bam.vcf) mask=(RodBinding name= source=UNBOUND) out=/scratch/baa20876/workDir/pancancer/WES/germline/osteosarcoma/results/tumor/SAMN03436658/SAMN03436658_rg_added_sorted_dedupped_removed.realigned.bam.filter.vcf filterExpression=[FS > 30.0, QD < 2.0] filterName=[FS, QD] genotypeFilterExpression=[] genotypeFilterName=[] clusterSize=3 clusterWindowSize=0 maskExtension=0 maskName=Mask filterNotInMask=false missingValuesInExpressionsShouldEvaluateAsFailing=false invalidatePreviousFilters=false invertFilterExpression=false invertGenotypeFilterExpression=false setFilteredGtToNocall=false filter_reads_with_N_cigar=false filter_mismatching_base_and_quals=false filter_bases_not_stored=false">
##INFO=<ID=AC,Number=A,Type=Integer,Description="Allele count in genotypes, for each ALT allele, in the same order as listed">
##INFO=<ID=AF,Number=A,Type=Float,Description="Allele Frequency, for each ALT allele, in the same order as listed">
##INFO=<ID=AN,Number=1,Type=Integer,Description="Total number of alleles in called genotypes">
##INFO=<ID=BaseQRankSum,Number=1,Type=Float,Description="Z-score from Wilcoxon rank sum test of Alt Vs. Ref base qualities">
##INFO=<ID=ClippingRankSum,Number=1,Type=Float,Description="Z-score From Wilcoxon rank sum test of Alt vs. Ref number of hard clipped bases">
##INFO=<ID=DP,Number=1,Type=Integer,Description="Approximate read depth; some reads may have been filtered">
##INFO=<ID=DS,Number=0,Type=Flag,Description="Were any of the samples downsampled?">
##INFO=<ID=ExcessHet,Number=1,Type=Float,Description="Phred-scaled p-value for exact test of excess heterozygosity">
##INFO=<ID=FS,Number=1,Type=Float,Description="Phred-scaled p-value using Fisher's exact test to detect strand bias">
##INFO=<ID=HaplotypeScore,Number=1,Type=Float,Description="Consistency of the site with at most two segregating haplotypes">
##INFO=<ID=InbreedingCoeff,Number=1,Type=Float,Description="Inbreeding coefficient as estimated from the genotype likelihoods per-sample when compared against the Hardy-Weinberg expectation">
##INFO=<ID=MLEAC,Number=A,Type=Integer,Description="Maximum likelihood expectation (MLE) for the allele counts (not necessarily the same as the AC), for each ALT allele, in the same order as listed">
##INFO=<ID=MLEAF,Number=A,Type=Float,Description="Maximum likelihood expectation (MLE) for the allele frequency (not necessarily the same as the AF), for each ALT allele, in the same order as listed">
##INFO=<ID=MQ,Number=1,Type=Float,Description="RMS Mapping Quality">
##INFO=<ID=MQRankSum,Number=1,Type=Float,Description="Z-score From Wilcoxon rank sum test of Alt vs. Ref read mapping qualities">
##INFO=<ID=QD,Number=1,Type=Float,Description="Variant Confidence/Quality by Depth">
##INFO=<ID=ReadPosRankSum,Number=1,Type=Float,Description="Z-score from Wilcoxon rank sum test of Alt vs. Ref read position bias">
##INFO=<ID=SOR,Number=1,Type=Float,Description="Symmetric Odds Ratio of 2x2 contingency table to detect strand bias">
##contig=<ID=chr1,length=122678785>
##contig=<ID=chr2,length=85426708>
##contig=<ID=chr3,length=91889043>
##contig=<ID=chr4,length=88276631>
##contig=<ID=chr5,length=88915250>
##contig=<ID=chr6,length=77573801>
##contig=<ID=chr7,length=80974532>
##contig=<ID=chr8,length=74330416>
##contig=<ID=chr9,length=61074082>
##contig=<ID=chr10,length=69331447>
##contig=<ID=chr11,length=74389097>
##contig=<ID=chr12,length=72498081>
##contig=<ID=chr13,length=63241923>
##contig=<ID=chr14,length=60966679>
##contig=<ID=chr15,length=64190966>
##contig=<ID=chr16,length=59632846>
##contig=<ID=chr17,length=64289059>
##contig=<ID=chr18,length=55844845>
##contig=<ID=chr19,length=53741614>
##contig=<ID=chr20,length=58134056>
##contig=<ID=chr21,length=50858623>
##contig=<ID=chr22,length=61439934>
##contig=<ID=chr23,length=52294480>
##contig=<ID=chr24,length=47698779>
##contig=<ID=chr25,length=51628933>
##contig=<ID=chr26,length=38964690>
##contig=<ID=chr27,length=45876710>
##contig=<ID=chr28,length=41182112>
##contig=<ID=chr29,length=41845238>
##contig=<ID=chr30,length=40214260>
##contig=<ID=chr31,length=39895921>
##contig=<ID=chr32,length=38810281>
##contig=<ID=chr33,length=31377067>
##contig=<ID=chr34,length=42124431>
##contig=<ID=chr35,length=26524999>
##contig=<ID=chr36,length=30810995>
##contig=<ID=chr37,length=30902991>
##contig=<ID=chr38,length=23914537>
##contig=<ID=chrX,length=123869142>
##reference=file:///scratch/baa20876/workDir/labshared/canFam3.fa
#CHROM	POS	ID	REF	ALT	QUAL	FILTER	INFO	FORMAT	20
chr1	2782	.	T	C	59.77	PASS	AC=1;AF=0.500;AN=2;BaseQRankSum=-0.967;ClippingRankSum=0.000;DP=6;ExcessHet=3.0103;FS=0.000;MLEAC=1;MLEAF=0.500;MQ=27.80;MQRankSum=0.524;QD=9.96;ReadPosRankSum=-1.111;SOR=1.609	GT:AD:DP:GQ:PL	0/1:2,4:6:88:88,0,175
chr1	2795	.	A	C	38.77	PASS	AC=1;AF=0.500;AN=2;BaseQRankSum=-1.049;ClippingRankSum=0.000;DP=16;ExcessHet=3.0103;FS=0.000;MLEAC=1;MLEAF=0.500;MQ=28.75;MQRankSum=0.558;QD=2.42;ReadPosRankSum=2.247;SOR=0.804	GT:AD:DP:GQ:PL	0/1:12,4:16:67:67,0,382
chr1	2841	.	C	A	47.77	PASS	AC=1;AF=0.500;AN=2;BaseQRankSum=-0.090;ClippingRankSum=0.000;DP=21;ExcessHet=3.0103;FS=0.000;MLEAC=1;MLEAF=0.500;MQ=28.21;MQRankSum=2.976;QD=2.27;ReadPosRankSum=-1.570;SOR=0.859	GT:AD:DP:GQ:PL	0/1:17,4:21:76:76,0,364
chr1	2872	.	A	T	82.77	PASS	AC=1;AF=0.500;AN=2;BaseQRankSum=0.157;ClippingRankSum=0.000;DP=8;ExcessHet=3.0103;FS=7.068;MLEAC=1;MLEAF=0.500;MQ=27.94;MQRankSum=1.403;QD=10.35;ReadPosRankSum=1.803;SOR=2.807	GT:AD:DP:GQ:PL	0/1:5,3:8:99:111,0,135
chr1	2895	.	C	G	94.77	PASS	AC=1;AF=0.500;AN=2;BaseQRankSum=0.000;ClippingRankSum=0.000;DP=4;ExcessHet=3.0103;FS=0.000;MLEAC=1;MLEAF=0.500;MQ=30.01;MQRankSum=1.150;QD=23.69;ReadPosRankSum=-0.319;SOR=1.609	GT:AD:DP:GQ:PL	0/1:1,3:4:33:123,0,33
chr1	3626	.	G	A	62.74	PASS	AC=2;AF=1.00;AN=2;DP=2;ExcessHet=3.0103;FS=0.000;MLEAC=2;MLEAF=1.00;MQ=22.64;QD=31.37;SOR=0.693	GT:AD:DP:GQ:PL	1/1:0,2:2:6:90,6,0
chr1	3627	.	C	A	62.74	PASS	AC=2;AF=1.00;AN=2;DP=2;ExcessHet=3.0103;FS=0.000;MLEAC=2;MLEAF=1.00;MQ=22.64;QD=31.37;SOR=0.693	GT:AD:DP:GQ:PL	1/1:0,2:2:6:90,6,0
chr1	4569	.	T	G	40.74	PASS	AC=2;AF=1.00;AN=2;DP=2;ExcessHet=3.0103;FS=0.000;MLEAC=2;MLEAF=1.00;MQ=29.00;QD=20.37;SOR=2.303	GT:AD:DP:GQ:PL	1/1:0,2:2:6:68,6,0
chr1	4630	.	G	C	248.77	PASS	AC=1;AF=0.500;AN=2;BaseQRankSum=1.593;ClippingRankSum=0.000;DP=9;ExcessHet=3.0103;FS=0.000;MLEAC=1;MLEAF=0.500;MQ=28.58;MQRankSum=1.221;QD=27.64;ReadPosRankSum=0.967;SOR=2.093	GT:AD:DP:GQ:PL	0/1:2,7:9:63:277,0,63
chr1	4649	.	G	T	259.77	PASS	AC=1;AF=0.500;AN=2;BaseQRankSum=1.732;ClippingRankSum=0.000;DP=9;ExcessHet=3.0103;FS=0.000;MLEAC=1;MLEAF=0.500;MQ=27.79;MQRankSum=0.469;QD=28.86;ReadPosRankSum=0.549;SOR=2.093	GT:AD:DP:GQ:PL	0/1:2,7:9:63:288,0,63
chr1	4662	.	T	C	239.80	PASS	AC=1;AF=0.500;AN=2;BaseQRankSum=1.465;ClippingRankSum=0.000;DP=7;ExcessHet=3.0103;FS=0.000;MLEAC=1;MLEAF=0.500;MQ=27.44;MQRankSum=0.792;QD=34.26;ReadPosRankSum=-1.465;SOR=2.584	GT:AD:DP:GQ:PL	0/1:1,6:7:21:268,0,21
chr1	4695	.	G	C	541.77	PASS	AC=1;AF=0.500;AN=2;BaseQRankSum=-1.054;ClippingRankSum=0.000;DP=28;ExcessHet=3.0103;FS=7.203;MLEAC=1;MLEAF=0.500;MQ=31.57;MQRankSum=1.150;QD=20.84;ReadPosRankSum=-0.436;SOR=1.061	GT:AD:DP:GQ:PL	0/1:7,19:26:99:570,0,181
chr1	4727	.	G	A	264.77	PASS	AC=1;AF=0.500;AN=2;BaseQRankSum=0.981;ClippingRankSum=0.000;DP=52;ExcessHet=3.0103;FS=1.375;MLEAC=1;MLEAF=0.500;MQ=31.40;MQRankSum=-1.244;QD=5.09;ReadPosRankSum=-0.337;SOR=0.950	GT:AD:DP:GQ:PL	0/1:42,10:52:99:293,0,1702
chr1	4728	.	G	A	264.77	PASS	AC=1;AF=0.500;AN=2;BaseQRankSum=-0.548;ClippingRankSum=0.000;DP=51;ExcessHet=3.0103;FS=1.396;MLEAC=1;MLEAF=0.500;MQ=31.45;MQRankSum=-1.266;QD=5.19;ReadPosRankSum=-0.273;SOR=0.997	GT:AD:DP:GQ:PL	0/1:41,10:51:99:293,0,1702
chr1	4800	.	G	A	392.77	PASS	AC=2;AF=1.00;AN=2;DP=11;ExcessHet=3.0103;FS=0.000;MLEAC=2;MLEAF=1.00;MQ=28.37;QD=34.24;SOR=4.977	GT:AD:DP:GQ:PL	1/1:0,11:11:33:421,33,0
chr1	4812	.	C	T	61.77	PASS	AC=1;AF=0.500;AN=2;BaseQRankSum=-0.658;ClippingRankSum=0.000;DP=15;ExcessHet=3.0103;FS=0.000;MLEAC=1;MLEAF=0.500;MQ=28.28;MQRankSum=0.993;QD=4.12;ReadPosRankSum=0.354;SOR=0.602	GT:AD:DP:GQ:PL	0/1:11,4:15:90:90,0,313
chr1	4842	.	T	C	537.77	PASS	AC=2;AF=1.00;AN=2;DP=17;ExcessHet=3.0103;FS=0.000;MLEAC=2;MLEAF=1.00;MQ=28.59;QD=31.63;SOR=5.784	GT:AD:DP:GQ:PL	1/1:0,17:17:51:566,51,0
chr1	4884	.	C	A	167.77	PASS	AC=1;AF=0.500;AN=2;BaseQRankSum=1.440;ClippingRankSum=0.000;DP=10;ExcessHet=3.0103;FS=20.792;MLEAC=1;MLEAF=0.500;MQ=27.86;MQRankSum=2.638;QD=16.78;ReadPosRankSum=-1.960;SOR=4.160	GT:AD:DP:GQ:PL	0/1:3,7:10:59:196,0,59
chr1	4979	.	T	C	161.90	PASS	AC=2;AF=1.00;AN=2;DP=5;ExcessHet=3.0103;FS=0.000;MLEAC=2;MLEAF=1.00;MQ=26.42;QD=32.38;SOR=3.611	GT:AD:DP:GQ:PL	1/1:0,5:5:15:190,15,0
chr1	5338	.	C	G	21.77	PASS	AC=2;AF=1.00;AN=2;DP=2;ExcessHet=3.0103;FS=0.000;MLEAC=2;MLEAF=1.00;MQ=33.24;QD=10.88;SOR=0.693	GT:AD:DP:GQ:PL	1/1:0,2:2:6:49,6,0
chr1	5607	.	G	C	40.74	PASS	AC=2;AF=1.00;AN=2;DP=2;ExcessHet=3.0103;FS=0.000;MLEAC=2;MLEAF=1.00;MQ=29.00;QD=20.37;SOR=0.693	GT:AD:DP:GQ:PL	1/1:0,2:2:6:68,6,0
chr1	6186	.	GTT	G	53.70	PASS	AC=2;AF=1.00;AN=2;DP=2;ExcessHet=3.0103;FS=0.000;MLEAC=2;MLEAF=1.00;MQ=25.32;QD=26.85;SOR=2.303	GT:AD:DP:GQ:PL	1/1:0,2:2:6:90,6,0
chr1	6189	.	T	TAGAG	53.70	PASS	AC=2;AF=1.00;AN=2;DP=2;ExcessHet=3.0103;FS=0.000;MLEAC=2;MLEAF=1.00;MQ=25.32;QD=26.85;SOR=2.303	GT:AD:DP:GQ:PL	1/1:0,2:2:6:90,6,0
chr1	6194	.	G	A	62.74	PASS	AC=2;AF=1.00;AN=2;DP=2;ExcessHet=3.0103;FS=0.000;MLEAC=2;MLEAF=1.00;MQ=25.32;QD=31.37;SOR=2.303	GT:AD:DP:GQ:PL	1/1:0,2:2:6:90,6,0
chr1	6195	.	T	A	62.74	PASS	AC=2;AF=1.00;AN=2;DP=2;ExcessHet=3.0103;FS=0.000;MLEAC=2;MLEAF=1.00;MQ=25.32;QD=31.37;SOR=2.303	GT:AD:DP:GQ:PL	1/1:0,2:2:6:90,6,0
chr1	6249	.	G	C	62.74	PASS	AC=2;AF=1.00;AN=2;DP=2;ExcessHet=3.0103;FS=0.000;MLEAC=2;MLEAF=1.00;MQ=29.00;QD=31.37;SOR=2.303	GT:AD:DP:GQ:PL	1/1:0,2:2:6:90,6,0
chr1	6250	.	G	A	62.74	PASS	AC=2;AF=1.00;AN=2;DP=2;ExcessHet=3.0103;FS=0.000;MLEAC=2;MLEAF=1.00;MQ=29.00;QD=31.37;SOR=2.303	GT:AD:DP:GQ:PL	1/1:0,2:2:6:90,6,0
chr1	6264	.	G	T	223.78	PASS	AC=2;AF=1.00;AN=2;DP=6;ExcessHet=3.0103;FS=0.000;MLEAC=2;MLEAF=1.00;MQ=29.00;QD=30.63;SOR=3.912	GT:AD:DP:GQ:PL	1/1:0,6:6:24:252,24,0
chr1	6280	.	A	T	297.77	PASS	AC=2;AF=1.00;AN=2;DP=10;ExcessHet=3.0103;FS=0.000;MLEAC=2;MLEAF=1.00;MQ=27.90;QD=29.78;SOR=4.804	GT:AD:DP:GQ:PL	1/1:0,10:10:30:326,30,0
chr1	6355	.	T	A	43.77	QD	AC=1;AF=0.500;AN=2;BaseQRankSum=-0.147;ClippingRankSum=0.000;DP=30;ExcessHet=3.0103;FS=5.280;MLEAC=1;MLEAF=0.500;MQ=32.96;MQRankSum=0.211;QD=1.51;ReadPosRankSum=-0.759;SOR=2.093	GT:AD:DP:GQ:PL	0/1:24,5:29:72:72,0,705
chr1	6455	.	C	A,T	1764.77	PASS	AC=1,1;AF=0.500,0.500;AN=2;BaseQRankSum=-0.665;ClippingRankSum=0.000;DP=63;ExcessHet=3.0103;FS=1.986;MLEAC=1,1;MLEAF=0.500,0.500;MQ=38.40;MQRankSum=0.289;QD=28.46;ReadPosRankSum=1.363;SOR=0.356	GT:AD:DP:GQ:PL	1/2:4,48,10:62:99:1793,181,167,1488,0,1591
chr1	6471	.	G	C	3235.77	PASS	AC=2;AF=1.00;AN=2;DP=74;ExcessHet=3.0103;FS=0.000;MLEAC=2;MLEAF=1.00;MQ=37.68;QD=29.09;SOR=1.061	GT:AD:DP:GQ:PL	1/1:0,74:74:99:3264,226,0
chr1	6482	.	C	A	407.77	PASS	AC=1;AF=0.500;AN=2;BaseQRankSum=0.488;ClippingRankSum=0.000;DP=72;ExcessHet=3.0103;FS=17.230;MLEAC=1;MLEAF=0.500;MQ=36.05;MQRankSum=-3.407;QD=5.74;ReadPosRankSum=0.282;SOR=1.447	GT:AD:DP:GQ:PL	0/1:55,16:71:99:436,0,1755
chr1	6566	.	T	G	66.77	PASS	AC=1;AF=0.500;AN=2;BaseQRankSum=-1.826;ClippingRankSum=0.000;DP=27;ExcessHet=3.0103;FS=5.531;MLEAC=1;MLEAF=0.500;MQ=31.93;MQRankSum=2.549;QD=2.47;ReadPosRankSum=0.345;SOR=2.636	GT:AD:DP:GQ:PL	0/1:22,5:27:95:95,0,713
chr1	6577	.	T	G	478.31	PASS	AC=1;AF=0.500;AN=2;BaseQRankSum=-1.394;ClippingRankSum=0.000;DP=15;ExcessHet=3.0103;FS=6.690;MLEAC=1;MLEAF=0.500;MQ=30.38;MQRankSum=-1.560;QD=34.16;ReadPosRankSum=-0.871;SOR=2.788	GT:AD:DP:GQ:PL	0/1:1,13:14:1:504,0,1
chr1	6582	.	A	C	538.89	PASS	AC=2;AF=1.00;AN=2;BaseQRankSum=-1.332;ClippingRankSum=0.000;DP=13;ExcessHet=3.0103;FS=4.771;MLEAC=2;MLEAF=1.00;MQ=31.24;MQRankSum=-1.496;QD=32.93;ReadPosRankSum=-1.161;SOR=1.670	GT:AD:DP:GQ:PL	1/1:1,11:12:2:565,2,0
chr1	6605	.	A	C	474.78	PASS	AC=1;AF=0.500;AN=2;BaseQRankSum=-1.405;ClippingRankSum=0.000;DP=16;ExcessHet=3.0103;FS=5.740;MLEAC=1;MLEAF=0.500;MQ=31.59;MQRankSum=-1.548;QD=31.65;ReadPosRankSum=-1.521;SOR=2.225	GT	./.
chr1	6625	.	C	T	37.77	PASS	AC=1;AF=0.500;AN=2;BaseQRankSum=-1.294;ClippingRankSum=0.000;DP=19;ExcessHet=3.0103;FS=0.000;MLEAC=1;MLEAF=0.500;MQ=30.86;MQRankSum=-0.715;QD=2.10;ReadPosRankSum=1.230;SOR=0.368	GT:AD:DP:GQ:PL	0/1:14,4:18:66:66,0,413
chr1	6665	.	C	T	267.78	PASS	AC=2;AF=1.00;AN=2;DP=7;ExcessHet=3.0103;FS=0.000;MLEAC=2;MLEAF=1.00;MQ=26.01;QD=30.83;SOR=2.584	GT:AD:DP:GQ:PL	1/1:0,7:7:24:296,24,0
chr1	6676	.	A	T	193.78	PASS	AC=1;AF=0.500;AN=2;DP=4;ExcessHet=3.0103;FS=0.000;MLEAC=1;MLEAF=0.500;MQ=25.32;QD=29.67;SOR=3.258	GT:AD:DP:GQ:PL	0/1:0,4:4:24:222,0,24
chr1	6677	.	G	C	163.78	PASS	AC=1;AF=0.500;AN=2;DP=4;ExcessHet=3.0103;FS=0.000;MLEAC=1;MLEAF=0.500;MQ=25.32;QD=34.04;SOR=3.258	GT:AD:DP:GQ:PL	0/1:0,4:4:27:192,0,27
chr1	6687	.	T	A	94.77	PASS	AC=1;AF=0.500;AN=2;BaseQRankSum=-1.150;ClippingRankSum=0.000;DP=4;ExcessHet=3.0103;FS=0.000;MLEAC=1;MLEAF=0.500;MQ=36.48;MQRankSum=-1.150;QD=23.69;ReadPosRankSum=-0.319;SOR=1.609	GT:AD:DP:GQ:PL	0/1:1,3:4:33:123,0,33
chr1	6737	.	T	C	346.77	PASS	AC=1;AF=0.500;AN=2;BaseQRankSum=0.068;ClippingRankSum=0.000;DP=22;ExcessHet=3.0103;FS=0.000;MLEAC=1;MLEAF=0.500;MQ=28.98;MQRankSum=0.516;QD=15.76;ReadPosRankSum=1.372;SOR=1.127	GT:AD:DP:GQ:PL	0/1:9,13:22:99:375,0,320
chr1	6744	.	G	A	62.77	PASS	AC=1;AF=0.500;AN=2;BaseQRankSum=1.036;ClippingRankSum=0.000;DP=24;ExcessHet=3.0103;FS=0.000;MLEAC=1;MLEAF=0.500;MQ=29.30;MQRankSum=-0.162;QD=2.85;ReadPosRankSum=-0.588;SOR=0.818	GT:AD:DP:GQ:PL	0/1:17,5:22:91:91,0,713
chr1	6803	.	C	T	1252.77	PASS	AC=2;AF=1.00;AN=2;BaseQRankSum=1.247;ClippingRankSum=0.000;DP=39;ExcessHet=3.0103;FS=0.000;MLEAC=2;MLEAF=1.00;MQ=28.30;MQRankSum=-1.762;QD=32.97;ReadPosRankSum=0.508;SOR=5.892	GT:AD:DP:GQ:PL	1/1:1,37:38:76:1281,76,0
chr1	6840	.	G	A	231.77	PASS	AC=1;AF=0.500;AN=2;BaseQRankSum=-0.363;ClippingRankSum=0.000;DP=65;ExcessHet=3.0103;FS=0.000;MLEAC=1;MLEAF=0.500;MQ=29.48;MQRankSum=0.950;QD=3.86;ReadPosRankSum=1.239;SOR=0.756	GT:AD:DP:GQ:PL	0/1:47,13:60:99:260,0,1866
chr1	6843	.	C	G	602.77	PASS	AC=1;AF=0.500;AN=2;BaseQRankSum=0.181;ClippingRankSum=0.000;DP=70;ExcessHet=3.0103;FS=3.575;MLEAC=1;MLEAF=0.500;MQ=30.04;MQRankSum=-3.475;QD=8.74;ReadPosRankSum=-0.517;SOR=1.179	GT:AD:DP:GQ:PL	0/1:42,27:69:99:631,0,1418
chr1	6851	.	C	G	502.77	PASS	AC=1;AF=0.500;AN=2;BaseQRankSum=0.054;ClippingRankSum=0.000;DP=79;ExcessHet=3.0103;FS=13.802;MLEAC=1;MLEAF=0.500;MQ=31.12;MQRankSum=-3.966;QD=6.45;ReadPosRankSum=0.154;SOR=2.259	GT:AD:DP:GQ:PL	0/1:52,26:78:99:531,0,1820
chr1	6924	.	C	A	3420.77	PASS	AC=1;AF=0.500;AN=2;BaseQRankSum=-0.880;ClippingRankSum=0.000;DP=167;ExcessHet=3.0103;FS=4.490;MLEAC=1;MLEAF=0.500;MQ=32.27;MQRankSum=-0.081;QD=20.48;ReadPosRankSum=-0.778;SOR=0.390	GT:AD:DP:GQ:PL	0/1:46,121:167:99:3449,0,1077
chr1	6956	.	A	G	3812.77	FS	AC=1;AF=0.500;AN=2;BaseQRankSum=0.747;ClippingRankSum=0.000;DP=306;ExcessHet=3.0103;FS=33.465;MLEAC=1;MLEAF=0.500;MQ=33.63;MQRankSum=-0.068;QD=12.71;ReadPosRankSum=-2.992;SOR=2.004	GT:AD:DP:GQ:PL	0/1:155,145:300:99:3841,0,4225
