# Supplementary material for: Canine tumor mutational burden is correlated with TP53 mutation across tumor types and breeds
Source: Nat Commun. 2021 Aug 3;12:4670. doi: 10.1038/s41467-021-24836-9 (PMC8333103; doi:10.1038/s41467-021-24836-9)
Supplement: Supplementary file 10 — Supplementary Software 1 [file 41467_2021_24836_MOESM10_ESM.zip › Supplementary Software 1/sample_files/breed_prediction_metadata.txt]

Sample_id	SampleName	CancerType	DiseaseAcronym	DiseaseSubtype/Tissue	Breed	Age	Status
SAMN03436658	CCB010102	Osteosarcoma	OSA	NA	Golden Retriever	7	Tumor
SAMN03436820	CCB010102	Osteosarcoma	OSA	NA	Golden Retriever	7	Normal
SAMN03436611	CCB010059	Osteosarcoma	OSA	NA	Golden Retriever	12	Tumor
SAMN03436666	CCB010059	Osteosarcoma	OSA	NA	Golden Retriever	12	Normal
SAMN03436558	CCB070053	Osteosarcoma	OSA	NA	Golden Retriever	10	Tumor
SAMN03732756	CCB070053	Osteosarcoma	OSA	NA	Golden Retriever	10	Normal
SAMN03436652	CCB070051	Osteosarcoma	OSA	NA	Golden Retriever	12	Tumor
SAMN03732741	CCB070051	Osteosarcoma	OSA	NA	Golden Retriever	12	Normal
SAMN03436687	CCB010069	Osteosarcoma	OSA	NA	Golden Retriever	12	Tumor
SAMN03436286	CCB010069	Osteosarcoma	OSA	NA	Golden Retriever	12	Normal
SAMN03436891	CCB010005	Osteosarcoma	OSA	NA	Golden Retriever	10	Tumor
SAMN03436630	CCB010005	Osteosarcoma	OSA	NA	Golden Retriever	10	Normal
SAMN03436806	CCB070044	Osteosarcoma	OSA	NA	Golden Retriever	5	Tumor
SAMN03732743	CCB070044	Osteosarcoma	OSA	NA	Golden Retriever	5	Normal
SAMN03436631	CCB010035	Osteosarcoma	OSA	NA	Golden Retriever	9	Tumor
SAMN03436633	CCB010035	Osteosarcoma	OSA	NA	Golden Retriever	9	Normal
SAMN03436581	CCB060138	Osteosarcoma	OSA	NA	Golden Retriever	10	Tumor
SAMN03732676	CCB060138	Osteosarcoma	OSA	NA	Golden Retriever	10	Normal
SAMN03436937	CCB010023	Osteosarcoma	OSA	NA	Golden Retriever	10	Tumor
SAMN03436671	CCB010023	Osteosarcoma	OSA	NA	Golden Retriever	10	Normal
SAMN03436509	CCB020156	Osteosarcoma	OSA	NA	Golden Retriever	9	Tumor
SAMN03436595	CCB020156	Osteosarcoma	OSA	NA	Golden Retriever	9	Normal
SAMN03436493	CCB050102	Osteosarcoma	OSA	NA	Golden Retriever	11	Tumor
SAMN03436644	CCB050102	Osteosarcoma	OSA	NA	Golden Retriever	11	Normal
SAMN03436580	CCB070049	Osteosarcoma	OSA	NA	Golden Retriever	3	Tumor
SAMN03732735	CCB070049	Osteosarcoma	OSA	NA	Golden Retriever	3	Normal
SAMN03436642	CCB060148	Osteosarcoma	OSA	NA	Golden Retriever	8	Tumor
SAMN03732680	CCB060148	Osteosarcoma	OSA	NA	Golden Retriever	8	Normal
SAMN03436265	CCB010060	Osteosarcoma	OSA	NA	Golden Retriever	10	Tumor
SAMN03436281	CCB010060	Osteosarcoma	OSA	NA	Golden Retriever	10	Normal
SAMN03436685	CCB060099	Osteosarcoma	OSA	NA	Golden Retriever	6	Tumor
SAMN03732684	CCB060099	Osteosarcoma	OSA	NA	Golden Retriever	6	Normal
SAMN03436700	CCB020071	Osteosarcoma	OSA	NA	Golden Retriever	7	Tumor
SAMN03436283	CCB020071	Osteosarcoma	OSA	NA	Golden Retriever	7	Normal
SAMN03436457	CCB050015	Osteosarcoma	OSA	NA	Golden Retriever	6	Tumor
SAMN03436940	CCB050015	Osteosarcoma	OSA	NA	Golden Retriever	6	Normal
SAMN03436674	CCB030061	Osteosarcoma	OSA	NA	Golden Retriever	9	Tumor
SAMN03436527	CCB030061	Osteosarcoma	OSA	NA	Golden Retriever	9	Normal
SAMN03436503	CCB030078	Osteosarcoma	OSA	NA	Golden Retriever	9	Tumor
SAMN03436855	CCB030078	Osteosarcoma	OSA	NA	Golden Retriever	9	Normal
SAMN03436541	CCB060066	Osteosarcoma	OSA	NA	Golden Retriever	7	Tumor
SAMN03436781	CCB060066	Osteosarcoma	OSA	NA	Golden Retriever	7	Normal
SAMN03436621	CCB040033	Osteosarcoma	OSA	NA	Golden Retriever	8	Tumor
SAMN03436512	CCB040033	Osteosarcoma	OSA	NA	Golden Retriever	8	Normal
SAMN03436693	GarLar	Osteosarcoma	OSA	NA	Greyhound	8	Tumor
SAMN03436645	GarLar	Osteosarcoma	OSA	NA	Greyhound	8	Normal
SAMN03436706	TriPar	Osteosarcoma	OSA	NA	Greyhound	10	Tumor
SAMN03436640	TriPar	Osteosarcoma	OSA	NA	Greyhound	10	Normal
SAMN03436496	PepRey	Osteosarcoma	OSA	NA	Greyhound	9	Tumor
SAMN03436938	PepRey	Osteosarcoma	OSA	NA	Greyhound	9	Normal
SAMN03732679	JacMay	Osteosarcoma	OSA	NA	Greyhound	5	Tumor
SAMN03436724	JacMay	Osteosarcoma	OSA	NA	Greyhound	5	Normal
SAMN03732777	FBB	Osteosarcoma	OSA	NA	Greyhound	8	Tumor
SAMN03436470	FBB	Osteosarcoma	OSA	NA	Greyhound	8	Normal
SAMN03732754	AllSmi	Osteosarcoma	OSA	NA	Greyhound	6	Tumor
SAMN03436686	AllSmi	Osteosarcoma	OSA	NA	Greyhound	6	Normal
SAMN03436501	GalLyo	Osteosarcoma	OSA	NA	Greyhound	9	Tumor
SAMN03732750	GalLyo	Osteosarcoma	OSA	NA	Greyhound	9	Normal
SAMN03436278	SanSte	Osteosarcoma	OSA	NA	Greyhound	11	Tumor
SAMN03436506	SanSte	Osteosarcoma	OSA	NA	Greyhound	11	Normal
SAMN03436505	DiaPar	Osteosarcoma	OSA	NA	Greyhound	12	Tumor
SAMN03732683	DiaPar	Osteosarcoma	OSA	NA	Greyhound	12	Normal
SAMN03732681	JohMar	Osteosarcoma	OSA	NA	Greyhound	10	Tumor
SAMN03436887	JohMar	Osteosarcoma	OSA	NA	Greyhound	10	Normal
SAMN03436276	GraWie	Osteosarcoma	OSA	NA	Greyhound	7	Tumor
SAMN03436546	GraWie	Osteosarcoma	OSA	NA	Greyhound	7	Normal
SAMN03436835	AleKee	Osteosarcoma	OSA	NA	Greyhound	10	Tumor
SAMN03732738	AleKee	Osteosarcoma	OSA	NA	Greyhound	10	Normal
SAMN03436510	HBB	Osteosarcoma	OSA	NA	Greyhound	8	Tumor
SAMN03732749	HBB	Osteosarcoma	OSA	NA	Greyhound	8	Normal
SAMN03436485	ShaRin	Osteosarcoma	OSA	NA	Greyhound	8	Tumor
SAMN03436627	ShaRin	Osteosarcoma	OSA	NA	Greyhound	8	Normal
SAMN03732778	GenCon	Osteosarcoma	OSA	NA	Greyhound	8	Tumor
SAMN03436710	GenCon	Osteosarcoma	OSA	NA	Greyhound	8	Normal
SAMN03732752	PhaMor	Osteosarcoma	OSA	NA	Greyhound	5	Tumor
SAMN03436499	PhaMor	Osteosarcoma	OSA	NA	Greyhound	5	Normal
SAMN03732678	PurRow	Osteosarcoma	OSA	NA	Greyhound	9	Tumor
SAMN03436544	PurRow	Osteosarcoma	OSA	NA	Greyhound	9	Normal
SAMN03436468	AlvWen	Osteosarcoma	OSA	NA	Greyhound	9	Tumor
SAMN03732751	AlvWen	Osteosarcoma	OSA	NA	Greyhound	9	Normal
SAMN03732753	ColWym	Osteosarcoma	OSA	NA	Greyhound	4	Tumor
SAMN03436669	ColWym	Osteosarcoma	OSA	NA	Greyhound	4	Normal
SAMN03732746	TacRei	Osteosarcoma	OSA	NA	Greyhound	7	Tumor
SAMN03436610	TacRei	Osteosarcoma	OSA	NA	Greyhound	7	Normal
SAMN03436626	JoeVar	Osteosarcoma	OSA	NA	Greyhound	7	Tumor
SAMN03732677	JoeVar	Osteosarcoma	OSA	NA	Greyhound	7	Normal
SAMN03436613	MinMei	Osteosarcoma	OSA	NA	Greyhound	10	Tumor
SAMN03436617	MinMei	Osteosarcoma	OSA	NA	Greyhound	10	Normal
SAMN03436291	HemBig	Osteosarcoma	OSA	NA	Greyhound	9	Tumor
SAMN03732736	HemBig	Osteosarcoma	OSA	NA	Greyhound	9	Normal
SRR7781064	CMT-495	Mammary	MT	Simple carcinoma (Solid type)	Shih Tzu	14	Tumor
SRR7781065	CMT-495	Mammary	MT	Simple carcinoma (Solid type)	Shih Tzu	14	Normal
SRR7780793	CMT-417	Mammary	MT	Simple adenoma	Shih Tzu	12	Tumor
SRR7780790	CMT-417	Mammary	MT	Simple adenoma	Shih Tzu	12	Normal
SRR7781011	CMT-686	Mammary	MT	Simple carcinoma (tubulopapillary type)	Shih Tzu	16	Tumor
SRR7781010	CMT-686	Mammary	MT	Simple carcinoma (tubulopapillary type)	Shih Tzu	16	Normal
SRR7781029	CMT-60	Mammary	MT	Complex adenoma	Shih Tzu	11	Tumor
SRR7781028	CMT-60	Mammary	MT	Complex adenoma	Shih Tzu	11	Normal
SRR7780850	CMT-247	Mammary	MT	Simple carcinoma (Solid type)	Shih Tzu	11	Tumor
SRR7780851	CMT-247	Mammary	MT	Simple carcinoma (Solid type)	Shih Tzu	11	Normal
SRR7780995	CMT-241	Mammary	MT	Simple carcinoma (tubulopapillary type)	Shih Tzu	14	Tumor
SRR7780994	CMT-241	Mammary	MT	Simple carcinoma (tubulopapillary type)	Shih Tzu	14	Normal
SRR7780959	CMT-365	Mammary	MT	Complex carcinoma	Shih Tzu	11	Tumor
SRR7780960	CMT-365	Mammary	MT	Complex carcinoma	Shih Tzu	11	Normal
SRR7780857	CMT-348	Mammary	MT	Complex carcinoma	Shih Tzu	15	Tumor
SRR7780856	CMT-348	Mammary	MT	Complex carcinoma	Shih Tzu	15	Normal
SRR7781070	CMT-523	Mammary	MT	Carcinoma in benign mixed tumor	Shih Tzu	9	Tumor
SRR7781062	CMT-523	Mammary	MT	Carcinoma in benign mixed tumor	Shih Tzu	9	Normal
SRR7781021	CMT-318	Mammary	MT	Simple carcinoma (Solid type)	Shih Tzu	14	Tumor
SRR7781020	CMT-318	Mammary	MT	Simple carcinoma (Solid type)	Shih Tzu	14	Normal
SRR7781058	CMT-400	Mammary	MT	Simple carcinoma (tubulopapillary type)	Shih Tzu	NA	Tumor
SRR7781053	CMT-400	Mammary	MT	Simple carcinoma (tubulopapillary type)	Shih Tzu	NA	Normal
SRR7780839	CMT-156	Mammary	MT	Complex adenoma	Shih Tzu	8	Tumor
SRR7780838	CMT-156	Mammary	MT	Complex adenoma	Shih Tzu	8	Normal
SRR7781105	CMT-659	Mammary	MT	Simple carcinoma (tubulopapillary type)	Shih Tzu	9	Tumor
SRR7781106	CMT-659	Mammary	MT	Simple carcinoma (tubulopapillary type)	Shih Tzu	9	Normal
SRR7780761	CMT-63	Mammary	MT	Carcinoma in benign mixed tumor	Shih Tzu	12	Tumor
SRR7780760	CMT-63	Mammary	MT	Carcinoma in benign mixed tumor	Shih Tzu	12	Normal
SRR7780762	CMT-74	Mammary	MT	Simple adenoma	Shih Tzu	13	Tumor
SRR7780763	CMT-74	Mammary	MT	Simple adenoma	Shih Tzu	13	Normal
SRR7781043	CMT-184	Mammary	MT	Complex carcinoma	Shih Tzu	8	Tumor
SRR7781042	CMT-184	Mammary	MT	Complex carcinoma	Shih Tzu	8	Normal
SRR7780864	CMT-613	Mammary	MT	Simple carcinoma (Solid type)	Shih Tzu	10	Tumor
SRR7780865	CMT-613	Mammary	MT	Simple carcinoma (Solid type)	Shih Tzu	10	Normal
SRR7781091	CMT-233	Mammary	MT	Simple carcinoma (tubulopapillary type)	Shih Tzu	10	Tumor
SRR7781092	CMT-233	Mammary	MT	Simple carcinoma (tubulopapillary type)	Shih Tzu	10	Normal
SRR7781082	CMT-129	Mammary	MT	Spindle cell carcinoma (Malignant myoepithelioma)	Shih Tzu	14	Tumor
SRR7781081	CMT-129	Mammary	MT	Spindle cell carcinoma (Malignant myoepithelioma)	Shih Tzu	14	Normal
SRR7780923	CMT-2	Mammary	MT	Carcinoma in benign mixed tumor	Shih Tzu	10	Tumor
SRR7780922	CMT-2	Mammary	MT	Carcinoma in benign mixed tumor	Shih Tzu	10	Normal
SRR7781095	CMT-232	Mammary	MT	Complex adenoma	Shih Tzu	12	Tumor
SRR7781096	CMT-232	Mammary	MT	Complex adenoma	Shih Tzu	12	Normal
SRR7780912	CMT-292	Mammary	MT	Simple carcinoma (tubulopapillary type)	Shih Tzu	2	Tumor
SRR7780913	CMT-292	Mammary	MT	Simple carcinoma (tubulopapillary type)	Shih Tzu	2	Normal
SRR7780990	CMT-111	Mammary	MT	Carcinoma in benign mixed tumor	Shih Tzu	10	Tumor
SRR7780991	CMT-111	Mammary	MT	Carcinoma in benign mixed tumor	Shih Tzu	10	Normal
SRR7780936	CMT-33	Mammary	MT	Benign mixed tumor	Yorkshire Terrier	11	Tumor
SRR7780937	CMT-33	Mammary	MT	Benign mixed tumor	Yorkshire Terrier	11	Normal
SRR7780739	CMT-340	Mammary	MT	Carcinosarcoma	Yorkshire Terrier	17	Tumor
SRR7780740	CMT-340	Mammary	MT	Carcinosarcoma	Yorkshire Terrier	17	Normal
SRR7780968	CMT-538	Mammary	MT	Complex carcinoma	Yorkshire Terrier	13	Tumor
SRR7781069	CMT-538	Mammary	MT	Complex carcinoma	Yorkshire Terrier	13	Normal
SRR7780754	CMT-638	Mammary	MT	Simple carcinoma (tubulopapillary type)	Yorkshire Terrier	8.9	Tumor
SRR7780753	CMT-638	Mammary	MT	Simple carcinoma (tubulopapillary type)	Yorkshire Terrier	8.9	Normal
SRR7780821	CMT-634	Mammary	MT	Carcinoma in benign mixed tumor	Yorkshire Terrier	10	Tumor
SRR7780751	CMT-634	Mammary	MT	Carcinoma in benign mixed tumor	Yorkshire Terrier	10	Normal
SRR7781077	CMT-106	Mammary	MT	Simple adenoma	Yorkshire Terrier	13	Tumor
SRR7781072	CMT-106	Mammary	MT	Simple adenoma	Yorkshire Terrier	13	Normal
SRR7780984	CMT-116	Mammary	MT	Osteosarcoma	Yorkshire Terrier	13	Tumor
SRR7780985	CMT-116	Mammary	MT	Osteosarcoma	Yorkshire Terrier	13	Normal
SRR7780907	CMT-711	Mammary	MT	Complex adenoma	Yorkshire Terrier	12	Tumor
SRR7781005	CMT-711	Mammary	MT	Complex adenoma	Yorkshire Terrier	12	Normal
SRR7780944	CMT-136	Mammary	MT	Simple adenoma	Yorkshire Terrier	12	Tumor
SRR7780945	CMT-136	Mammary	MT	Simple adenoma	Yorkshire Terrier	12	Normal
SRR7780860	CMT-353	Mammary	MT	Complex carcinoma	Yorkshire Terrier	NA	Tumor
SRR7781049	CMT-353	Mammary	MT	Complex carcinoma	Yorkshire Terrier	NA	Normal
SRR7780837	CMT-153	Mammary	MT	Complex carcinoma	Yorkshire Terrier	14	Tumor
SRR7780836	CMT-153	Mammary	MT	Complex carcinoma	Yorkshire Terrier	14	Normal
SRR7781088	CMT-124	Mammary	MT	Complex adenoma	Yorkshire Terrier	12	Tumor
SRR7781087	CMT-124	Mammary	MT	Complex adenoma	Yorkshire Terrier	12	Normal
SRR7780827	CMT-24	Mammary	MT	Simple adenoma	Yorkshire Terrier	14	Tumor
SRR7780826	CMT-24	Mammary	MT	Simple adenoma	Yorkshire Terrier	14	Normal
SRR7780862	CMT-354	Mammary	MT	Simple carcinoma (tubulopapillary type)	Yorkshire Terrier	16	Tumor
SRR7780861	CMT-354	Mammary	MT	Simple carcinoma (tubulopapillary type)	Yorkshire Terrier	16	Normal
SRR7780741	CMT-344	Mammary	MT	Simple carcinoma (Solid type)	Yorkshire Terrier	17	Tumor
SRR7780742	CMT-344	Mammary	MT	Simple carcinoma (Solid type)	Yorkshire Terrier	17	Normal
SRR7781090	CMT-128	Mammary	MT	Complex adenoma	Yorkshire Terrier	7	Tumor
SRR7781089	CMT-128	Mammary	MT	Complex adenoma	Yorkshire Terrier	7	Normal
SRR7781080	CMT-109	Mammary	MT	Simple carcinoma (tubulopapillary type)	Yorkshire Terrier	10	Tumor
SRR7781079	CMT-109	Mammary	MT	Simple carcinoma (tubulopapillary type)	Yorkshire Terrier	10	Normal
ERR1672174-ERR1672261	DD0069	Melanoma	OM	NA	NA	NA	Tumor
ERR1672173-ERR1672260	DD0069	Melanoma	OM	NA	NA	NA	Normal
ERR1672207-ERR1681424	DD0095	Melanoma	OM	NA	NA	NA	Tumor
ERR1672206-ERR1681423	DD0095	Melanoma	OM	NA	NA	NA	Normal
ERR1672213-ERR1681430	DD0098	Melanoma	OM	NA	NA	NA	Tumor
ERR1672212-ERR1681429	DD0098	Melanoma	OM	NA	NA	NA	Normal
ERR1681463-ERR1681508	DD0005	Melanoma	OM	NA	NA	NA	Tumor
ERR1681462-ERR1681507	DD0005-1	Melanoma	OM	NA	NA	NA	Normal
ERR1672196-ERR1672283	DD0085	Melanoma	OM	NA	NA	NA	Tumor
ERR1672195-ERR1672282	DD0085	Melanoma	OM	NA	NA	NA	Normal
ERR1672162-ERR1672249	DD0063	Melanoma	OM	NA	NA	NA	Tumor
ERR1672161-ERR1672248	DD0063	Melanoma	OM	NA	NA	NA	Normal
ERR1672211-ERR1681428	DD0097	Melanoma	OM	NA	NA	NA	Tumor
ERR1672210-ERR1681427	DD0097	Melanoma	OM	NA	NA	NA	Normal
ERR2396467-ERR2496953	DD0008	Melanoma	OM	NA	NA	NA	Tumor
ERR2396466-ERR2496952	DD0008	Melanoma	OM	NA	NA	NA	Normal
ERR1681472-ERR1681517	DD0014	Melanoma	OM	NA	NA	NA	Tumor
ERR1681471-ERR1681516	DD0014	Melanoma	OM	NA	NA	NA	Normal
ERR1681451-ERR1681496	DD0081	Melanoma	OM	NA	NA	NA	Tumor
ERR1681450-ERR1681495	DD0081	Melanoma	OM	NA	NA	NA	Normal
ERR2436316-ERR2496963	DD0015	Melanoma	OM	NA	NA	NA	Tumor
ERR2436315-ERR2496962	DD0015	Melanoma	OM	NA	NA	NA	Normal
ERR1681500-ERR1681455	DD0001	Melanoma	OM	NA	NA	NA	Tumor
ERR1681499-ERR1681454	DD0001	Melanoma	OM	NA	NA	NA	Normal
ERR1672215-ERR1681432	DD0099	Melanoma	OM	NA	NA	NA	Tumor
ERR1672214-ERR1681431	DD0099	Melanoma	OM	NA	NA	NA	Normal
ERR1672209-ERR1681426	DD0096	Melanoma	OM	NA	NA	NA	Tumor
ERR1672208-ERR1681425	DD0096	Melanoma	OM	NA	NA	NA	Normal
ERR1672156-ERR1672243	DD0060	Melanoma	OM	NA	NA	NA	Tumor
ERR1672155-ERR1672242	DD0060	Melanoma	OM	NA	NA	NA	Normal
ERR1672178-ERR1672265	DD0071	Melanoma	OM	NA	NA	NA	Tumor
ERR1672177-ERR1672264	DD0071	Melanoma	OM	NA	NA	NA	Normal
ERR1672130-ERR1672217	DD0044	Melanoma	OM	NA	NA	NA	Tumor
ERR1672129-ERR1672216	DD0044	Melanoma	OM	NA	NA	NA	Normal
ERR1672176-ERR1672263	DD0070	Melanoma	OM	NA	NA	NA	Tumor
ERR1672175-ERR1672262	DD0070	Melanoma	OM	NA	NA	NA	Normal
ERR1672160-ERR1672247	DD0062	Melanoma	OM	NA	NA	NA	Tumor
ERR1672159-ERR1672246	DD0062	Melanoma	OM	NA	NA	NA	Normal
ERR1681449-ERR1681494	DD0072	Melanoma	OM	NA	NA	NA	Tumor
ERR1681448-ERR1681493	DD0072	Melanoma	OM	NA	NA	NA	Normal
