# Supplementary material for: Canine tumor mutational burden is correlated with TP53 mutation across tumor types and breeds
Source: Nat Commun. 2021 Aug 3;12:4670. doi: 10.1038/s41467-021-24836-9 (PMC8333103; doi:10.1038/s41467-021-24836-9)
Supplement: Supplementary file 10 — Supplementary Software 1 [file 41467_2021_24836_MOESM10_ESM.zip › Supplementary Software 1/sample_files/SAMN03436658_rg_added_sorted_dedupped_removed.realigned.bam.filter.vcf-PASS-avinput.exonic_variant_function_WithGeneName]

line741	nonsynonymous SNV	-	ENSCAFG00000000002:ENSCAFT00000000003:exon1:c.A12G:p.I4M,	chr1	363618	363618	A	G	hom	1201.77	31	60.00	29.89
line750	nonsynonymous SNV	ADNP2	ENSCAFG00000000007:ENSCAFT00000000008:exon5:c.T775C:p.F259L,	chr1	604894	604894	A	G	hom	4120.77	100	60.00	31.30
line763	frameshift insertion	SLC66A2	ENSCAFG00000000009:ENSCAFT00000078338:exon2:c.411dupT:p.P137fs,	chr1	800715	800715	-	T	hom	10236.73	283	57.34	33.98
line764	nonsynonymous SNV	SLC66A2	ENSCAFG00000000009:ENSCAFT00000078338:exon2:c.G619A:p.G207S,	chr1	800924	800924	G	A	hom	1362.77	34	60.00	27.48
line780	synonymous SNV	CTDP1	ENSCAFG00000000010:ENSCAFT00000090738:exon8:c.T1821C:p.P607P,ENSCAFG00000000010:ENSCAFT00000072357:exon8:c.T1953C:p.P651P,ENSCAFG00000000010:ENSCAFT00000084187:exon8:c.T1953C:p.P651P,ENSCAFG00000000010:ENSCAFT00000080007:exon8:c.T1953C:p.P651P,ENSCAFG00000000010:ENSCAFT00000000012:exon8:c.T1953C:p.P651P,	chr1	924559	924559	A	G	hom	5790.77	154	59.55	27.72
line781	synonymous SNV	CTDP1	ENSCAFG00000000010:ENSCAFT00000090738:exon8:c.C1416T:p.C472C,ENSCAFG00000000010:ENSCAFT00000072357:exon8:c.C1548T:p.C516C,ENSCAFG00000000010:ENSCAFT00000084187:exon8:c.C1548T:p.C516C,ENSCAFG00000000010:ENSCAFT00000080007:exon8:c.C1548T:p.C516C,ENSCAFG00000000010:ENSCAFT00000000012:exon8:c.C1548T:p.C516C,	chr1	924964	924964	G	A	hom	7537.77	189	59.63	32.50
line844	frameshift deletion	MBP	ENSCAFG00000000016:ENSCAFT00000078077:exon3:c.286_286del:p.L96fs,	chr1	2942532	2942547	GCACGAGTCCATGAGC	-	het	6089.73	512	52.67	13.21
line849	synonymous SNV	ZNF236	ENSCAFG00000000017:ENSCAFT00000000028:exon8:c.T1149C:p.D383D,	chr1	3030267	3030267	A	G	hom	4082.77	102	60.00	30.67
line856	nonsynonymous SNV	ZNF516	ENSCAFG00000000019:ENSCAFT00000075681:exon4:c.A3125G:p.D1042G,ENSCAFG00000000019:ENSCAFT00000086254:exon4:c.A3125G:p.D1042G,ENSCAFG00000000019:ENSCAFT00000077045:exon3:c.A3125G:p.D1042G,ENSCAFG00000000019:ENSCAFT00000047374:exon4:c.A3125G:p.D1042G,ENSCAFG00000000019:ENSCAFT00000000033:exon4:c.A3125G:p.D1042G,	chr1	3374337	3374337	A	G	het	363.77	39	59.41	9.57
line874	nonsynonymous SNV	TSHZ1	ENSCAFG00000000020:ENSCAFT00000036397:exon2:c.G2412C:p.E804D,	chr1	4227095	4227095	C	G	het	7134.77	208	54.07	34.47
line875	nonsynonymous SNV	TSHZ1	ENSCAFG00000000020:ENSCAFT00000036397:exon2:c.A1849G:p.M617V,	chr1	4227658	4227658	T	C	hom	304.78	8	60.00	32.24
line876	synonymous SNV	TSHZ1	ENSCAFG00000000020:ENSCAFT00000036397:exon2:c.C1830T:p.A610A,	chr1	4227677	4227677	G	A	het	292.77	18	60.00	16.26
line879	nonsynonymous SNV	ZADH2	ENSCAFG00000000021:ENSCAFT00000000035:exon1:c.G172C:p.A58P,	chr1	4304250	4304250	G	C	het	250.77	14	60.00	17.91
line884	synonymous SNV	ZNF407	ENSCAFG00000000022:ENSCAFT00000088916:exon1:c.A4740G:p.Q1580Q,ENSCAFG00000000022:ENSCAFT00000000037:exon2:c.A4605G:p.Q1535Q,	chr1	4835093	4835093	T	C	het	3093.77	154	59.55	20.22
line885	nonsynonymous SNV	ZNF407	ENSCAFG00000000022:ENSCAFT00000088916:exon1:c.G4034A:p.G1345D,ENSCAFG00000000022:ENSCAFT00000000037:exon2:c.G3899A:p.G1300D,	chr1	4835799	4835799	C	T	het	1188.77	63	59.27	18.87
line886	nonsynonymous SNV	ZNF407	ENSCAFG00000000022:ENSCAFT00000088916:exon1:c.T3803C:p.V1268A,ENSCAFG00000000022:ENSCAFT00000000037:exon2:c.T3668C:p.V1223A,	chr1	4836030	4836030	A	G	het	1286.77	60	59.62	21.45
line887	synonymous SNV	ZNF407	ENSCAFG00000000022:ENSCAFT00000088916:exon1:c.C3432T:p.I1144I,ENSCAFG00000000022:ENSCAFT00000000037:exon2:c.C3297T:p.I1099I,	chr1	4836401	4836401	G	A	het	732.77	36	59.36	20.35
line888	nonsynonymous SNV	ZNF407	ENSCAFG00000000022:ENSCAFT00000088916:exon1:c.C1779A:p.H593Q,ENSCAFG00000000022:ENSCAFT00000000037:exon2:c.C1644A:p.H548Q,	chr1	4838054	4838054	G	T	het	1792.77	89	60.00	20.14
line889	nonsynonymous SNV	ZNF407	ENSCAFG00000000022:ENSCAFT00000088916:exon1:c.G1112A:p.S371N,ENSCAFG00000000022:ENSCAFT00000000037:exon2:c.G977A:p.S326N,	chr1	4838721	4838721	C	T	het	736.77	42	58.89	17.54
line914	nonsynonymous SNV	C1H18orf63	ENSCAFG00000023159:ENSCAFT00000084728:exon13:c.C2098G:p.H700D,ENSCAFG00000023159:ENSCAFT00000072121:exon12:c.C2056G:p.H686D,ENSCAFG00000023159:ENSCAFT00000092725:exon13:c.C2098G:p.H700D,ENSCAFG00000023159:ENSCAFT00000035442:exon12:c.C2002G:p.H668D,	chr1	5032116	5032116	G	C	het	366.77	45	60.00	8.15
line915	nonsynonymous SNV	C1H18orf63	ENSCAFG00000023159:ENSCAFT00000084728:exon12:c.G1516A:p.G506S,ENSCAFG00000023159:ENSCAFT00000072121:exon11:c.G1474A:p.G492S,ENSCAFG00000023159:ENSCAFT00000092725:exon12:c.G1516A:p.G506S,ENSCAFG00000023159:ENSCAFT00000035442:exon11:c.G1420A:p.G474S,	chr1	5032877	5032877	C	T	het	551.77	38	60.00	14.52
line923	nonsynonymous SNV	C1H18orf63	ENSCAFG00000023159:ENSCAFT00000084728:exon3:c.T258A:p.N86K,ENSCAFG00000023159:ENSCAFT00000072121:exon3:c.T258A:p.N86K,ENSCAFG00000023159:ENSCAFT00000092725:exon4:c.T354A:p.N118K,ENSCAFG00000023159:ENSCAFT00000035442:exon3:c.T258A:p.N86K,	chr1	5055476	5055476	A	T	het	388.77	32	59.28	12.15
line926	synonymous SNV	C1H18orf63	ENSCAFG00000023159:ENSCAFT00000084728:exon2:c.G168A:p.V56V,ENSCAFG00000023159:ENSCAFT00000072121:exon2:c.G168A:p.V56V,ENSCAFG00000023159:ENSCAFT00000092725:exon3:c.G264A:p.V88V,ENSCAFG00000023159:ENSCAFT00000035442:exon2:c.G168A:p.V56V,	chr1	5057982	5057982	C	T	het	603.77	57	60.00	10.59
line927	nonsynonymous SNV	C1H18orf63	ENSCAFG00000023159:ENSCAFT00000084728:exon1:c.A47G:p.D16G,ENSCAFG00000023159:ENSCAFT00000072121:exon1:c.A47G:p.D16G,ENSCAFG00000023159:ENSCAFT00000092725:exon2:c.A143G:p.D48G,ENSCAFG00000023159:ENSCAFT00000035442:exon1:c.A47G:p.D16G,	chr1	5059852	5059852	T	C	het	810.77	90	59.74	9.01
line941	synonymous SNV	-	ENSCAFG00000000027:ENSCAFT00000000045:exon1:c.C219T:p.H73H,	chr1	5155575	5155575	C	T	het	1667.77	119	45.51	14.13
line944	synonymous SNV	TIMM21	ENSCAFG00000000028:ENSCAFT00000086699:exon6:c.T585C:p.I195I,ENSCAFG00000000028:ENSCAFT00000000046:exon5:c.T588C:p.I196I,	chr1	5176398	5176398	A	G	het	1747.77	157	60.00	11.28
line945	synonymous SNV	TIMM21	ENSCAFG00000000028:ENSCAFT00000086699:exon5:c.G501A:p.A167A,ENSCAFG00000000028:ENSCAFT00000000046:exon4:c.G504A:p.A168A,	chr1	5176566	5176566	C	T	het	887.77	85	60.00	10.44
line991	synonymous SNV	NETO1	ENSCAFG00000000031:ENSCAFT00000076122:exon7:c.T717C:p.D239D,ENSCAFG00000000031:ENSCAFT00000000049:exon8:c.T966C:p.D322D,	chr1	6218496	6218496	T	C	hom	3237.77	81	59.72	27.21
line994	synonymous SNV	NETO1	ENSCAFG00000000031:ENSCAFT00000076122:exon8:c.T903C:p.F301F,ENSCAFG00000000031:ENSCAFT00000000049:exon9:c.T1152C:p.F384F,	chr1	6224368	6224368	T	C	hom	4344.77	108	60.00	32.50
line995	synonymous SNV	NETO1	ENSCAFG00000000031:ENSCAFT00000076122:exon8:c.A975G:p.A325A,ENSCAFG00000000031:ENSCAFT00000000049:exon9:c.A1224G:p.A408A,	chr1	6224440	6224440	A	G	hom	7285.77	177	59.87	29.54
line1057	synonymous SNV	SOCS6	ENSCAFG00000000036:ENSCAFT00000000054:exon1:c.G360A:p.R120R,	chr1	8083637	8083637	C	T	hom	10168.77	279	58.99	28.59
line1058	synonymous SNV	SOCS6	ENSCAFG00000000036:ENSCAFT00000000054:exon1:c.C315T:p.S105S,	chr1	8083682	8083682	G	A	het	4524.77	223	57.50	20.29
line1074	synonymous SNV	RTTN	ENSCAFG00000000037:ENSCAFT00000071806:exon22:c.A2817G:p.E939E,ENSCAFG00000000037:ENSCAFT00000062873:exon20:c.A2610G:p.E870E,ENSCAFG00000000037:ENSCAFT00000086320:exon21:c.A2604G:p.E868E,ENSCAFG00000000037:ENSCAFT00000000055:exon22:c.A2817G:p.E939E,	chr1	8235233	8235233	A	G	hom	818.77	21	57.64	33.67
line1081	synonymous SNV	RTTN	ENSCAFG00000000037:ENSCAFT00000071806:exon36:c.T4917C:p.G1639G,ENSCAFG00000000037:ENSCAFT00000062873:exon35:c.T4779C:p.G1593G,ENSCAFG00000000037:ENSCAFT00000086320:exon36:c.T4773C:p.G1591G,ENSCAFG00000000037:ENSCAFT00000000055:exon37:c.T4986C:p.G1662G,	chr1	8288053	8288053	T	C	hom	3281.77	85	60.00	29.33
line1120	nonsynonymous SNV	CCDC102B	ENSCAFG00000000040:ENSCAFT00000066785:exon10:c.T1379G:p.V460G,	chr1	9112132	9112132	A	C	het	915.77	85	59.46	10.77
line1123	nonsynonymous SNV	CCDC102B	ENSCAFG00000000040:ENSCAFT00000071207:exon7:c.G1274T:p.S425I,ENSCAFG00000000040:ENSCAFT00000066785:exon7:c.G1190T:p.S397I,ENSCAFG00000000040:ENSCAFT00000000060:exon7:c.G1274T:p.S425I,ENSCAFG00000000040:ENSCAFT00000093190:exon5:c.G1244T:p.S415I,	chr1	9214283	9214283	C	A	hom	2461.77	61	59.24	31.87
line1145	synonymous SNV	TMX3	ENSCAFG00000000043:ENSCAFT00000062715:exon2:c.T55C:p.L19L,ENSCAFG00000000043:ENSCAFT00000000063:exon2:c.T55C:p.L19L,ENSCAFG00000000043:ENSCAFT00000069831:exon2:c.T55C:p.L19L,	chr1	9396460	9396460	T	C	hom	2894.77	71	59.68	26.56
line1228	nonframeshift insertion	CDH19	ENSCAFG00000000052:ENSCAFT00000084112:exon2:c.83_84insAGA:p.T28delinsTE,ENSCAFG00000000052:ENSCAFT00000000075:exon2:c.83_84insAGA:p.T28delinsTE,	chr1	11097808	11097808	-	AGA	hom	3798.73	93	56.88	31.58
line1230	synonymous SNV	CDH19	ENSCAFG00000000052:ENSCAFT00000084112:exon3:c.T225C:p.S75S,ENSCAFG00000000052:ENSCAFT00000000075:exon3:c.T225C:p.S75S,	chr1	11101201	11101201	T	C	hom	2355.77	57	59.60	28.12
line1242	synonymous SNV	CDH19	ENSCAFG00000000052:ENSCAFT00000084112:exon8:c.C1263A:p.I421I,ENSCAFG00000000052:ENSCAFT00000000075:exon8:c.C1263A:p.I421I,	chr1	11128539	11128539	C	A	hom	2657.77	66	59.65	27.06
line1286	synonymous SNV	CDH7	ENSCAFG00000000056:ENSCAFT00000000076:exon6:c.T867G:p.A289A,	chr1	11759053	11759053	A	C	het	1111.77	65	59.65	17.10
line1287	synonymous SNV	CDH7	ENSCAFG00000000056:ENSCAFT00000000076:exon6:c.C810T:p.N270N,	chr1	11759110	11759110	G	A	het	819.77	39	59.41	21.02
line1292	synonymous SNV	CDH7	ENSCAFG00000000056:ENSCAFT00000000076:exon4:c.G597A:p.Q199Q,	chr1	11768588	11768588	C	T	hom	4413.77	113	59.80	27.02
line1325	synonymous SNV	SERPINB8	ENSCAFG00000000058:ENSCAFT00000000078:exon6:c.C1092T:p.S364S,	chr1	13213657	13213657	G	A	het	5410.77	349	59.24	15.55
line1335	synonymous SNV	SERPINB2	ENSCAFG00000000059:ENSCAFT00000000083:exon5:c.T600G:p.A200A,	chr1	13262406	13262406	A	C	het	799.77	60	59.62	13.56
line1341	synonymous SNV	SERPINB7	ENSCAFG00000023436:ENSCAFT00000068237:exon6:c.T981C:p.I327I,ENSCAFG00000023436:ENSCAFT00000000079:exon7:c.T1032C:p.I344I,	chr1	13336948	13336948	A	G	het	1093.77	68	60.00	16.08
line1355	nonsynonymous SNV	SERPINB11	ENSCAFG00000023362:ENSCAFT00000000084:exon7:c.G488A:p.S163N,	chr1	13425588	13425588	C	T	het	3643.77	159	59.42	23.36
line1365	synonymous SNV	-	ENSCAFG00000000062:ENSCAFT00000000107:exon6:c.C651T:p.N217N,	chr1	13469896	13469896	C	T	het	2335.77	103	59.78	22.68
line1369	nonsynonymous SNV	-	ENSCAFG00000000062:ENSCAFT00000000107:exon7:c.C795A:p.N265K,	chr1	13471714	13471714	C	A	het	845.77	42	60.00	20.14
line1370	nonsynonymous SNV	-	ENSCAFG00000000062:ENSCAFT00000000107:exon7:c.G936C:p.R312S,	chr1	13471855	13471855	G	C	het	1442.77	75	60.00	19.24
