# Supplementary material for: Canine tumor mutational burden is correlated with TP53 mutation across tumor types and breeds
Source: Nat Commun. 2021 Aug 3;12:4670. doi: 10.1038/s41467-021-24836-9 (PMC8333103; doi:10.1038/s41467-021-24836-9)
Supplement: Supplementary file 10 — Supplementary Software 1 [file 41467_2021_24836_MOESM10_ESM.zip › Supplementary Software 1/sample_files/SAMN03436658_DepthofCoverage_CDS.bed]

Locus	Total_Depth	Average_Depth_sample	Depth_for_20
chr1:252395	18	18.00	18
chr1:252396	18	18.00	18
chr1:252397	18	18.00	18
chr1:252398	20	20.00	20
chr1:252399	21	21.00	21
chr1:252400	20	20.00	20
chr1:252401	22	22.00	22
chr1:252402	23	23.00	23
chr1:252403	25	25.00	25
chr1:252404	24	24.00	24
chr1:252405	25	25.00	25
chr1:252406	26	26.00	26
chr1:252407	28	28.00	28
chr1:252408	30	30.00	30
chr1:252409	29	29.00	29
chr1:252410	30	30.00	30
chr1:252411	31	31.00	31
chr1:252412	32	32.00	32
chr1:252413	32	32.00	32
chr1:252414	32	32.00	32
chr1:252415	33	33.00	33
chr1:252416	32	32.00	32
chr1:252417	32	32.00	32
chr1:252418	33	33.00	33
chr1:252419	32	32.00	32
chr1:252420	34	34.00	34
chr1:252421	33	33.00	33
chr1:252422	35	35.00	35
chr1:252423	35	35.00	35
chr1:252424	36	36.00	36
chr1:252425	37	37.00	37
chr1:252426	38	38.00	38
chr1:252427	38	38.00	38
chr1:252428	39	39.00	39
chr1:252429	39	39.00	39
chr1:252430	41	41.00	41
chr1:252431	42	42.00	42
chr1:252432	42	42.00	42
chr1:252433	44	44.00	44
chr1:252434	45	45.00	45
chr1:252435	46	46.00	46
chr1:252436	46	46.00	46
chr1:252437	48	48.00	48
chr1:252438	48	48.00	48
chr1:252439	48	48.00	48
chr1:252440	50	50.00	50
chr1:252441	52	52.00	52
chr1:252442	54	54.00	54
chr1:252443	56	56.00	56
chr1:252444	55	55.00	55
chr1:252445	56	56.00	56
chr1:252446	59	59.00	59
chr1:252447	60	60.00	60
chr1:252448	59	59.00	59
chr1:252449	61	61.00	61
chr1:252450	61	61.00	61
chr1:252451	62	62.00	62
chr1:252452	62	62.00	62
chr1:252453	63	63.00	63
chr1:252454	63	63.00	63
chr1:252455	64	64.00	64
chr1:252456	65	65.00	65
chr1:252457	64	64.00	64
chr1:252458	68	68.00	68
chr1:252459	68	68.00	68
chr1:252460	67	67.00	67
chr1:252461	68	68.00	68
chr1:252462	66	66.00	66
chr1:252463	67	67.00	67
chr1:252464	68	68.00	68
chr1:252465	64	64.00	64
chr1:252466	64	64.00	64
chr1:252467	65	65.00	65
chr1:252468	65	65.00	65
chr1:252469	66	66.00	66
chr1:252470	68	68.00	68
chr1:252471	67	67.00	67
chr1:252472	69	69.00	69
chr1:252473	68	68.00	68
chr1:252474	70	70.00	70
chr1:252475	69	69.00	69
chr1:252476	77	77.00	77
chr1:252477	76	76.00	76
chr1:252478	75	75.00	75
chr1:252479	72	72.00	72
chr1:252480	73	73.00	73
chr1:252481	76	76.00	76
chr1:252482	74	74.00	74
chr1:252483	73	73.00	73
chr1:252484	71	71.00	71
chr1:252485	71	71.00	71
chr1:252486	72	72.00	72
chr1:252487	71	71.00	71
chr1:252488	70	70.00	70
chr1:252489	71	71.00	71
chr1:252490	72	72.00	72
chr1:252491	71	71.00	71
chr1:252492	71	71.00	71
chr1:252493	71	71.00	71
