# Supplementary material for: Canine tumor mutational burden is correlated with TP53 mutation across tumor types and breeds
Source: Nat Commun. 2021 Aug 3;12:4670. doi: 10.1038/s41467-021-24836-9 (PMC8333103; doi:10.1038/s41467-021-24836-9)
Supplement: Supplementary file 10 — Supplementary Software 1 [file 41467_2021_24836_MOESM10_ESM.zip › Supplementary Software 1/sample_files/vcf_file_list.txt]

# Column description:
# 1. Sample_id: a unique id for each normal/tumor sample
# 2. Path to VCF format output for germline variants called by HaplotypeCaller and filtered by VariantFiltration
# 3. Path to base coverage output by GATK DepthOfCoverage
#Sample_id	vcf_file_path	depth_of_coverage_file_path
SAMN03436658	./osteosarcoma/results/tumor/SAMN03436658/SAMN03436658_rg_added_sorted_dedupped_removed.realigned.bam.filter.vcf	./osteosarcoma/results/tumor/SAMN03436658/SAMN03436658_DepthofCoverage_CDS.bed
SAMN03436820	./osteosarcoma/results/normal/SAMN03436820/SAMN03436820_rg_added_sorted_dedupped_removed.realigned.bam.filter.vcf	./osteosarcoma/results/normal/SAMN03436820/SAMN03436820_DepthofCoverage_CDS.bed
SAMN03436611	./osteosarcoma/results/tumor/SAMN03436611/SAMN03436611_rg_added_sorted_dedupped_removed.realigned.bam.filter.vcf	./osteosarcoma/results/tumor/SAMN03436611/SAMN03436611_DepthofCoverage_CDS.bed
SAMN03436666	./osteosarcoma/results/normal/SAMN03436666/SAMN03436666_rg_added_sorted_dedupped_removed.realigned.bam.filter.vcf	./osteosarcoma/results/normal/SAMN03436666/SAMN03436666_DepthofCoverage_CDS.bed
SAMN03436558	./osteosarcoma/results/tumor/SAMN03436558/SAMN03436558_rg_added_sorted_dedupped_removed.realigned.bam.filter.vcf	./osteosarcoma/results/tumor/SAMN03436558/SAMN03436558_DepthofCoverage_CDS.bed
SAMN03732756	./osteosarcoma/results/normal/SAMN03732756/SAMN03732756_rg_added_sorted_dedupped_removed.realigned.bam.filter.vcf	./osteosarcoma/results/normal/SAMN03732756/SAMN03732756_DepthofCoverage_CDS.bed
SAMN03436652	./osteosarcoma/results/tumor/SAMN03436652/SAMN03436652_rg_added_sorted_dedupped_removed.realigned.bam.filter.vcf	./osteosarcoma/results/tumor/SAMN03436652/SAMN03436652_DepthofCoverage_CDS.bed
SAMN03732741	./osteosarcoma/results/normal/SAMN03732741/SAMN03732741_rg_added_sorted_dedupped_removed.realigned.bam.filter.vcf	./osteosarcoma/results/normal/SAMN03732741/SAMN03732741_DepthofCoverage_CDS.bed
SAMN03436687	./osteosarcoma/results/tumor/SAMN03436687/SAMN03436687_rg_added_sorted_dedupped_removed.realigned.bam.filter.vcf	./osteosarcoma/results/tumor/SAMN03436687/SAMN03436687_DepthofCoverage_CDS.bed
SAMN03436286	./osteosarcoma/results/normal/SAMN03436286/SAMN03436286_rg_added_sorted_dedupped_removed.realigned.bam.filter.vcf	./osteosarcoma/results/normal/SAMN03436286/SAMN03436286_DepthofCoverage_CDS.bed
SAMN03436891	./osteosarcoma/results/tumor/SAMN03436891/SAMN03436891_rg_added_sorted_dedupped_removed.realigned.bam.filter.vcf	./osteosarcoma/results/tumor/SAMN03436891/SAMN03436891_DepthofCoverage_CDS.bed
SAMN03436630	./osteosarcoma/results/normal/SAMN03436630/SAMN03436630_rg_added_sorted_dedupped_removed.realigned.bam.filter.vcf	./osteosarcoma/results/normal/SAMN03436630/SAMN03436630_DepthofCoverage_CDS.bed
SAMN03436806	./osteosarcoma/results/tumor/SAMN03436806/SAMN03436806_rg_added_sorted_dedupped_removed.realigned.bam.filter.vcf	./osteosarcoma/results/tumor/SAMN03436806/SAMN03436806_DepthofCoverage_CDS.bed
SAMN03732743	./osteosarcoma/results/normal/SAMN03732743/SAMN03732743_rg_added_sorted_dedupped_removed.realigned.bam.filter.vcf	./osteosarcoma/results/normal/SAMN03732743/SAMN03732743_DepthofCoverage_CDS.bed
SAMN03436631	./osteosarcoma/results/tumor/SAMN03436631/SAMN03436631_rg_added_sorted_dedupped_removed.realigned.bam.filter.vcf	./osteosarcoma/results/tumor/SAMN03436631/SAMN03436631_DepthofCoverage_CDS.bed
SAMN03436633	./osteosarcoma/results/normal/SAMN03436633/SAMN03436633_rg_added_sorted_dedupped_removed.realigned.bam.filter.vcf	./osteosarcoma/results/normal/SAMN03436633/SAMN03436633_DepthofCoverage_CDS.bed
SAMN03436581	./osteosarcoma/results/tumor/SAMN03436581/SAMN03436581_rg_added_sorted_dedupped_removed.realigned.bam.filter.vcf	./osteosarcoma/results/tumor/SAMN03436581/SAMN03436581_DepthofCoverage_CDS.bed
SAMN03732676	./osteosarcoma/results/normal/SAMN03732676/SAMN03732676_rg_added_sorted_dedupped_removed.realigned.bam.filter.vcf	./osteosarcoma/results/normal/SAMN03732676/SAMN03732676_DepthofCoverage_CDS.bed
SAMN03436937	./osteosarcoma/results/tumor/SAMN03436937/SAMN03436937_rg_added_sorted_dedupped_removed.realigned.bam.filter.vcf	./osteosarcoma/results/tumor/SAMN03436937/SAMN03436937_DepthofCoverage_CDS.bed
SAMN03436671	./osteosarcoma/results/normal/SAMN03436671/SAMN03436671_rg_added_sorted_dedupped_removed.realigned.bam.filter.vcf	./osteosarcoma/results/normal/SAMN03436671/SAMN03436671_DepthofCoverage_CDS.bed
SAMN03436509	./osteosarcoma/results/tumor/SAMN03436509/SAMN03436509_rg_added_sorted_dedupped_removed.realigned.bam.filter.vcf	./osteosarcoma/results/tumor/SAMN03436509/SAMN03436509_DepthofCoverage_CDS.bed
SAMN03436595	./osteosarcoma/results/normal/SAMN03436595/SAMN03436595_rg_added_sorted_dedupped_removed.realigned.bam.filter.vcf	./osteosarcoma/results/normal/SAMN03436595/SAMN03436595_DepthofCoverage_CDS.bed
SAMN03436493	./osteosarcoma/results/tumor/SAMN03436493/SAMN03436493_rg_added_sorted_dedupped_removed.realigned.bam.filter.vcf	./osteosarcoma/results/tumor/SAMN03436493/SAMN03436493_DepthofCoverage_CDS.bed
SAMN03436644	./osteosarcoma/results/normal/SAMN03436644/SAMN03436644_rg_added_sorted_dedupped_removed.realigned.bam.filter.vcf	./osteosarcoma/results/normal/SAMN03436644/SAMN03436644_DepthofCoverage_CDS.bed
SAMN03436580	./osteosarcoma/results/tumor/SAMN03436580/SAMN03436580_rg_added_sorted_dedupped_removed.realigned.bam.filter.vcf	./osteosarcoma/results/tumor/SAMN03436580/SAMN03436580_DepthofCoverage_CDS.bed
SAMN03732735	./osteosarcoma/results/normal/SAMN03732735/SAMN03732735_rg_added_sorted_dedupped_removed.realigned.bam.filter.vcf	./osteosarcoma/results/normal/SAMN03732735/SAMN03732735_DepthofCoverage_CDS.bed
SAMN03436642	./osteosarcoma/results/tumor/SAMN03436642/SAMN03436642_rg_added_sorted_dedupped_removed.realigned.bam.filter.vcf	./osteosarcoma/results/tumor/SAMN03436642/SAMN03436642_DepthofCoverage_CDS.bed
SAMN03732680	./osteosarcoma/results/normal/SAMN03732680/SAMN03732680_rg_added_sorted_dedupped_removed.realigned.bam.filter.vcf	./osteosarcoma/results/normal/SAMN03732680/SAMN03732680_DepthofCoverage_CDS.bed
SAMN03436265	./osteosarcoma/results/tumor/SAMN03436265/SAMN03436265_rg_added_sorted_dedupped_removed.realigned.bam.filter.vcf	./osteosarcoma/results/tumor/SAMN03436265/SAMN03436265_DepthofCoverage_CDS.bed
SAMN03436281	./osteosarcoma/results/normal/SAMN03436281/SAMN03436281_rg_added_sorted_dedupped_removed.realigned.bam.filter.vcf	./osteosarcoma/results/normal/SAMN03436281/SAMN03436281_DepthofCoverage_CDS.bed
SAMN03436685	./osteosarcoma/results/tumor/SAMN03436685/SAMN03436685_rg_added_sorted_dedupped_removed.realigned.bam.filter.vcf	./osteosarcoma/results/tumor/SAMN03436685/SAMN03436685_DepthofCoverage_CDS.bed
SAMN03732684	./osteosarcoma/results/normal/SAMN03732684/SAMN03732684_rg_added_sorted_dedupped_removed.realigned.bam.filter.vcf	./osteosarcoma/results/normal/SAMN03732684/SAMN03732684_DepthofCoverage_CDS.bed
SAMN03436700	./osteosarcoma/results/tumor/SAMN03436700/SAMN03436700_rg_added_sorted_dedupped_removed.realigned.bam.filter.vcf	./osteosarcoma/results/tumor/SAMN03436700/SAMN03436700_DepthofCoverage_CDS.bed
SAMN03436283	./osteosarcoma/results/normal/SAMN03436283/SAMN03436283_rg_added_sorted_dedupped_removed.realigned.bam.filter.vcf	./osteosarcoma/results/normal/SAMN03436283/SAMN03436283_DepthofCoverage_CDS.bed
SAMN03436457	./osteosarcoma/results/tumor/SAMN03436457/SAMN03436457_rg_added_sorted_dedupped_removed.realigned.bam.filter.vcf	./osteosarcoma/results/tumor/SAMN03436457/SAMN03436457_DepthofCoverage_CDS.bed
SAMN03436940	./osteosarcoma/results/normal/SAMN03436940/SAMN03436940_rg_added_sorted_dedupped_removed.realigned.bam.filter.vcf	./osteosarcoma/results/normal/SAMN03436940/SAMN03436940_DepthofCoverage_CDS.bed
SAMN03436674	./osteosarcoma/results/tumor/SAMN03436674/SAMN03436674_rg_added_sorted_dedupped_removed.realigned.bam.filter.vcf	./osteosarcoma/results/tumor/SAMN03436674/SAMN03436674_DepthofCoverage_CDS.bed
SAMN03436527	./osteosarcoma/results/normal/SAMN03436527/SAMN03436527_rg_added_sorted_dedupped_removed.realigned.bam.filter.vcf	./osteosarcoma/results/normal/SAMN03436527/SAMN03436527_DepthofCoverage_CDS.bed
SAMN03436503	./osteosarcoma/results/tumor/SAMN03436503/SAMN03436503_rg_added_sorted_dedupped_removed.realigned.bam.filter.vcf	./osteosarcoma/results/tumor/SAMN03436503/SAMN03436503_DepthofCoverage_CDS.bed
SAMN03436855	./osteosarcoma/results/normal/SAMN03436855/SAMN03436855_rg_added_sorted_dedupped_removed.realigned.bam.filter.vcf	./osteosarcoma/results/normal/SAMN03436855/SAMN03436855_DepthofCoverage_CDS.bed
SAMN03436541	./osteosarcoma/results/tumor/SAMN03436541/SAMN03436541_rg_added_sorted_dedupped_removed.realigned.bam.filter.vcf	./osteosarcoma/results/tumor/SAMN03436541/SAMN03436541_DepthofCoverage_CDS.bed
SAMN03436781	./osteosarcoma/results/normal/SAMN03436781/SAMN03436781_rg_added_sorted_dedupped_removed.realigned.bam.filter.vcf	./osteosarcoma/results/normal/SAMN03436781/SAMN03436781_DepthofCoverage_CDS.bed
SAMN03436621	./osteosarcoma/results/tumor/SAMN03436621/SAMN03436621_rg_added_sorted_dedupped_removed.realigned.bam.filter.vcf	./osteosarcoma/results/tumor/SAMN03436621/SAMN03436621_DepthofCoverage_CDS.bed
SAMN03436512	./osteosarcoma/results/normal/SAMN03436512/SAMN03436512_rg_added_sorted_dedupped_removed.realigned.bam.filter.vcf	./osteosarcoma/results/normal/SAMN03436512/SAMN03436512_DepthofCoverage_CDS.bed
SAMN03436693	./osteosarcoma/results/tumor/SAMN03436693/SAMN03436693_rg_added_sorted_dedupped_removed.realigned.bam.filter.vcf	./osteosarcoma/results/tumor/SAMN03436693/SAMN03436693_DepthofCoverage_CDS.bed
SAMN03436645	./osteosarcoma/results/normal/SAMN03436645/SAMN03436645_rg_added_sorted_dedupped_removed.realigned.bam.filter.vcf	./osteosarcoma/results/normal/SAMN03436645/SAMN03436645_DepthofCoverage_CDS.bed
SAMN03436706	./osteosarcoma/results/tumor/SAMN03436706/SAMN03436706_rg_added_sorted_dedupped_removed.realigned.bam.filter.vcf	./osteosarcoma/results/tumor/SAMN03436706/SAMN03436706_DepthofCoverage_CDS.bed
SAMN03436640	./osteosarcoma/results/normal/SAMN03436640/SAMN03436640_rg_added_sorted_dedupped_removed.realigned.bam.filter.vcf	./osteosarcoma/results/normal/SAMN03436640/SAMN03436640_DepthofCoverage_CDS.bed
SAMN03436496	./osteosarcoma/results/tumor/SAMN03436496/SAMN03436496_rg_added_sorted_dedupped_removed.realigned.bam.filter.vcf	./osteosarcoma/results/tumor/SAMN03436496/SAMN03436496_DepthofCoverage_CDS.bed
SAMN03436938	./osteosarcoma/results/normal/SAMN03436938/SAMN03436938_rg_added_sorted_dedupped_removed.realigned.bam.filter.vcf	./osteosarcoma/results/normal/SAMN03436938/SAMN03436938_DepthofCoverage_CDS.bed
SAMN03732679	./osteosarcoma/results/tumor/SAMN03732679/SAMN03732679_rg_added_sorted_dedupped_removed.realigned.bam.filter.vcf	./osteosarcoma/results/tumor/SAMN03732679/SAMN03732679_DepthofCoverage_CDS.bed
SAMN03436724	./osteosarcoma/results/normal/SAMN03436724/SAMN03436724_rg_added_sorted_dedupped_removed.realigned.bam.filter.vcf	./osteosarcoma/results/normal/SAMN03436724/SAMN03436724_DepthofCoverage_CDS.bed
SAMN03732777	./osteosarcoma/results/tumor/SAMN03732777/SAMN03732777_rg_added_sorted_dedupped_removed.realigned.bam.filter.vcf	./osteosarcoma/results/tumor/SAMN03732777/SAMN03732777_DepthofCoverage_CDS.bed
SAMN03436470	./osteosarcoma/results/normal/SAMN03436470/SAMN03436470_rg_added_sorted_dedupped_removed.realigned.bam.filter.vcf	./osteosarcoma/results/normal/SAMN03436470/SAMN03436470_DepthofCoverage_CDS.bed
SAMN03732754	./osteosarcoma/results/tumor/SAMN03732754/SAMN03732754_rg_added_sorted_dedupped_removed.realigned.bam.filter.vcf	./osteosarcoma/results/tumor/SAMN03732754/SAMN03732754_DepthofCoverage_CDS.bed
SAMN03436686	./osteosarcoma/results/normal/SAMN03436686/SAMN03436686_rg_added_sorted_dedupped_removed.realigned.bam.filter.vcf	./osteosarcoma/results/normal/SAMN03436686/SAMN03436686_DepthofCoverage_CDS.bed
SAMN03436501	./osteosarcoma/results/tumor/SAMN03436501/SAMN03436501_rg_added_sorted_dedupped_removed.realigned.bam.filter.vcf	./osteosarcoma/results/tumor/SAMN03436501/SAMN03436501_DepthofCoverage_CDS.bed
SAMN03732750	./osteosarcoma/results/normal/SAMN03732750/SAMN03732750_rg_added_sorted_dedupped_removed.realigned.bam.filter.vcf	./osteosarcoma/results/normal/SAMN03732750/SAMN03732750_DepthofCoverage_CDS.bed
SAMN03436278	./osteosarcoma/results/tumor/SAMN03436278/SAMN03436278_rg_added_sorted_dedupped_removed.realigned.bam.filter.vcf	./osteosarcoma/results/tumor/SAMN03436278/SAMN03436278_DepthofCoverage_CDS.bed
SAMN03436506	./osteosarcoma/results/normal/SAMN03436506/SAMN03436506_rg_added_sorted_dedupped_removed.realigned.bam.filter.vcf	./osteosarcoma/results/normal/SAMN03436506/SAMN03436506_DepthofCoverage_CDS.bed
SAMN03436505	./osteosarcoma/results/tumor/SAMN03436505/SAMN03436505_rg_added_sorted_dedupped_removed.realigned.bam.filter.vcf	./osteosarcoma/results/tumor/SAMN03436505/SAMN03436505_DepthofCoverage_CDS.bed
SAMN03732683	./osteosarcoma/results/normal/SAMN03732683/SAMN03732683_rg_added_sorted_dedupped_removed.realigned.bam.filter.vcf	./osteosarcoma/results/normal/SAMN03732683/SAMN03732683_DepthofCoverage_CDS.bed
SAMN03732681	./osteosarcoma/results/tumor/SAMN03732681/SAMN03732681_rg_added_sorted_dedupped_removed.realigned.bam.filter.vcf	./osteosarcoma/results/tumor/SAMN03732681/SAMN03732681_DepthofCoverage_CDS.bed
SAMN03436887	./osteosarcoma/results/normal/SAMN03436887/SAMN03436887_rg_added_sorted_dedupped_removed.realigned.bam.filter.vcf	./osteosarcoma/results/normal/SAMN03436887/SAMN03436887_DepthofCoverage_CDS.bed
SAMN03436276	./osteosarcoma/results/tumor/SAMN03436276/SAMN03436276_rg_added_sorted_dedupped_removed.realigned.bam.filter.vcf	./osteosarcoma/results/tumor/SAMN03436276/SAMN03436276_DepthofCoverage_CDS.bed
SAMN03436546	./osteosarcoma/results/normal/SAMN03436546/SAMN03436546_rg_added_sorted_dedupped_removed.realigned.bam.filter.vcf	./osteosarcoma/results/normal/SAMN03436546/SAMN03436546_DepthofCoverage_CDS.bed
SAMN03436835	./osteosarcoma/results/tumor/SAMN03436835/SAMN03436835_rg_added_sorted_dedupped_removed.realigned.bam.filter.vcf	./osteosarcoma/results/tumor/SAMN03436835/SAMN03436835_DepthofCoverage_CDS.bed
SAMN03732738	./osteosarcoma/results/normal/SAMN03732738/SAMN03732738_rg_added_sorted_dedupped_removed.realigned.bam.filter.vcf	./osteosarcoma/results/normal/SAMN03732738/SAMN03732738_DepthofCoverage_CDS.bed
SAMN03436510	./osteosarcoma/results/tumor/SAMN03436510/SAMN03436510_rg_added_sorted_dedupped_removed.realigned.bam.filter.vcf	./osteosarcoma/results/tumor/SAMN03436510/SAMN03436510_DepthofCoverage_CDS.bed
SAMN03732749	./osteosarcoma/results/normal/SAMN03732749/SAMN03732749_rg_added_sorted_dedupped_removed.realigned.bam.filter.vcf	./osteosarcoma/results/normal/SAMN03732749/SAMN03732749_DepthofCoverage_CDS.bed
SAMN03436485	./osteosarcoma/results/tumor/SAMN03436485/SAMN03436485_rg_added_sorted_dedupped_removed.realigned.bam.filter.vcf	./osteosarcoma/results/tumor/SAMN03436485/SAMN03436485_DepthofCoverage_CDS.bed
SAMN03436627	./osteosarcoma/results/normal/SAMN03436627/SAMN03436627_rg_added_sorted_dedupped_removed.realigned.bam.filter.vcf	./osteosarcoma/results/normal/SAMN03436627/SAMN03436627_DepthofCoverage_CDS.bed
SAMN03732778	./osteosarcoma/results/tumor/SAMN03732778/SAMN03732778_rg_added_sorted_dedupped_removed.realigned.bam.filter.vcf	./osteosarcoma/results/tumor/SAMN03732778/SAMN03732778_DepthofCoverage_CDS.bed
SAMN03436710	./osteosarcoma/results/normal/SAMN03436710/SAMN03436710_rg_added_sorted_dedupped_removed.realigned.bam.filter.vcf	./osteosarcoma/results/normal/SAMN03436710/SAMN03436710_DepthofCoverage_CDS.bed
SAMN03732752	./osteosarcoma/results/tumor/SAMN03732752/SAMN03732752_rg_added_sorted_dedupped_removed.realigned.bam.filter.vcf	./osteosarcoma/results/tumor/SAMN03732752/SAMN03732752_DepthofCoverage_CDS.bed
SAMN03436499	./osteosarcoma/results/normal/SAMN03436499/SAMN03436499_rg_added_sorted_dedupped_removed.realigned.bam.filter.vcf	./osteosarcoma/results/normal/SAMN03436499/SAMN03436499_DepthofCoverage_CDS.bed
SAMN03732678	./osteosarcoma/results/tumor/SAMN03732678/SAMN03732678_rg_added_sorted_dedupped_removed.realigned.bam.filter.vcf	./osteosarcoma/results/tumor/SAMN03732678/SAMN03732678_DepthofCoverage_CDS.bed
SAMN03436544	./osteosarcoma/results/normal/SAMN03436544/SAMN03436544_rg_added_sorted_dedupped_removed.realigned.bam.filter.vcf	./osteosarcoma/results/normal/SAMN03436544/SAMN03436544_DepthofCoverage_CDS.bed
SAMN03436468	./osteosarcoma/results/tumor/SAMN03436468/SAMN03436468_rg_added_sorted_dedupped_removed.realigned.bam.filter.vcf	./osteosarcoma/results/tumor/SAMN03436468/SAMN03436468_DepthofCoverage_CDS.bed
SAMN03732751	./osteosarcoma/results/normal/SAMN03732751/SAMN03732751_rg_added_sorted_dedupped_removed.realigned.bam.filter.vcf	./osteosarcoma/results/normal/SAMN03732751/SAMN03732751_DepthofCoverage_CDS.bed
SAMN03732753	./osteosarcoma/results/tumor/SAMN03732753/SAMN03732753_rg_added_sorted_dedupped_removed.realigned.bam.filter.vcf	./osteosarcoma/results/tumor/SAMN03732753/SAMN03732753_DepthofCoverage_CDS.bed
SAMN03436669	./osteosarcoma/results/normal/SAMN03436669/SAMN03436669_rg_added_sorted_dedupped_removed.realigned.bam.filter.vcf	./osteosarcoma/results/normal/SAMN03436669/SAMN03436669_DepthofCoverage_CDS.bed
SAMN03732746	./osteosarcoma/results/tumor/SAMN03732746/SAMN03732746_rg_added_sorted_dedupped_removed.realigned.bam.filter.vcf	./osteosarcoma/results/tumor/SAMN03732746/SAMN03732746_DepthofCoverage_CDS.bed
SAMN03436610	./osteosarcoma/results/normal/SAMN03436610/SAMN03436610_rg_added_sorted_dedupped_removed.realigned.bam.filter.vcf	./osteosarcoma/results/normal/SAMN03436610/SAMN03436610_DepthofCoverage_CDS.bed
SAMN03436626	./osteosarcoma/results/tumor/SAMN03436626/SAMN03436626_rg_added_sorted_dedupped_removed.realigned.bam.filter.vcf	./osteosarcoma/results/tumor/SAMN03436626/SAMN03436626_DepthofCoverage_CDS.bed
SAMN03732677	./osteosarcoma/results/normal/SAMN03732677/SAMN03732677_rg_added_sorted_dedupped_removed.realigned.bam.filter.vcf	./osteosarcoma/results/normal/SAMN03732677/SAMN03732677_DepthofCoverage_CDS.bed
SAMN03436613	./osteosarcoma/results/tumor/SAMN03436613/SAMN03436613_rg_added_sorted_dedupped_removed.realigned.bam.filter.vcf	./osteosarcoma/results/tumor/SAMN03436613/SAMN03436613_DepthofCoverage_CDS.bed
SAMN03436617	./osteosarcoma/results/normal/SAMN03436617/SAMN03436617_rg_added_sorted_dedupped_removed.realigned.bam.filter.vcf	./osteosarcoma/results/normal/SAMN03436617/SAMN03436617_DepthofCoverage_CDS.bed
SAMN03436291	./osteosarcoma/results/tumor/SAMN03436291/SAMN03436291_rg_added_sorted_dedupped_removed.realigned.bam.filter.vcf	./osteosarcoma/results/tumor/SAMN03436291/SAMN03436291_DepthofCoverage_CDS.bed
SAMN03732736	./osteosarcoma/results/normal/SAMN03732736/SAMN03732736_rg_added_sorted_dedupped_removed.realigned.bam.filter.vcf	./osteosarcoma/results/normal/SAMN03732736/SAMN03732736_DepthofCoverage_CDS.bed
SRR7781064	./mammary/CMT-495/SRR7781064_rg_added_sorted_dedupped_removed.realigned.bam.filter.vcf	./mammary/CMT-495/SRR7781064_DepthofCoverage_CDS.bed
SRR7781065	./mammary/CMT-495/SRR7781065_rg_added_sorted_dedupped_removed.realigned.bam.filter.vcf	./mammary/CMT-495/SRR7781065_DepthofCoverage_CDS.bed
SRR7780793	./mammary/CMT-417/SRR7780793_rg_added_sorted_dedupped_removed.realigned.bam.filter.vcf	./mammary/CMT-417/SRR7780793_DepthofCoverage_CDS.bed
SRR7780790	./mammary/CMT-417/SRR7780790_rg_added_sorted_dedupped_removed.realigned.bam.filter.vcf	./mammary/CMT-417/SRR7780790_DepthofCoverage_CDS.bed
SRR7781011	./mammary/CMT-686/SRR7781011_rg_added_sorted_dedupped_removed.realigned.bam.filter.vcf	./mammary/CMT-686/SRR7781011_DepthofCoverage_CDS.bed
SRR7781010	./mammary/CMT-686/SRR7781010_rg_added_sorted_dedupped_removed.realigned.bam.filter.vcf	./mammary/CMT-686/SRR7781010_DepthofCoverage_CDS.bed
SRR7781029	./mammary/CMT-60/SRR7781029_rg_added_sorted_dedupped_removed.realigned.bam.filter.vcf	./mammary/CMT-60/SRR7781029_DepthofCoverage_CDS.bed
SRR7781028	./mammary/CMT-60/SRR7781028_rg_added_sorted_dedupped_removed.realigned.bam.filter.vcf	./mammary/CMT-60/SRR7781028_DepthofCoverage_CDS.bed
SRR7780850	./mammary/CMT-247/SRR7780850_rg_added_sorted_dedupped_removed.realigned.bam.filter.vcf	./mammary/CMT-247/SRR7780850_DepthofCoverage_CDS.bed
SRR7780851	./mammary/CMT-247/SRR7780851_rg_added_sorted_dedupped_removed.realigned.bam.filter.vcf	./mammary/CMT-247/SRR7780851_DepthofCoverage_CDS.bed
SRR7780995	./mammary/CMT-241/SRR7780995_rg_added_sorted_dedupped_removed.realigned.bam.filter.vcf	./mammary/CMT-241/SRR7780995_DepthofCoverage_CDS.bed
SRR7780994	./mammary/CMT-241/SRR7780994_rg_added_sorted_dedupped_removed.realigned.bam.filter.vcf	./mammary/CMT-241/SRR7780994_DepthofCoverage_CDS.bed
SRR7780959	./mammary/CMT-365/SRR7780959_rg_added_sorted_dedupped_removed.realigned.bam.filter.vcf	./mammary/CMT-365/SRR7780959_DepthofCoverage_CDS.bed
SRR7780960	./mammary/CMT-365/SRR7780960_rg_added_sorted_dedupped_removed.realigned.bam.filter.vcf	./mammary/CMT-365/SRR7780960_DepthofCoverage_CDS.bed
SRR7780857	./mammary/CMT-348/SRR7780857_rg_added_sorted_dedupped_removed.realigned.bam.filter.vcf	./mammary/CMT-348/SRR7780857_DepthofCoverage_CDS.bed
SRR7780856	./mammary/CMT-348/SRR7780856_rg_added_sorted_dedupped_removed.realigned.bam.filter.vcf	./mammary/CMT-348/SRR7780856_DepthofCoverage_CDS.bed
SRR7781070	./mammary/CMT-523/SRR7781070_rg_added_sorted_dedupped_removed.realigned.bam.filter.vcf	./mammary/CMT-523/SRR7781070_DepthofCoverage_CDS.bed
SRR7781062	./mammary/CMT-523/SRR7781062_rg_added_sorted_dedupped_removed.realigned.bam.filter.vcf	./mammary/CMT-523/SRR7781062_DepthofCoverage_CDS.bed
SRR7781021	./mammary/CMT-318/SRR7781021_rg_added_sorted_dedupped_removed.realigned.bam.filter.vcf	./mammary/CMT-318/SRR7781021_DepthofCoverage_CDS.bed
SRR7781020	./mammary/CMT-318/SRR7781020_rg_added_sorted_dedupped_removed.realigned.bam.filter.vcf	./mammary/CMT-318/SRR7781020_DepthofCoverage_CDS.bed
SRR7781058	./mammary/CMT-400/SRR7781058_rg_added_sorted_dedupped_removed.realigned.bam.filter.vcf	./mammary/CMT-400/SRR7781058_DepthofCoverage_CDS.bed
SRR7781053	./mammary/CMT-400/SRR7781053_rg_added_sorted_dedupped_removed.realigned.bam.filter.vcf	./mammary/CMT-400/SRR7781053_DepthofCoverage_CDS.bed
SRR7780839	./mammary/CMT-156/SRR7780839_rg_added_sorted_dedupped_removed.realigned.bam.filter.vcf	./mammary/CMT-156/SRR7780839_DepthofCoverage_CDS.bed
SRR7780838	./mammary/CMT-156/SRR7780838_rg_added_sorted_dedupped_removed.realigned.bam.filter.vcf	./mammary/CMT-156/SRR7780838_DepthofCoverage_CDS.bed
SRR7781105	./mammary/CMT-659/SRR7781105_rg_added_sorted_dedupped_removed.realigned.bam.filter.vcf	./mammary/CMT-659/SRR7781105_DepthofCoverage_CDS.bed
SRR7781106	./mammary/CMT-659/SRR7781106_rg_added_sorted_dedupped_removed.realigned.bam.filter.vcf	./mammary/CMT-659/SRR7781106_DepthofCoverage_CDS.bed
SRR7780761	./mammary/CMT-63/SRR7780761_rg_added_sorted_dedupped_removed.realigned.bam.filter.vcf	./mammary/CMT-63/SRR7780761_DepthofCoverage_CDS.bed
SRR7780760	./mammary/CMT-63/SRR7780760_rg_added_sorted_dedupped_removed.realigned.bam.filter.vcf	./mammary/CMT-63/SRR7780760_DepthofCoverage_CDS.bed
SRR7780762	./mammary/CMT-74/SRR7780762_rg_added_sorted_dedupped_removed.realigned.bam.filter.vcf	./mammary/CMT-74/SRR7780762_DepthofCoverage_CDS.bed
SRR7780763	./mammary/CMT-74/SRR7780763_rg_added_sorted_dedupped_removed.realigned.bam.filter.vcf	./mammary/CMT-74/SRR7780763_DepthofCoverage_CDS.bed
SRR7781043	./mammary/CMT-184/SRR7781043_rg_added_sorted_dedupped_removed.realigned.bam.filter.vcf	./mammary/CMT-184/SRR7781043_DepthofCoverage_CDS.bed
SRR7781042	./mammary/CMT-184/SRR7781042_rg_added_sorted_dedupped_removed.realigned.bam.filter.vcf	./mammary/CMT-184/SRR7781042_DepthofCoverage_CDS.bed
SRR7780864	./mammary/CMT-613/SRR7780864_rg_added_sorted_dedupped_removed.realigned.bam.filter.vcf	./mammary/CMT-613/SRR7780864_DepthofCoverage_CDS.bed
SRR7780865	./mammary/CMT-613/SRR7780865_rg_added_sorted_dedupped_removed.realigned.bam.filter.vcf	./mammary/CMT-613/SRR7780865_DepthofCoverage_CDS.bed
SRR7781091	./mammary/CMT-233/SRR7781091_rg_added_sorted_dedupped_removed.realigned.bam.filter.vcf	./mammary/CMT-233/SRR7781091_DepthofCoverage_CDS.bed
SRR7781092	./mammary/CMT-233/SRR7781092_rg_added_sorted_dedupped_removed.realigned.bam.filter.vcf	./mammary/CMT-233/SRR7781092_DepthofCoverage_CDS.bed
SRR7781082	./mammary/CMT-129/SRR7781082_rg_added_sorted_dedupped_removed.realigned.bam.filter.vcf	./mammary/CMT-129/SRR7781082_DepthofCoverage_CDS.bed
SRR7781081	./mammary/CMT-129/SRR7781081_rg_added_sorted_dedupped_removed.realigned.bam.filter.vcf	./mammary/CMT-129/SRR7781081_DepthofCoverage_CDS.bed
SRR7780923	./mammary/CMT-2/SRR7780923_rg_added_sorted_dedupped_removed.realigned.bam.filter.vcf	./mammary/CMT-2/SRR7780923_DepthofCoverage_CDS.bed
SRR7780922	./mammary/CMT-2/SRR7780922_rg_added_sorted_dedupped_removed.realigned.bam.filter.vcf	./mammary/CMT-2/SRR7780922_DepthofCoverage_CDS.bed
SRR7781095	./mammary/CMT-232/SRR7781095_rg_added_sorted_dedupped_removed.realigned.bam.filter.vcf	./mammary/CMT-232/SRR7781095_DepthofCoverage_CDS.bed
SRR7781096	./mammary/CMT-232/SRR7781096_rg_added_sorted_dedupped_removed.realigned.bam.filter.vcf	./mammary/CMT-232/SRR7781096_DepthofCoverage_CDS.bed
SRR7780912	./mammary/CMT-292/SRR7780912_rg_added_sorted_dedupped_removed.realigned.bam.filter.vcf	./mammary/CMT-292/SRR7780912_DepthofCoverage_CDS.bed
SRR7780913	./mammary/CMT-292/SRR7780913_rg_added_sorted_dedupped_removed.realigned.bam.filter.vcf	./mammary/CMT-292/SRR7780913_DepthofCoverage_CDS.bed
SRR7780990	./mammary/CMT-111/SRR7780990_rg_added_sorted_dedupped_removed.realigned.bam.filter.vcf	./mammary/CMT-111/SRR7780990_DepthofCoverage_CDS.bed
SRR7780991	./mammary/CMT-111/SRR7780991_rg_added_sorted_dedupped_removed.realigned.bam.filter.vcf	./mammary/CMT-111/SRR7780991_DepthofCoverage_CDS.bed
SRR7780936	./mammary/CMT-33/SRR7780936_rg_added_sorted_dedupped_removed.realigned.bam.filter.vcf	./mammary/CMT-33/SRR7780936_DepthofCoverage_CDS.bed
SRR7780937	./mammary/CMT-33/SRR7780937_rg_added_sorted_dedupped_removed.realigned.bam.filter.vcf	./mammary/CMT-33/SRR7780937_DepthofCoverage_CDS.bed
SRR7780739	./mammary/CMT-340/SRR7780739_rg_added_sorted_dedupped_removed.realigned.bam.filter.vcf	./mammary/CMT-340/SRR7780739_DepthofCoverage_CDS.bed
SRR7780740	./mammary/CMT-340/SRR7780740_rg_added_sorted_dedupped_removed.realigned.bam.filter.vcf	./mammary/CMT-340/SRR7780740_DepthofCoverage_CDS.bed
SRR7780968	./mammary/CMT-538/SRR7780968_rg_added_sorted_dedupped_removed.realigned.bam.filter.vcf	./mammary/CMT-538/SRR7780968_DepthofCoverage_CDS.bed
SRR7781069	./mammary/CMT-538/SRR7781069_rg_added_sorted_dedupped_removed.realigned.bam.filter.vcf	./mammary/CMT-538/SRR7781069_DepthofCoverage_CDS.bed
SRR7780754	./mammary/CMT-638/SRR7780754_rg_added_sorted_dedupped_removed.realigned.bam.filter.vcf	./mammary/CMT-638/SRR7780754_DepthofCoverage_CDS.bed
SRR7780753	./mammary/CMT-638/SRR7780753_rg_added_sorted_dedupped_removed.realigned.bam.filter.vcf	./mammary/CMT-638/SRR7780753_DepthofCoverage_CDS.bed
SRR7780821	./mammary/CMT-634/SRR7780821_rg_added_sorted_dedupped_removed.realigned.bam.filter.vcf	./mammary/CMT-634/SRR7780821_DepthofCoverage_CDS.bed
SRR7780751	./mammary/CMT-634/SRR7780751_rg_added_sorted_dedupped_removed.realigned.bam.filter.vcf	./mammary/CMT-634/SRR7780751_DepthofCoverage_CDS.bed
SRR7781077	./mammary/CMT-106/SRR7781077_rg_added_sorted_dedupped_removed.realigned.bam.filter.vcf	./mammary/CMT-106/SRR7781077_DepthofCoverage_CDS.bed
SRR7781072	./mammary/CMT-106/SRR7781072_rg_added_sorted_dedupped_removed.realigned.bam.filter.vcf	./mammary/CMT-106/SRR7781072_DepthofCoverage_CDS.bed
SRR7780984	./mammary/CMT-116/SRR7780984_rg_added_sorted_dedupped_removed.realigned.bam.filter.vcf	./mammary/CMT-116/SRR7780984_DepthofCoverage_CDS.bed
SRR7780985	./mammary/CMT-116/SRR7780985_rg_added_sorted_dedupped_removed.realigned.bam.filter.vcf	./mammary/CMT-116/SRR7780985_DepthofCoverage_CDS.bed
SRR7780907	./mammary/CMT-711/SRR7780907_rg_added_sorted_dedupped_removed.realigned.bam.filter.vcf	./mammary/CMT-711/SRR7780907_DepthofCoverage_CDS.bed
SRR7781005	./mammary/CMT-711/SRR7781005_rg_added_sorted_dedupped_removed.realigned.bam.filter.vcf	./mammary/CMT-711/SRR7781005_DepthofCoverage_CDS.bed
SRR7780944	./mammary/CMT-136/SRR7780944_rg_added_sorted_dedupped_removed.realigned.bam.filter.vcf	./mammary/CMT-136/SRR7780944_DepthofCoverage_CDS.bed
SRR7780945	./mammary/CMT-136/SRR7780945_rg_added_sorted_dedupped_removed.realigned.bam.filter.vcf	./mammary/CMT-136/SRR7780945_DepthofCoverage_CDS.bed
SRR7780860	./mammary/CMT-353/SRR7780860_rg_added_sorted_dedupped_removed.realigned.bam.filter.vcf	./mammary/CMT-353/SRR7780860_DepthofCoverage_CDS.bed
SRR7781049	./mammary/CMT-353/SRR7781049_rg_added_sorted_dedupped_removed.realigned.bam.filter.vcf	./mammary/CMT-353/SRR7781049_DepthofCoverage_CDS.bed
SRR7780837	./mammary/CMT-153/SRR7780837_rg_added_sorted_dedupped_removed.realigned.bam.filter.vcf	./mammary/CMT-153/SRR7780837_DepthofCoverage_CDS.bed
SRR7780836	./mammary/CMT-153/SRR7780836_rg_added_sorted_dedupped_removed.realigned.bam.filter.vcf	./mammary/CMT-153/SRR7780836_DepthofCoverage_CDS.bed
SRR7781088	./mammary/CMT-124/SRR7781088_rg_added_sorted_dedupped_removed.realigned.bam.filter.vcf	./mammary/CMT-124/SRR7781088_DepthofCoverage_CDS.bed
SRR7781087	./mammary/CMT-124/SRR7781087_rg_added_sorted_dedupped_removed.realigned.bam.filter.vcf	./mammary/CMT-124/SRR7781087_DepthofCoverage_CDS.bed
SRR7780827	./mammary/CMT-24/SRR7780827_rg_added_sorted_dedupped_removed.realigned.bam.filter.vcf	./mammary/CMT-24/SRR7780827_DepthofCoverage_CDS.bed
SRR7780826	./mammary/CMT-24/SRR7780826_rg_added_sorted_dedupped_removed.realigned.bam.filter.vcf	./mammary/CMT-24/SRR7780826_DepthofCoverage_CDS.bed
SRR7780862	./mammary/CMT-354/SRR7780862_rg_added_sorted_dedupped_removed.realigned.bam.filter.vcf	./mammary/CMT-354/SRR7780862_DepthofCoverage_CDS.bed
SRR7780861	./mammary/CMT-354/SRR7780861_rg_added_sorted_dedupped_removed.realigned.bam.filter.vcf	./mammary/CMT-354/SRR7780861_DepthofCoverage_CDS.bed
SRR7780741	./mammary/CMT-344/SRR7780741_rg_added_sorted_dedupped_removed.realigned.bam.filter.vcf	./mammary/CMT-344/SRR7780741_DepthofCoverage_CDS.bed
SRR7780742	./mammary/CMT-344/SRR7780742_rg_added_sorted_dedupped_removed.realigned.bam.filter.vcf	./mammary/CMT-344/SRR7780742_DepthofCoverage_CDS.bed
SRR7781090	./mammary/CMT-128/SRR7781090_rg_added_sorted_dedupped_removed.realigned.bam.filter.vcf	./mammary/CMT-128/SRR7781090_DepthofCoverage_CDS.bed
SRR7781089	./mammary/CMT-128/SRR7781089_rg_added_sorted_dedupped_removed.realigned.bam.filter.vcf	./mammary/CMT-128/SRR7781089_DepthofCoverage_CDS.bed
SRR7781080	./mammary/CMT-109/SRR7781080_rg_added_sorted_dedupped_removed.realigned.bam.filter.vcf	./mammary/CMT-109/SRR7781080_DepthofCoverage_CDS.bed
SRR7781079	./mammary/CMT-109/SRR7781079_rg_added_sorted_dedupped_removed.realigned.bam.filter.vcf	./mammary/CMT-109/SRR7781079_DepthofCoverage_CDS.bed
ERR1672174-ERR1672261	./melanoma/DD0069/ERR1672174-ERR1672261_rg_added_sorted_dedupped_removed.realigned.bam.filter.vcf	./melanoma/DD0069/ERR1672174-ERR1672261_DepthofCoverage_CDS.bed
ERR1672173-ERR1672260	./melanoma/DD0069/ERR1672173-ERR1672260_rg_added_sorted_dedupped_removed.realigned.bam.filter.vcf	./melanoma/DD0069/ERR1672173-ERR1672260_DepthofCoverage_CDS.bed
ERR1672207-ERR1681424	./melanoma/DD0095/ERR1672207-ERR1681424_rg_added_sorted_dedupped_removed.realigned.bam.filter.vcf	./melanoma/DD0095/ERR1672207-ERR1681424_DepthofCoverage_CDS.bed
ERR1672206-ERR1681423	./melanoma/DD0095/ERR1672206-ERR1681423_rg_added_sorted_dedupped_removed.realigned.bam.filter.vcf	./melanoma/DD0095/ERR1672206-ERR1681423_DepthofCoverage_CDS.bed
ERR1672213-ERR1681430	./melanoma/DD0098/ERR1672213-ERR1681430_rg_added_sorted_dedupped_removed.realigned.bam.filter.vcf	./melanoma/DD0098/ERR1672213-ERR1681430_DepthofCoverage_CDS.bed
ERR1672212-ERR1681429	./melanoma/DD0098/ERR1672212-ERR1681429_rg_added_sorted_dedupped_removed.realigned.bam.filter.vcf	./melanoma/DD0098/ERR1672212-ERR1681429_DepthofCoverage_CDS.bed
ERR1681463-ERR1681508	./melanoma/DD0005/ERR1681463-ERR1681508_rg_added_sorted_dedupped_removed.realigned.bam.filter.vcf	./melanoma/DD0005/ERR1681463-ERR1681508_DepthofCoverage_CDS.bed
ERR1681462-ERR1681507	./melanoma/DD0005/ERR1681462-ERR1681507_rg_added_sorted_dedupped_removed.realigned.bam.filter.vcf	./melanoma/DD0005/ERR1681462-ERR1681507_DepthofCoverage_CDS.bed
ERR1672196-ERR1672283	./melanoma/DD0085/ERR1672196-ERR1672283_rg_added_sorted_dedupped_removed.realigned.bam.filter.vcf	./melanoma/DD0085/ERR1672196-ERR1672283_DepthofCoverage_CDS.bed
ERR1672195-ERR1672282	./melanoma/DD0085/ERR1672195-ERR1672282_rg_added_sorted_dedupped_removed.realigned.bam.filter.vcf	./melanoma/DD0085/ERR1672195-ERR1672282_DepthofCoverage_CDS.bed
ERR1672162-ERR1672249	./melanoma/DD0063/ERR1672162-ERR1672249_rg_added_sorted_dedupped_removed.realigned.bam.filter.vcf	./melanoma/DD0063/ERR1672162-ERR1672249_DepthofCoverage_CDS.bed
ERR1672161-ERR1672248	./melanoma/DD0063/ERR1672161-ERR1672248_rg_added_sorted_dedupped_removed.realigned.bam.filter.vcf	./melanoma/DD0063/ERR1672161-ERR1672248_DepthofCoverage_CDS.bed
ERR1672211-ERR1681428	./melanoma/DD0097/ERR1672211-ERR1681428_rg_added_sorted_dedupped_removed.realigned.bam.filter.vcf	./melanoma/DD0097/ERR1672211-ERR1681428_DepthofCoverage_CDS.bed
ERR1672210-ERR1681427	./melanoma/DD0097/ERR1672210-ERR1681427_rg_added_sorted_dedupped_removed.realigned.bam.filter.vcf	./melanoma/DD0097/ERR1672210-ERR1681427_DepthofCoverage_CDS.bed
ERR2396467-ERR2496953	./melanoma/DD0008/ERR2396467-ERR2496953_rg_added_sorted_dedupped_removed.realigned.bam.filter.vcf	./melanoma/DD0008/ERR2396467-ERR2496953_DepthofCoverage_CDS.bed
ERR2396466-ERR2496952	./melanoma/DD0008/ERR2396466-ERR2496952_rg_added_sorted_dedupped_removed.realigned.bam.filter.vcf	./melanoma/DD0008/ERR2396466-ERR2496952_DepthofCoverage_CDS.bed
ERR1681472-ERR1681517	./melanoma/DD0014/ERR1681472-ERR1681517_rg_added_sorted_dedupped_removed.realigned.bam.filter.vcf	./melanoma/DD0014/ERR1681472-ERR1681517_DepthofCoverage_CDS.bed
ERR1681471-ERR1681516	./melanoma/DD0014/ERR1681471-ERR1681516_rg_added_sorted_dedupped_removed.realigned.bam.filter.vcf	./melanoma/DD0014/ERR1681471-ERR1681516_DepthofCoverage_CDS.bed
ERR1681451-ERR1681496	./melanoma/DD0081/ERR1681451-ERR1681496_rg_added_sorted_dedupped_removed.realigned.bam.filter.vcf	./melanoma/DD0081/ERR1681451-ERR1681496_DepthofCoverage_CDS.bed
ERR1681450-ERR1681495	./melanoma/DD0081/ERR1681450-ERR1681495_rg_added_sorted_dedupped_removed.realigned.bam.filter.vcf	./melanoma/DD0081/ERR1681450-ERR1681495_DepthofCoverage_CDS.bed
ERR2436316-ERR2496963	./melanoma/DD0015/ERR2436316-ERR2496963_rg_added_sorted_dedupped_removed.realigned.bam.filter.vcf	./melanoma/DD0015/ERR2436316-ERR2496963_DepthofCoverage_CDS.bed
ERR2436315-ERR2496962	./melanoma/DD0015/ERR2436315-ERR2496962_rg_added_sorted_dedupped_removed.realigned.bam.filter.vcf	./melanoma/DD0015/ERR2436315-ERR2496962_DepthofCoverage_CDS.bed
ERR1681500-ERR1681455	./melanoma/DD0001/ERR1681500-ERR1681455_rg_added_sorted_dedupped_removed.realigned.bam.filter.vcf	./melanoma/DD0001/ERR1681500-ERR1681455_DepthofCoverage_CDS.bed
ERR1681499-ERR1681454	./melanoma/DD0001/ERR1681499-ERR1681454_rg_added_sorted_dedupped_removed.realigned.bam.filter.vcf	./melanoma/DD0001/ERR1681499-ERR1681454_DepthofCoverage_CDS.bed
ERR1672215-ERR1681432	./melanoma/DD0099/ERR1672215-ERR1681432_rg_added_sorted_dedupped_removed.realigned.bam.filter.vcf	./melanoma/DD0099/ERR1672215-ERR1681432_DepthofCoverage_CDS.bed
ERR1672214-ERR1681431	./melanoma/DD0099/ERR1672214-ERR1681431_rg_added_sorted_dedupped_removed.realigned.bam.filter.vcf	./melanoma/DD0099/ERR1672214-ERR1681431_DepthofCoverage_CDS.bed
ERR1672209-ERR1681426	./melanoma/DD0096/ERR1672209-ERR1681426_rg_added_sorted_dedupped_removed.realigned.bam.filter.vcf	./melanoma/DD0096/ERR1672209-ERR1681426_DepthofCoverage_CDS.bed
ERR1672208-ERR1681425	./melanoma/DD0096/ERR1672208-ERR1681425_rg_added_sorted_dedupped_removed.realigned.bam.filter.vcf	./melanoma/DD0096/ERR1672208-ERR1681425_DepthofCoverage_CDS.bed
ERR1672156-ERR1672243	./melanoma/DD0060/ERR1672156-ERR1672243_rg_added_sorted_dedupped_removed.realigned.bam.filter.vcf	./melanoma/DD0060/ERR1672156-ERR1672243_DepthofCoverage_CDS.bed
ERR1672155-ERR1672242	./melanoma/DD0060/ERR1672155-ERR1672242_rg_added_sorted_dedupped_removed.realigned.bam.filter.vcf	./melanoma/DD0060/ERR1672155-ERR1672242_DepthofCoverage_CDS.bed
ERR1672178-ERR1672265	./melanoma/DD0071/ERR1672178-ERR1672265_rg_added_sorted_dedupped_removed.realigned.bam.filter.vcf	./melanoma/DD0071/ERR1672178-ERR1672265_DepthofCoverage_CDS.bed
ERR1672177-ERR1672264	./melanoma/DD0071/ERR1672177-ERR1672264_rg_added_sorted_dedupped_removed.realigned.bam.filter.vcf	./melanoma/DD0071/ERR1672177-ERR1672264_DepthofCoverage_CDS.bed
ERR1672130-ERR1672217	./melanoma/DD0044/ERR1672130-ERR1672217_rg_added_sorted_dedupped_removed.realigned.bam.filter.vcf	./melanoma/DD0044/ERR1672130-ERR1672217_DepthofCoverage_CDS.bed
ERR1672129-ERR1672216	./melanoma/DD0044/ERR1672129-ERR1672216_rg_added_sorted_dedupped_removed.realigned.bam.filter.vcf	./melanoma/DD0044/ERR1672129-ERR1672216_DepthofCoverage_CDS.bed
ERR1672176-ERR1672263	./melanoma/DD0070/ERR1672176-ERR1672263_rg_added_sorted_dedupped_removed.realigned.bam.filter.vcf	./melanoma/DD0070/ERR1672176-ERR1672263_DepthofCoverage_CDS.bed
ERR1672175-ERR1672262	./melanoma/DD0070/ERR1672175-ERR1672262_rg_added_sorted_dedupped_removed.realigned.bam.filter.vcf	./melanoma/DD0070/ERR1672175-ERR1672262_DepthofCoverage_CDS.bed
ERR1672160-ERR1672247	./melanoma/DD0062/ERR1672160-ERR1672247_rg_added_sorted_dedupped_removed.realigned.bam.filter.vcf	./melanoma/DD0062/ERR1672160-ERR1672247_DepthofCoverage_CDS.bed
ERR1672159-ERR1672246	./melanoma/DD0062/ERR1672159-ERR1672246_rg_added_sorted_dedupped_removed.realigned.bam.filter.vcf	./melanoma/DD0062/ERR1672159-ERR1672246_DepthofCoverage_CDS.bed
ERR1681449-ERR1681494	./melanoma/DD0072/ERR1681449-ERR1681494_rg_added_sorted_dedupped_removed.realigned.bam.filter.vcf	./melanoma/DD0072/ERR1681449-ERR1681494_DepthofCoverage_CDS.bed
ERR1681448-ERR1681493	./melanoma/DD0072/ERR1681448-ERR1681493_rg_added_sorted_dedupped_removed.realigned.bam.filter.vcf	./melanoma/DD0072/ERR1681448-ERR1681493_DepthofCoverage_CDS.bed
