# Supplementary material for: Canine tumor mutational burden is correlated with TP53 mutation across tumor types and breeds
Source: Nat Commun. 2021 Aug 3;12:4670. doi: 10.1038/s41467-021-24836-9 (PMC8333103; doi:10.1038/s41467-021-24836-9)
Supplement: Supplementary file 12 — Source Data [file 41467_2021_24836_MOESM12_ESM.zip]

Archive with 6 entries (5 files):
- SourceData/
- __MACOSX/._SourceData
- SourceData/.DS_Store
- __MACOSX/SourceData/._.DS_Store
- SourceData/Source_Data_06-24-21v1.xlsx
- __MACOSX/SourceData/._Source_Data_06-24-21v1.xlsx
