# Supplementary material for: Canine tumor mutational burden is correlated with TP53 mutation across tumor types and breeds
Source: Nat Commun. 2021 Aug 3;12:4670. doi: 10.1038/s41467-021-24836-9 (PMC8333103; doi:10.1038/s41467-021-24836-9)
Supplement: Supplementary file 12 — Source Data [file 41467_2021_24836_MOESM12_ESM.zip › SourceData/Source_Data_06-24-21v1.xlsx]

## Sheet: Figure 1
Figure 1a								Figure 1b								Figure 1c								Figure 1d								Figure 1e								Figure 1f								Figure 1g
Case ID	Sample ID	Total pairs	Tumor type	Status	Dataset	Bioproject		Case ID	Sample ID	Uniquely coordinatly mapped rate	Tumor type	Status	Dataset	Bioproject		Case ID	Sample ID	> 30 fraction	Tumor type	Status	Dataset	Bioproject		Case ID	Sample ID	Target CDS mapping rates	Tumor type	Status	Dataset	Bioproject		Case ID	Sample ID	Mean coverage	Tumor type	Status	Dataset	Bioproject		Case ID	Sample ID	RMSE	Tumor type	Status	Dataset	Bioproject		Case ID	Callable bases
004	SRR9911376	39442404	MT	Tumor	MT SNU	PRJNA552905		004	SRR9911376	0.943524	MT	Tumor	MT SNU	PRJNA552905		004	SRR9911376	0.935758	MT	Tumor	MT SNU	PRJNA552905		004	SRR9911376	0.677183	MT	Tumor	MT SNU	PRJNA552905		004	SRR9911376	84.2151	MT	Tumor	MT SNU	PRJNA552905		004	SRR9911376	0.00540002	MT	Tumor	MT SNU	PRJNA552905		004	29250220
004	SRR9911377	43209883	MT	Normal	MT SNU	PRJNA552905		004	SRR9911377	0.946806	MT	Normal	MT SNU	PRJNA552905		004	SRR9911377	0.936097	MT	Normal	MT SNU	PRJNA552905		004	SRR9911377	0.681104	MT	Normal	MT SNU	PRJNA552905		004	SRR9911377	89.5186	MT	Normal	MT SNU	PRJNA552905		004	SRR9911377	0.00490838	MT	Normal	MT SNU	PRJNA552905		007	29281741
007	SRR9911361	43123466	MT	Normal	MT SNU	PRJNA552905		007	SRR9911361	0.941764	MT	Normal	MT SNU	PRJNA552905		007	SRR9911361	0.932918	MT	Normal	MT SNU	PRJNA552905		007	SRR9911361	0.677869	MT	Normal	MT SNU	PRJNA552905		007	SRR9911361	90.477	MT	Normal	MT SNU	PRJNA552905		007	SRR9911361	0.00439114	MT	Normal	MT SNU	PRJNA552905		008	29192255
007	SRR9911362	33169053	MT	Tumor	MT SNU	PRJNA552905		007	SRR9911362	0.946126	MT	Tumor	MT SNU	PRJNA552905		007	SRR9911362	0.936436	MT	Tumor	MT SNU	PRJNA552905		007	SRR9911362	0.680499	MT	Tumor	MT SNU	PRJNA552905		007	SRR9911362	74.6951	MT	Tumor	MT SNU	PRJNA552905		007	SRR9911362	0.00504926	MT	Tumor	MT SNU	PRJNA552905		009	29279464
008	SRR9911360	37613135	MT	Normal	MT SNU	PRJNA552905		008	SRR9911360	0.94636	MT	Normal	MT SNU	PRJNA552905		008	SRR9911360	0.936376	MT	Normal	MT SNU	PRJNA552905		008	SRR9911360	0.67177	MT	Normal	MT SNU	PRJNA552905		008	SRR9911360	83.044	MT	Normal	MT SNU	PRJNA552905		008	SRR9911360	0.00420943	MT	Normal	MT SNU	PRJNA552905		013	29138489
008	SRR9911371	39643282	MT	Tumor	MT SNU	PRJNA552905		008	SRR9911371	0.950341	MT	Tumor	MT SNU	PRJNA552905		008	SRR9911371	0.939159	MT	Tumor	MT SNU	PRJNA552905		008	SRR9911371	0.683718	MT	Tumor	MT SNU	PRJNA552905		008	SRR9911371	85.2339	MT	Tumor	MT SNU	PRJNA552905		008	SRR9911371	0.00440246	MT	Tumor	MT SNU	PRJNA552905		022	29387588
009	SRR9911352	37647761	MT	Normal	MT SNU	PRJNA552905		009	SRR9911352	0.947521	MT	Normal	MT SNU	PRJNA552905		009	SRR9911352	0.936351	MT	Normal	MT SNU	PRJNA552905		009	SRR9911352	0.677583	MT	Normal	MT SNU	PRJNA552905		009	SRR9911352	81.7322	MT	Normal	MT SNU	PRJNA552905		009	SRR9911352	0.00502594	MT	Normal	MT SNU	PRJNA552905		024	29205221
009	SRR9911353	38551692	MT	Tumor	MT SNU	PRJNA552905		009	SRR9911353	0.944444	MT	Tumor	MT SNU	PRJNA552905		009	SRR9911353	0.933026	MT	Tumor	MT SNU	PRJNA552905		009	SRR9911353	0.674901	MT	Tumor	MT SNU	PRJNA552905		009	SRR9911353	84.0459	MT	Tumor	MT SNU	PRJNA552905		009	SRR9911353	0.00476698	MT	Tumor	MT SNU	PRJNA552905		026	29213542
013	SRR9911363	38636719	MT	Normal	MT SNU	PRJNA552905		013	SRR9911363	0.944352	MT	Normal	MT SNU	PRJNA552905		013	SRR9911363	0.932482	MT	Normal	MT SNU	PRJNA552905		013	SRR9911363	0.665319	MT	Normal	MT SNU	PRJNA552905		013	SRR9911363	84.4988	MT	Normal	MT SNU	PRJNA552905		013	SRR9911363	0.00488303	MT	Normal	MT SNU	PRJNA552905		047	29325631
013	SRR9911364	38468887	MT	Tumor	MT SNU	PRJNA552905		013	SRR9911364	0.946775	MT	Tumor	MT SNU	PRJNA552905		013	SRR9911364	0.93398	MT	Tumor	MT SNU	PRJNA552905		013	SRR9911364	0.668112	MT	Tumor	MT SNU	PRJNA552905		013	SRR9911364	87.1147	MT	Tumor	MT SNU	PRJNA552905		013	SRR9911364	0.00463992	MT	Tumor	MT SNU	PRJNA552905		062	29070318
022	SRR9911365	39259601	MT	Normal	MT SNU	PRJNA552905		022	SRR9911365	0.943211	MT	Normal	MT SNU	PRJNA552905		022	SRR9911365	0.935702	MT	Normal	MT SNU	PRJNA552905		022	SRR9911365	0.68494	MT	Normal	MT SNU	PRJNA552905		022	SRR9911365	87.0102	MT	Normal	MT SNU	PRJNA552905		022	SRR9911365	0.00495319	MT	Normal	MT SNU	PRJNA552905		063	29402473
022	SRR9911366	40618498	MT	Tumor	MT SNU	PRJNA552905		022	SRR9911366	0.949415	MT	Tumor	MT SNU	PRJNA552905		022	SRR9911366	0.937022	MT	Tumor	MT SNU	PRJNA552905		022	SRR9911366	0.667538	MT	Tumor	MT SNU	PRJNA552905		022	SRR9911366	89.6476	MT	Tumor	MT SNU	PRJNA552905		022	SRR9911366	0.00469801	MT	Tumor	MT SNU	PRJNA552905		070	29321689
024	SRR9911368	36573213	MT	Tumor	MT SNU	PRJNA552905		024	SRR9911368	0.939048	MT	Tumor	MT SNU	PRJNA552905		024	SRR9911368	0.933266	MT	Tumor	MT SNU	PRJNA552905		024	SRR9911368	0.675944	MT	Tumor	MT SNU	PRJNA552905		024	SRR9911368	81.6855	MT	Tumor	MT SNU	PRJNA552905		024	SRR9911368	0.00454488	MT	Tumor	MT SNU	PRJNA552905		072	29244224
024	SRR9911381	41669857	MT	Normal	MT SNU	PRJNA552905		024	SRR9911381	0.944568	MT	Normal	MT SNU	PRJNA552905		024	SRR9911381	0.936904	MT	Normal	MT SNU	PRJNA552905		024	SRR9911381	0.686593	MT	Normal	MT SNU	PRJNA552905		024	SRR9911381	90.0758	MT	Normal	MT SNU	PRJNA552905		024	SRR9911381	0.00423312	MT	Normal	MT SNU	PRJNA552905		073	29435145
026	SRR9911378	43861069	MT	Tumor	MT SNU	PRJNA552905		026	SRR9911378	0.946684	MT	Tumor	MT SNU	PRJNA552905		026	SRR9911378	0.939074	MT	Tumor	MT SNU	PRJNA552905		026	SRR9911378	0.689029	MT	Tumor	MT SNU	PRJNA552905		026	SRR9911378	93.6849	MT	Tumor	MT SNU	PRJNA552905		026	SRR9911378	0.00450321	MT	Tumor	MT SNU	PRJNA552905		088	29311493
026	SRR9911379	38900293	MT	Normal	MT SNU	PRJNA552905		026	SRR9911379	0.94179	MT	Normal	MT SNU	PRJNA552905		026	SRR9911379	0.934385	MT	Normal	MT SNU	PRJNA552905		026	SRR9911379	0.682977	MT	Normal	MT SNU	PRJNA552905		026	SRR9911379	83.0811	MT	Normal	MT SNU	PRJNA552905		026	SRR9911379	0.00474574	MT	Normal	MT SNU	PRJNA552905		095	29010112
047	SRR9911367	35915356	MT	Tumor	MT SNU	PRJNA552905		047	SRR9911367	0.945445	MT	Tumor	MT SNU	PRJNA552905		047	SRR9911367	0.930306	MT	Tumor	MT SNU	PRJNA552905		047	SRR9911367	0.669342	MT	Tumor	MT SNU	PRJNA552905		047	SRR9911367	75.7796	MT	Tumor	MT SNU	PRJNA552905		047	SRR9911367	0.00440571	MT	Tumor	MT SNU	PRJNA552905		119	29261531
047	SRR9911380	37178450	MT	Normal	MT SNU	PRJNA552905		047	SRR9911380	0.949643	MT	Normal	MT SNU	PRJNA552905		047	SRR9911380	0.938832	MT	Normal	MT SNU	PRJNA552905		047	SRR9911380	0.68027	MT	Normal	MT SNU	PRJNA552905		047	SRR9911380	83.4749	MT	Normal	MT SNU	PRJNA552905		047	SRR9911380	0.00443022	MT	Normal	MT SNU	PRJNA552905		125	29418949
062	SRR9911369	36310182	MT	Tumor	MT SNU	PRJNA552905		062	SRR9911369	0.945613	MT	Tumor	MT SNU	PRJNA552905		062	SRR9911369	0.937159	MT	Tumor	MT SNU	PRJNA552905		062	SRR9911369	0.674479	MT	Tumor	MT SNU	PRJNA552905		062	SRR9911369	81.7639	MT	Tumor	MT SNU	PRJNA552905		062	SRR9911369	0.00415065	MT	Tumor	MT SNU	PRJNA552905		132	29299314
062	SRR9911370	39684576	MT	Normal	MT SNU	PRJNA552905		062	SRR9911370	0.941546	MT	Normal	MT SNU	PRJNA552905		062	SRR9911370	0.934081	MT	Normal	MT SNU	PRJNA552905		062	SRR9911370	0.669897	MT	Normal	MT SNU	PRJNA552905		062	SRR9911370	84.5552	MT	Normal	MT SNU	PRJNA552905		062	SRR9911370	0.00412978	MT	Normal	MT SNU	PRJNA552905		153	29387017
063	SRR9911354	41688364	MT	Normal	MT SNU	PRJNA552905		063	SRR9911354	0.950601	MT	Normal	MT SNU	PRJNA552905		063	SRR9911354	0.939688	MT	Normal	MT SNU	PRJNA552905		063	SRR9911354	0.692653	MT	Normal	MT SNU	PRJNA552905		063	SRR9911354	90.6947	MT	Normal	MT SNU	PRJNA552905		063	SRR9911354	0.00436055	MT	Normal	MT SNU	PRJNA552905		AleKee	28557894
063	SRR9911355	38359798	MT	Tumor	MT SNU	PRJNA552905		063	SRR9911355	0.949038	MT	Tumor	MT SNU	PRJNA552905		063	SRR9911355	0.937478	MT	Tumor	MT SNU	PRJNA552905		063	SRR9911355	0.679546	MT	Tumor	MT SNU	PRJNA552905		063	SRR9911355	83.9223	MT	Tumor	MT SNU	PRJNA552905		063	SRR9911355	0.0044652	MT	Tumor	MT SNU	PRJNA552905		AllSmi	28944066
070	SRR9911346	36491020	MT	Normal	MT SNU	PRJNA552905		070	SRR9911346	0.94561	MT	Normal	MT SNU	PRJNA552905		070	SRR9911346	0.932231	MT	Normal	MT SNU	PRJNA552905		070	SRR9911346	0.657463	MT	Normal	MT SNU	PRJNA552905		070	SRR9911346	81.0868	MT	Normal	MT SNU	PRJNA552905		070	SRR9911346	0.00359666	MT	Normal	MT SNU	PRJNA552905		AlvWen	29130192
070	SRR9911347	40900350	MT	Tumor	MT SNU	PRJNA552905		070	SRR9911347	0.943695	MT	Tumor	MT SNU	PRJNA552905		070	SRR9911347	0.931201	MT	Tumor	MT SNU	PRJNA552905		070	SRR9911347	0.671193	MT	Tumor	MT SNU	PRJNA552905		070	SRR9911347	89.7716	MT	Tumor	MT SNU	PRJNA552905		070	SRR9911347	0.00325269	MT	Tumor	MT SNU	PRJNA552905		BelBer	27975948
072	SRR9911357	37135120	MT	Normal	MT SNU	PRJNA552905		072	SRR9911357	0.944976	MT	Normal	MT SNU	PRJNA552905		072	SRR9911357	0.935724	MT	Normal	MT SNU	PRJNA552905		072	SRR9911357	0.670351	MT	Normal	MT SNU	PRJNA552905		072	SRR9911357	83.2511	MT	Normal	MT SNU	PRJNA552905		072	SRR9911357	0.00521875	MT	Normal	MT SNU	PRJNA552905		BenGal	28317746
072	SRR9911358	34681969	MT	Tumor	MT SNU	PRJNA552905		072	SRR9911358	0.943103	MT	Tumor	MT SNU	PRJNA552905		072	SRR9911358	0.929707	MT	Tumor	MT SNU	PRJNA552905		072	SRR9911358	0.663829	MT	Tumor	MT SNU	PRJNA552905		072	SRR9911358	78.5405	MT	Tumor	MT SNU	PRJNA552905		072	SRR9911358	0.0045219	MT	Tumor	MT SNU	PRJNA552905		BENTUC	29021121
073	SRR9911350	39535166	MT	Normal	MT SNU	PRJNA552905		073	SRR9911350	0.948155	MT	Normal	MT SNU	PRJNA552905		073	SRR9911350	0.934514	MT	Normal	MT SNU	PRJNA552905		073	SRR9911350	0.666941	MT	Normal	MT SNU	PRJNA552905		073	SRR9911350	86.8089	MT	Normal	MT SNU	PRJNA552905		073	SRR9911350	0.00488794	MT	Normal	MT SNU	PRJNA552905		BITRIC	27502265
073	SRR9911351	37069610	MT	Tumor	MT SNU	PRJNA552905		073	SRR9911351	0.945548	MT	Tumor	MT SNU	PRJNA552905		073	SRR9911351	0.935981	MT	Tumor	MT SNU	PRJNA552905		073	SRR9911351	0.677374	MT	Tumor	MT SNU	PRJNA552905		073	SRR9911351	84.7583	MT	Tumor	MT SNU	PRJNA552905		073	SRR9911351	0.0050723	MT	Tumor	MT SNU	PRJNA552905		CASLAB	27526873
088	SRR9911356	38132950	MT	Normal	MT SNU	PRJNA552905		088	SRR9911356	0.950704	MT	Normal	MT SNU	PRJNA552905		088	SRR9911356	0.937637	MT	Normal	MT SNU	PRJNA552905		088	SRR9911356	0.684671	MT	Normal	MT SNU	PRJNA552905		088	SRR9911356	84.0771	MT	Normal	MT SNU	PRJNA552905		088	SRR9911356	0.00461325	MT	Normal	MT SNU	PRJNA552905		CCB010009	28274694
088	SRR9911359	39672858	MT	Tumor	MT SNU	PRJNA552905		088	SRR9911359	0.947385	MT	Tumor	MT SNU	PRJNA552905		088	SRR9911359	0.938139	MT	Tumor	MT SNU	PRJNA552905		088	SRR9911359	0.687225	MT	Tumor	MT SNU	PRJNA552905		088	SRR9911359	84.9183	MT	Tumor	MT SNU	PRJNA552905		088	SRR9911359	0.0038171	MT	Tumor	MT SNU	PRJNA552905		CCB010005	28825003
095	SRR9911348	36828798	MT	Normal	MT SNU	PRJNA552905		095	SRR9911348	0.943128	MT	Normal	MT SNU	PRJNA552905		095	SRR9911348	0.936742	MT	Normal	MT SNU	PRJNA552905		095	SRR9911348	0.685802	MT	Normal	MT SNU	PRJNA552905		095	SRR9911348	81.757	MT	Normal	MT SNU	PRJNA552905		095	SRR9911348	0.00493595	MT	Normal	MT SNU	PRJNA552905		CCB010010	28767702
095	SRR9911349	34783985	MT	Tumor	MT SNU	PRJNA552905		095	SRR9911349	0.945141	MT	Tumor	MT SNU	PRJNA552905		095	SRR9911349	0.934786	MT	Tumor	MT SNU	PRJNA552905		095	SRR9911349	0.679743	MT	Tumor	MT SNU	PRJNA552905		095	SRR9911349	74.9537	MT	Tumor	MT SNU	PRJNA552905		095	SRR9911349	0.00452671	MT	Tumor	MT SNU	PRJNA552905		CCB010036	29706704
119	SRR9911344	44064712	MT	Normal	MT SNU	PRJNA552905		119	SRR9911344	0.940476	MT	Normal	MT SNU	PRJNA552905		119	SRR9911344	0.934743	MT	Normal	MT SNU	PRJNA552905		119	SRR9911344	0.687995	MT	Normal	MT SNU	PRJNA552905		119	SRR9911344	94.5528	MT	Normal	MT SNU	PRJNA552905		119	SRR9911344	0.00435654	MT	Normal	MT SNU	PRJNA552905		CCB010023	28932063
119	SRR9911345	41583756	MT	Tumor	MT SNU	PRJNA552905		119	SRR9911345	0.943404	MT	Tumor	MT SNU	PRJNA552905		119	SRR9911345	0.933436	MT	Tumor	MT SNU	PRJNA552905		119	SRR9911345	0.668281	MT	Tumor	MT SNU	PRJNA552905		119	SRR9911345	92.2795	MT	Tumor	MT SNU	PRJNA552905		119	SRR9911345	0.00429826	MT	Tumor	MT SNU	PRJNA552905		CCB010024	28476200
125	SRR9911342	38800240	MT	Normal	MT SNU	PRJNA552905		125	SRR9911342	0.951292	MT	Normal	MT SNU	PRJNA552905		125	SRR9911342	0.938878	MT	Normal	MT SNU	PRJNA552905		125	SRR9911342	0.692975	MT	Normal	MT SNU	PRJNA552905		125	SRR9911342	83.2338	MT	Normal	MT SNU	PRJNA552905		125	SRR9911342	0.00426185	MT	Normal	MT SNU	PRJNA552905		CCB010026	29142128
125	SRR9911343	40087688	MT	Tumor	MT SNU	PRJNA552905		125	SRR9911343	0.951945	MT	Tumor	MT SNU	PRJNA552905		125	SRR9911343	0.938351	MT	Tumor	MT SNU	PRJNA552905		125	SRR9911343	0.678946	MT	Tumor	MT SNU	PRJNA552905		125	SRR9911343	87.0682	MT	Tumor	MT SNU	PRJNA552905		125	SRR9911343	0.00425082	MT	Tumor	MT SNU	PRJNA552905		CCB010040	29972446
132	SRR9911372	35446413	MT	Tumor	MT SNU	PRJNA552905		132	SRR9911372	0.94433	MT	Tumor	MT SNU	PRJNA552905		132	SRR9911372	0.93015	MT	Tumor	MT SNU	PRJNA552905		132	SRR9911372	0.66992	MT	Tumor	MT SNU	PRJNA552905		132	SRR9911372	75.5449	MT	Tumor	MT SNU	PRJNA552905		132	SRR9911372	0.00472351	MT	Tumor	MT SNU	PRJNA552905		CCB010035	29338188
132	SRR9911373	37440688	MT	Normal	MT SNU	PRJNA552905		132	SRR9911373	0.947452	MT	Normal	MT SNU	PRJNA552905		132	SRR9911373	0.934428	MT	Normal	MT SNU	PRJNA552905		132	SRR9911373	0.671088	MT	Normal	MT SNU	PRJNA552905		132	SRR9911373	82.6333	MT	Normal	MT SNU	PRJNA552905		132	SRR9911373	0.004562	MT	Normal	MT SNU	PRJNA552905		CCB010054	28241152
153	SRR9911374	41999676	MT	Tumor	MT SNU	PRJNA552905		153	SRR9911374	0.946926	MT	Tumor	MT SNU	PRJNA552905		153	SRR9911374	0.935687	MT	Tumor	MT SNU	PRJNA552905		153	SRR9911374	0.673746	MT	Tumor	MT SNU	PRJNA552905		153	SRR9911374	91.9518	MT	Tumor	MT SNU	PRJNA552905		153	SRR9911374	0.00445701	MT	Tumor	MT SNU	PRJNA552905		CCB010099	28239629
153	SRR9911375	43238831	MT	Normal	MT SNU	PRJNA552905		153	SRR9911375	0.945161	MT	Normal	MT SNU	PRJNA552905		153	SRR9911375	0.934755	MT	Normal	MT SNU	PRJNA552905		153	SRR9911375	0.679971	MT	Normal	MT SNU	PRJNA552905		153	SRR9911375	91.7296	MT	Normal	MT SNU	PRJNA552905		153	SRR9911375	0.00460578	MT	Normal	MT SNU	PRJNA552905		CCB010059	29545575
AleKee	SAMN03732738	60200000	OSA	Normal	OSA BI	PRJNA247493		AleKee	SAMN03732738	0.93416	OSA	Normal	OSA BI	PRJNA247493		AleKee	SAMN03732738	0.90021	OSA	Normal	OSA BI	PRJNA247493		AleKee	SAMN03732738	0.60951	OSA	Normal	OSA BI	PRJNA247493		AleKee	SAMN03732738	87.0807	OSA	Normal	OSA BI	PRJNA247493		AleKee	SAMN03732738	0.002288	OSA	Normal	OSA BI	PRJNA247493		CCB010060	29574314
AleKee	SAMN03436835	104548240	OSA	Tumor	OSA BI	PRJNA247493		AleKee	SAMN03436835	0.92884	OSA	Tumor	OSA BI	PRJNA247493		AleKee	SAMN03436835	0.88568	OSA	Tumor	OSA BI	PRJNA247493		AleKee	SAMN03436835	0.63293	OSA	Tumor	OSA BI	PRJNA247493		AleKee	SAMN03436835	132.148	OSA	Tumor	OSA BI	PRJNA247493		AleKee	SAMN03436835	0.002026	OSA	Tumor	OSA BI	PRJNA247493		CCB010069	29619177
AllSmi	SAMN03436686	70600000	OSA	Normal	OSA BI	PRJNA247493		AllSmi	SAMN03436686	0.92263	OSA	Normal	OSA BI	PRJNA247493		AllSmi	SAMN03436686	0.87727	OSA	Normal	OSA BI	PRJNA247493		AllSmi	SAMN03436686	0.50701	OSA	Normal	OSA BI	PRJNA247493		AllSmi	SAMN03436686	96.044	OSA	Normal	OSA BI	PRJNA247493		AllSmi	SAMN03436686	0.002186	OSA	Normal	OSA BI	PRJNA247493		CCB010089	29047245
AllSmi	SAMN03732754	103396885	OSA	Tumor	OSA BI	PRJNA247493		AllSmi	SAMN03732754	0.9328	OSA	Tumor	OSA BI	PRJNA247493		AllSmi	SAMN03732754	0.89468	OSA	Tumor	OSA BI	PRJNA247493		AllSmi	SAMN03732754	0.49471	OSA	Tumor	OSA BI	PRJNA247493		AllSmi	SAMN03732754	130.093	OSA	Tumor	OSA BI	PRJNA247493		AllSmi	SAMN03732754	0.001979	OSA	Tumor	OSA BI	PRJNA247493		CCB010182	28334120
AlvWen	SAMN03732751	89900000	OSA	Normal	OSA BI	PRJNA247493		AlvWen	SAMN03732751	0.93118	OSA	Normal	OSA BI	PRJNA247493		AlvWen	SAMN03732751	0.89736	OSA	Normal	OSA BI	PRJNA247493		AlvWen	SAMN03732751	0.53355	OSA	Normal	OSA BI	PRJNA247493		AlvWen	SAMN03732751	119.608	OSA	Normal	OSA BI	PRJNA247493		AlvWen	SAMN03732751	0.002056	OSA	Normal	OSA BI	PRJNA247493		CCB010102	28981605
AlvWen	SAMN03436468	115197720	OSA	Tumor	OSA BI	PRJNA247493		AlvWen	SAMN03436468	0.92587	OSA	Tumor	OSA BI	PRJNA247493		AlvWen	SAMN03436468	0.88284	OSA	Tumor	OSA BI	PRJNA247493		AlvWen	SAMN03436468	0.62734	OSA	Tumor	OSA BI	PRJNA247493		AlvWen	SAMN03436468	138.752	OSA	Tumor	OSA BI	PRJNA247493		AlvWen	SAMN03436468	0.002081	OSA	Tumor	OSA BI	PRJNA247493		CCB010214	29427669
BelBer	SAMN04002390	67667794	LYM	Normal	BCL BI	PRJNA247493		BelBer	SAMN04002390	0.88195	LYM	Normal	BCL BI	PRJNA247493		BelBer	SAMN04002390	0.82857	LYM	Normal	BCL BI	PRJNA247493		BelBer	SAMN04002390	0.55483	LYM	Normal	BCL BI	PRJNA247493		BelBer	SAMN04002390	95.0218	LYM	Normal	BCL BI	PRJNA247493		BelBer	SAMN04002390	0.001899	LYM	Normal	BCL BI	PRJNA247493		CCB010174	29046635
BelBer	SAMN04002385	63800000	LYM	Tumor	BCL BI	PRJNA247493		BelBer	SAMN04002385	0.8877	LYM	Tumor	BCL BI	PRJNA247493		BelBer	SAMN04002385	0.83477	LYM	Tumor	BCL BI	PRJNA247493		BelBer	SAMN04002385	0.55481	LYM	Tumor	BCL BI	PRJNA247493		BelBer	SAMN04002385	92.0982	LYM	Tumor	BCL BI	PRJNA247493		BelBer	SAMN04002385	0.002073	LYM	Tumor	BCL BI	PRJNA247493		CCB010307	26807959
BenGal	SAMN04002435	105960950	LYM	Normal	BCL BI	PRJNA247493		BenGal	SAMN04002435	0.88792	LYM	Normal	BCL BI	PRJNA247493		BenGal	SAMN04002435	0.8335	LYM	Normal	BCL BI	PRJNA247493		BenGal	SAMN04002435	0.59342	LYM	Normal	BCL BI	PRJNA247493		BenGal	SAMN04002435	152.166	LYM	Normal	BCL BI	PRJNA247493		BenGal	SAMN04002435	0.001453	LYM	Normal	BCL BI	PRJNA247493		CCB010346	29953946
BenGal	SAMN04002423	73800000	LYM	Tumor	BCL BI	PRJNA247493		BenGal	SAMN04002423	0.88554	LYM	Tumor	BCL BI	PRJNA247493		BenGal	SAMN04002423	0.82778	LYM	Tumor	BCL BI	PRJNA247493		BenGal	SAMN04002423	0.55089	LYM	Tumor	BCL BI	PRJNA247493		BenGal	SAMN04002423	105.56	LYM	Tumor	BCL BI	PRJNA247493		BenGal	SAMN04002423	0.001586	LYM	Tumor	BCL BI	PRJNA247493		CCB010217	29640037
BENTUC	SAMN04009644	131000000	LYM	Normal	BCL BI	PRJNA247493		BENTUC	SAMN04009644	0.83702	LYM	Normal	BCL BI	PRJNA247493		BENTUC	SAMN04009644	0.7734	LYM	Normal	BCL BI	PRJNA247493		BENTUC	SAMN04009644	0.55833	LYM	Normal	BCL BI	PRJNA247493		BENTUC	SAMN04009644	150.142	LYM	Normal	BCL BI	PRJNA247493		BENTUC	SAMN04009644	0.001428	LYM	Normal	BCL BI	PRJNA247493		CCB020009	27940314
BENTUC	SAMN04009636	104089321	LYM	Tumor	BCL BI	PRJNA247493		BENTUC	SAMN04009636	0.83216	LYM	Tumor	BCL BI	PRJNA247493		BENTUC	SAMN04009636	0.76468	LYM	Tumor	BCL BI	PRJNA247493		BENTUC	SAMN04009636	0.5531	LYM	Tumor	BCL BI	PRJNA247493		BENTUC	SAMN04009636	102.52	LYM	Tumor	BCL BI	PRJNA247493		BENTUC	SAMN04009636	0.001847	LYM	Tumor	BCL BI	PRJNA247493		CCB020104	28399586
BITRIC	SAMN04009639	45909861	LYM	Normal	BCL BI	PRJNA247493		BITRIC	SAMN04009639	0.84667	LYM	Normal	BCL BI	PRJNA247493		BITRIC	SAMN04009639	0.77822	LYM	Normal	BCL BI	PRJNA247493		BITRIC	SAMN04009639	0.57174	LYM	Normal	BCL BI	PRJNA247493		BITRIC	SAMN04009639	64.7883	LYM	Normal	BCL BI	PRJNA247493		BITRIC	SAMN04009639	0.002545	LYM	Normal	BCL BI	PRJNA247493		CCB020249	27829739
BITRIC	SAMN04009635	84114186	LYM	Tumor	BCL BI	PRJNA247493		BITRIC	SAMN04009635	0.83827	LYM	Tumor	BCL BI	PRJNA247493		BITRIC	SAMN04009635	0.76456	LYM	Tumor	BCL BI	PRJNA247493		BITRIC	SAMN04009635	0.58386	LYM	Tumor	BCL BI	PRJNA247493		BITRIC	SAMN04009635	87.1028	LYM	Tumor	BCL BI	PRJNA247493		BITRIC	SAMN04009635	0.002199	LYM	Tumor	BCL BI	PRJNA247493		CCB010299	29341882
BluKim	SAMN03732776	93000	UCL	Tumor	UCL BI	PRJNA247493		BluKim	SAMN03436477	0.91279	UCL	Normal	UCL BI	PRJNA247493		BluKim	SAMN03436477	0.86745	UCL	Normal	UCL BI	PRJNA247493		BluKim	SAMN03436477	0.51684	UCL	Normal	UCL BI	PRJNA247493		BluKim	SAMN03436477	113.083	UCL	Normal	UCL BI	PRJNA247493		BluKim	SAMN03436477	0.00189	UCL	Normal	UCL BI	PRJNA247493		CCB030117	28598888
BluKim	SAMN03436477	81879890	UCL	Normal	UCL BI	PRJNA247493		CASLAB	SAMN04002429	0.85936	LYM	Normal	BCL BI	PRJNA247493		CASLAB	SAMN04002429	0.78402	LYM	Normal	BCL BI	PRJNA247493		CASLAB	SAMN04002429	0.55335	LYM	Normal	BCL BI	PRJNA247493		CASLAB	SAMN04002429	98.3452	LYM	Normal	BCL BI	PRJNA247493		CASLAB	SAMN04002429	0.001877	LYM	Normal	BCL BI	PRJNA247493		CCB010327	29448023
CASLAB	SAMN04002429	74557742	LYM	Normal	BCL BI	PRJNA247493		CASLAB	SAMN04002421	0.85307	LYM	Tumor	BCL BI	PRJNA247493		CASLAB	SAMN04002421	0.77852	LYM	Tumor	BCL BI	PRJNA247493		CASLAB	SAMN04002421	0.59846	LYM	Tumor	BCL BI	PRJNA247493		CASLAB	SAMN04002421	97.8398	LYM	Tumor	BCL BI	PRJNA247493		CASLAB	SAMN04002421	0.002068	LYM	Tumor	BCL BI	PRJNA247493		CCB010330	29497046
CASLAB	SAMN04002421	80759224	LYM	Tumor	BCL BI	PRJNA247493		CCB010009	SAMN03436628	0.89061	LYM	Normal	BCL BI	PRJNA247493		CCB010009	SAMN03436628	0.82705	LYM	Normal	BCL BI	PRJNA247493		CCB010009	SAMN03436628	0.55767	LYM	Normal	BCL BI	PRJNA247493		CCB010009	SAMN03436628	81.2475	LYM	Normal	BCL BI	PRJNA247493		CCB010009	SAMN03436628	0.002556	LYM	Normal	BCL BI	PRJNA247493		CCB010332	29206629
CCB010009	SAMN03436628	68000000	LYM	Normal	BCL BI	PRJNA247493		CCB010009	SAMN03436465	0.90019	LYM	Tumor	BCL BI	PRJNA247493		CCB010009	SAMN03436465	0.84297	LYM	Tumor	BCL BI	PRJNA247493		CCB010009	SAMN03436465	0.55439	LYM	Tumor	BCL BI	PRJNA247493		CCB010009	SAMN03436465	123.009	LYM	Tumor	BCL BI	PRJNA247493		CCB010009	SAMN03436465	0.001998	LYM	Tumor	BCL BI	PRJNA247493		CCB030130	28069124
CCB010009	SAMN03436465	111834198	LYM	Tumor	BCL BI	PRJNA247493		CCB010005	SAMN03436630	0.91212	OSA	Normal	OSA BI	PRJNA247493		CCB010005	SAMN03436630	0.87351	OSA	Normal	OSA BI	PRJNA247493		CCB010005	SAMN03436630	0.49067	OSA	Normal	OSA BI	PRJNA247493		CCB010005	SAMN03436630	50.3196	OSA	Normal	OSA BI	PRJNA247493		CCB010005	SAMN03436630	0.002932	OSA	Normal	OSA BI	PRJNA247493		CCB030145	25999263
CCB010005	SAMN03436630	67300000	OSA	Normal	OSA BI	PRJNA247493		CCB010005	SAMN03436891	0.91669	OSA	Tumor	OSA BI	PRJNA247493		CCB010005	SAMN03436891	0.86851	OSA	Tumor	OSA BI	PRJNA247493		CCB010005	SAMN03436891	0.57404	OSA	Tumor	OSA BI	PRJNA247493		CCB010005	SAMN03436891	120.564	OSA	Tumor	OSA BI	PRJNA247493		CCB010005	SAMN03436891	0.001716	OSA	Tumor	OSA BI	PRJNA247493		CCB020022	28886839
CCB010005	SAMN03436891	100497891	OSA	Tumor	OSA BI	PRJNA247493		CCB010010	SAMN03436614	0.89202	LYM	Normal	BCL BI	PRJNA247493		CCB010010	SAMN03436614	0.8277	LYM	Normal	BCL BI	PRJNA247493		CCB010010	SAMN03436614	0.58539	LYM	Normal	BCL BI	PRJNA247493		CCB010010	SAMN03436614	114.41	LYM	Normal	BCL BI	PRJNA247493		CCB010010	SAMN03436614	0.002102	LYM	Normal	BCL BI	PRJNA247493		CCB030193	27246309
CCB010010	SAMN03436614	94500000	LYM	Normal	BCL BI	PRJNA247493		CCB010010	SAMN03436570	0.90294	LYM	Tumor	BCL BI	PRJNA247493		CCB010010	SAMN03436570	0.84729	LYM	Tumor	BCL BI	PRJNA247493		CCB010010	SAMN03436570	0.57114	LYM	Tumor	BCL BI	PRJNA247493		CCB010010	SAMN03436570	141.436	LYM	Tumor	BCL BI	PRJNA247493		CCB010010	SAMN03436570	0.001836	LYM	Tumor	BCL BI	PRJNA247493		CCB020062	29066105
CCB010010	SAMN03436570	126790239	LYM	Tumor	BCL BI	PRJNA247493		CCB010036	SAMN03436809	0.89066	LYM	Normal	BCL BI	PRJNA247493		CCB010036	SAMN03436809	0.83237	LYM	Normal	BCL BI	PRJNA247493		CCB010036	SAMN03436809	0.52887	LYM	Normal	BCL BI	PRJNA247493		CCB010036	SAMN03436809	135.412	LYM	Normal	BCL BI	PRJNA247493		CCB010036	SAMN03436809	0.001798	LYM	Normal	BCL BI	PRJNA247493		CCB020071	28772357
CCB010036	SAMN03436809	118884440	LYM	Normal	BCL BI	PRJNA247493		CCB010036	SAMN03436266	0.90642	LYM	Tumor	BCL BI	PRJNA247493		CCB010036	SAMN03436266	0.8611	LYM	Tumor	BCL BI	PRJNA247493		CCB010036	SAMN03436266	0.5079	LYM	Tumor	BCL BI	PRJNA247493		CCB010036	SAMN03436266	70.7164	LYM	Tumor	BCL BI	PRJNA247493		CCB010036	SAMN03436266	0.002806	LYM	Tumor	BCL BI	PRJNA247493		CCB030251	28377632
CCB010036	SAMN03436266	94312844	LYM	Tumor	BCL BI	PRJNA247493		CCB010023	SAMN03436671	0.9193	OSA	Normal	OSA BI	PRJNA247493		CCB010023	SAMN03436671	0.87803	OSA	Normal	OSA BI	PRJNA247493		CCB010023	SAMN03436671	0.53069	OSA	Normal	OSA BI	PRJNA247493		CCB010023	SAMN03436671	53.3642	OSA	Normal	OSA BI	PRJNA247493		CCB010023	SAMN03436671	0.002634	OSA	Normal	OSA BI	PRJNA247493		CCB020156	28255934
CCB010023	SAMN03436671	57700000	OSA	Normal	OSA BI	PRJNA247493		CCB010023	SAMN03436937	0.91983	OSA	Tumor	OSA BI	PRJNA247493		CCB010023	SAMN03436937	0.87094	OSA	Tumor	OSA BI	PRJNA247493		CCB010023	SAMN03436937	0.44207	OSA	Tumor	OSA BI	PRJNA247493		CCB010023	SAMN03436937	135.576	OSA	Tumor	OSA BI	PRJNA247493		CCB010023	SAMN03436937	0.001664	OSA	Tumor	OSA BI	PRJNA247493		CCB030268	28039299
CCB010023	SAMN03436937	101583045	OSA	Tumor	OSA BI	PRJNA247493		CCB010024	SAMN03436817	0.91492	OSA	Normal	OSA BI	PRJNA247493		CCB010024	SAMN03436817	0.87817	OSA	Normal	OSA BI	PRJNA247493		CCB010024	SAMN03436817	0.54519	OSA	Normal	OSA BI	PRJNA247493		CCB010024	SAMN03436817	51.5936	OSA	Normal	OSA BI	PRJNA247493		CCB010024	SAMN03436817	0.002634	OSA	Normal	OSA BI	PRJNA247493		CCB030346	28557865
CCB010024	SAMN03436817	53224721	OSA	Normal	OSA BI	PRJNA247493		CCB010024	SAMN03436716	0.90586	OSA	Tumor	OSA BI	PRJNA247493		CCB010024	SAMN03436716	0.86459	OSA	Tumor	OSA BI	PRJNA247493		CCB010024	SAMN03436716	0.63131	OSA	Tumor	OSA BI	PRJNA247493		CCB010024	SAMN03436716	92.8373	OSA	Tumor	OSA BI	PRJNA247493		CCB010024	SAMN03436716	0.001849	OSA	Tumor	OSA BI	PRJNA247493		CCB030362	28408636
CCB010024	SAMN03436716	87115161	OSA	Tumor	OSA BI	PRJNA247493		CCB010026	SAMN03436827	0.92183	OSA	Normal	OSA BI	PRJNA247493		CCB010026	SAMN03436827	0.88864	OSA	Normal	OSA BI	PRJNA247493		CCB010026	SAMN03436827	0.54136	OSA	Normal	OSA BI	PRJNA247493		CCB010026	SAMN03436827	81.841	OSA	Normal	OSA BI	PRJNA247493		CCB010026	SAMN03436827	0.002122	OSA	Normal	OSA BI	PRJNA247493		CCB040038	28306874
CCB010026	SAMN03436827	60200000	OSA	Normal	OSA BI	PRJNA247493		CCB010026	SAMN03436691	0.92367	OSA	Tumor	OSA BI	PRJNA247493		CCB010026	SAMN03436691	0.88589	OSA	Tumor	OSA BI	PRJNA247493		CCB010026	SAMN03436691	0.54945	OSA	Tumor	OSA BI	PRJNA247493		CCB010026	SAMN03436691	133.51	OSA	Tumor	OSA BI	PRJNA247493		CCB010026	SAMN03436691	0.001959	OSA	Tumor	OSA BI	PRJNA247493		CCB040143	28873085
CCB010026	SAMN03436691	102992319	OSA	Tumor	OSA BI	PRJNA247493		CCB010040	SAMN03436864	0.89163	LYM	Normal	BCL BI	PRJNA247493		CCB010040	SAMN03436864	0.83328	LYM	Normal	BCL BI	PRJNA247493		CCB010040	SAMN03436864	0.52075	LYM	Normal	BCL BI	PRJNA247493		CCB010040	SAMN03436864	108.031	LYM	Normal	BCL BI	PRJNA247493		CCB010040	SAMN03436864	0.002423	LYM	Normal	BCL BI	PRJNA247493		CCB030038	29038917
CCB010040	SAMN03436864	98732346	LYM	Normal	BCL BI	PRJNA247493		CCB010040	SAMN03436274	0.90433	LYM	Tumor	BCL BI	PRJNA247493		CCB010040	SAMN03436274	0.85665	LYM	Tumor	BCL BI	PRJNA247493		CCB010040	SAMN03436274	0.51629	LYM	Tumor	BCL BI	PRJNA247493		CCB010040	SAMN03436274	99.2673	LYM	Tumor	BCL BI	PRJNA247493		CCB010040	SAMN03436274	0.002417	LYM	Tumor	BCL BI	PRJNA247493		CCB030039	29383596
CCB010040	SAMN03436274	98879584	LYM	Tumor	BCL BI	PRJNA247493		CCB010035	SAMN03436633	0.92219	OSA	Normal	OSA BI	PRJNA247493		CCB010035	SAMN03436633	0.88448	OSA	Normal	OSA BI	PRJNA247493		CCB010035	SAMN03436633	0.55485	OSA	Normal	OSA BI	PRJNA247493		CCB010035	SAMN03436633	100.434	OSA	Normal	OSA BI	PRJNA247493		CCB010035	SAMN03436633	0.001848	OSA	Normal	OSA BI	PRJNA247493		CCB040180	25954335
CCB010035	SAMN03436633	68700000	OSA	Normal	OSA BI	PRJNA247493		CCB010035	SAMN03436631	0.91658	OSA	Tumor	OSA BI	PRJNA247493		CCB010035	SAMN03436631	0.86747	OSA	Tumor	OSA BI	PRJNA247493		CCB010035	SAMN03436631	0.54832	OSA	Tumor	OSA BI	PRJNA247493		CCB010035	SAMN03436631	130.582	OSA	Tumor	OSA BI	PRJNA247493		CCB010035	SAMN03436631	0.001502	OSA	Tumor	OSA BI	PRJNA247493		CCB030061	29221850
CCB010035	SAMN03436631	104000000	OSA	Tumor	OSA BI	PRJNA247493		CCB010054	SAMN03436773	0.87345	LYM	Normal	BCL BI	PRJNA247493		CCB010054	SAMN03436773	0.83227	LYM	Normal	BCL BI	PRJNA247493		CCB010054	SAMN03436773	0.53554	LYM	Normal	BCL BI	PRJNA247493		CCB010054	SAMN03436773	72.2659	LYM	Normal	BCL BI	PRJNA247493		CCB010054	SAMN03436773	0.00228	LYM	Normal	BCL BI	PRJNA247493		CCB030075	26581276
CCB010054	SAMN03436773	57082333	LYM	Normal	BCL BI	PRJNA247493		CCB010054	SAMN03436785	0.88664	LYM	Tumor	BCL BI	PRJNA247493		CCB010054	SAMN03436785	0.84102	LYM	Tumor	BCL BI	PRJNA247493		CCB010054	SAMN03436785	0.51739	LYM	Tumor	BCL BI	PRJNA247493		CCB010054	SAMN03436785	112.182	LYM	Tumor	BCL BI	PRJNA247493		CCB010054	SAMN03436785	0.00197	LYM	Tumor	BCL BI	PRJNA247493		CCB030078	29570409
CCB010054	SAMN03436785	94913547	LYM	Tumor	BCL BI	PRJNA247493		CCB010099	SAMN03436732	0.89647	LYM	Normal	BCL BI	PRJNA247493		CCB010099	SAMN03436732	0.85371	LYM	Normal	BCL BI	PRJNA247493		CCB010099	SAMN03436732	0.50611	LYM	Normal	BCL BI	PRJNA247493		CCB010099	SAMN03436732	73.2352	LYM	Normal	BCL BI	PRJNA247493		CCB010099	SAMN03436732	0.002038	LYM	Normal	BCL BI	PRJNA247493		CCB030097	29631512
CCB010099	SAMN03436732	61700000	LYM	Normal	BCL BI	PRJNA247493		CCB010099	SAMN03436534	0.86611	LYM	Tumor	BCL BI	PRJNA247493		CCB010099	SAMN03436534	0.8125	LYM	Tumor	BCL BI	PRJNA247493		CCB010099	SAMN03436534	0.43312	LYM	Tumor	BCL BI	PRJNA247493		CCB010099	SAMN03436534	82.7879	LYM	Tumor	BCL BI	PRJNA247493		CCB010099	SAMN03436534	0.001786	LYM	Tumor	BCL BI	PRJNA247493		CCB030108	29270073
CCB010099	SAMN03436534	103936677	LYM	Tumor	BCL BI	PRJNA247493		CCB010153	SAMN03436574	0.90715	LYM	Normal	BCL BI	PRJNA247493		CCB010153	SAMN03436574	0.84191	LYM	Normal	BCL BI	PRJNA247493		CCB010153	SAMN03436574	0.55544	LYM	Normal	BCL BI	PRJNA247493		CCB010153	SAMN03436574	65.6626	LYM	Normal	BCL BI	PRJNA247493		CCB010153	SAMN03436574	0.00529	LYM	Normal	BCL BI	PRJNA247493		CCB040222	27873566
CCB010153	SAMN03436574	75600000	LYM	Normal	BCL BI	PRJNA247493		CCB010153	SAMN03436668	0.90184	LYM	Tumor	BCL BI	PRJNA247493		CCB010153	SAMN03436668	0.84318	LYM	Tumor	BCL BI	PRJNA247493		CCB010153	SAMN03436668	0.47484	LYM	Tumor	BCL BI	PRJNA247493		CCB010153	SAMN03436668	27.8979	LYM	Tumor	BCL BI	PRJNA247493		CCB010059	SAMN03436666	0.002094	OSA	Normal	OSA BI	PRJNA247493		CCB030120	25877920
CCB010153	SAMN03436668	163615355	LYM	Tumor	BCL BI	PRJNA247493		CCB010059	SAMN03436666	0.91313	OSA	Normal	OSA BI	PRJNA247493		CCB010059	SAMN03436666	0.88009	OSA	Normal	OSA BI	PRJNA247493		CCB010059	SAMN03436666	0.56846	OSA	Normal	OSA BI	PRJNA247493		CCB010059	SAMN03436666	77.4945	OSA	Normal	OSA BI	PRJNA247493		CCB010059	SAMN03436611	0.001462	OSA	Tumor	OSA BI	PRJNA247493		CCB040497	28393404
CCB010059	SAMN03436666	75900000	OSA	Normal	OSA BI	PRJNA247493		CCB010059	SAMN03436611	0.91299	OSA	Tumor	OSA BI	PRJNA247493		CCB010059	SAMN03436611	0.86098	OSA	Tumor	OSA BI	PRJNA247493		CCB010059	SAMN03436611	0.54795	OSA	Tumor	OSA BI	PRJNA247493		CCB010059	SAMN03436611	153.492	OSA	Tumor	OSA BI	PRJNA247493		CCB010060	SAMN03436281	0.001813	OSA	Normal	OSA BI	PRJNA247493		CCB050193	24847198
CCB010059	SAMN03436611	120204153	OSA	Tumor	OSA BI	PRJNA247493		CCB010060	SAMN03436281	0.92321	OSA	Normal	OSA BI	PRJNA247493		CCB010060	SAMN03436281	0.88739	OSA	Normal	OSA BI	PRJNA247493		CCB010060	SAMN03436281	0.5623	OSA	Normal	OSA BI	PRJNA247493		CCB010060	SAMN03436281	102.384	OSA	Normal	OSA BI	PRJNA247493		CCB010060	SAMN03436265	0.001431	OSA	Tumor	OSA BI	PRJNA247493		CCB050206	28841844
CCB010060	SAMN03436281	65900000	OSA	Normal	OSA BI	PRJNA247493		CCB010060	SAMN03436265	0.91165	OSA	Tumor	OSA BI	PRJNA247493		CCB010060	SAMN03436265	0.86457	OSA	Tumor	OSA BI	PRJNA247493		CCB010060	SAMN03436265	0.51351	OSA	Tumor	OSA BI	PRJNA247493		CCB010060	SAMN03436265	133.201	OSA	Tumor	OSA BI	PRJNA247493		CCB010069	SAMN03436286	0.001662	OSA	Normal	OSA BI	PRJNA247493		CCB060047	29235328
CCB010060	SAMN03436265	102341552	OSA	Tumor	OSA BI	PRJNA247493		CCB010069	SAMN03436286	0.91721	OSA	Normal	OSA BI	PRJNA247493		CCB010069	SAMN03436286	0.884	OSA	Normal	OSA BI	PRJNA247493		CCB010069	SAMN03436286	0.54767	OSA	Normal	OSA BI	PRJNA247493		CCB010069	SAMN03436286	119.262	OSA	Normal	OSA BI	PRJNA247493		CCB010069	SAMN03436687	0.001431	OSA	Tumor	OSA BI	PRJNA247493		CCB030183	29111696
CCB010069	SAMN03436286	76900000	OSA	Normal	OSA BI	PRJNA247493		CCB010069	SAMN03436687	0.90868	OSA	Tumor	OSA BI	PRJNA247493		CCB010069	SAMN03436687	0.86273	OSA	Tumor	OSA BI	PRJNA247493		CCB010069	SAMN03436687	0.47712	OSA	Tumor	OSA BI	PRJNA247493		CCB010069	SAMN03436687	178.814	OSA	Tumor	OSA BI	PRJNA247493		CCB010089	SAMN03436271	0.002765	OSA	Normal	OSA BI	PRJNA247493		CCB060052	28176860
CCB010069	SAMN03436687	136678665	OSA	Tumor	OSA BI	PRJNA247493		CCB010089	SAMN03436271	0.91701	OSA	Normal	OSA BI	PRJNA247493		CCB010089	SAMN03436271	0.87742	OSA	Normal	OSA BI	PRJNA247493		CCB010089	SAMN03436271	0.5319	OSA	Normal	OSA BI	PRJNA247493		CCB010089	SAMN03436271	47.2793	OSA	Normal	OSA BI	PRJNA247493		CCB010089	SAMN03436646	0.001658	OSA	Tumor	OSA BI	PRJNA247493		CCB030201	28005087
CCB010089	SAMN03436271	58778807	OSA	Normal	OSA BI	PRJNA247493		CCB010089	SAMN03436646	0.91685	OSA	Tumor	OSA BI	PRJNA247493		CCB010089	SAMN03436646	0.87549	OSA	Tumor	OSA BI	PRJNA247493		CCB010089	SAMN03436646	0.48555	OSA	Tumor	OSA BI	PRJNA247493		CCB010089	SAMN03436646	108.199	OSA	Tumor	OSA BI	PRJNA247493		CCB010182	SAMN03436811	0.002609	LYM	Normal	BCL BI	PRJNA247493		CCB060135	28383768
CCB010089	SAMN03436646	97597468	OSA	Tumor	OSA BI	PRJNA247493		CCB010182	SAMN03436811	0.91159	LYM	Normal	BCL BI	PRJNA247493		CCB010182	SAMN03436811	0.85287	LYM	Normal	BCL BI	PRJNA247493		CCB010182	SAMN03436811	0.52376	LYM	Normal	BCL BI	PRJNA247493		CCB010182	SAMN03436811	68.9294	LYM	Normal	BCL BI	PRJNA247493		CCB010182	SAMN03436643	0.001853	LYM	Tumor	BCL BI	PRJNA247493		CCB030224	29476859
CCB010182	SAMN03436811	92400000	LYM	Normal	BCL BI	PRJNA247493		CCB010182	SAMN03436643	0.84365	LYM	Tumor	BCL BI	PRJNA247493		CCB010182	SAMN03436643	0.75042	LYM	Tumor	BCL BI	PRJNA247493		CCB010182	SAMN03436643	0.56934	LYM	Tumor	BCL BI	PRJNA247493		CCB010182	SAMN03436643	120.398	LYM	Tumor	BCL BI	PRJNA247493		CCB010102	SAMN03436820	0.001935	OSA	Normal	OSA BI	PRJNA247493		CCB030227	20771269
CCB010182	SAMN03436643	120018499	LYM	Tumor	BCL BI	PRJNA247493		CCB010102	SAMN03436820	0.91719	OSA	Normal	OSA BI	PRJNA247493		CCB010102	SAMN03436820	0.88601	OSA	Normal	OSA BI	PRJNA247493		CCB010102	SAMN03436820	0.51422	OSA	Normal	OSA BI	PRJNA247493		CCB010102	SAMN03436820	107.162	OSA	Normal	OSA BI	PRJNA247493		CCB010102	SAMN03436658	0.001761	OSA	Tumor	OSA BI	PRJNA247493		CCB060153	28757395
CCB010102	SAMN03436820	77400000	OSA	Normal	OSA BI	PRJNA247493		CCB010102	SAMN03436658	0.92142	OSA	Tumor	OSA BI	PRJNA247493		CCB010102	SAMN03436658	0.87261	OSA	Tumor	OSA BI	PRJNA247493		CCB010102	SAMN03436658	0.53928	OSA	Tumor	OSA BI	PRJNA247493		CCB010102	SAMN03436658	139.765	OSA	Tumor	OSA BI	PRJNA247493		CCB010214	SAMN03436554	0.002856	LYM	Normal	BCL BI	PRJNA247493		CCB070012	27604408
CCB010102	SAMN03436658	127264248	OSA	Tumor	OSA BI	PRJNA247493		CCB010214	SAMN03436554	0.89456	LYM	Normal	BCL BI	PRJNA247493		CCB010214	SAMN03436554	0.83641	LYM	Normal	BCL BI	PRJNA247493		CCB010214	SAMN03436554	0.53342	LYM	Normal	BCL BI	PRJNA247493		CCB010214	SAMN03436554	71.6368	LYM	Normal	BCL BI	PRJNA247493		CCB010214	SAMN03436279	0.002448	LYM	Tumor	BCL BI	PRJNA247493		CCB070081	28493012
CCB010214	SAMN03436554	54471951	LYM	Normal	BCL BI	PRJNA247493		CCB010214	SAMN03436279	0.90858	LYM	Tumor	BCL BI	PRJNA247493		CCB010214	SAMN03436279	0.86303	LYM	Tumor	BCL BI	PRJNA247493		CCB010214	SAMN03436279	0.53166	LYM	Tumor	BCL BI	PRJNA247493		CCB010214	SAMN03436279	89.7743	LYM	Tumor	BCL BI	PRJNA247493		CCB010174	SAMN03436604	0.001795	UCL	Tumor	UCL BI	PRJNA247493		CCB070086	27325274
CCB010214	SAMN03436279	74373001	LYM	Tumor	BCL BI	PRJNA247493		CCB010174	SAMN03436604	0.86425	UCL	Tumor	UCL BI	PRJNA247493		CCB010174	SAMN03436604	0.76359	UCL	Tumor	UCL BI	PRJNA247493		CCB010174	SAMN03436604	0.4803	UCL	Tumor	UCL BI	PRJNA247493		CCB010174	SAMN03436604	114.807	UCL	Tumor	UCL BI	PRJNA247493		CCB010174	SAMN03436719	0.001807	UCL	Normal	UCL BI	PRJNA247493		CCB070115	28305371
CCB010174	SAMN03436604	101398379	UCL	Tumor	UCL BI	PRJNA247493		CCB010174	SAMN03436719	0.90609	UCL	Normal	UCL BI	PRJNA247493		CCB010174	SAMN03436719	0.85667	UCL	Normal	UCL BI	PRJNA247493		CCB010174	SAMN03436719	0.49219	UCL	Normal	UCL BI	PRJNA247493		CCB010174	SAMN03436719	110.175	UCL	Normal	UCL BI	PRJNA247493		CCB010307	SAMN03436888	0.003054	LYM	Normal	BCL BI	PRJNA247493		CCB030269	29158587
CCB010174	SAMN03436719	87200000	UCL	Normal	UCL BI	PRJNA247493		CCB010307	SAMN03436888	0.81831	LYM	Normal	BCL BI	PRJNA247493		CCB010307	SAMN03436888	0.70996	LYM	Normal	BCL BI	PRJNA247493		CCB010307	SAMN03436888	0.52769	LYM	Normal	BCL BI	PRJNA247493		CCB010307	SAMN03436888	66.079	LYM	Normal	BCL BI	PRJNA247493		CCB010307	SAMN03436723	0.002685	LYM	Tumor	BCL BI	PRJNA247493		CCB070124	28785267
CCB010307	SAMN03436888	69100000	LYM	Normal	BCL BI	PRJNA247493		CCB010307	SAMN03436723	0.91397	LYM	Tumor	BCL BI	PRJNA247493		CCB010307	SAMN03436723	0.86534	LYM	Tumor	BCL BI	PRJNA247493		CCB010307	SAMN03436723	0.50271	LYM	Tumor	BCL BI	PRJNA247493		CCB010307	SAMN03436723	94.8819	LYM	Tumor	BCL BI	PRJNA247493		CCB010346	SAMN03436711	0.001791	LYM	Normal	BCL BI	PRJNA247493		CCB070131	29031722
CCB010307	SAMN03436723	145216711	LYM	Tumor	BCL BI	PRJNA247493		CCB010346	SAMN03436711	0.89422	LYM	Normal	BCL BI	PRJNA247493		CCB010346	SAMN03436711	0.83609	LYM	Normal	BCL BI	PRJNA247493		CCB010346	SAMN03436711	0.54312	LYM	Normal	BCL BI	PRJNA247493		CCB010346	SAMN03436711	108.055	LYM	Normal	BCL BI	PRJNA247493		CCB010346	SAMN03436454	0.001841	LYM	Tumor	BCL BI	PRJNA247493		CCB030293	26311639
CCB010346	SAMN03436711	83323483	LYM	Normal	BCL BI	PRJNA247493		CCB010346	SAMN03436454	0.90628	LYM	Tumor	BCL BI	PRJNA247493		CCB010346	SAMN03436454	0.86061	LYM	Tumor	BCL BI	PRJNA247493		CCB010346	SAMN03436454	0.52925	LYM	Tumor	BCL BI	PRJNA247493		CCB010346	SAMN03436454	111.492	LYM	Tumor	BCL BI	PRJNA247493		CCB010217	SAMN03436267	0.001709	OSA	Normal	OSA BI	PRJNA247493		CCB070230	26698005
CCB010346	SAMN03436454	92971685	LYM	Tumor	BCL BI	PRJNA247493		CCB010217	SAMN03436267	0.91709	OSA	Normal	OSA BI	PRJNA247493		CCB010217	SAMN03436267	0.88462	OSA	Normal	OSA BI	PRJNA247493		CCB010217	SAMN03436267	0.49847	OSA	Normal	OSA BI	PRJNA247493		CCB010217	SAMN03436267	109.075	OSA	Normal	OSA BI	PRJNA247493		CCB010217	SAMN03436641	0.001515	OSA	Tumor	OSA BI	PRJNA247493		CCB070243	27141025
CCB010217	SAMN03436267	78900000	OSA	Normal	OSA BI	PRJNA247493		CCB010217	SAMN03436641	0.91772	OSA	Tumor	OSA BI	PRJNA247493		CCB010217	SAMN03436641	0.88034	OSA	Tumor	OSA BI	PRJNA247493		CCB010217	SAMN03436641	0.54001	OSA	Tumor	OSA BI	PRJNA247493		CCB010217	SAMN03436641	163.928	OSA	Tumor	OSA BI	PRJNA247493		CCB020009	SAMN03436708	0.00367	LYM	Normal	BCL BI	PRJNA247493		CCB030342	25429760
CCB010217	SAMN03436641	132149293	OSA	Tumor	OSA BI	PRJNA247493		CCB020009	SAMN03436708	0.82809	LYM	Normal	BCL BI	PRJNA247493		CCB020009	SAMN03436708	0.71826	LYM	Normal	BCL BI	PRJNA247493		CCB020009	SAMN03436708	0.51335	LYM	Normal	BCL BI	PRJNA247493		CCB020009	SAMN03436708	59.0429	LYM	Normal	BCL BI	PRJNA247493		CCB020009	SAMN03436836	0.002556	LYM	Tumor	BCL BI	PRJNA247493		CCB070252	18907912
CCB020009	SAMN03436708	63600000	LYM	Normal	BCL BI	PRJNA247493		CCB020009	SAMN03436836	0.9123	LYM	Tumor	BCL BI	PRJNA247493		CCB020009	SAMN03436836	0.86219	LYM	Tumor	BCL BI	PRJNA247493		CCB020009	SAMN03436836	0.53339	LYM	Tumor	BCL BI	PRJNA247493		CCB020009	SAMN03436836	102.32	LYM	Tumor	BCL BI	PRJNA247493		CCB020104	SAMN03436623	0.002846	LYM	Normal	BCL BI	PRJNA247493		CCB030357	28505072
CCB020009	SAMN03436836	136971930	LYM	Tumor	BCL BI	PRJNA247493		CCB020104	SAMN03436623	0.82923	LYM	Normal	BCL BI	PRJNA247493		CCB020104	SAMN03436623	0.72331	LYM	Normal	BCL BI	PRJNA247493		CCB020104	SAMN03436623	0.54398	LYM	Normal	BCL BI	PRJNA247493		CCB020104	SAMN03436623	66.8414	LYM	Normal	BCL BI	PRJNA247493		CCB020104	SAMN03436596	0.001958	LYM	Tumor	BCL BI	PRJNA247493		CCB070280	27640060
CCB020104	SAMN03436623	72100000	LYM	Normal	BCL BI	PRJNA247493		CCB020104	SAMN03436596	0.91955	LYM	Tumor	BCL BI	PRJNA247493		CCB020104	SAMN03436596	0.87187	LYM	Tumor	BCL BI	PRJNA247493		CCB020104	SAMN03436596	0.52139	LYM	Tumor	BCL BI	PRJNA247493		CCB020104	SAMN03436596	123.176	LYM	Tumor	BCL BI	PRJNA247493		CCB020249	SAMN03436839	0.003006	LYM	Normal	BCL BI	PRJNA247493		CCB040007	29229692
CCB020104	SAMN03436596	134474169	LYM	Tumor	BCL BI	PRJNA247493		CCB020249	SAMN03436839	0.89863	LYM	Normal	BCL BI	PRJNA247493		CCB020249	SAMN03436839	0.84109	LYM	Normal	BCL BI	PRJNA247493		CCB020249	SAMN03436839	0.54427	LYM	Normal	BCL BI	PRJNA247493		CCB020249	SAMN03436839	63.0189	LYM	Normal	BCL BI	PRJNA247493		CCB020249	SAMN03436688	0.003155	LYM	Tumor	BCL BI	PRJNA247493		CCB040033	29571441
CCB020249	SAMN03436839	46272567	LYM	Normal	BCL BI	PRJNA247493		CCB020249	SAMN03436688	0.86619	LYM	Tumor	BCL BI	PRJNA247493		CCB020249	SAMN03436688	0.80883	LYM	Tumor	BCL BI	PRJNA247493		CCB020249	SAMN03436688	0.51318	LYM	Tumor	BCL BI	PRJNA247493		CCB020249	SAMN03436688	67.0137	LYM	Tumor	BCL BI	PRJNA247493		CCB030021	SAMN03436675	0.001948	LYM	Tumor	BCL BI	PRJNA247493		CCB070289	26919653
CCB020249	SAMN03436688	71506079	LYM	Tumor	BCL BI	PRJNA247493		CCB030021	SAMN03436935	0.7876	LYM	Normal	BCL BI	PRJNA247493		CCB030021	SAMN03436935	0.73268	LYM	Normal	BCL BI	PRJNA247493		CCB030021	SAMN03436935	0.22926	LYM	Normal	BCL BI	PRJNA247493		CCB030021	SAMN03436675	100.367	LYM	Tumor	BCL BI	PRJNA247493		CCB010299	SAMN03436593	0.001604	UCL	Tumor	UCL BI	PRJNA247493		CCB040105	28006421
CCB030021	SAMN03436935	46466931	LYM	Normal	BCL BI	PRJNA247493		CCB030021	SAMN03436675	0.863	LYM	Tumor	BCL BI	PRJNA247493		CCB030021	SAMN03436675	0.80591	LYM	Tumor	BCL BI	PRJNA247493		CCB030021	SAMN03436675	0.47003	LYM	Tumor	BCL BI	PRJNA247493		CCB010299	SAMN03436593	131.131	UCL	Tumor	UCL BI	PRJNA247493		CCB010299	SAMN03436892	0.002469	UCL	Normal	UCL BI	PRJNA247493		CHIMUN	28639326
CCB030021	SAMN03436675	94869273	LYM	Tumor	BCL BI	PRJNA247493		CCB010299	SAMN03436593	0.92149	UCL	Tumor	UCL BI	PRJNA247493		CCB010299	SAMN03436593	0.88296	UCL	Tumor	UCL BI	PRJNA247493		CCB010299	SAMN03436593	0.53145	UCL	Tumor	UCL BI	PRJNA247493		CCB010299	SAMN03436892	69.9043	UCL	Normal	UCL BI	PRJNA247493		CCB030117	SAMN03436690	0.003795	LYM	Normal	BCL BI	PRJNA247493		JakRan	27874768
CCB010299	SAMN03436593	9.18194e+07	UCL	Tumor	UCL BI	PRJNA247493		CCB010299	SAMN03436892	0.90927	UCL	Normal	UCL BI	PRJNA247493		CCB010299	SAMN03436892	0.88292	UCL	Normal	UCL BI	PRJNA247493		CCB010299	SAMN03436892	0.58551	UCL	Normal	UCL BI	PRJNA247493		CCB030117	SAMN03436690	65.0797	LYM	Normal	BCL BI	PRJNA247493		CCB030117	SAMN03436744	0.002894	LYM	Tumor	BCL BI	PRJNA247493		CCB040184	29120135
CCB010299	SAMN03436892	6.66575e+07	UCL	Normal	UCL BI	PRJNA247493		CCB030117	SAMN03436690	0.83618	LYM	Normal	BCL BI	PRJNA247493		CCB030117	SAMN03436690	0.72803	LYM	Normal	BCL BI	PRJNA247493		CCB030117	SAMN03436690	0.5075	LYM	Normal	BCL BI	PRJNA247493		CCB030117	SAMN03436744	91.7685	LYM	Tumor	BCL BI	PRJNA247493		CCB010327	SAMN03436226	0.002758	OSA	Normal	OSA BI	PRJNA247493		CCB040207	29468641
CCB030117	SAMN03436690	66400000	LYM	Normal	BCL BI	PRJNA247493		CCB030117	SAMN03436744	0.91892	LYM	Tumor	BCL BI	PRJNA247493		CCB030117	SAMN03436744	0.86889	LYM	Tumor	BCL BI	PRJNA247493		CCB030117	SAMN03436744	0.49399	LYM	Tumor	BCL BI	PRJNA247493		CCB010327	SAMN03436226	74.6899	OSA	Normal	OSA BI	PRJNA247493		CCB010327	SAMN03436585	0.001353	OSA	Tumor	OSA BI	PRJNA247493		MBGRD14	27038231
CCB030117	SAMN03436744	116188562	LYM	Tumor	BCL BI	PRJNA247493		CCB010327	SAMN03436226	0.91269	OSA	Normal	OSA BI	PRJNA247493		CCB010327	SAMN03436226	0.88517	OSA	Normal	OSA BI	PRJNA247493		CCB010327	SAMN03436226	0.49574	OSA	Normal	OSA BI	PRJNA247493		CCB010327	SAMN03436585	203.612	OSA	Tumor	OSA BI	PRJNA247493		CCB010330	SAMN03436670	0.001782	OSA	Normal	OSA BI	PRJNA247493		CCB040287	29712171
CCB010327	SAMN03436226	91300000	OSA	Normal	OSA BI	PRJNA247493		CCB010327	SAMN03436585	0.91525	OSA	Tumor	OSA BI	PRJNA247493		CCB010327	SAMN03436585	0.87911	OSA	Tumor	OSA BI	PRJNA247493		CCB010327	SAMN03436585	0.47456	OSA	Tumor	OSA BI	PRJNA247493		CCB010330	SAMN03436670	123.382	OSA	Normal	OSA BI	PRJNA247493		CCB010330	SAMN03436715	0.001514	OSA	Tumor	OSA BI	PRJNA247493		MBGRF16	27406468
CCB010327	SAMN03436585	148925996	OSA	Tumor	OSA BI	PRJNA247493		CCB010330	SAMN03436670	0.9194	OSA	Normal	OSA BI	PRJNA247493		CCB010330	SAMN03436670	0.89163	OSA	Normal	OSA BI	PRJNA247493		CCB010330	SAMN03436670	0.57121	OSA	Normal	OSA BI	PRJNA247493		CCB010330	SAMN03436715	141.11	OSA	Tumor	OSA BI	PRJNA247493		CCB010332	SAMN03436705	0.001871	OSA	Normal	OSA BI	PRJNA247493		CCB040313	28520692
CCB010330	SAMN03436670	93700000	OSA	Normal	OSA BI	PRJNA247493		CCB010330	SAMN03436715	0.91672	OSA	Tumor	OSA BI	PRJNA247493		CCB010330	SAMN03436715	0.88179	OSA	Tumor	OSA BI	PRJNA247493		CCB010330	SAMN03436715	0.59913	OSA	Tumor	OSA BI	PRJNA247493		CCB010332	SAMN03436705	122.903	OSA	Normal	OSA BI	PRJNA247493		CCB010332	SAMN03436549	0.001607	OSA	Tumor	OSA BI	PRJNA247493		CCB040334	28779802
CCB010330	SAMN03436715	113237670	OSA	Tumor	OSA BI	PRJNA247493		CCB010332	SAMN03436705	0.91823	OSA	Normal	OSA BI	PRJNA247493		CCB010332	SAMN03436705	0.88704	OSA	Normal	OSA BI	PRJNA247493		CCB010332	SAMN03436705	0.61567	OSA	Normal	OSA BI	PRJNA247493		CCB010332	SAMN03436549	190.788	OSA	Tumor	OSA BI	PRJNA247493		CCB030130	SAMN03436456	0.002827	LYM	Normal	BCL BI	PRJNA247493		N149867	28460372
CCB010332	SAMN03436705	95300000	OSA	Normal	OSA BI	PRJNA247493		CCB010332	SAMN03436549	0.91833	OSA	Tumor	OSA BI	PRJNA247493		CCB010332	SAMN03436549	0.884	OSA	Tumor	OSA BI	PRJNA247493		CCB010332	SAMN03436549	0.50065	OSA	Tumor	OSA BI	PRJNA247493		CCB030130	SAMN03436456	87.4588	LYM	Normal	BCL BI	PRJNA247493		CCB030130	SAMN03436515	0.002986	LYM	Tumor	BCL BI	PRJNA247493		CCB040464	29254408
CCB010332	SAMN03436549	125904258	OSA	Tumor	OSA BI	PRJNA247493		CCB030130	SAMN03436456	0.83633	LYM	Normal	BCL BI	PRJNA247493		CCB030130	SAMN03436456	0.73541	LYM	Normal	BCL BI	PRJNA247493		CCB030130	SAMN03436456	0.60677	LYM	Normal	BCL BI	PRJNA247493		CCB030130	SAMN03436515	78.5823	LYM	Tumor	BCL BI	PRJNA247493		CCB030145	SAMN03436772	0.002557	LYM	Normal	BCL BI	PRJNA247493		N150309	27478241
CCB030130	SAMN03436456	80000000	LYM	Normal	BCL BI	PRJNA247493		CCB030130	SAMN03436515	0.91475	LYM	Tumor	BCL BI	PRJNA247493		CCB030130	SAMN03436515	0.87399	LYM	Tumor	BCL BI	PRJNA247493		CCB030130	SAMN03436515	0.58688	LYM	Tumor	BCL BI	PRJNA247493		CCB030145	SAMN03436772	77.4484	LYM	Normal	BCL BI	PRJNA247493		CCB030145	SAMN03436786	0.003341	LYM	Tumor	BCL BI	PRJNA247493		CCB050015	29483088
CCB030130	SAMN03436515	141601525	LYM	Tumor	BCL BI	PRJNA247493		CCB030145	SAMN03436772	0.82518	LYM	Normal	BCL BI	PRJNA247493		CCB030145	SAMN03436772	0.7202	LYM	Normal	BCL BI	PRJNA247493		CCB030145	SAMN03436772	0.56488	LYM	Normal	BCL BI	PRJNA247493		CCB030145	SAMN03436786	36.9297	LYM	Tumor	BCL BI	PRJNA247493		CCB020012	SAMN03436717	0.002137	UCL	Tumor	UCL BI	PRJNA247493		CCB050023	28754762
CCB030145	SAMN03436772	66659036	LYM	Normal	BCL BI	PRJNA247493		CCB030145	SAMN03436786	0.90139	LYM	Tumor	BCL BI	PRJNA247493		CCB030145	SAMN03436786	0.84903	LYM	Tumor	BCL BI	PRJNA247493		CCB030145	SAMN03436786	0.43861	LYM	Tumor	BCL BI	PRJNA247493		CCB020012	SAMN03436717	96.4971	UCL	Tumor	UCL BI	PRJNA247493		CCB020022	SAMN03436514	0.003879	OSA	Normal	OSA BI	PRJNA247493		CCB050025	28975923
CCB030145	SAMN03436786	92682648	LYM	Tumor	BCL BI	PRJNA247493		CCB020012	SAMN03436717	0.92387	UCL	Tumor	UCL BI	PRJNA247493		CCB020012	SAMN03436717	0.89183	UCL	Tumor	UCL BI	PRJNA247493		CCB020012	SAMN03436717	0.47893	UCL	Tumor	UCL BI	PRJNA247493		CCB020012	SAMN03436550	1.92954	UCL	Normal	UCL BI	PRJNA247493		CCB020022	SAMN03436466	0.002043	OSA	Tumor	OSA BI	PRJNA247493		CCB050031	29033194
CCB020012	SAMN03436717	8.26022e+07	UCL	Tumor	UCL BI	PRJNA247493		CCB020012	SAMN03436550	0.89162	UCL	Normal	UCL BI	PRJNA247493		CCB020012	SAMN03436550	0.84602	UCL	Normal	UCL BI	PRJNA247493		CCB020012	SAMN03436550	0.45763	UCL	Normal	UCL BI	PRJNA247493		CCB020022	SAMN03436514	35.6034	OSA	Normal	OSA BI	PRJNA247493		CCB030193	SAMN03436273	0.002596	LYM	Normal	BCL BI	PRJNA247493		CCB050042	29399459
CCB020012	SAMN03436550	1.52205e+07	UCL	Normal	UCL BI	PRJNA247493		CCB020022	SAMN03436514	0.91209	OSA	Normal	OSA BI	PRJNA247493		CCB020022	SAMN03436514	0.87375	OSA	Normal	OSA BI	PRJNA247493		CCB020022	SAMN03436514	0.54901	OSA	Normal	OSA BI	PRJNA247493		CCB020022	SAMN03436466	125.754	OSA	Tumor	OSA BI	PRJNA247493		CCB030193	SAMN03436696	0.001786	LYM	Tumor	BCL BI	PRJNA247493		CCB050063	28525809
CCB020022	SAMN03436514	72500000	OSA	Normal	OSA BI	PRJNA247493		CCB020022	SAMN03436466	0.92667	OSA	Tumor	OSA BI	PRJNA247493		CCB020022	SAMN03436466	0.89652	OSA	Tumor	OSA BI	PRJNA247493		CCB020022	SAMN03436466	0.62919	OSA	Tumor	OSA BI	PRJNA247493		CCB030193	SAMN03436273	57.8403	LYM	Normal	BCL BI	PRJNA247493		CCB020062	SAMN03436491	0.001587	UCL	Tumor	UCL BI	PRJNA247493		CCB050096	28564922
CCB020022	SAMN03436466	100292940	OSA	Tumor	OSA BI	PRJNA247493		CCB030193	SAMN03436273	0.8926	LYM	Normal	BCL BI	PRJNA247493		CCB030193	SAMN03436273	0.84627	LYM	Normal	BCL BI	PRJNA247493		CCB030193	SAMN03436273	0.42074	LYM	Normal	BCL BI	PRJNA247493		CCB030193	SAMN03436696	110.308	LYM	Tumor	BCL BI	PRJNA247493		CCB020062	SAMN03436812	0.002082	UCL	Normal	UCL BI	PRJNA247493		CCB050102	28886832
CCB030193	SAMN03436273	57000000	LYM	Normal	BCL BI	PRJNA247493		CCB030193	SAMN03436696	0.89881	LYM	Tumor	BCL BI	PRJNA247493		CCB030193	SAMN03436696	0.84441	LYM	Tumor	BCL BI	PRJNA247493		CCB030193	SAMN03436696	0.49253	LYM	Tumor	BCL BI	PRJNA247493		CCB020062	SAMN03436491	132.734	UCL	Tumor	UCL BI	PRJNA247493		CCB020071	SAMN03436283	0.0024	OSA	Normal	OSA BI	PRJNA247493		PabWil	28085260
CCB030193	SAMN03436696	103100751	LYM	Tumor	BCL BI	PRJNA247493		CCB020062	SAMN03436491	0.90819	UCL	Tumor	UCL BI	PRJNA247493		CCB020062	SAMN03436491	0.85796	UCL	Tumor	UCL BI	PRJNA247493		CCB020062	SAMN03436491	0.50315	UCL	Tumor	UCL BI	PRJNA247493		CCB020062	SAMN03436812	83.0755	UCL	Normal	UCL BI	PRJNA247493		CCB020071	SAMN03436700	0.001429	OSA	Tumor	OSA BI	PRJNA247493		CCB050194	28875459
CCB020062	SAMN03436491	106645801	UCL	Tumor	UCL BI	PRJNA247493		CCB020062	SAMN03436812	0.90668	UCL	Normal	UCL BI	PRJNA247493		CCB020062	SAMN03436812	0.86283	UCL	Normal	UCL BI	PRJNA247493		CCB020062	SAMN03436812	0.5072	UCL	Normal	UCL BI	PRJNA247493		CCB020071	SAMN03436283	94.6866	OSA	Normal	OSA BI	PRJNA247493		CCB020081	SAMN03436275	0.001677	UCL	Tumor	UCL BI	PRJNA247493		CCB050195	28578595
CCB020062	SAMN03436812	61700000	UCL	Normal	UCL BI	PRJNA247493		CCB020071	SAMN03436283	0.92224	OSA	Normal	OSA BI	PRJNA247493		CCB020071	SAMN03436283	0.89011	OSA	Normal	OSA BI	PRJNA247493		CCB020071	SAMN03436283	0.54682	OSA	Normal	OSA BI	PRJNA247493		CCB020071	SAMN03436700	200.89	OSA	Tumor	OSA BI	PRJNA247493		CCB030251	SAMN03436495	0.002524	LYM	Normal	BCL BI	PRJNA247493		CCB050204	22729294
CCB020071	SAMN03436283	89400000	OSA	Normal	OSA BI	PRJNA247493		CCB020071	SAMN03436700	0.914	OSA	Tumor	OSA BI	PRJNA247493		CCB020071	SAMN03436700	0.86724	OSA	Tumor	OSA BI	PRJNA247493		CCB020071	SAMN03436700	0.51539	OSA	Tumor	OSA BI	PRJNA247493		CCB020081	SAMN03436275	134.043	UCL	Tumor	UCL BI	PRJNA247493		CCB030251	SAMN03436601	0.001735	LYM	Tumor	BCL BI	PRJNA247493		RAIEVA	28860387
CCB020071	SAMN03436700	134704184	OSA	Tumor	OSA BI	PRJNA247493		CCB020081	SAMN03436275	0.91489	UCL	Tumor	UCL BI	PRJNA247493		CCB020081	SAMN03436275	0.86568	UCL	Tumor	UCL BI	PRJNA247493		CCB020081	SAMN03436275	0.50585	UCL	Tumor	UCL BI	PRJNA247493		CCB020081	SAMN03436490	12.2553	UCL	Normal	UCL BI	PRJNA247493		CCB020156	SAMN03436595	0.004097	OSA	Normal	OSA BI	PRJNA247493		CCB050228	29356246
CCB020081	SAMN03436275	111707344	UCL	Tumor	UCL BI	PRJNA247493		CCB020081	SAMN03436490	0.90083	UCL	Normal	UCL BI	PRJNA247493		CCB020081	SAMN03436490	0.8469	UCL	Normal	UCL BI	PRJNA247493		CCB020081	SAMN03436490	0.42908	UCL	Normal	UCL BI	PRJNA247493		CCB030251	SAMN03436495	75.5482	LYM	Normal	BCL BI	PRJNA247493		CCB020156	SAMN03436509	0.001645	OSA	Tumor	OSA BI	PRJNA247493		CCB050315	29152559
CCB020081	SAMN03436490	54800000	UCL	Normal	UCL BI	PRJNA247493		CCB030251	SAMN03436495	0.82902	LYM	Normal	BCL BI	PRJNA247493		CCB030251	SAMN03436495	0.72367	LYM	Normal	BCL BI	PRJNA247493		CCB030251	SAMN03436495	0.56322	LYM	Normal	BCL BI	PRJNA247493		CCB030251	SAMN03436601	140.258	LYM	Tumor	BCL BI	PRJNA247493		CCB030268	SAMN03436722	0.00247	LYM	Normal	BCL BI	PRJNA247493		CCB050320	29381383
CCB030251	SAMN03436495	65300000	LYM	Normal	BCL BI	PRJNA247493		CCB030251	SAMN03436601	0.91703	LYM	Tumor	BCL BI	PRJNA247493		CCB030251	SAMN03436601	0.87105	LYM	Tumor	BCL BI	PRJNA247493		CCB030251	SAMN03436601	0.558	LYM	Tumor	BCL BI	PRJNA247493		CCB020156	SAMN03436595	30.524	OSA	Normal	OSA BI	PRJNA247493		CCB030268	SAMN03436814	0.002395	LYM	Tumor	BCL BI	PRJNA247493		RENJOH	28518910
CCB030251	SAMN03436601	141885746	LYM	Tumor	BCL BI	PRJNA247493		CCB020156	SAMN03436595	0.90931	OSA	Normal	OSA BI	PRJNA247493		CCB020156	SAMN03436595	0.85557	OSA	Normal	OSA BI	PRJNA247493		CCB020156	SAMN03436595	0.56392	OSA	Normal	OSA BI	PRJNA247493		CCB020156	SAMN03436509	151.21	OSA	Tumor	OSA BI	PRJNA247493		CCB030346	SAMN03436776	0.002948	LYM	Normal	BCL BI	PRJNA247493		CCB060021	29451446
CCB020156	SAMN03436595	66000000	OSA	Normal	OSA BI	PRJNA247493		CCB020156	SAMN03436509	0.9165	OSA	Tumor	OSA BI	PRJNA247493		CCB020156	SAMN03436509	0.86406	OSA	Tumor	OSA BI	PRJNA247493		CCB020156	SAMN03436509	0.56289	OSA	Tumor	OSA BI	PRJNA247493		CCB030268	SAMN03436722	86.9717	LYM	Normal	BCL BI	PRJNA247493		CCB030346	SAMN03436591	0.001981	LYM	Tumor	BCL BI	PRJNA247493		StaMur	27517597
CCB020156	SAMN03436509	115858086	OSA	Tumor	OSA BI	PRJNA247493		CCB030268	SAMN03436722	0.82377	LYM	Normal	BCL BI	PRJNA247493		CCB030268	SAMN03436722	0.71843	LYM	Normal	BCL BI	PRJNA247493		CCB030268	SAMN03436722	0.57078	LYM	Normal	BCL BI	PRJNA247493		CCB030268	SAMN03436814	112.812	LYM	Tumor	BCL BI	PRJNA247493		CCB030362	SAMN03436924	0.004594	LYM	Normal	BCL BI	PRJNA247493		CasLea	28685466
CCB030268	SAMN03436722	71100000	LYM	Normal	BCL BI	PRJNA247493		CCB030268	SAMN03436814	0.91623	LYM	Tumor	BCL BI	PRJNA247493		CCB030268	SAMN03436814	0.86699	LYM	Tumor	BCL BI	PRJNA247493		CCB030268	SAMN03436814	0.51633	LYM	Tumor	BCL BI	PRJNA247493		CCB030346	SAMN03436776	76.4446	LYM	Normal	BCL BI	PRJNA247493		CCB030362	SAMN03436287	0.00242	LYM	Tumor	BCL BI	PRJNA247493		CCB060033	29502133
CCB030268	SAMN03436814	123580604	LYM	Tumor	BCL BI	PRJNA247493		CCB030346	SAMN03436776	0.85564	LYM	Normal	BCL BI	PRJNA247493		CCB030346	SAMN03436776	0.76488	LYM	Normal	BCL BI	PRJNA247493		CCB030346	SAMN03436776	0.54043	LYM	Normal	BCL BI	PRJNA247493		CCB030346	SAMN03436591	129.677	LYM	Tumor	BCL BI	PRJNA247493		CCB040038	SAMN03436579	0.003018	LYM	Normal	BCL BI	PRJNA247493		CCB010028	29287728
CCB030346	SAMN03436776	75700000	LYM	Normal	BCL BI	PRJNA247493		CCB030346	SAMN03436591	0.89886	LYM	Tumor	BCL BI	PRJNA247493		CCB030346	SAMN03436591	0.83114	LYM	Tumor	BCL BI	PRJNA247493		CCB030346	SAMN03436591	0.54863	LYM	Tumor	BCL BI	PRJNA247493		CCB030362	SAMN03436924	44.2416	LYM	Normal	BCL BI	PRJNA247493		CCB040038	SAMN03436819	0.002176	LYM	Tumor	BCL BI	PRJNA247493		CCB010233	29718343
CCB030346	SAMN03436591	140866494	LYM	Tumor	BCL BI	PRJNA247493		CCB030362	SAMN03436924	0.86327	LYM	Normal	BCL BI	PRJNA247493		CCB030362	SAMN03436924	0.76923	LYM	Normal	BCL BI	PRJNA247493		CCB030362	SAMN03436924	0.4965	LYM	Normal	BCL BI	PRJNA247493		CCB030362	SAMN03436287	104.415	LYM	Tumor	BCL BI	PRJNA247493		CCB040143	SAMN03436816	0.003186	LYM	Normal	BCL BI	PRJNA247493		CCB010243	27885897
CCB030362	SAMN03436924	58300000	LYM	Normal	BCL BI	PRJNA247493		CCB030362	SAMN03436287	0.90578	LYM	Tumor	BCL BI	PRJNA247493		CCB030362	SAMN03436287	0.83659	LYM	Tumor	BCL BI	PRJNA247493		CCB030362	SAMN03436287	0.5226	LYM	Tumor	BCL BI	PRJNA247493		CCB040038	SAMN03436579	71.7088	LYM	Normal	BCL BI	PRJNA247493		CCB040143	SAMN03436712	0.002227	LYM	Tumor	BCL BI	PRJNA247493		CCB060066	29478718
CCB030362	SAMN03436287	108478455	LYM	Tumor	BCL BI	PRJNA247493		CCB040038	SAMN03436579	0.87186	LYM	Normal	BCL BI	PRJNA247493		CCB040038	SAMN03436579	0.78452	LYM	Normal	BCL BI	PRJNA247493		CCB040038	SAMN03436579	0.5199	LYM	Normal	BCL BI	PRJNA247493		CCB040038	SAMN03436819	111.621	LYM	Tumor	BCL BI	PRJNA247493		CCB030038	SAMN03436262	0.00158	UCL	Tumor	UCL BI	PRJNA247493		CCB060086	28109078
CCB040038	SAMN03436579	69900000	LYM	Normal	BCL BI	PRJNA247493		CCB040038	SAMN03436819	0.87226	LYM	Tumor	BCL BI	PRJNA247493		CCB040038	SAMN03436819	0.78841	LYM	Tumor	BCL BI	PRJNA247493		CCB040038	SAMN03436819	0.52627	LYM	Tumor	BCL BI	PRJNA247493		CCB040143	SAMN03436816	72.0654	LYM	Normal	BCL BI	PRJNA247493		CCB030038	SAMN03436624	0.001675	UCL	Normal	UCL BI	PRJNA247493		CCB060088	28851773
CCB040038	SAMN03436819	108390044	LYM	Tumor	BCL BI	PRJNA247493		CCB040143	SAMN03436816	0.85707	LYM	Normal	BCL BI	PRJNA247493		CCB040143	SAMN03436816	0.76321	LYM	Normal	BCL BI	PRJNA247493		CCB040143	SAMN03436816	0.52863	LYM	Normal	BCL BI	PRJNA247493		CCB040143	SAMN03436712	128.388	LYM	Tumor	BCL BI	PRJNA247493		CCB030039	SAMN03436662	0.00153	UCL	Tumor	UCL BI	PRJNA247493		CCB060099	28551495
CCB040143	SAMN03436816	71000000	LYM	Normal	BCL BI	PRJNA247493		CCB040143	SAMN03436712	0.90718	LYM	Tumor	BCL BI	PRJNA247493		CCB040143	SAMN03436712	0.8398	LYM	Tumor	BCL BI	PRJNA247493		CCB040143	SAMN03436712	0.53456	LYM	Tumor	BCL BI	PRJNA247493		CCB030038	SAMN03436262	167.016	UCL	Tumor	UCL BI	PRJNA247493		CCB030039	SAMN03436526	0.00175	UCL	Normal	UCL BI	PRJNA247493		CCB060100	29748201
CCB040143	SAMN03436712	130871157	LYM	Tumor	BCL BI	PRJNA247493		CCB030038	SAMN03436262	0.85576	UCL	Tumor	UCL BI	PRJNA247493		CCB030038	SAMN03436262	0.73433	UCL	Tumor	UCL BI	PRJNA247493		CCB030038	SAMN03436262	0.52798	UCL	Tumor	UCL BI	PRJNA247493		CCB030038	SAMN03436624	124.49	UCL	Normal	UCL BI	PRJNA247493		CCB040180	SAMN03436455	0.002218	LYM	Normal	BCL BI	PRJNA247493		CCB060128	29147681
CCB030038	SAMN03436262	134089404	UCL	Tumor	UCL BI	PRJNA247493		CCB030038	SAMN03436624	0.9258	UCL	Normal	UCL BI	PRJNA247493		CCB030038	SAMN03436624	0.89298	UCL	Normal	UCL BI	PRJNA247493		CCB030038	SAMN03436624	0.53471	UCL	Normal	UCL BI	PRJNA247493		CCB030039	SAMN03436662	151.648	UCL	Tumor	UCL BI	PRJNA247493		CCB040180	SAMN03436508	0.001675	LYM	Tumor	BCL BI	PRJNA247493		CCB010253	27195667
CCB030038	SAMN03436624	84500000	UCL	Normal	UCL BI	PRJNA247493		CCB030039	SAMN03436662	0.85534	UCL	Tumor	UCL BI	PRJNA247493		CCB030039	SAMN03436662	0.73519	UCL	Tumor	UCL BI	PRJNA247493		CCB030039	SAMN03436662	0.56877	UCL	Tumor	UCL BI	PRJNA247493		CCB030039	SAMN03436526	136.301	UCL	Normal	UCL BI	PRJNA247493		CCB030061	SAMN03436527	0.001934	OSA	Normal	OSA BI	PRJNA247493		CCB060138	28667225
CCB030039	SAMN03436662	116614434	UCL	Tumor	UCL BI	PRJNA247493		CCB030039	SAMN03436526	0.92653	UCL	Normal	UCL BI	PRJNA247493		CCB030039	SAMN03436526	0.896	UCL	Normal	UCL BI	PRJNA247493		CCB030039	SAMN03436526	0.59003	UCL	Normal	UCL BI	PRJNA247493		CCB040180	SAMN03436455	74.3144	LYM	Normal	BCL BI	PRJNA247493		CCB030061	SAMN03436674	0.001717	OSA	Tumor	OSA BI	PRJNA247493		CCB060148	28979664
CCB030039	SAMN03436526	85300000	UCL	Normal	UCL BI	PRJNA247493		CCB040180	SAMN03436455	0.90343	LYM	Normal	BCL BI	PRJNA247493		CCB040180	SAMN03436455	0.85763	LYM	Normal	BCL BI	PRJNA247493		CCB040180	SAMN03436455	0.46928	LYM	Normal	BCL BI	PRJNA247493		CCB040180	SAMN03436508	119.891	LYM	Tumor	BCL BI	PRJNA247493		CCB030075	SAMN03766273	0.00217	UCL	Tumor	UCL BI	PRJNA247493		CCB010289	29092317
CCB040180	SAMN03436455	60437175	LYM	Normal	BCL BI	PRJNA247493		CCB040180	SAMN03436508	0.89744	LYM	Tumor	BCL BI	PRJNA247493		CCB040180	SAMN03436508	0.84247	LYM	Tumor	BCL BI	PRJNA247493		CCB040180	SAMN03436508	0.49234	LYM	Tumor	BCL BI	PRJNA247493		CCB030061	SAMN03436527	113.356	OSA	Normal	OSA BI	PRJNA247493		CCB030075	SAMN03766279	0.002373	UCL	Normal	UCL BI	PRJNA247493		CCB020030	29298473
CCB040180	SAMN03436508	99833494	LYM	Tumor	BCL BI	PRJNA247493		CCB030061	SAMN03436527	0.91753	OSA	Normal	OSA BI	PRJNA247493		CCB030061	SAMN03436527	0.86991	OSA	Normal	OSA BI	PRJNA247493		CCB030061	SAMN03436527	0.52564	OSA	Normal	OSA BI	PRJNA247493		CCB030061	SAMN03436674	131.864	OSA	Tumor	OSA BI	PRJNA247493		CCB030078	SAMN03436855	0.001704	OSA	Normal	OSA BI	PRJNA247493		CCB070011	28688193
CCB030061	SAMN03436527	76700000	OSA	Normal	OSA BI	PRJNA247493		CCB030061	SAMN03436674	0.91698	OSA	Tumor	OSA BI	PRJNA247493		CCB030061	SAMN03436674	0.86659	OSA	Tumor	OSA BI	PRJNA247493		CCB030061	SAMN03436674	0.53668	OSA	Tumor	OSA BI	PRJNA247493		CCB030075	SAMN03766273	125.815	UCL	Tumor	UCL BI	PRJNA247493		CCB030078	SAMN03436503	0.001474	OSA	Tumor	OSA BI	PRJNA247493		CCB030003	28446158
CCB030061	SAMN03436674	104288413	OSA	Tumor	OSA BI	PRJNA247493		CCB030075	SAMN03766273	0.85105	UCL	Tumor	UCL BI	PRJNA247493		CCB030075	SAMN03766273	0.78751	UCL	Tumor	UCL BI	PRJNA247493		CCB030075	SAMN03766273	0.61432	UCL	Tumor	UCL BI	PRJNA247493		CCB030075	SAMN03766279	116.153	UCL	Normal	UCL BI	PRJNA247493		CCB030097	SAMN03436482	0.001257	UCL	Tumor	UCL BI	PRJNA247493		CCB070044	28698968
CCB030075	SAMN03766273	8.26162e+07	UCL	Tumor	UCL BI	PRJNA247493		CCB030075	SAMN03766279	0.86151	UCL	Normal	UCL BI	PRJNA247493		CCB030075	SAMN03766279	0.77941	UCL	Normal	UCL BI	PRJNA247493		CCB030075	SAMN03766279	0.57799	UCL	Normal	UCL BI	PRJNA247493		CCB030078	SAMN03436855	108.066	OSA	Normal	OSA BI	PRJNA247493		CCB030097	SAMN03436650	0.001909	UCL	Normal	UCL BI	PRJNA247493		CCB070049	28261061
CCB030075	SAMN03766279	81221904	UCL	Normal	UCL BI	PRJNA247493		CCB030078	SAMN03436855	0.9177	OSA	Normal	OSA BI	PRJNA247493		CCB030078	SAMN03436855	0.87122	OSA	Normal	OSA BI	PRJNA247493		CCB030078	SAMN03436855	0.53241	OSA	Normal	OSA BI	PRJNA247493		CCB030078	SAMN03436503	159.135	OSA	Tumor	OSA BI	PRJNA247493		CCB030108	SAMN03436857	0.001961	OSA	Normal	OSA BI	PRJNA247493		CCB070051	28629495
CCB030078	SAMN03436855	78100000	OSA	Normal	OSA BI	PRJNA247493		CCB030078	SAMN03436503	0.91455	OSA	Tumor	OSA BI	PRJNA247493		CCB030078	SAMN03436503	0.86377	OSA	Tumor	OSA BI	PRJNA247493		CCB030078	SAMN03436503	0.6059	OSA	Tumor	OSA BI	PRJNA247493		CCB030097	SAMN03436482	266.393	UCL	Tumor	UCL BI	PRJNA247493		CCB030108	SAMN03436567	0.001639	OSA	Tumor	OSA BI	PRJNA247493		CCB070053	26860457
CCB030078	SAMN03436503	128275134	OSA	Tumor	OSA BI	PRJNA247493		CCB030097	SAMN03436482	0.85186	UCL	Tumor	UCL BI	PRJNA247493		CCB030097	SAMN03436482	0.73046	UCL	Tumor	UCL BI	PRJNA247493		CCB030097	SAMN03436482	0.52138	UCL	Tumor	UCL BI	PRJNA247493		CCB030097	SAMN03436650	103.668	UCL	Normal	UCL BI	PRJNA247493		CCB040222	SAMN03436829	0.004287	LYM	Normal	BCL BI	PRJNA247493		CCB070060	28525009
CCB030097	SAMN03436482	231877670	UCL	Tumor	UCL BI	PRJNA247493		CCB030097	SAMN03436650	0.9243	UCL	Normal	UCL BI	PRJNA247493		CCB030097	SAMN03436650	0.89067	UCL	Normal	UCL BI	PRJNA247493		CCB030097	SAMN03436650	0.54375	UCL	Normal	UCL BI	PRJNA247493		CCB030108	SAMN03436857	83.7384	OSA	Normal	OSA BI	PRJNA247493		CCB040222	SAMN03436462	0.002537	LYM	Tumor	BCL BI	PRJNA247493		CCB030016	27995804
CCB030097	SAMN03436650	69600000	UCL	Normal	UCL BI	PRJNA247493		CCB030108	SAMN03436857	0.92497	OSA	Normal	OSA BI	PRJNA247493		CCB030108	SAMN03436857	0.8886	OSA	Normal	OSA BI	PRJNA247493		CCB030108	SAMN03436857	0.57788	OSA	Normal	OSA BI	PRJNA247493		CCB030108	SAMN03436567	125.564	OSA	Tumor	OSA BI	PRJNA247493		CCB030120	SAMN03766274	0.003428	UCL	Tumor	UCL BI	PRJNA247493		CCB030026	25354656
CCB030108	SAMN03436857	64892416	OSA	Normal	OSA BI	PRJNA247493		CCB030108	SAMN03436567	0.92582	OSA	Tumor	OSA BI	PRJNA247493		CCB030108	SAMN03436567	0.89543	OSA	Tumor	OSA BI	PRJNA247493		CCB030108	SAMN03436567	0.45778	OSA	Tumor	OSA BI	PRJNA247493		CCB040222	SAMN03436829	47.0561	LYM	Normal	BCL BI	PRJNA247493		CCB030120	SAMN03766283	0.004045	UCL	Normal	UCL BI	PRJNA247493		CCB030059	28142901
CCB030108	SAMN03436567	99381594	OSA	Tumor	OSA BI	PRJNA247493		CCB040222	SAMN03436829	0.91352	LYM	Normal	BCL BI	PRJNA247493		CCB040222	SAMN03436829	0.82601	LYM	Normal	BCL BI	PRJNA247493		CCB040222	SAMN03436829	0.47981	LYM	Normal	BCL BI	PRJNA247493		CCB040222	SAMN03436462	84.2792	LYM	Tumor	BCL BI	PRJNA247493		CCB040497	SAMN03436551	0.004497	LYM	Normal	BCL BI	PRJNA247493		CCB030156	28673766
CCB040222	SAMN03436829	54928873	LYM	Normal	BCL BI	PRJNA247493		CCB040222	SAMN03436462	0.88612	LYM	Tumor	BCL BI	PRJNA247493		CCB040222	SAMN03436462	0.80239	LYM	Tumor	BCL BI	PRJNA247493		CCB040222	SAMN03436462	0.50663	LYM	Tumor	BCL BI	PRJNA247493		CCB030120	SAMN03766274	68.5857	UCL	Tumor	UCL BI	PRJNA247493		CCB040497	SAMN03436513	0.002041	LYM	Tumor	BCL BI	PRJNA247493		CCB030166	29110564
CCB040222	SAMN03436462	86655911	LYM	Tumor	BCL BI	PRJNA247493		CCB030120	SAMN03766274	0.87995	UCL	Tumor	UCL BI	PRJNA247493		CCB030120	SAMN03766274	0.80026	UCL	Tumor	UCL BI	PRJNA247493		CCB030120	SAMN03766274	0.5953	UCL	Tumor	UCL BI	PRJNA247493		CCB030120	SAMN03766283	52.5227	UCL	Normal	UCL BI	PRJNA247493		CCB050193	SAMN03436539	0.003164	LYM	Normal	BCL BI	PRJNA247493		CCB030212	29054924
CCB030120	SAMN03766274	4.19823e+07	UCL	Tumor	UCL BI	PRJNA247493		CCB030120	SAMN03766283	0.87813	UCL	Normal	UCL BI	PRJNA247493		CCB030120	SAMN03766283	0.80233	UCL	Normal	UCL BI	PRJNA247493		CCB030120	SAMN03766283	0.54517	UCL	Normal	UCL BI	PRJNA247493		CCB040497	SAMN03436551	43.6216	LYM	Normal	BCL BI	PRJNA247493		CCB050193	SAMN03436592	0.003206	LYM	Tumor	BCL BI	PRJNA247493		CCB030258	27937539
CCB030120	SAMN03766283	36759425	UCL	Normal	UCL BI	PRJNA247493		CCB040497	SAMN03436551	0.86518	LYM	Normal	BCL BI	PRJNA247493		CCB040497	SAMN03436551	0.77438	LYM	Normal	BCL BI	PRJNA247493		CCB040497	SAMN03436551	0.51403	LYM	Normal	BCL BI	PRJNA247493		CCB040497	SAMN03436513	151.389	LYM	Tumor	BCL BI	PRJNA247493		CCB050206	SAMN03436830	0.002633	LYM	Normal	BCL BI	PRJNA247493		CCB030259	27789288
CCB040497	SAMN03436551	37500000	LYM	Normal	BCL BI	PRJNA247493		CCB040497	SAMN03436513	0.90669	LYM	Tumor	BCL BI	PRJNA247493		CCB040497	SAMN03436513	0.83966	LYM	Tumor	BCL BI	PRJNA247493		CCB040497	SAMN03436513	0.55202	LYM	Tumor	BCL BI	PRJNA247493		CCB050193	SAMN03436539	69.8451	LYM	Normal	BCL BI	PRJNA247493		CCB050206	SAMN03436269	0.001723	LYM	Tumor	BCL BI	PRJNA247493		CCB070177	29203217
CCB040497	SAMN03436513	134724745	LYM	Tumor	BCL BI	PRJNA247493		CCB050193	SAMN03436539	0.9099	LYM	Normal	BCL BI	PRJNA247493		CCB050193	SAMN03436539	0.82631	LYM	Normal	BCL BI	PRJNA247493		CCB050193	SAMN03436539	0.54144	LYM	Normal	BCL BI	PRJNA247493		CCB050193	SAMN03436592	43.0963	LYM	Tumor	BCL BI	PRJNA247493		CCB060047	SAMN03436537	0.003467	LYM	Normal	BCL BI	PRJNA247493		CCB030265	27783376
CCB050193	SAMN03436539	76026962	LYM	Normal	BCL BI	PRJNA247493		CCB050193	SAMN03436592	0.86425	LYM	Tumor	BCL BI	PRJNA247493		CCB050193	SAMN03436592	0.78942	LYM	Tumor	BCL BI	PRJNA247493		CCB050193	SAMN03436592	0.54952	LYM	Tumor	BCL BI	PRJNA247493		CCB050206	SAMN03436830	93.406	LYM	Normal	BCL BI	PRJNA247493		CCB060047	SAMN03436530	0.002308	LYM	Tumor	BCL BI	PRJNA247493		CCB030271	27670327
CCB050193	SAMN03436592	32207347	LYM	Tumor	BCL BI	PRJNA247493		CCB050206	SAMN03436830	0.90983	LYM	Normal	BCL BI	PRJNA247493		CCB050206	SAMN03436830	0.82565	LYM	Normal	BCL BI	PRJNA247493		CCB050206	SAMN03436830	0.53039	LYM	Normal	BCL BI	PRJNA247493		CCB050206	SAMN03436269	136.91	LYM	Tumor	BCL BI	PRJNA247493		CCB030183	SAMN03436282	0.001786	UCL	Tumor	UCL BI	PRJNA247493		CCB030292	29162603
CCB050206	SAMN03436830	102000000	LYM	Normal	BCL BI	PRJNA247493		CCB050206	SAMN03436269	0.87039	LYM	Tumor	BCL BI	PRJNA247493		CCB050206	SAMN03436269	0.79422	LYM	Tumor	BCL BI	PRJNA247493		CCB050206	SAMN03436269	0.57838	LYM	Tumor	BCL BI	PRJNA247493		CCB060047	SAMN03436537	74.1963	LYM	Normal	BCL BI	PRJNA247493		CCB030183	SAMN03436481	0.001763	UCL	Normal	UCL BI	PRJNA247493		CCB070253	28918939
CCB050206	SAMN03436269	126570323	LYM	Tumor	BCL BI	PRJNA247493		CCB060047	SAMN03436537	0.85476	LYM	Normal	BCL BI	PRJNA247493		CCB060047	SAMN03436537	0.76654	LYM	Normal	BCL BI	PRJNA247493		CCB060047	SAMN03436537	0.57939	LYM	Normal	BCL BI	PRJNA247493		CCB060047	SAMN03436530	114.151	LYM	Tumor	BCL BI	PRJNA247493		CCB060052	SAMN03436649	0.003129	LYM	Normal	BCL BI	PRJNA247493		CCB030300	26339111
CCB060047	SAMN03436537	71400000	LYM	Normal	BCL BI	PRJNA247493		CCB060047	SAMN03436530	0.89747	LYM	Tumor	BCL BI	PRJNA247493		CCB060047	SAMN03436530	0.83549	LYM	Tumor	BCL BI	PRJNA247493		CCB060047	SAMN03436530	0.58673	LYM	Tumor	BCL BI	PRJNA247493		CCB030183	SAMN03436282	139.709	UCL	Tumor	UCL BI	PRJNA247493		CCB060052	SAMN03436504	0.002016	LYM	Tumor	BCL BI	PRJNA247493		CCB030317	27422228
CCB060047	SAMN03436530	149525879	LYM	Tumor	BCL BI	PRJNA247493		CCB030183	SAMN03436282	0.85687	UCL	Tumor	UCL BI	PRJNA247493		CCB030183	SAMN03436282	0.73433	UCL	Tumor	UCL BI	PRJNA247493		CCB030183	SAMN03436282	0.51388	UCL	Tumor	UCL BI	PRJNA247493		CCB030183	SAMN03436481	104.455	UCL	Normal	UCL BI	PRJNA247493		CCB030201	SAMN03766282	0.001801	UCL	Tumor	UCL BI	PRJNA247493		CCB040265	19625642
CCB030183	SAMN03436282	112046549	UCL	Tumor	UCL BI	PRJNA247493		CCB030183	SAMN03436481	0.92628	UCL	Normal	UCL BI	PRJNA247493		CCB030183	SAMN03436481	0.8911	UCL	Normal	UCL BI	PRJNA247493		CCB030183	SAMN03436481	0.51047	UCL	Normal	UCL BI	PRJNA247493		CCB060052	SAMN03436649	64.2059	LYM	Normal	BCL BI	PRJNA247493		CCB030201	SAMN03766270	0.002334	UCL	Normal	UCL BI	PRJNA247493		CCB080009	24387384
CCB030183	SAMN03436481	71300000	UCL	Normal	UCL BI	PRJNA247493		CCB060052	SAMN03436649	0.8528	LYM	Normal	BCL BI	PRJNA247493		CCB060052	SAMN03436649	0.76039	LYM	Normal	BCL BI	PRJNA247493		CCB060052	SAMN03436649	0.54864	LYM	Normal	BCL BI	PRJNA247493		CCB060052	SAMN03436504	125.683	LYM	Tumor	BCL BI	PRJNA247493		CCB060135	SAMN03436476	0.002257	LYM	Normal	BCL BI	PRJNA247493		CCB080016	28827433
CCB060052	SAMN03436649	62300000	LYM	Normal	BCL BI	PRJNA247493		CCB060052	SAMN03436504	0.90129	LYM	Tumor	BCL BI	PRJNA247493		CCB060052	SAMN03436504	0.83392	LYM	Tumor	BCL BI	PRJNA247493		CCB060052	SAMN03436504	0.53711	LYM	Tumor	BCL BI	PRJNA247493		CCB030201	SAMN03766282	207.941	UCL	Tumor	UCL BI	PRJNA247493		CCB060135	SAMN03436284	0.001904	LYM	Tumor	BCL BI	PRJNA247493		CCB080023	28511072
CCB060052	SAMN03436504	114627484	LYM	Tumor	BCL BI	PRJNA247493		CCB030201	SAMN03766282	0.86097	UCL	Tumor	UCL BI	PRJNA247493		CCB030201	SAMN03766282	0.80486	UCL	Tumor	UCL BI	PRJNA247493		CCB030201	SAMN03766282	0.6401	UCL	Tumor	UCL BI	PRJNA247493		CCB030201	SAMN03766270	113.451	UCL	Normal	UCL BI	PRJNA247493		CCB030224	SAMN03436507	0.002268	OSA	Normal	OSA BI	PRJNA247493		CCB040292	28622828
CCB030201	SAMN03766282	142108759	UCL	Tumor	UCL BI	PRJNA247493		CCB030201	SAMN03766270	0.86431	UCL	Normal	UCL BI	PRJNA247493		CCB030201	SAMN03766270	0.78194	UCL	Normal	UCL BI	PRJNA247493		CCB030201	SAMN03766270	0.55369	UCL	Normal	UCL BI	PRJNA247493		CCB060135	SAMN03436476	71.8186	LYM	Normal	BCL BI	PRJNA247493		CCB030224	SAMN03436620	0.001509	OSA	Tumor	OSA BI	PRJNA247493		CMT-100	29536694
CCB030201	SAMN03766270	86100000	UCL	Normal	UCL BI	PRJNA247493		CCB060135	SAMN03436476	0.90799	LYM	Normal	BCL BI	PRJNA247493		CCB060135	SAMN03436476	0.86308	LYM	Normal	BCL BI	PRJNA247493		CCB060135	SAMN03436476	0.49748	LYM	Normal	BCL BI	PRJNA247493		CCB060135	SAMN03436284	91.0553	LYM	Tumor	BCL BI	PRJNA247493		CCB030227	SAMN03766276	0.004525	UCL	Tumor	UCL BI	PRJNA247493		CMT-102	29650299
CCB060135	SAMN03436476	55445812	LYM	Normal	BCL BI	PRJNA247493		CCB060135	SAMN03436284	0.89284	LYM	Tumor	BCL BI	PRJNA247493		CCB060135	SAMN03436284	0.84127	LYM	Tumor	BCL BI	PRJNA247493		CCB060135	SAMN03436284	0.47462	LYM	Tumor	BCL BI	PRJNA247493		CCB030224	SAMN03436507	86.2566	OSA	Normal	OSA BI	PRJNA247493		CCB030227	SAMN03766275	0.003164	UCL	Normal	UCL BI	PRJNA247493		CMT-103	29660861
CCB060135	SAMN03436284	84066138	LYM	Tumor	BCL BI	PRJNA247493		CCB030224	SAMN03436507	0.91059	OSA	Normal	OSA BI	PRJNA247493		CCB030224	SAMN03436507	0.88308	OSA	Normal	OSA BI	PRJNA247493		CCB030224	SAMN03436507	0.55509	OSA	Normal	OSA BI	PRJNA247493		CCB030224	SAMN03436620	146.567	OSA	Tumor	OSA BI	PRJNA247493		CCB060153	SAMN03436787	0.002764	LYM	Normal	BCL BI	PRJNA247493		CMT-105	29699755
CCB030224	SAMN03436507	101000000	OSA	Normal	OSA BI	PRJNA247493		CCB030224	SAMN03436620	0.92533	OSA	Tumor	OSA BI	PRJNA247493		CCB030224	SAMN03436620	0.89513	OSA	Tumor	OSA BI	PRJNA247493		CCB030224	SAMN03436620	0.54687	OSA	Tumor	OSA BI	PRJNA247493		CCB030227	SAMN03766276	51.2362	UCL	Tumor	UCL BI	PRJNA247493		CCB060153	SAMN03436483	0.001607	LYM	Tumor	BCL BI	PRJNA247493		CMT-106	29377065
CCB030224	SAMN03436620	111905730	OSA	Tumor	OSA BI	PRJNA247493		CCB030227	SAMN03766276	0.88106	UCL	Tumor	UCL BI	PRJNA247493		CCB030227	SAMN03766276	0.80687	UCL	Tumor	UCL BI	PRJNA247493		CCB030227	SAMN03766276	0.6467	UCL	Tumor	UCL BI	PRJNA247493		CCB030227	SAMN03766275	67.2779	UCL	Normal	UCL BI	PRJNA247493		CCB070012	SAMN03436850	0.003489	LYM	Normal	BCL BI	PRJNA247493		CMT-107	29561778
CCB030227	SAMN03766276	29917864	UCL	Tumor	UCL BI	PRJNA247493		CCB030227	SAMN03766275	0.84625	UCL	Normal	UCL BI	PRJNA247493		CCB030227	SAMN03766275	0.75715	UCL	Normal	UCL BI	PRJNA247493		CCB030227	SAMN03766275	0.59892	UCL	Normal	UCL BI	PRJNA247493		CCB060153	SAMN03436787	77.8992	LYM	Normal	BCL BI	PRJNA247493		CCB070012	SAMN03436547	0.002229	LYM	Tumor	BCL BI	PRJNA247493		CMT-109	29656309
CCB030227	SAMN03766275	43904194	UCL	Normal	UCL BI	PRJNA247493		CCB060153	SAMN03436787	0.85798	LYM	Normal	BCL BI	PRJNA247493		CCB060153	SAMN03436787	0.76535	LYM	Normal	BCL BI	PRJNA247493		CCB060153	SAMN03436787	0.55249	LYM	Normal	BCL BI	PRJNA247493		CCB060153	SAMN03436483	177.708	LYM	Tumor	BCL BI	PRJNA247493		CCB070081	SAMN03436782	0.002691	LYM	Normal	BCL BI	PRJNA247493		CMT-111	29755387
CCB060153	SAMN03436787	71800000	LYM	Normal	BCL BI	PRJNA247493		CCB060153	SAMN03436483	0.89548	LYM	Tumor	BCL BI	PRJNA247493		CCB060153	SAMN03436483	0.83519	LYM	Tumor	BCL BI	PRJNA247493		CCB060153	SAMN03436483	0.6031	LYM	Tumor	BCL BI	PRJNA247493		CCB070012	SAMN03436850	77.5352	LYM	Normal	BCL BI	PRJNA247493		CCB070081	SAMN03436588	0.00254	LYM	Tumor	BCL BI	PRJNA247493		CMT-112	29705145
CCB060153	SAMN03436483	158544524	LYM	Tumor	BCL BI	PRJNA247493		CCB070012	SAMN03436850	0.86419	LYM	Normal	BCL BI	PRJNA247493		CCB070012	SAMN03436850	0.77196	LYM	Normal	BCL BI	PRJNA247493		CCB070012	SAMN03436850	0.58135	LYM	Normal	BCL BI	PRJNA247493		CCB070012	SAMN03436547	118.065	LYM	Tumor	BCL BI	PRJNA247493		CCB070086	SAMN03436536	0.002154	LYM	Normal	BCL BI	PRJNA247493		CMT-114	29599019
CCB070012	SAMN03436850	77300000	LYM	Normal	BCL BI	PRJNA247493		CCB070012	SAMN03436547	0.906	LYM	Tumor	BCL BI	PRJNA247493		CCB070012	SAMN03436547	0.83756	LYM	Tumor	BCL BI	PRJNA247493		CCB070012	SAMN03436547	0.53304	LYM	Tumor	BCL BI	PRJNA247493		CCB070081	SAMN03436782	83.9516	LYM	Normal	BCL BI	PRJNA247493		CCB070086	SAMN03436545	0.001823	LYM	Tumor	BCL BI	PRJNA247493		CMT-116	29544637
CCB070012	SAMN03436547	129735978	LYM	Tumor	BCL BI	PRJNA247493		CCB070081	SAMN03436782	0.89442	LYM	Normal	BCL BI	PRJNA247493		CCB070081	SAMN03436782	0.831	LYM	Normal	BCL BI	PRJNA247493		CCB070081	SAMN03436782	0.54476	LYM	Normal	BCL BI	PRJNA247493		CCB070081	SAMN03436588	93.4113	LYM	Tumor	BCL BI	PRJNA247493		CCB070115	SAMN03436731	0.002397	LYM	Normal	BCL BI	PRJNA247493		CMT-118	29655443
CCB070081	SAMN03436782	96800000	LYM	Normal	BCL BI	PRJNA247493		CCB070081	SAMN03436588	0.90744	LYM	Tumor	BCL BI	PRJNA247493		CCB070081	SAMN03436588	0.85082	LYM	Tumor	BCL BI	PRJNA247493		CCB070081	SAMN03436588	0.5251	LYM	Tumor	BCL BI	PRJNA247493		CCB070086	SAMN03436536	77.3487	LYM	Normal	BCL BI	PRJNA247493		CCB070115	SAMN03436727	0.002988	LYM	Tumor	BCL BI	PRJNA247493		CMT-119	28864634
CCB070081	SAMN03436588	119661401	LYM	Tumor	BCL BI	PRJNA247493		CCB070086	SAMN03436536	0.88908	LYM	Normal	BCL BI	PRJNA247493		CCB070086	SAMN03436536	0.84486	LYM	Normal	BCL BI	PRJNA247493		CCB070086	SAMN03436536	0.463	LYM	Normal	BCL BI	PRJNA247493		CCB070086	SAMN03436545	104.339	LYM	Tumor	BCL BI	PRJNA247493		CCB030269	SAMN03436647	0.001756	UCL	Tumor	UCL BI	PRJNA247493		CMT-121	29754598
CCB070086	SAMN03436536	63756446	LYM	Normal	BCL BI	PRJNA247493		CCB070086	SAMN03436545	0.88395	LYM	Tumor	BCL BI	PRJNA247493		CCB070086	SAMN03436545	0.83137	LYM	Tumor	BCL BI	PRJNA247493		CCB070086	SAMN03436545	0.46101	LYM	Tumor	BCL BI	PRJNA247493		CCB070115	SAMN03436731	93.3477	LYM	Normal	BCL BI	PRJNA247493		CCB030269	SAMN03436519	0.001971	UCL	Normal	UCL BI	PRJNA247493		CMT-124	29695071
CCB070086	SAMN03436545	88925718	LYM	Tumor	BCL BI	PRJNA247493		CCB070115	SAMN03436731	0.8983	LYM	Normal	BCL BI	PRJNA247493		CCB070115	SAMN03436731	0.83235	LYM	Normal	BCL BI	PRJNA247493		CCB070115	SAMN03436731	0.54378	LYM	Normal	BCL BI	PRJNA247493		CCB070115	SAMN03436727	76.6483	LYM	Tumor	BCL BI	PRJNA247493		CCB070124	SAMN03436538	0.002438	LYM	Normal	BCL BI	PRJNA247493		CMT-128	29646223
CCB070115	SAMN03436731	77004078	LYM	Normal	BCL BI	PRJNA247493		CCB070115	SAMN03436727	0.90236	LYM	Tumor	BCL BI	PRJNA247493		CCB070115	SAMN03436727	0.84074	LYM	Tumor	BCL BI	PRJNA247493		CCB070115	SAMN03436727	0.49817	LYM	Tumor	BCL BI	PRJNA247493		CCB030269	SAMN03436647	130.973	UCL	Tumor	UCL BI	PRJNA247493		CCB070124	SAMN03436560	0.002045	LYM	Tumor	BCL BI	PRJNA247493		CMT-129	29551278
CCB070115	SAMN03436727	97753057	LYM	Tumor	BCL BI	PRJNA247493		CCB030269	SAMN03436647	0.85734	UCL	Tumor	UCL BI	PRJNA247493		CCB030269	SAMN03436647	0.73382	UCL	Tumor	UCL BI	PRJNA247493		CCB030269	SAMN03436647	0.51647	UCL	Tumor	UCL BI	PRJNA247493		CCB030269	SAMN03436519	97.387	UCL	Normal	UCL BI	PRJNA247493		CCB070131	SAMN03436280	0.002242	LYM	Normal	BCL BI	PRJNA247493		CMT-13	29646956
CCB030269	SAMN03436647	108370609	UCL	Tumor	UCL BI	PRJNA247493		CCB030269	SAMN03436519	0.92561	UCL	Normal	UCL BI	PRJNA247493		CCB030269	SAMN03436519	0.88942	UCL	Normal	UCL BI	PRJNA247493		CCB030269	SAMN03436519	0.49139	UCL	Normal	UCL BI	PRJNA247493		CCB070124	SAMN03436538	64.8537	LYM	Normal	BCL BI	PRJNA247493		CCB070131	SAMN03436721	0.001952	LYM	Tumor	BCL BI	PRJNA247493		CMT-136	29413886
CCB030269	SAMN03436519	69400000	UCL	Normal	UCL BI	PRJNA247493		CCB070124	SAMN03436538	0.89721	LYM	Normal	BCL BI	PRJNA247493		CCB070124	SAMN03436538	0.85226	LYM	Normal	BCL BI	PRJNA247493		CCB070124	SAMN03436538	0.45285	LYM	Normal	BCL BI	PRJNA247493		CCB070124	SAMN03436560	88.533	LYM	Tumor	BCL BI	PRJNA247493		CCB030293	SAMN03436657	0.002005	UCL	Tumor	UCL BI	PRJNA247493		CMT-142	29642253
CCB070124	SAMN03436538	58770915	LYM	Normal	BCL BI	PRJNA247493		CCB070124	SAMN03436560	0.90607	LYM	Tumor	BCL BI	PRJNA247493		CCB070124	SAMN03436560	0.85836	LYM	Tumor	BCL BI	PRJNA247493		CCB070124	SAMN03436560	0.47194	LYM	Tumor	BCL BI	PRJNA247493		CCB070131	SAMN03436280	71.1584	LYM	Normal	BCL BI	PRJNA247493		CCB030293	SAMN03436784	0.002476	UCL	Normal	UCL BI	PRJNA247493		CMT-147	29693090
CCB070124	SAMN03436560	83074794	LYM	Tumor	BCL BI	PRJNA247493		CCB070131	SAMN03436280	0.90461	LYM	Normal	BCL BI	PRJNA247493		CCB070131	SAMN03436280	0.85795	LYM	Normal	BCL BI	PRJNA247493		CCB070131	SAMN03436280	0.48521	LYM	Normal	BCL BI	PRJNA247493		CCB070131	SAMN03436721	85.854	LYM	Tumor	BCL BI	PRJNA247493		CCB070230	SAMN03436699	0.002558	LYM	Normal	BCL BI	PRJNA247493		CMT-148	29724446
CCB070131	SAMN03436280	55780636	LYM	Normal	BCL BI	PRJNA247493		CCB070131	SAMN03436721	0.89271	LYM	Tumor	BCL BI	PRJNA247493		CCB070131	SAMN03436721	0.8426	LYM	Tumor	BCL BI	PRJNA247493		CCB070131	SAMN03436721	0.45432	LYM	Tumor	BCL BI	PRJNA247493		CCB030293	SAMN03436657	81.4245	UCL	Tumor	UCL BI	PRJNA247493		CCB070230	SAMN03436702	0.002888	LYM	Tumor	BCL BI	PRJNA247493		CMT-149	29554006
CCB070131	SAMN03436721	77592211	LYM	Tumor	BCL BI	PRJNA247493		CCB030293	SAMN03436657	0.84264	UCL	Tumor	UCL BI	PRJNA247493		CCB030293	SAMN03436657	0.78661	UCL	Tumor	UCL BI	PRJNA247493		CCB030293	SAMN03436657	0.38863	UCL	Tumor	UCL BI	PRJNA247493		CCB030293	SAMN03436784	57.2015	UCL	Normal	UCL BI	PRJNA247493		CCB070243	SAMN03436638	0.002961	LYM	Normal	BCL BI	PRJNA247493		CMT-150	29433988
CCB030293	SAMN03436657	92179964	UCL	Tumor	UCL BI	PRJNA247493		CCB030293	SAMN03436784	0.88223	UCL	Normal	UCL BI	PRJNA247493		CCB030293	SAMN03436784	0.8328	UCL	Normal	UCL BI	PRJNA247493		CCB030293	SAMN03436784	0.40077	UCL	Normal	UCL BI	PRJNA247493		CCB070230	SAMN03436699	97.6412	LYM	Normal	BCL BI	PRJNA247493		CCB070243	SAMN03436453	0.002472	LYM	Tumor	BCL BI	PRJNA247493		CMT-153	29806407
CCB030293	SAMN03436784	5.67435e+07	UCL	Normal	UCL BI	PRJNA247493		CCB070230	SAMN03436699	0.89812	LYM	Normal	BCL BI	PRJNA247493		CCB070230	SAMN03436699	0.83199	LYM	Normal	BCL BI	PRJNA247493		CCB070230	SAMN03436699	0.53841	LYM	Normal	BCL BI	PRJNA247493		CCB070230	SAMN03436702	72.6924	LYM	Tumor	BCL BI	PRJNA247493		CCB030342	SAMN03766277	0.002054	UCL	Tumor	UCL BI	PRJNA247493		CMT-156	29630415
CCB070230	SAMN03436699	82588982	LYM	Normal	BCL BI	PRJNA247493		CCB070230	SAMN03436702	0.88105	LYM	Tumor	BCL BI	PRJNA247493		CCB070230	SAMN03436702	0.80513	LYM	Tumor	BCL BI	PRJNA247493		CCB070230	SAMN03436702	0.52376	LYM	Tumor	BCL BI	PRJNA247493		CCB070243	SAMN03436638	44.3307	LYM	Normal	BCL BI	PRJNA247493		CCB030342	SAMN03766284	0.003307	UCL	Normal	UCL BI	PRJNA247493		CMT-157	29019060
CCB070230	SAMN03436702	72366161	LYM	Tumor	BCL BI	PRJNA247493		CCB070243	SAMN03436638	0.87618	LYM	Normal	BCL BI	PRJNA247493		CCB070243	SAMN03436638	0.81966	LYM	Normal	BCL BI	PRJNA247493		CCB070243	SAMN03436638	0.39038	LYM	Normal	BCL BI	PRJNA247493		CCB070243	SAMN03436453	53.1951	LYM	Tumor	BCL BI	PRJNA247493		CCB070252	SAMN03436479	0.002386	LYM	Normal	BCL BI	PRJNA247493		CMT-158	29744395
CCB070243	SAMN03436638	51021202	LYM	Normal	BCL BI	PRJNA247493		CCB070243	SAMN03436453	0.8572	LYM	Tumor	BCL BI	PRJNA247493		CCB070243	SAMN03436453	0.78733	LYM	Tumor	BCL BI	PRJNA247493		CCB070243	SAMN03436453	0.39742	LYM	Tumor	BCL BI	PRJNA247493		CCB030342	SAMN03766277	124.099	UCL	Tumor	UCL BI	PRJNA247493		CCB070252	SAMN03436522	0.003734	LYM	Tumor	BCL BI	PRJNA247493		CMT-162	29697212
CCB070243	SAMN03436453	58766160	LYM	Tumor	BCL BI	PRJNA247493		CCB030342	SAMN03766277	0.86453	UCL	Tumor	UCL BI	PRJNA247493		CCB030342	SAMN03766277	0.80218	UCL	Tumor	UCL BI	PRJNA247493		CCB030342	SAMN03766277	0.60751	UCL	Tumor	UCL BI	PRJNA247493		CCB030342	SAMN03766284	59.2358	UCL	Normal	UCL BI	PRJNA247493		CCB030357	SAMN03436524	0.001956	UCL	Tumor	UCL BI	PRJNA247493		CMT-168	24796214
CCB030342	SAMN03766277	8.0499e+07	UCL	Tumor	UCL BI	PRJNA247493		CCB030342	SAMN03766284	0.84798	UCL	Normal	UCL BI	PRJNA247493		CCB030342	SAMN03766284	0.75704	UCL	Normal	UCL BI	PRJNA247493		CCB030342	SAMN03766284	0.55901	UCL	Normal	UCL BI	PRJNA247493		CCB070252	SAMN03436479	105.826	LYM	Normal	BCL BI	PRJNA247493		CCB030357	SAMN03436619	0.002327	UCL	Normal	UCL BI	PRJNA247493		CMT-169	29799628
CCB030342	SAMN03766284	4.00318e+07	UCL	Normal	UCL BI	PRJNA247493		CCB070252	SAMN03436479	0.89929	LYM	Normal	BCL BI	PRJNA247493		CCB070252	SAMN03436479	0.8333	LYM	Normal	BCL BI	PRJNA247493		CCB070252	SAMN03436479	0.52941	LYM	Normal	BCL BI	PRJNA247493		CCB070252	SAMN03436522	42.4422	LYM	Tumor	BCL BI	PRJNA247493		CCB070280	SAMN03436805	0.002192	LYM	Normal	BCL BI	PRJNA247493		CMT-17	29478792
CCB070252	SAMN03436479	91500000	LYM	Normal	BCL BI	PRJNA247493		CCB070252	SAMN03436522	0.80961	LYM	Tumor	BCL BI	PRJNA247493		CCB070252	SAMN03436522	0.71312	LYM	Tumor	BCL BI	PRJNA247493		CCB070252	SAMN03436522	0.50469	LYM	Tumor	BCL BI	PRJNA247493		CCB030357	SAMN03436524	136.728	UCL	Tumor	UCL BI	PRJNA247493		CCB070280	SAMN03436648	0.001882	LYM	Tumor	BCL BI	PRJNA247493		CMT-173	29818254
CCB070252	SAMN03436522	107097370	LYM	Tumor	BCL BI	PRJNA247493		CCB030357	SAMN03436524	0.87185	UCL	Tumor	UCL BI	PRJNA247493		CCB030357	SAMN03436524	0.79539	UCL	Tumor	UCL BI	PRJNA247493		CCB030357	SAMN03436524	0.58615	UCL	Tumor	UCL BI	PRJNA247493		CCB030357	SAMN03436619	99.3554	UCL	Normal	UCL BI	PRJNA247493		CCB040007	SAMN03436270	0.001892	UCL	Tumor	UCL BI	PRJNA247493		CMT-178	29583068
CCB030357	SAMN03436524	121000000	UCL	Tumor	UCL BI	PRJNA247493		CCB030357	SAMN03436619	0.86323	UCL	Normal	UCL BI	PRJNA247493		CCB030357	SAMN03436619	0.77769	UCL	Normal	UCL BI	PRJNA247493		CCB030357	SAMN03436619	0.56321	UCL	Normal	UCL BI	PRJNA247493		CCB070280	SAMN03436805	101.472	LYM	Normal	BCL BI	PRJNA247493		CCB040007	SAMN03436565	0.001872	UCL	Normal	UCL BI	PRJNA247493		CMT-182	29603081
CCB030357	SAMN03436619	89100000	UCL	Normal	UCL BI	PRJNA247493		CCB070280	SAMN03436805	0.8846	LYM	Normal	BCL BI	PRJNA247493		CCB070280	SAMN03436805	0.82479	LYM	Normal	BCL BI	PRJNA247493		CCB070280	SAMN03436805	0.59322	LYM	Normal	BCL BI	PRJNA247493		CCB070280	SAMN03436648	122.733	LYM	Tumor	BCL BI	PRJNA247493		CCB040033	SAMN03436512	0.001856	OSA	Normal	OSA BI	PRJNA247493		CMT-183	29575129
CCB070280	SAMN03436805	90700000	LYM	Normal	BCL BI	PRJNA247493		CCB070280	SAMN03436648	0.88722	LYM	Tumor	BCL BI	PRJNA247493		CCB070280	SAMN03436648	0.83109	LYM	Tumor	BCL BI	PRJNA247493		CCB070280	SAMN03436648	0.58434	LYM	Tumor	BCL BI	PRJNA247493		CCB040007	SAMN03436270	106.081	UCL	Tumor	UCL BI	PRJNA247493		CCB040033	SAMN03436621	0.001575	OSA	Tumor	OSA BI	PRJNA247493		CMT-184	29915818
CCB070280	SAMN03436648	115426846	LYM	Tumor	BCL BI	PRJNA247493		CCB040007	SAMN03436270	0.8525	UCL	Tumor	UCL BI	PRJNA247493		CCB040007	SAMN03436270	0.75005	UCL	Tumor	UCL BI	PRJNA247493		CCB040007	SAMN03436270	0.42471	UCL	Tumor	UCL BI	PRJNA247493		CCB040007	SAMN03436565	97.3664	UCL	Normal	UCL BI	PRJNA247493		CCB070289	SAMN03436931	0.002046	LYM	Normal	BCL BI	PRJNA247493		CMT-187	29650992
CCB040007	SAMN03436270	106586504	UCL	Tumor	UCL BI	PRJNA247493		CCB040007	SAMN03436565	0.90977	UCL	Normal	UCL BI	PRJNA247493		CCB040007	SAMN03436565	0.85825	UCL	Normal	UCL BI	PRJNA247493		CCB040007	SAMN03436565	0.47791	UCL	Normal	UCL BI	PRJNA247493		CCB040033	SAMN03436512	103.094	OSA	Normal	OSA BI	PRJNA247493		CCB070289	SAMN03436664	0.001807	LYM	Tumor	BCL BI	PRJNA247493		CMT-188	27619532
CCB040007	SAMN03436565	79300000	UCL	Normal	UCL BI	PRJNA247493		CCB040033	SAMN03436512	0.92058	OSA	Normal	OSA BI	PRJNA247493		CCB040033	SAMN03436512	0.8755	OSA	Normal	OSA BI	PRJNA247493		CCB040033	SAMN03436512	0.5344	OSA	Normal	OSA BI	PRJNA247493		CCB040033	SAMN03436621	141.537	OSA	Tumor	OSA BI	PRJNA247493		CCB040105	SAMN03436813	0.002145	UCL	Tumor	UCL BI	PRJNA247493		CMT-190	29730350
CCB040033	SAMN03436512	72100000	OSA	Normal	OSA BI	PRJNA247493		CCB040033	SAMN03436621	0.91915	OSA	Tumor	OSA BI	PRJNA247493		CCB040033	SAMN03436621	0.86981	OSA	Tumor	OSA BI	PRJNA247493		CCB040033	SAMN03436621	0.58191	OSA	Tumor	OSA BI	PRJNA247493		CCB070289	SAMN03436931	80.5217	LYM	Normal	BCL BI	PRJNA247493		CCB040105	SAMN03436606	0.002793	UCL	Normal	UCL BI	PRJNA247493		CMT-193	29627573
CCB040033	SAMN03436621	109512453	OSA	Tumor	OSA BI	PRJNA247493		CCB070289	SAMN03436931	0.90441	LYM	Normal	BCL BI	PRJNA247493		CCB070289	SAMN03436931	0.85932	LYM	Normal	BCL BI	PRJNA247493		CCB070289	SAMN03436931	0.50321	LYM	Normal	BCL BI	PRJNA247493		CCB070289	SAMN03436664	114.343	LYM	Tumor	BCL BI	PRJNA247493		CHIMUN	SAMN04009641	0.002078	LYM	Normal	BCL BI	PRJNA247493		CMT-197	29850170
CCB070289	SAMN03436931	59946843	LYM	Normal	BCL BI	PRJNA247493		CCB070289	SAMN03436664	0.90019	LYM	Tumor	BCL BI	PRJNA247493		CCB070289	SAMN03436664	0.84992	LYM	Tumor	BCL BI	PRJNA247493		CCB070289	SAMN03436664	0.50952	LYM	Tumor	BCL BI	PRJNA247493		CCB040105	SAMN03436813	133.883	UCL	Tumor	UCL BI	PRJNA247493		CHIMUN	SAMN04009637	0.002075	LYM	Tumor	BCL BI	PRJNA247493		CMT-2	29588320
CCB070289	SAMN03436664	87081201	LYM	Tumor	BCL BI	PRJNA247493		CCB040105	SAMN03436813	0.88181	UCL	Tumor	UCL BI	PRJNA247493		CCB040105	SAMN03436813	0.80251	UCL	Tumor	UCL BI	PRJNA247493		CCB040105	SAMN03436813	0.54861	UCL	Tumor	UCL BI	PRJNA247493		CCB040105	SAMN03436606	87.5018	UCL	Normal	UCL BI	PRJNA247493		JakRan	SAMN04002422	0.001713	LYM	Normal	BCL BI	PRJNA247493		CMT-201	29629344
CCB040105	SAMN03436813	129891073	UCL	Tumor	UCL BI	PRJNA247493		CCB040105	SAMN03436606	0.90953	UCL	Normal	UCL BI	PRJNA247493		CCB040105	SAMN03436606	0.82703	UCL	Normal	UCL BI	PRJNA247493		CCB040105	SAMN03436606	0.524	UCL	Normal	UCL BI	PRJNA247493		CHIMUN	SAMN04009641	107.002	LYM	Normal	BCL BI	PRJNA247493		JakRan	SAMN04002419	0.002124	LYM	Tumor	BCL BI	PRJNA247493		CMT-203	29654952
CCB040105	SAMN03436606	108000000	UCL	Normal	UCL BI	PRJNA247493		CHIMUN	SAMN04009641	0.84138	LYM	Normal	BCL BI	PRJNA247493		CHIMUN	SAMN04009641	0.76812	LYM	Normal	BCL BI	PRJNA247493		CHIMUN	SAMN04009641	0.5662	LYM	Normal	BCL BI	PRJNA247493		CHIMUN	SAMN04009637	127.002	LYM	Tumor	BCL BI	PRJNA247493		CCB040184	SAMN03436289	0.00181	UCL	Tumor	UCL BI	PRJNA247493		CMT-206	29660856
CHIMUN	SAMN04009641	79000000	LYM	Normal	BCL BI	PRJNA247493		CHIMUN	SAMN04009637	0.84556	LYM	Tumor	BCL BI	PRJNA247493		CHIMUN	SAMN04009637	0.77169	LYM	Tumor	BCL BI	PRJNA247493		CHIMUN	SAMN04009637	0.5926	LYM	Tumor	BCL BI	PRJNA247493		JakRan	SAMN04002422	141.633	LYM	Normal	BCL BI	PRJNA247493		CCB040184	SAMN03436665	0.002059	UCL	Normal	UCL BI	PRJNA247493		CMT-207	29666742
CHIMUN	SAMN04009637	109525752	LYM	Tumor	BCL BI	PRJNA247493		JakRan	SAMN04002422	0.88529	LYM	Normal	BCL BI	PRJNA247493		JakRan	SAMN04002422	0.83482	LYM	Normal	BCL BI	PRJNA247493		JakRan	SAMN04002422	0.59324	LYM	Normal	BCL BI	PRJNA247493		JakRan	SAMN04002419	77.208	LYM	Tumor	BCL BI	PRJNA247493		CCB040207	SAMN03436930	0.00194	OSA	Normal	OSA BI	PRJNA247493		CMT-21	29552892
JakRan	SAMN04002422	100629607	LYM	Normal	BCL BI	PRJNA247493		JakRan	SAMN04002419	0.87998	LYM	Tumor	BCL BI	PRJNA247493		JakRan	SAMN04002419	0.80974	LYM	Tumor	BCL BI	PRJNA247493		JakRan	SAMN04002419	0.46387	LYM	Tumor	BCL BI	PRJNA247493		CCB040184	SAMN03436289	107.035	UCL	Tumor	UCL BI	PRJNA247493		CCB040207	SAMN03436467	0.00172	OSA	Tumor	OSA BI	PRJNA247493		CMT-210	29662920
JakRan	SAMN04002419	67475494	LYM	Tumor	BCL BI	PRJNA247493		CCB040184	SAMN03436289	0.8536	UCL	Tumor	UCL BI	PRJNA247493		CCB040184	SAMN03436289	0.75348	UCL	Tumor	UCL BI	PRJNA247493		CCB040184	SAMN03436289	0.44947	UCL	Tumor	UCL BI	PRJNA247493		CCB040184	SAMN03436665	87.1395	UCL	Normal	UCL BI	PRJNA247493		MADGUS	SAMN04002425	0.002738	LYM	Normal	BCL BI	PRJNA247493		CMT-215	29566001
CCB040184	SAMN03436289	114460839	UCL	Tumor	UCL BI	PRJNA247493		CCB040184	SAMN03436665	0.88253	UCL	Normal	UCL BI	PRJNA247493		CCB040184	SAMN03436665	0.82882	UCL	Normal	UCL BI	PRJNA247493		CCB040184	SAMN03436665	0.3893	UCL	Normal	UCL BI	PRJNA247493		CCB040207	SAMN03436930	102.4	OSA	Normal	OSA BI	PRJNA247493		CCB040232	SAMN03436777	0.001428	UCL	Tumor	UCL BI	PRJNA247493		CMT-217	29594910
CCB040184	SAMN03436665	92200000	UCL	Normal	UCL BI	PRJNA247493		CCB040207	SAMN03436930	0.92008	OSA	Normal	OSA BI	PRJNA247493		CCB040207	SAMN03436930	0.89086	OSA	Normal	OSA BI	PRJNA247493		CCB040207	SAMN03436930	0.62721	OSA	Normal	OSA BI	PRJNA247493		CCB040207	SAMN03436467	135.79	OSA	Tumor	OSA BI	PRJNA247493		MBGRD14	SAMN04002431	0.003716	LYM	Normal	BCL BI	PRJNA247493		CMT-227	29715914
CCB040207	SAMN03436930	74200000	OSA	Normal	OSA BI	PRJNA247493		CCB040207	SAMN03436467	0.92861	OSA	Tumor	OSA BI	PRJNA247493		CCB040207	SAMN03436467	0.89798	OSA	Tumor	OSA BI	PRJNA247493		CCB040207	SAMN03436467	0.53051	OSA	Tumor	OSA BI	PRJNA247493		MADGUS	SAMN04002425	66.9012	LYM	Normal	BCL BI	PRJNA247493		MBGRD14	SAMN04002426	0.001948	LYM	Tumor	BCL BI	PRJNA247493		CMT-231	29687447
CCB040207	SAMN03436467	100331335	OSA	Tumor	OSA BI	PRJNA247493		MADGUS	SAMN04002425	0.85814	LYM	Normal	BCL BI	PRJNA247493		MADGUS	SAMN04002425	0.77978	LYM	Normal	BCL BI	PRJNA247493		MADGUS	SAMN04002425	0.54579	LYM	Normal	BCL BI	PRJNA247493		MADGUS	SAMN04002420	16.4685	LYM	Tumor	BCL BI	PRJNA247493		CCB040287	SAMN03436528	0.001803	OSA	Normal	OSA BI	PRJNA247493		CMT-232	29619557
MADGUS	SAMN04002425	49007509	LYM	Normal	BCL BI	PRJNA247493		MADGUS	SAMN04002420	0.85071	LYM	Tumor	BCL BI	PRJNA247493		MADGUS	SAMN04002420	0.7521	LYM	Tumor	BCL BI	PRJNA247493		MADGUS	SAMN04002420	0.55092	LYM	Tumor	BCL BI	PRJNA247493		CCB040232	SAMN03436777	174.698	UCL	Tumor	UCL BI	PRJNA247493		CCB040287	SAMN03436808	0.001406	OSA	Tumor	OSA BI	PRJNA247493		CMT-233	29713684
MADGUS	SAMN04002420	69974556	LYM	Tumor	BCL BI	PRJNA247493		CCB040232	SAMN03436777	0.92369	UCL	Tumor	UCL BI	PRJNA247493		CCB040232	SAMN03436777	0.89524	UCL	Tumor	UCL BI	PRJNA247493		CCB040232	SAMN03436777	0.56555	UCL	Tumor	UCL BI	PRJNA247493		CCB040232	SAMN03436833	18.0293	UCL	Normal	UCL BI	PRJNA247493		MBGRF16	SAMN04002437	0.003578	LYM	Normal	BCL BI	PRJNA247493		CMT-234	29660963
CCB040232	SAMN03436777	126677816	UCL	Tumor	UCL BI	PRJNA247493		CCB040232	SAMN03436833	0.90511	UCL	Normal	UCL BI	PRJNA247493		CCB040232	SAMN03436833	0.87566	UCL	Normal	UCL BI	PRJNA247493		CCB040232	SAMN03436833	0.58513	UCL	Normal	UCL BI	PRJNA247493		MBGRD14	SAMN04002431	37.5702	LYM	Normal	BCL BI	PRJNA247493		MBGRF16	SAMN04002388	0.002937	LYM	Tumor	BCL BI	PRJNA247493		CMT-236	29267894
CCB040232	SAMN03436833	85600000	UCL	Normal	UCL BI	PRJNA247493		MBGRD14	SAMN04002431	0.87934	LYM	Normal	BCL BI	PRJNA247493		MBGRD14	SAMN04002431	0.81802	LYM	Normal	BCL BI	PRJNA247493		MBGRD14	SAMN04002431	0.54674	LYM	Normal	BCL BI	PRJNA247493		MBGRD14	SAMN04002426	113.894	LYM	Tumor	BCL BI	PRJNA247493		CCB040313	SAMN03436775	0.002342	UCL	Tumor	UCL BI	PRJNA247493		CMT-239	23595520
MBGRD14	SAMN04002431	25399064	LYM	Normal	BCL BI	PRJNA247493		MBGRD14	SAMN04002426	0.87067	LYM	Tumor	BCL BI	PRJNA247493		MBGRD14	SAMN04002426	0.81192	LYM	Tumor	BCL BI	PRJNA247493		MBGRD14	SAMN04002426	0.53332	LYM	Tumor	BCL BI	PRJNA247493		CCB040287	SAMN03436528	111.638	OSA	Normal	OSA BI	PRJNA247493		CCB040313	SAMN03436846	0.002527	UCL	Normal	UCL BI	PRJNA247493		CMT-24	29563711
MBGRD14	SAMN04002426	88695698	LYM	Tumor	BCL BI	PRJNA247493		CCB040287	SAMN03436528	0.91488	OSA	Normal	OSA BI	PRJNA247493		CCB040287	SAMN03436528	0.88348	OSA	Normal	OSA BI	PRJNA247493		CCB040287	SAMN03436528	0.52515	OSA	Normal	OSA BI	PRJNA247493		CCB040287	SAMN03436808	162.956	OSA	Tumor	OSA BI	PRJNA247493		CCB040334	SAMN03436223	0.002013	UCL	Tumor	UCL BI	PRJNA247493		CMT-241	29790902
CCB040287	SAMN03436528	78300000	OSA	Normal	OSA BI	PRJNA247493		CCB040287	SAMN03436808	0.92286	OSA	Tumor	OSA BI	PRJNA247493		CCB040287	SAMN03436808	0.89211	OSA	Tumor	OSA BI	PRJNA247493		CCB040287	SAMN03436808	0.52063	OSA	Tumor	OSA BI	PRJNA247493		MBGRF16	SAMN04002437	46.4153	LYM	Normal	BCL BI	PRJNA247493		CCB040334	SAMN03436473	0.002096	UCL	Normal	UCL BI	PRJNA247493		CMT-242	29643918
CCB040287	SAMN03436808	118000000	OSA	Tumor	OSA BI	PRJNA247493		MBGRF16	SAMN04002437	0.85691	LYM	Normal	BCL BI	PRJNA247493		MBGRF16	SAMN04002437	0.79655	LYM	Normal	BCL BI	PRJNA247493		MBGRF16	SAMN04002437	0.4558	LYM	Normal	BCL BI	PRJNA247493		MBGRF16	SAMN04002388	87.248	LYM	Tumor	BCL BI	PRJNA247493		N149867	SAMN04002387	0.001641	LYM	Normal	BCL BI	PRJNA247493		CMT-245	29538289
MBGRF16	SAMN04002437	40839588	LYM	Normal	BCL BI	PRJNA247493		MBGRF16	SAMN04002388	0.87113	LYM	Tumor	BCL BI	PRJNA247493		MBGRF16	SAMN04002388	0.82444	LYM	Tumor	BCL BI	PRJNA247493		MBGRF16	SAMN04002388	0.60917	LYM	Tumor	BCL BI	PRJNA247493		CCB040313	SAMN03436775	91.173	UCL	Tumor	UCL BI	PRJNA247493		N149867	SAMN04002430	0.001767	LYM	Tumor	BCL BI	PRJNA247493		CMT-246	29471682
MBGRF16	SAMN04002388	97567238	LYM	Tumor	BCL BI	PRJNA247493		CCB040313	SAMN03436775	0.88369	UCL	Tumor	UCL BI	PRJNA247493		CCB040313	SAMN03436775	0.80103	UCL	Tumor	UCL BI	PRJNA247493		CCB040313	SAMN03436775	0.50306	UCL	Tumor	UCL BI	PRJNA247493		CCB040313	SAMN03436846	89.1505	UCL	Normal	UCL BI	PRJNA247493		CCB040464	SAMN03436720	0.001587	OSA	Normal	OSA BI	PRJNA247493		CMT-247	29394516
CCB040313	SAMN03436775	87878911	UCL	Tumor	UCL BI	PRJNA247493		CCB040313	SAMN03436846	0.9125	UCL	Normal	UCL BI	PRJNA247493		CCB040313	SAMN03436846	0.82701	UCL	Normal	UCL BI	PRJNA247493		CCB040313	SAMN03436846	0.50786	UCL	Normal	UCL BI	PRJNA247493		CCB040334	SAMN03436223	100.599	UCL	Tumor	UCL BI	PRJNA247493		CCB040464	SAMN03436587	0.001304	OSA	Tumor	OSA BI	PRJNA247493		CMT-250	29574473
CCB040313	SAMN03436846	7.55025e+07	UCL	Normal	UCL BI	PRJNA247493		CCB040334	SAMN03436223	0.8598	UCL	Tumor	UCL BI	PRJNA247493		CCB040334	SAMN03436223	0.7367	UCL	Tumor	UCL BI	PRJNA247493		CCB040334	SAMN03436223	0.5048	UCL	Tumor	UCL BI	PRJNA247493		CCB040334	SAMN03436473	82.4059	UCL	Normal	UCL BI	PRJNA247493		N150309	SAMN04002432	0.001973	LYM	Normal	BCL BI	PRJNA247493		CMT-252	22469702
CCB040334	SAMN03436223	80215756	UCL	Tumor	UCL BI	PRJNA247493		CCB040334	SAMN03436473	0.92834	UCL	Normal	UCL BI	PRJNA247493		CCB040334	SAMN03436473	0.89342	UCL	Normal	UCL BI	PRJNA247493		CCB040334	SAMN03436473	0.49062	UCL	Normal	UCL BI	PRJNA247493		N149867	SAMN04002387	125.172	LYM	Normal	BCL BI	PRJNA247493		N150309	SAMN04002428	0.002495	LYM	Tumor	BCL BI	PRJNA247493		CMT-257	29556511
CCB040334	SAMN03436473	59141304	UCL	Normal	UCL BI	PRJNA247493		N149867	SAMN04002387	0.85349	LYM	Normal	BCL BI	PRJNA247493		N149867	SAMN04002387	0.77806	LYM	Normal	BCL BI	PRJNA247493		N149867	SAMN04002387	0.55716	LYM	Normal	BCL BI	PRJNA247493		N149867	SAMN04002430	125.344	LYM	Tumor	BCL BI	PRJNA247493		CCB050015	SAMN03436940	0.001908	OSA	Normal	OSA BI	PRJNA247493		CMT-259	29524523
N149867	SAMN04002387	93413341	LYM	Normal	BCL BI	PRJNA247493		N149867	SAMN04002430	0.86041	LYM	Tumor	BCL BI	PRJNA247493		N149867	SAMN04002430	0.78001	LYM	Tumor	BCL BI	PRJNA247493		N149867	SAMN04002430	0.58102	LYM	Tumor	BCL BI	PRJNA247493		CCB040464	SAMN03436720	160.965	OSA	Normal	OSA BI	PRJNA247493		CCB050015	SAMN03436457	0.001422	OSA	Tumor	OSA BI	PRJNA247493		CMT-26	29680102
N149867	SAMN04002430	92066689	LYM	Tumor	BCL BI	PRJNA247493		CCB040464	SAMN03436720	0.92178	OSA	Normal	OSA BI	PRJNA247493		CCB040464	SAMN03436720	0.89474	OSA	Normal	OSA BI	PRJNA247493		CCB040464	SAMN03436720	0.55155	OSA	Normal	OSA BI	PRJNA247493		CCB040464	SAMN03436587	201.716	OSA	Tumor	OSA BI	PRJNA247493		CCB050023	SAMN03436825	0.001877	UCL	Tumor	UCL BI	PRJNA247493		CMT-262	29432402
CCB040464	SAMN03436720	93900000	OSA	Normal	OSA BI	PRJNA247493		CCB040464	SAMN03436587	0.92435	OSA	Tumor	OSA BI	PRJNA247493		CCB040464	SAMN03436587	0.8984	OSA	Tumor	OSA BI	PRJNA247493		CCB040464	SAMN03436587	0.52765	OSA	Tumor	OSA BI	PRJNA247493		N150309	SAMN04002432	79.9448	LYM	Normal	BCL BI	PRJNA247493		CCB050023	SAMN03436698	0.001945	UCL	Normal	UCL BI	PRJNA247493		CMT-271	29573040
CCB040464	SAMN03436587	138029342	OSA	Tumor	OSA BI	PRJNA247493		N150309	SAMN04002432	0.88327	LYM	Normal	BCL BI	PRJNA247493		N150309	SAMN04002432	0.81937	LYM	Normal	BCL BI	PRJNA247493		N150309	SAMN04002432	0.50245	LYM	Normal	BCL BI	PRJNA247493		N150309	SAMN04002428	73.4564	LYM	Tumor	BCL BI	PRJNA247493		CCB050025	SAMN03436928	0.00282	OSA	Normal	OSA BI	PRJNA247493		CMT-272	29634864
N150309	SAMN04002432	61011858	LYM	Normal	BCL BI	PRJNA247493		N150309	SAMN04002428	0.88449	LYM	Tumor	BCL BI	PRJNA247493		N150309	SAMN04002428	0.82849	LYM	Tumor	BCL BI	PRJNA247493		N150309	SAMN04002428	0.57136	LYM	Tumor	BCL BI	PRJNA247493		CCB050015	SAMN03436940	109.797	OSA	Normal	OSA BI	PRJNA247493		CCB050025	SAMN03436521	0.002256	OSA	Tumor	OSA BI	PRJNA247493		CMT-276	29613089
N150309	SAMN04002428	65579751	LYM	Tumor	BCL BI	PRJNA247493		CCB050015	SAMN03436940	0.91288	OSA	Normal	OSA BI	PRJNA247493		CCB050015	SAMN03436940	0.87043	OSA	Normal	OSA BI	PRJNA247493		CCB050015	SAMN03436940	0.54126	OSA	Normal	OSA BI	PRJNA247493		CCB050015	SAMN03436457	177.017	OSA	Tumor	OSA BI	PRJNA247493		CCB050031	SAMN03436458	0.00143	UCL	Tumor	UCL BI	PRJNA247493		CMT-278	29541929
CCB050015	SAMN03436940	92500000	OSA	Normal	OSA BI	PRJNA247493		CCB050015	SAMN03436457	0.91325	OSA	Tumor	OSA BI	PRJNA247493		CCB050015	SAMN03436457	0.86451	OSA	Tumor	OSA BI	PRJNA247493		CCB050015	SAMN03436457	0.59768	OSA	Tumor	OSA BI	PRJNA247493		CCB050023	SAMN03436825	109.678	UCL	Tumor	UCL BI	PRJNA247493		CCB050031	SAMN03436728	0.001938	UCL	Normal	UCL BI	PRJNA247493		CMT-283	29477291
CCB050015	SAMN03436457	123574101	OSA	Tumor	OSA BI	PRJNA247493		CCB050023	SAMN03436825	0.85932	UCL	Tumor	UCL BI	PRJNA247493		CCB050023	SAMN03436825	0.73577	UCL	Tumor	UCL BI	PRJNA247493		CCB050023	SAMN03436825	0.51768	UCL	Tumor	UCL BI	PRJNA247493		CCB050023	SAMN03436698	90.5767	UCL	Normal	UCL BI	PRJNA247493		CCB050042	SAMN03436463	0.001375	UCL	Tumor	UCL BI	PRJNA247493		CMT-290	29660351
CCB050023	SAMN03436825	87980650	UCL	Tumor	UCL BI	PRJNA247493		CCB050023	SAMN03436698	0.92711	UCL	Normal	UCL BI	PRJNA247493		CCB050023	SAMN03436698	0.89161	UCL	Normal	UCL BI	PRJNA247493		CCB050023	SAMN03436698	0.517	UCL	Normal	UCL BI	PRJNA247493		CCB050025	SAMN03436928	62.8984	OSA	Normal	OSA BI	PRJNA247493		CCB050042	SAMN03436484	0.00194	UCL	Normal	UCL BI	PRJNA247493		CMT-292	29457630
CCB050023	SAMN03436698	62364084	UCL	Normal	UCL BI	PRJNA247493		CCB050025	SAMN03436928	0.91429	OSA	Normal	OSA BI	PRJNA247493		CCB050025	SAMN03436928	0.87525	OSA	Normal	OSA BI	PRJNA247493		CCB050025	SAMN03436928	0.51721	OSA	Normal	OSA BI	PRJNA247493		CCB050025	SAMN03436521	116.908	OSA	Tumor	OSA BI	PRJNA247493		CCB050063	SAMN03436774	0.001963	UCL	Tumor	UCL BI	PRJNA247493		CMT-3	29591099
CCB050025	SAMN03436928	66647354	OSA	Normal	OSA BI	PRJNA247493		CCB050025	SAMN03436521	0.92249	OSA	Tumor	OSA BI	PRJNA247493		CCB050025	SAMN03436521	0.88643	OSA	Tumor	OSA BI	PRJNA247493		CCB050025	SAMN03436521	0.55476	OSA	Tumor	OSA BI	PRJNA247493		CCB050031	SAMN03436458	184.064	UCL	Tumor	UCL BI	PRJNA247493		CCB050063	SAMN03436713	0.002379	UCL	Normal	UCL BI	PRJNA247493		CMT-30	28997008
CCB050025	SAMN03436521	99062300	OSA	Tumor	OSA BI	PRJNA247493		CCB050031	SAMN03436458	0.85104	UCL	Tumor	UCL BI	PRJNA247493		CCB050031	SAMN03436458	0.72855	UCL	Tumor	UCL BI	PRJNA247493		CCB050031	SAMN03436458	0.54142	UCL	Tumor	UCL BI	PRJNA247493		CCB050031	SAMN03436728	99.3436	UCL	Normal	UCL BI	PRJNA247493		CCB050096	SAMN03436655	0.001312	UCL	Tumor	UCL BI	PRJNA247493		CMT-301	29554239
CCB050031	SAMN03436458	155452373	UCL	Tumor	UCL BI	PRJNA247493		CCB050031	SAMN03436728	0.92173	UCL	Normal	UCL BI	PRJNA247493		CCB050031	SAMN03436728	0.88906	UCL	Normal	UCL BI	PRJNA247493		CCB050031	SAMN03436728	0.53662	UCL	Normal	UCL BI	PRJNA247493		CCB050042	SAMN03436463	185.55	UCL	Tumor	UCL BI	PRJNA247493		CCB050096	SAMN03436704	0.002563	UCL	Normal	UCL BI	PRJNA247493		CMT-306	29519734
CCB050031	SAMN03436728	82000000	UCL	Normal	UCL BI	PRJNA247493		CCB050042	SAMN03436463	0.91821	UCL	Tumor	UCL BI	PRJNA247493		CCB050042	SAMN03436463	0.87132	UCL	Tumor	UCL BI	PRJNA247493		CCB050042	SAMN03436463	0.51706	UCL	Tumor	UCL BI	PRJNA247493		CCB050042	SAMN03436484	110.076	UCL	Normal	UCL BI	PRJNA247493		CCB050102	SAMN03436644	0.001809	OSA	Normal	OSA BI	PRJNA247493		CMT-307	29625637
CCB050042	SAMN03436463	145254360	UCL	Tumor	UCL BI	PRJNA247493		CCB050042	SAMN03436484	0.92672	UCL	Normal	UCL BI	PRJNA247493		CCB050042	SAMN03436484	0.89606	UCL	Normal	UCL BI	PRJNA247493		CCB050042	SAMN03436484	0.5328	UCL	Normal	UCL BI	PRJNA247493		CCB050063	SAMN03436774	79.2284	UCL	Tumor	UCL BI	PRJNA247493		CCB050102	SAMN03436493	0.001763	OSA	Tumor	OSA BI	PRJNA247493		CMT-308	28936186
CCB050042	SAMN03436484	77900000	UCL	Normal	UCL BI	PRJNA247493		CCB050063	SAMN03436774	0.87051	UCL	Tumor	UCL BI	PRJNA247493		CCB050063	SAMN03436774	0.79576	UCL	Tumor	UCL BI	PRJNA247493		CCB050063	SAMN03436774	0.34212	UCL	Tumor	UCL BI	PRJNA247493		CCB050063	SAMN03436713	69.9096	UCL	Normal	UCL BI	PRJNA247493		PabWil	SAMN04002433	0.002265	LYM	Normal	BCL BI	PRJNA247493		CMT-31	29695472
CCB050063	SAMN03436774	9.51063e+07	UCL	Tumor	UCL BI	PRJNA247493		CCB050063	SAMN03436713	0.88281	UCL	Normal	UCL BI	PRJNA247493		CCB050063	SAMN03436713	0.81389	UCL	Normal	UCL BI	PRJNA247493		CCB050063	SAMN03436713	0.46014	UCL	Normal	UCL BI	PRJNA247493		CCB050096	SAMN03436655	187.912	UCL	Tumor	UCL BI	PRJNA247493		PabWil	SAMN04002434	0.001727	LYM	Tumor	BCL BI	PRJNA247493		CMT-311	29558381
CCB050063	SAMN03436713	58233494	UCL	Normal	UCL BI	PRJNA247493		CCB050096	SAMN03436655	0.91969	UCL	Tumor	UCL BI	PRJNA247493		CCB050096	SAMN03436655	0.87387	UCL	Tumor	UCL BI	PRJNA247493		CCB050096	SAMN03436655	0.55929	UCL	Tumor	UCL BI	PRJNA247493		CCB050096	SAMN03436704	61.1733	UCL	Normal	UCL BI	PRJNA247493		CCB050194	SAMN03436684	0.001896	UCL	Tumor	UCL BI	PRJNA247493		CMT-317	29594499
CCB050096	SAMN03436655	132830952	UCL	Tumor	UCL BI	PRJNA247493		CCB050096	SAMN03436704	0.93219	UCL	Normal	UCL BI	PRJNA247493		CCB050096	SAMN03436704	0.9015	UCL	Normal	UCL BI	PRJNA247493		CCB050096	SAMN03436704	0.54025	UCL	Normal	UCL BI	PRJNA247493		CCB050102	SAMN03436644	133.975	OSA	Normal	OSA BI	PRJNA247493		CCB050194	SAMN03436865	0.002452	UCL	Normal	UCL BI	PRJNA247493		CMT-318	28427392
CCB050096	SAMN03436704	37700000	UCL	Normal	UCL BI	PRJNA247493		CCB050102	SAMN03436644	0.91507	OSA	Normal	OSA BI	PRJNA247493		CCB050102	SAMN03436644	0.87379	OSA	Normal	OSA BI	PRJNA247493		CCB050102	SAMN03436644	0.50818	OSA	Normal	OSA BI	PRJNA247493		CCB050102	SAMN03436493	152.935	OSA	Tumor	OSA BI	PRJNA247493		CCB050195	SAMN03436586	0.001646	UCL	Tumor	UCL BI	PRJNA247493		CMT-319	29467454
CCB050102	SAMN03436644	84500000	OSA	Normal	OSA BI	PRJNA247493		CCB050102	SAMN03436493	0.91144	OSA	Tumor	OSA BI	PRJNA247493		CCB050102	SAMN03436493	0.86334	OSA	Tumor	OSA BI	PRJNA247493		CCB050102	SAMN03436493	0.48318	OSA	Tumor	OSA BI	PRJNA247493		PabWil	SAMN04002433	106.857	LYM	Normal	BCL BI	PRJNA247493		CCB050195	SAMN03436480	0.002444	UCL	Normal	UCL BI	PRJNA247493		CMT-321	28911990
CCB050102	SAMN03436493	115256075	OSA	Tumor	OSA BI	PRJNA247493		PabWil	SAMN04002433	0.89317	LYM	Normal	BCL BI	PRJNA247493		PabWil	SAMN04002433	0.83618	LYM	Normal	BCL BI	PRJNA247493		PabWil	SAMN04002433	0.57006	LYM	Normal	BCL BI	PRJNA247493		PabWil	SAMN04002434	145.166	LYM	Tumor	BCL BI	PRJNA247493		CCB050204	SAMN03436927	0.002094	UCL	Tumor	UCL BI	PRJNA247493		CMT-33	29637694
PabWil	SAMN04002433	77104074	LYM	Normal	BCL BI	PRJNA247493		PabWil	SAMN04002434	0.88381	LYM	Tumor	BCL BI	PRJNA247493		PabWil	SAMN04002434	0.83057	LYM	Tumor	BCL BI	PRJNA247493		PabWil	SAMN04002434	0.57383	LYM	Tumor	BCL BI	PRJNA247493		CCB050194	SAMN03436684	111.81	UCL	Tumor	UCL BI	PRJNA247493		CCB050204	SAMN03436602	0.002451	UCL	Normal	UCL BI	PRJNA247493		CMT-332	29641100
PabWil	SAMN04002434	99698186	LYM	Tumor	BCL BI	PRJNA247493		CCB050194	SAMN03436684	0.88182	UCL	Tumor	UCL BI	PRJNA247493		CCB050194	SAMN03436684	0.80609	UCL	Tumor	UCL BI	PRJNA247493		CCB050194	SAMN03436684	0.48779	UCL	Tumor	UCL BI	PRJNA247493		CCB050194	SAMN03436865	74.0042	UCL	Normal	UCL BI	PRJNA247493		RAIEVA	SAMN04002392	0.00203	LYM	Normal	BCL BI	PRJNA247493		CMT-336	29520687
CCB050194	SAMN03436684	92177823	UCL	Tumor	UCL BI	PRJNA247493		CCB050194	SAMN03436865	0.89009	UCL	Normal	UCL BI	PRJNA247493		CCB050194	SAMN03436865	0.81817	UCL	Normal	UCL BI	PRJNA247493		CCB050194	SAMN03436865	0.48943	UCL	Normal	UCL BI	PRJNA247493		CCB050195	SAMN03436586	97.0562	UCL	Tumor	UCL BI	PRJNA247493		RAIEVA	SAMN04002427	0.00226	LYM	Tumor	BCL BI	PRJNA247493		CMT-340	29610533
CCB050194	SAMN03436865	57389142	UCL	Normal	UCL BI	PRJNA247493		CCB050195	SAMN03436586	0.89142	UCL	Tumor	UCL BI	PRJNA247493		CCB050195	SAMN03436586	0.83843	UCL	Tumor	UCL BI	PRJNA247493		CCB050195	SAMN03436586	0.4132	UCL	Tumor	UCL BI	PRJNA247493		CCB050195	SAMN03436480	58.5195	UCL	Normal	UCL BI	PRJNA247493		CCB050228	SAMN03436599	0.001577	UCL	Tumor	UCL BI	PRJNA247493		CMT-344	29445885
CCB050195	SAMN03436586	110865073	UCL	Tumor	UCL BI	PRJNA247493		CCB050195	SAMN03436480	0.88935	UCL	Normal	UCL BI	PRJNA247493		CCB050195	SAMN03436480	0.8421	UCL	Normal	UCL BI	PRJNA247493		CCB050195	SAMN03436480	0.4059	UCL	Normal	UCL BI	PRJNA247493		CCB050204	SAMN03436927	111.285	UCL	Tumor	UCL BI	PRJNA247493		CCB050228	SAMN03436615	0.001797	UCL	Normal	UCL BI	PRJNA247493		CMT-346	29462343
CCB050195	SAMN03436480	67000000	UCL	Normal	UCL BI	PRJNA247493		CCB050204	SAMN03436927	0.86093	UCL	Tumor	UCL BI	PRJNA247493		CCB050204	SAMN03436927	0.77761	UCL	Tumor	UCL BI	PRJNA247493		CCB050204	SAMN03436927	0.51021	UCL	Tumor	UCL BI	PRJNA247493		CCB050204	SAMN03436602	70.0073	UCL	Normal	UCL BI	PRJNA247493		CCB050315	SAMN03436779	0.003028	OSA	Normal	OSA BI	PRJNA247493		CMT-348	29547728
CCB050204	SAMN03436927	91100000	UCL	Tumor	UCL BI	PRJNA247493		CCB050204	SAMN03436602	0.88765	UCL	Normal	UCL BI	PRJNA247493		CCB050204	SAMN03436602	0.81692	UCL	Normal	UCL BI	PRJNA247493		CCB050204	SAMN03436602	0.46072	UCL	Normal	UCL BI	PRJNA247493		RAIEVA	SAMN04002392	134.552	LYM	Normal	BCL BI	PRJNA247493		CCB050315	SAMN03436923	0.001825	OSA	Tumor	OSA BI	PRJNA247493		CMT-353	29617642
CCB050204	SAMN03436602	60057645	UCL	Normal	UCL BI	PRJNA247493		RAIEVA	SAMN04002392	0.85441	LYM	Normal	BCL BI	PRJNA247493		RAIEVA	SAMN04002392	0.77792	LYM	Normal	BCL BI	PRJNA247493		RAIEVA	SAMN04002392	0.57618	LYM	Normal	BCL BI	PRJNA247493		RAIEVA	SAMN04002427	131.924	LYM	Tumor	BCL BI	PRJNA247493		CCB050320	SAMN03436933	0.001928	OSA	Normal	OSA BI	PRJNA247493		CMT-354	29697259
RAIEVA	SAMN04002392	114000000	LYM	Normal	BCL BI	PRJNA247493		RAIEVA	SAMN04002427	0.85977	LYM	Tumor	BCL BI	PRJNA247493		RAIEVA	SAMN04002427	0.78592	LYM	Tumor	BCL BI	PRJNA247493		RAIEVA	SAMN04002427	0.59038	LYM	Tumor	BCL BI	PRJNA247493		CCB050228	SAMN03436599	130.62	UCL	Tumor	UCL BI	PRJNA247493		CCB050320	SAMN03436590	0.00189	OSA	Tumor	OSA BI	PRJNA247493		CMT-355	29616127
RAIEVA	SAMN04002427	132740763	LYM	Tumor	BCL BI	PRJNA247493		CCB050228	SAMN03436599	0.9222	UCL	Tumor	UCL BI	PRJNA247493		CCB050228	SAMN03436599	0.87491	UCL	Tumor	UCL BI	PRJNA247493		CCB050228	SAMN03436599	0.5243	UCL	Tumor	UCL BI	PRJNA247493		CCB050228	SAMN03436615	118.882	UCL	Normal	UCL BI	PRJNA247493		RENJOH	SAMN04009642	0.002141	LYM	Normal	BCL BI	PRJNA247493		CMT-360	29627030
CCB050228	SAMN03436599	93052297	UCL	Tumor	UCL BI	PRJNA247493		CCB050228	SAMN03436615	0.9287	UCL	Normal	UCL BI	PRJNA247493		CCB050228	SAMN03436615	0.89904	UCL	Normal	UCL BI	PRJNA247493		CCB050228	SAMN03436615	0.55547	UCL	Normal	UCL BI	PRJNA247493		CCB050315	SAMN03436779	48.0959	OSA	Normal	OSA BI	PRJNA247493		RENJOH	SAMN04009638	0.001521	LYM	Tumor	BCL BI	PRJNA247493		CMT-365	29330623
CCB050228	SAMN03436615	7.98297e+07	UCL	Normal	UCL BI	PRJNA247493		CCB050315	SAMN03436779	0.90767	OSA	Normal	OSA BI	PRJNA247493		CCB050315	SAMN03436779	0.86747	OSA	Normal	OSA BI	PRJNA247493		CCB050315	SAMN03436779	0.52795	OSA	Normal	OSA BI	PRJNA247493		CCB050315	SAMN03436923	150.894	OSA	Tumor	OSA BI	PRJNA247493		CCB060021	SAMN03436689	0.001676	OSA	Normal	OSA BI	PRJNA247493		CMT-369	29377093
CCB050315	SAMN03436779	68300000	OSA	Normal	OSA BI	PRJNA247493		CCB050315	SAMN03436923	0.92303	OSA	Tumor	OSA BI	PRJNA247493		CCB050315	SAMN03436923	0.88972	OSA	Tumor	OSA BI	PRJNA247493		CCB050315	SAMN03436923	0.50042	OSA	Tumor	OSA BI	PRJNA247493		CCB050320	SAMN03436933	112.027	OSA	Normal	OSA BI	PRJNA247493		CCB060021	SAMN03436609	0.001365	OSA	Tumor	OSA BI	PRJNA247493		CMT-374	29572169
CCB050315	SAMN03436923	108738273	OSA	Tumor	OSA BI	PRJNA247493		CCB050320	SAMN03436933	0.92435	OSA	Normal	OSA BI	PRJNA247493		CCB050320	SAMN03436933	0.88543	OSA	Normal	OSA BI	PRJNA247493		CCB050320	SAMN03436933	0.62455	OSA	Normal	OSA BI	PRJNA247493		CCB050320	SAMN03436590	129.672	OSA	Tumor	OSA BI	PRJNA247493		StaMur	SAMN04009643	0.002035	LYM	Normal	BCL BI	PRJNA247493		CMT-377	29239725
CCB050320	SAMN03436933	77800000	OSA	Normal	OSA BI	PRJNA247493		CCB050320	SAMN03436590	0.92359	OSA	Tumor	OSA BI	PRJNA247493		CCB050320	SAMN03436590	0.88743	OSA	Tumor	OSA BI	PRJNA247493		CCB050320	SAMN03436590	0.52688	OSA	Tumor	OSA BI	PRJNA247493		RENJOH	SAMN04009642	102.765	LYM	Normal	BCL BI	PRJNA247493		StaMur	SAMN04009640	0.002177	LYM	Tumor	BCL BI	PRJNA247493		CMT-381	29452091
CCB050320	SAMN03436590	101892081	OSA	Tumor	OSA BI	PRJNA247493		RENJOH	SAMN04009642	0.84844	LYM	Normal	BCL BI	PRJNA247493		RENJOH	SAMN04009642	0.77633	LYM	Normal	BCL BI	PRJNA247493		RENJOH	SAMN04009642	0.5957	LYM	Normal	BCL BI	PRJNA247493		RENJOH	SAMN04009638	156.711	LYM	Tumor	BCL BI	PRJNA247493		CasLea	SAMN03436847	0.001929	LYM	Normal	TCL BI	PRJNA247493		CMT-392	29645536
RENJOH	SAMN04009642	73000000	LYM	Normal	BCL BI	PRJNA247493		RENJOH	SAMN04009638	0.84309	LYM	Tumor	BCL BI	PRJNA247493		RENJOH	SAMN04009638	0.77335	LYM	Tumor	BCL BI	PRJNA247493		RENJOH	SAMN04009638	0.58404	LYM	Tumor	BCL BI	PRJNA247493		CCB060021	SAMN03436689	99.0816	OSA	Normal	OSA BI	PRJNA247493		CasLea	SAMN03436268	0.002868	LYM	Tumor	TCL BI	PRJNA247493		CMT-400	29571881
RENJOH	SAMN04009638	134668778	LYM	Tumor	BCL BI	PRJNA247493		CCB060021	SAMN03436689	0.91342	OSA	Normal	OSA BI	PRJNA247493		CCB060021	SAMN03436689	0.88024	OSA	Normal	OSA BI	PRJNA247493		CCB060021	SAMN03436689	0.55114	OSA	Normal	OSA BI	PRJNA247493		CCB060021	SAMN03436609	130.495	OSA	Tumor	OSA BI	PRJNA247493		CCB060033	SAMN03436475	0.001912	OSA	Normal	OSA BI	PRJNA247493		CMT-402	29598840
CCB060021	SAMN03436689	77800000	OSA	Normal	OSA BI	PRJNA247493		CCB060021	SAMN03436609	0.92025	OSA	Tumor	OSA BI	PRJNA247493		CCB060021	SAMN03436609	0.88348	OSA	Tumor	OSA BI	PRJNA247493		CCB060021	SAMN03436609	0.58332	OSA	Tumor	OSA BI	PRJNA247493		StaMur	SAMN04009643	110.851	LYM	Normal	BCL BI	PRJNA247493		CCB060033	SAMN03436474	0.001808	OSA	Tumor	OSA BI	PRJNA247493		CMT-405	29641178
CCB060021	SAMN03436609	106151978	OSA	Tumor	OSA BI	PRJNA247493		StaMur	SAMN04009643	0.83956	LYM	Normal	BCL BI	PRJNA247493		StaMur	SAMN04009643	0.77518	LYM	Normal	BCL BI	PRJNA247493		StaMur	SAMN04009643	0.57723	LYM	Normal	BCL BI	PRJNA247493		StaMur	SAMN04009640	95.0883	LYM	Tumor	BCL BI	PRJNA247493		CCB010028	SAMN03436471	0.002207	LYM	Normal	TCL BI	PRJNA247493		CMT-407	29519791
StaMur	SAMN04009643	81616276	LYM	Normal	BCL BI	PRJNA247493		StaMur	SAMN04009640	0.84599	LYM	Tumor	BCL BI	PRJNA247493		StaMur	SAMN04009640	0.7768	LYM	Tumor	BCL BI	PRJNA247493		StaMur	SAMN04009640	0.55863	LYM	Tumor	BCL BI	PRJNA247493		CasLea	SAMN03436847	122.406	LYM	Normal	TCL BI	PRJNA247493		CCB010028	SAMN03436679	0.002284	LYM	Tumor	TCL BI	PRJNA247493		CMT-414	29689629
StaMur	SAMN04009640	69855145	LYM	Tumor	BCL BI	PRJNA247493		CasLea	SAMN03436847	0.92388	LYM	Normal	TCL BI	PRJNA247493		CasLea	SAMN03436847	0.88541	LYM	Normal	TCL BI	PRJNA247493		CasLea	SAMN03436847	0.59285	LYM	Normal	TCL BI	PRJNA247493		CasLea	SAMN03436268	78.7683	LYM	Tumor	TCL BI	PRJNA247493		CCB010233	SAMN03436654	0.002881	LYM	Normal	TCL BI	PRJNA247493		CMT-417	29608275
CasLea	SAMN03436847	87100000	LYM	Normal	TCL BI	PRJNA247493		CasLea	SAMN03436268	0.92178	LYM	Tumor	TCL BI	PRJNA247493		CasLea	SAMN03436268	0.89044	LYM	Tumor	TCL BI	PRJNA247493		CasLea	SAMN03436268	0.46515	LYM	Tumor	TCL BI	PRJNA247493		CCB060033	SAMN03436475	93.0296	OSA	Normal	OSA BI	PRJNA247493		CCB010233	SAMN03436629	0.001724	LYM	Tumor	TCL BI	PRJNA247493		CMT-43	28811115
CasLea	SAMN03436268	102585131	LYM	Tumor	TCL BI	PRJNA247493		CCB060033	SAMN03436475	0.91668	OSA	Normal	OSA BI	PRJNA247493		CCB060033	SAMN03436475	0.88312	OSA	Normal	OSA BI	PRJNA247493		CCB060033	SAMN03436475	0.58914	OSA	Normal	OSA BI	PRJNA247493		CCB060033	SAMN03436474	150.656	OSA	Tumor	OSA BI	PRJNA247493		CCB010243	SAMN03436730	0.003008	LYM	Normal	TCL BI	PRJNA247493		CMT-435	29259614
CCB060033	SAMN03436475	67500000	OSA	Normal	OSA BI	PRJNA247493		CCB060033	SAMN03436474	0.92554	OSA	Tumor	OSA BI	PRJNA247493		CCB060033	SAMN03436474	0.892	OSA	Tumor	OSA BI	PRJNA247493		CCB060033	SAMN03436474	0.52621	OSA	Tumor	OSA BI	PRJNA247493		CCB010028	SAMN03436471	94.7574	LYM	Normal	TCL BI	PRJNA247493		CCB010243	SAMN03436695	0.00211	LYM	Tumor	TCL BI	PRJNA247493		CMT-436	29591766
CCB060033	SAMN03436474	104217473	OSA	Tumor	OSA BI	PRJNA247493		CCB010028	SAMN03436471	0.88951	LYM	Normal	TCL BI	PRJNA247493		CCB010028	SAMN03436471	0.842	LYM	Normal	TCL BI	PRJNA247493		CCB010028	SAMN03436471	0.48056	LYM	Normal	TCL BI	PRJNA247493		CCB010028	SAMN03436679	96.345	LYM	Tumor	TCL BI	PRJNA247493		CCB060066	SAMN03436781	0.001585	OSA	Normal	OSA BI	PRJNA247493		CMT-439	29336000
CCB010028	SAMN03436471	84284558	LYM	Normal	TCL BI	PRJNA247493		CCB010028	SAMN03436679	0.84369	LYM	Tumor	TCL BI	PRJNA247493		CCB010028	SAMN03436679	0.74588	LYM	Tumor	TCL BI	PRJNA247493		CCB010028	SAMN03436679	0.46862	LYM	Tumor	TCL BI	PRJNA247493		CCB010233	SAMN03436654	69.3253	LYM	Normal	TCL BI	PRJNA247493		CCB060066	SAMN03436541	0.0014	OSA	Tumor	OSA BI	PRJNA247493		CMT-442	29645224
CCB010028	SAMN03436679	89708857	LYM	Tumor	TCL BI	PRJNA247493		CCB010233	SAMN03436654	0.89314	LYM	Normal	TCL BI	PRJNA247493		CCB010233	SAMN03436654	0.83718	LYM	Normal	TCL BI	PRJNA247493		CCB010233	SAMN03436654	0.5339	LYM	Normal	TCL BI	PRJNA247493		CCB010233	SAMN03436629	147.934	LYM	Tumor	TCL BI	PRJNA247493		CCB060086	SAMN03436290	0.001908	UCL	Tumor	UCL BI	PRJNA247493		CMT-449	29538844
CCB010233	SAMN03436654	55900000	LYM	Normal	TCL BI	PRJNA247493		CCB010233	SAMN03436629	0.90586	LYM	Tumor	TCL BI	PRJNA247493		CCB010233	SAMN03436629	0.86027	LYM	Tumor	TCL BI	PRJNA247493		CCB010233	SAMN03436629	0.54462	LYM	Tumor	TCL BI	PRJNA247493		CCB010243	SAMN03436730	74.0857	LYM	Normal	TCL BI	PRJNA247493		CCB060086	SAMN03436517	0.002292	UCL	Normal	UCL BI	PRJNA247493		CMT-452	29284660
CCB010233	SAMN03436629	109411820	LYM	Tumor	TCL BI	PRJNA247493		CCB010243	SAMN03436730	0.91364	LYM	Normal	TCL BI	PRJNA247493		CCB010243	SAMN03436730	0.8527	LYM	Normal	TCL BI	PRJNA247493		CCB010243	SAMN03436730	0.50429	LYM	Normal	TCL BI	PRJNA247493		CCB010243	SAMN03436695	115.716	LYM	Tumor	TCL BI	PRJNA247493		CCB060087	SAMN03436942	0.00328	UCL	Normal	UCL BI	PRJNA247493		CMT-456	29671259
CCB010243	SAMN03436730	76200000	LYM	Normal	TCL BI	PRJNA247493		CCB010243	SAMN03436695	0.83366	LYM	Tumor	TCL BI	PRJNA247493		CCB010243	SAMN03436695	0.74242	LYM	Tumor	TCL BI	PRJNA247493		CCB010243	SAMN03436695	0.59565	LYM	Tumor	TCL BI	PRJNA247493		CCB060066	SAMN03436781	145.524	OSA	Normal	OSA BI	PRJNA247493		CCB060088	SAMN03436292	0.00207	UCL	Tumor	UCL BI	PRJNA247493		CMT-458	29724805
CCB010243	SAMN03436695	105132425	LYM	Tumor	TCL BI	PRJNA247493		CCB060066	SAMN03436781	0.90912	OSA	Normal	OSA BI	PRJNA247493		CCB060066	SAMN03436781	0.86783	OSA	Normal	OSA BI	PRJNA247493		CCB060066	SAMN03436781	0.61181	OSA	Normal	OSA BI	PRJNA247493		CCB060066	SAMN03436541	183.932	OSA	Tumor	OSA BI	PRJNA247493		CCB060088	SAMN03436230	0.002213	UCL	Normal	UCL BI	PRJNA247493		CMT-459	29577269
CCB060066	SAMN03436781	92100000	OSA	Normal	OSA BI	PRJNA247493		CCB060066	SAMN03436541	0.90748	OSA	Tumor	OSA BI	PRJNA247493		CCB060066	SAMN03436541	0.85946	OSA	Tumor	OSA BI	PRJNA247493		CCB060066	SAMN03436541	0.51353	OSA	Tumor	OSA BI	PRJNA247493		CCB060086	SAMN03436290	84.7529	UCL	Tumor	UCL BI	PRJNA247493		CCB060099	SAMN03732684	0.001928	OSA	Normal	OSA BI	PRJNA247493		CMT-471	29458159
CCB060066	SAMN03436541	124675760	OSA	Tumor	OSA BI	PRJNA247493		CCB060086	SAMN03436290	0.80739	UCL	Tumor	UCL BI	PRJNA247493		CCB060086	SAMN03436290	0.76324	UCL	Tumor	UCL BI	PRJNA247493		CCB060086	SAMN03436290	0.42616	UCL	Tumor	UCL BI	PRJNA247493		CCB060086	SAMN03436517	70.8089	UCL	Normal	UCL BI	PRJNA247493		CCB060099	SAMN03436685	0.001729	OSA	Tumor	OSA BI	PRJNA247493		CMT-48	26043329
CCB060086	SAMN03436290	9.06164e+07	UCL	Tumor	UCL BI	PRJNA247493		CCB060086	SAMN03436517	0.88207	UCL	Normal	UCL BI	PRJNA247493		CCB060086	SAMN03436517	0.83973	UCL	Normal	UCL BI	PRJNA247493		CCB060086	SAMN03436517	0.48503	UCL	Normal	UCL BI	PRJNA247493		CCB060087	SAMN03436942	68.5553	UCL	Normal	UCL BI	PRJNA247493		CCB060100	SAMN03436469	0.00159	OSA	Normal	OSA BI	PRJNA247493		CMT-480	29567660
CCB060086	SAMN03436517	5.60404e+07	UCL	Normal	UCL BI	PRJNA247493		CCB060087	SAMN03436555	0.85147	UCL	Tumor	UCL BI	PRJNA247493		CCB060087	SAMN03436555	0.76913	UCL	Tumor	UCL BI	PRJNA247493		CCB060087	SAMN03436555	0.03689	UCL	Tumor	UCL BI	PRJNA247493		CCB060088	SAMN03436292	97.1515	UCL	Tumor	UCL BI	PRJNA247493		CCB060100	SAMN03436598	0.00129	OSA	Tumor	OSA BI	PRJNA247493		CMT-495	29584887
CCB060087	SAMN03436555	114891195	UCL	Tumor	UCL BI	PRJNA247493		CCB060087	SAMN03436942	0.89408	UCL	Normal	UCL BI	PRJNA247493		CCB060087	SAMN03436942	0.82383	UCL	Normal	UCL BI	PRJNA247493		CCB060087	SAMN03436942	0.51185	UCL	Normal	UCL BI	PRJNA247493		CCB060088	SAMN03436230	70.7799	UCL	Normal	UCL BI	PRJNA247493		CCB060128	SAMN03436464	0.001436	UCL	Tumor	UCL BI	PRJNA247493		CMT-496	29531091
CCB060087	SAMN03436942	63400000	UCL	Normal	UCL BI	PRJNA247493		CCB060088	SAMN03436292	0.90203	UCL	Tumor	UCL BI	PRJNA247493		CCB060088	SAMN03436292	0.85581	UCL	Tumor	UCL BI	PRJNA247493		CCB060088	SAMN03436292	0.46891	UCL	Tumor	UCL BI	PRJNA247493		CCB060099	SAMN03732684	128.084	OSA	Normal	OSA BI	PRJNA247493		CCB060128	SAMN03732747	0.001666	UCL	Normal	UCL BI	PRJNA247493		CMT-505	29707388
CCB060088	SAMN03436292	8.89067e+07	UCL	Tumor	UCL BI	PRJNA247493		CCB060088	SAMN03436230	0.89604	UCL	Normal	UCL BI	PRJNA247493		CCB060088	SAMN03436230	0.85171	UCL	Normal	UCL BI	PRJNA247493		CCB060088	SAMN03436230	0.47566	UCL	Normal	UCL BI	PRJNA247493		CCB060099	SAMN03436685	166.909	OSA	Tumor	OSA BI	PRJNA247493		CCB010253	SAMN03436552	0.003932	LYM	Normal	TCL BI	PRJNA247493		CMT-51	29659021
CCB060088	SAMN03436230	58198120	UCL	Normal	UCL BI	PRJNA247493		CCB060099	SAMN03732684	0.91693	OSA	Normal	OSA BI	PRJNA247493		CCB060099	SAMN03732684	0.88452	OSA	Normal	OSA BI	PRJNA247493		CCB060099	SAMN03732684	0.55151	OSA	Normal	OSA BI	PRJNA247493		CCB060100	SAMN03436469	133.47	OSA	Normal	OSA BI	PRJNA247493		CCB010253	SAMN03436556	0.002851	LYM	Tumor	TCL BI	PRJNA247493		CMT-523	29747041
CCB060099	SAMN03732684	80300000	OSA	Normal	OSA BI	PRJNA247493		CCB060099	SAMN03436685	0.91636	OSA	Tumor	OSA BI	PRJNA247493		CCB060099	SAMN03436685	0.86908	OSA	Tumor	OSA BI	PRJNA247493		CCB060099	SAMN03436685	0.52639	OSA	Tumor	OSA BI	PRJNA247493		CCB060100	SAMN03436598	183.657	OSA	Tumor	OSA BI	PRJNA247493		CCB060138	SAMN03732676	0.001961	OSA	Normal	OSA BI	PRJNA247493		CMT-53	29696620
CCB060099	SAMN03436685	117832396	OSA	Tumor	OSA BI	PRJNA247493		CCB060100	SAMN03436469	0.91596	OSA	Normal	OSA BI	PRJNA247493		CCB060100	SAMN03436469	0.88374	OSA	Normal	OSA BI	PRJNA247493		CCB060100	SAMN03436469	0.53068	OSA	Normal	OSA BI	PRJNA247493		CCB060128	SAMN03436464	166.714	UCL	Tumor	UCL BI	PRJNA247493		CCB060138	SAMN03436581	0.00174	OSA	Tumor	OSA BI	PRJNA247493		CMT-538	29628086
CCB060100	SAMN03436469	90200000	OSA	Normal	OSA BI	PRJNA247493		CCB060100	SAMN03436598	0.92199	OSA	Tumor	OSA BI	PRJNA247493		CCB060100	SAMN03436598	0.88984	OSA	Tumor	OSA BI	PRJNA247493		CCB060100	SAMN03436598	0.58457	OSA	Tumor	OSA BI	PRJNA247493		CCB060128	SAMN03732747	137.91	UCL	Normal	UCL BI	PRJNA247493		CCB060148	SAMN03732680	0.001978	OSA	Normal	OSA BI	PRJNA247493		CMT-54	27457364
CCB060100	SAMN03436598	126826634	OSA	Tumor	OSA BI	PRJNA247493		CCB060128	SAMN03436464	0.92252	UCL	Tumor	UCL BI	PRJNA247493		CCB060128	SAMN03436464	0.87413	UCL	Tumor	UCL BI	PRJNA247493		CCB060128	SAMN03436464	0.54156	UCL	Tumor	UCL BI	PRJNA247493		CCB010253	SAMN03436552	59.8903	LYM	Normal	TCL BI	PRJNA247493		CCB060148	SAMN03436642	0.001727	OSA	Tumor	OSA BI	PRJNA247493		CMT-57	29647797
CCB060128	SAMN03436464	119539847	UCL	Tumor	UCL BI	PRJNA247493		CCB060128	SAMN03732747	0.92485	UCL	Normal	UCL BI	PRJNA247493		CCB060128	SAMN03732747	0.88714	UCL	Normal	UCL BI	PRJNA247493		CCB060128	SAMN03732747	0.55683	UCL	Normal	UCL BI	PRJNA247493		CCB010253	SAMN03436556	80.0553	LYM	Tumor	TCL BI	PRJNA247493		CCB010289	SAMN03436562	0.002633	LYM	Normal	TCL BI	PRJNA247493		CMT-577	29522399
CCB060128	SAMN03732747	89600000	UCL	Normal	UCL BI	PRJNA247493		CCB010253	SAMN03436552	0.9119	LYM	Normal	TCL BI	PRJNA247493		CCB010253	SAMN03436552	0.85071	LYM	Normal	TCL BI	PRJNA247493		CCB010253	SAMN03436552	0.48798	LYM	Normal	TCL BI	PRJNA247493		CCB060138	SAMN03732676	125.264	OSA	Normal	OSA BI	PRJNA247493		CCB010289	SAMN03436660	0.002317	LYM	Tumor	TCL BI	PRJNA247493		CMT-581	29611145
CCB010253	SAMN03436552	77968311	LYM	Normal	TCL BI	PRJNA247493		CCB010253	SAMN03436556	0.84328	LYM	Tumor	TCL BI	PRJNA247493		CCB010253	SAMN03436556	0.74682	LYM	Tumor	TCL BI	PRJNA247493		CCB010253	SAMN03436556	0.55558	LYM	Tumor	TCL BI	PRJNA247493		CCB060138	SAMN03436581	154.059	OSA	Tumor	OSA BI	PRJNA247493		CCB020030	SAMN03436531	0.001862	LYM	Normal	TCL BI	PRJNA247493		CMT-586	29696377
CCB010253	SAMN03436556	69393500	LYM	Tumor	TCL BI	PRJNA247493		CCB060138	SAMN03732676	0.93001	OSA	Normal	OSA BI	PRJNA247493		CCB060138	SAMN03732676	0.89039	OSA	Normal	OSA BI	PRJNA247493		CCB060138	SAMN03732676	0.51855	OSA	Normal	OSA BI	PRJNA247493		CCB060148	SAMN03732680	122.153	OSA	Normal	OSA BI	PRJNA247493		CCB020030	SAMN03436936	0.001882	LYM	Tumor	TCL BI	PRJNA247493		CMT-59	28862741
CCB060138	SAMN03732676	83600000	OSA	Normal	OSA BI	PRJNA247493		CCB060138	SAMN03436581	0.92211	OSA	Tumor	OSA BI	PRJNA247493		CCB060138	SAMN03436581	0.87278	OSA	Tumor	OSA BI	PRJNA247493		CCB060138	SAMN03436581	0.47484	OSA	Tumor	OSA BI	PRJNA247493		CCB060148	SAMN03436642	162.545	OSA	Tumor	OSA BI	PRJNA247493		CCB070011	SAMN03436566	0.002259	UCL	Tumor	UCL BI	PRJNA247493		CMT-60	29677107
CCB060138	SAMN03436581	109435345	OSA	Tumor	OSA BI	PRJNA247493		CCB060148	SAMN03732680	0.92491	OSA	Normal	OSA BI	PRJNA247493		CCB060148	SAMN03732680	0.8872	OSA	Normal	OSA BI	PRJNA247493		CCB060148	SAMN03732680	0.49577	OSA	Normal	OSA BI	PRJNA247493		CCB010289	SAMN03436562	89.572	LYM	Normal	TCL BI	PRJNA247493		CCB070011	SAMN03436697	0.002247	UCL	Normal	UCL BI	PRJNA247493		CMT-603	29332296
CCB060148	SAMN03732680	79800000	OSA	Normal	OSA BI	PRJNA247493		CCB060148	SAMN03436642	0.91407	OSA	Tumor	OSA BI	PRJNA247493		CCB060148	SAMN03436642	0.86482	OSA	Tumor	OSA BI	PRJNA247493		CCB060148	SAMN03436642	0.52258	OSA	Tumor	OSA BI	PRJNA247493		CCB010289	SAMN03436660	119.68	LYM	Tumor	TCL BI	PRJNA247493		CCB030003	SAMN03436934	0.003435	LYM	Normal	TCL BI	PRJNA247493		CMT-606	29653170
CCB060148	SAMN03436642	112332353	OSA	Tumor	OSA BI	PRJNA247493		CCB010289	SAMN03436562	0.91287	LYM	Normal	TCL BI	PRJNA247493		CCB010289	SAMN03436562	0.85115	LYM	Normal	TCL BI	PRJNA247493		CCB010289	SAMN03436562	0.51181	LYM	Normal	TCL BI	PRJNA247493		CCB020030	SAMN03436531	118.082	LYM	Normal	TCL BI	PRJNA247493		CCB030003	SAMN03436618	0.002315	LYM	Tumor	TCL BI	PRJNA247493		CMT-613	29592190
CCB010289	SAMN03436562	79500000	LYM	Normal	TCL BI	PRJNA247493		CCB010289	SAMN03436660	0.84852	LYM	Tumor	TCL BI	PRJNA247493		CCB010289	SAMN03436660	0.75318	LYM	Tumor	TCL BI	PRJNA247493		CCB010289	SAMN03436660	0.54562	LYM	Tumor	TCL BI	PRJNA247493		CCB020030	SAMN03436936	117.764	LYM	Tumor	TCL BI	PRJNA247493		CCB070044	SAMN03732743	0.003829	OSA	Normal	OSA BI	PRJNA247493		CMT-615	29708020
CCB010289	SAMN03436660	116343532	LYM	Tumor	TCL BI	PRJNA247493		CCB020030	SAMN03436531	0.91354	LYM	Normal	TCL BI	PRJNA247493		CCB020030	SAMN03436531	0.86543	LYM	Normal	TCL BI	PRJNA247493		CCB020030	SAMN03436531	0.50121	LYM	Normal	TCL BI	PRJNA247493		CCB070011	SAMN03436566	71.1329	UCL	Tumor	UCL BI	PRJNA247493		CCB070044	SAMN03436806	0.001625	OSA	Tumor	OSA BI	PRJNA247493		CMT-63	29700513
CCB020030	SAMN03436531	96000000	LYM	Normal	TCL BI	PRJNA247493		CCB020030	SAMN03436936	0.86851	LYM	Tumor	TCL BI	PRJNA247493		CCB020030	SAMN03436936	0.7683	LYM	Tumor	TCL BI	PRJNA247493		CCB020030	SAMN03436936	0.49742	LYM	Tumor	TCL BI	PRJNA247493		CCB070011	SAMN03436697	76.187	UCL	Normal	UCL BI	PRJNA247493		CCB070049	SAMN03732735	0.002343	OSA	Normal	OSA BI	PRJNA247493		CMT-630	29626661
CCB020030	SAMN03436936	101673296	LYM	Tumor	TCL BI	PRJNA247493		CCB070011	SAMN03436566	0.89173	UCL	Tumor	UCL BI	PRJNA247493		CCB070011	SAMN03436566	0.84797	UCL	Tumor	UCL BI	PRJNA247493		CCB070011	SAMN03436566	0.506	UCL	Tumor	UCL BI	PRJNA247493		CCB030003	SAMN03436934	57.3892	LYM	Normal	TCL BI	PRJNA247493		CCB070049	SAMN03436580	0.001582	OSA	Tumor	OSA BI	PRJNA247493		CMT-632	29612575
CCB070011	SAMN03436566	88400104	UCL	Tumor	UCL BI	PRJNA247493		CCB070011	SAMN03436697	0.90282	UCL	Normal	UCL BI	PRJNA247493		CCB070011	SAMN03436697	0.86296	UCL	Normal	UCL BI	PRJNA247493		CCB070011	SAMN03436697	0.53141	UCL	Normal	UCL BI	PRJNA247493		CCB030003	SAMN03436618	102.141	LYM	Tumor	TCL BI	PRJNA247493		CCB070051	SAMN03732741	0.002596	OSA	Normal	OSA BI	PRJNA247493		CMT-634	29641750
CCB070011	SAMN03436697	62420485	UCL	Normal	UCL BI	PRJNA247493		CCB030003	SAMN03436934	0.89745	LYM	Normal	TCL BI	PRJNA247493		CCB030003	SAMN03436934	0.83867	LYM	Normal	TCL BI	PRJNA247493		CCB030003	SAMN03436934	0.56036	LYM	Normal	TCL BI	PRJNA247493		CCB070044	SAMN03732743	48.3891	OSA	Normal	OSA BI	PRJNA247493		CCB070051	SAMN03436652	0.001625	OSA	Tumor	OSA BI	PRJNA247493		CMT-638	29637802
CCB030003	SAMN03436934	37924520	LYM	Normal	TCL BI	PRJNA247493		CCB030003	SAMN03436618	0.89904	LYM	Tumor	TCL BI	PRJNA247493		CCB030003	SAMN03436618	0.8506	LYM	Tumor	TCL BI	PRJNA247493		CCB030003	SAMN03436618	0.53253	LYM	Tumor	TCL BI	PRJNA247493		CCB070044	SAMN03436806	163.266	OSA	Tumor	OSA BI	PRJNA247493		CCB070053	SAMN03732756	0.001825	OSA	Normal	OSA BI	PRJNA247493		CMT-642	29647298
CCB030003	SAMN03436618	78440110	LYM	Tumor	TCL BI	PRJNA247493		CCB070044	SAMN03732743	0.92369	OSA	Normal	OSA BI	PRJNA247493		CCB070044	SAMN03732743	0.88286	OSA	Normal	OSA BI	PRJNA247493		CCB070044	SAMN03732743	0.60883	OSA	Normal	OSA BI	PRJNA247493		CCB070049	SAMN03732735	105.807	OSA	Normal	OSA BI	PRJNA247493		CCB070053	SAMN03436558	0.001756	OSA	Tumor	OSA BI	PRJNA247493		CMT-644	29583582
CCB070044	SAMN03732743	68800000	OSA	Normal	OSA BI	PRJNA247493		CCB070044	SAMN03436806	0.92151	OSA	Tumor	OSA BI	PRJNA247493		CCB070044	SAMN03436806	0.87186	OSA	Tumor	OSA BI	PRJNA247493		CCB070044	SAMN03436806	0.60886	OSA	Tumor	OSA BI	PRJNA247493		CCB070049	SAMN03436580	179.049	OSA	Tumor	OSA BI	PRJNA247493		CCB070060	SAMN03436848	0.001702	UCL	Tumor	UCL BI	PRJNA247493		CMT-651	29615024
CCB070044	SAMN03436806	118972160	OSA	Tumor	OSA BI	PRJNA247493		CCB070049	SAMN03732735	0.92124	OSA	Normal	OSA BI	PRJNA247493		CCB070049	SAMN03732735	0.88133	OSA	Normal	OSA BI	PRJNA247493		CCB070049	SAMN03732735	0.5331	OSA	Normal	OSA BI	PRJNA247493		CCB070051	SAMN03732741	81.3562	OSA	Normal	OSA BI	PRJNA247493		CCB070060	SAMN03436548	0.003409	UCL	Normal	UCL BI	PRJNA247493		CMT-652	29698417
CCB070049	SAMN03732735	85500000	OSA	Normal	OSA BI	PRJNA247493		CCB070049	SAMN03436580	0.91604	OSA	Tumor	OSA BI	PRJNA247493		CCB070049	SAMN03436580	0.8716	OSA	Tumor	OSA BI	PRJNA247493		CCB070049	SAMN03436580	0.51032	OSA	Tumor	OSA BI	PRJNA247493		CCB070051	SAMN03436652	137.763	OSA	Tumor	OSA BI	PRJNA247493		CCB030016	SAMN03436677	0.002746	LYM	Normal	TCL BI	PRJNA247493		CMT-659	29680162
CCB070049	SAMN03436580	117210597	OSA	Tumor	OSA BI	PRJNA247493		CCB070051	SAMN03732741	0.9268	OSA	Normal	OSA BI	PRJNA247493		CCB070051	SAMN03732741	0.88684	OSA	Normal	OSA BI	PRJNA247493		CCB070051	SAMN03732741	0.5737	OSA	Normal	OSA BI	PRJNA247493		CCB070053	SAMN03732756	124.668	OSA	Normal	OSA BI	PRJNA247493		CCB030016	SAMN03436487	0.001736	LYM	Tumor	TCL BI	PRJNA247493		CMT-660	29625292
CCB070051	SAMN03732741	69300000	OSA	Normal	OSA BI	PRJNA247493		CCB070051	SAMN03436652	0.90593	OSA	Tumor	OSA BI	PRJNA247493		CCB070051	SAMN03436652	0.85888	OSA	Tumor	OSA BI	PRJNA247493		CCB070051	SAMN03436652	0.56315	OSA	Tumor	OSA BI	PRJNA247493		CCB070053	SAMN03436558	160.073	OSA	Tumor	OSA BI	PRJNA247493		CCB030026	SAMN03436854	0.002515	LYM	Normal	TCL BI	PRJNA247493		CMT-667	29614458
CCB070051	SAMN03436652	108486707	OSA	Tumor	OSA BI	PRJNA247493		CCB070053	SAMN03732756	0.92209	OSA	Normal	OSA BI	PRJNA247493		CCB070053	SAMN03732756	0.88507	OSA	Normal	OSA BI	PRJNA247493		CCB070053	SAMN03732756	0.49871	OSA	Normal	OSA BI	PRJNA247493		CCB070060	SAMN03436848	124.023	UCL	Tumor	UCL BI	PRJNA247493		CCB030026	SAMN03436676	0.002587	LYM	Tumor	TCL BI	PRJNA247493		CMT-678	29615966
CCB070053	SAMN03732756	84400000	OSA	Normal	OSA BI	PRJNA247493		CCB070053	SAMN03436558	0.91224	OSA	Tumor	OSA BI	PRJNA247493		CCB070053	SAMN03436558	0.86099	OSA	Tumor	OSA BI	PRJNA247493		CCB070053	SAMN03436558	0.5015	OSA	Tumor	OSA BI	PRJNA247493		CCB070060	SAMN03436548	47.88	UCL	Normal	UCL BI	PRJNA247493		CCB030059	SAMN03436926	0.002284	LYM	Normal	TCL BI	PRJNA247493		CMT-685	29500832
CCB070053	SAMN03436558	125382381	OSA	Tumor	OSA BI	PRJNA247493		CCB070060	SAMN03436848	0.8986	UCL	Tumor	UCL BI	PRJNA247493		CCB070060	SAMN03436848	0.84043	UCL	Tumor	UCL BI	PRJNA247493		CCB070060	SAMN03436848	0.52639	UCL	Tumor	UCL BI	PRJNA247493		CCB030016	SAMN03436677	66.5948	LYM	Normal	TCL BI	PRJNA247493		CCB030059	SAMN03436893	0.001834	LYM	Tumor	TCL BI	PRJNA247493		CMT-686	29532160
CCB070060	SAMN03436848	9.53741e+07	UCL	Tumor	UCL BI	PRJNA247493		CCB070060	SAMN03436548	0.85959	UCL	Normal	UCL BI	PRJNA247493		CCB070060	SAMN03436548	0.80928	UCL	Normal	UCL BI	PRJNA247493		CCB070060	SAMN03436548	0.39541	UCL	Normal	UCL BI	PRJNA247493		CCB030016	SAMN03436487	140.96	LYM	Tumor	TCL BI	PRJNA247493		CCB030156	SAMN03436838	0.002133	LYM	Normal	TCL BI	PRJNA247493		CMT-690	29669959
CCB070060	SAMN03436548	53376342	UCL	Normal	UCL BI	PRJNA247493		CCB030016	SAMN03436677	0.89368	LYM	Normal	TCL BI	PRJNA247493		CCB030016	SAMN03436677	0.83605	LYM	Normal	TCL BI	PRJNA247493		CCB030016	SAMN03436677	0.54403	LYM	Normal	TCL BI	PRJNA247493		CCB030026	SAMN03436854	82.4945	LYM	Normal	TCL BI	PRJNA247493		CCB030156	SAMN03436516	0.002031	LYM	Tumor	TCL BI	PRJNA247493		CMT-695	29660049
CCB030016	SAMN03436677	47200000	LYM	Normal	TCL BI	PRJNA247493		CCB030016	SAMN03436487	0.88867	LYM	Tumor	TCL BI	PRJNA247493		CCB030016	SAMN03436487	0.83778	LYM	Tumor	TCL BI	PRJNA247493		CCB030016	SAMN03436487	0.53241	LYM	Tumor	TCL BI	PRJNA247493		CCB030026	SAMN03436676	60.3204	LYM	Tumor	TCL BI	PRJNA247493		CCB030166	SAMN03436525	0.001794	LYM	Normal	TCL BI	PRJNA247493		CMT-70	29656657
CCB030016	SAMN03436487	109064714	LYM	Tumor	TCL BI	PRJNA247493		CCB030026	SAMN03436854	0.90469	LYM	Normal	TCL BI	PRJNA247493		CCB030026	SAMN03436854	0.84912	LYM	Normal	TCL BI	PRJNA247493		CCB030026	SAMN03436854	0.57627	LYM	Normal	TCL BI	PRJNA247493		CCB030059	SAMN03436926	81.0291	LYM	Normal	TCL BI	PRJNA247493		CCB030166	SAMN03436502	0.001838	LYM	Tumor	TCL BI	PRJNA247493		CMT-711	29663127
CCB030026	SAMN03436854	76519204	LYM	Normal	TCL BI	PRJNA247493		CCB030026	SAMN03436676	0.82041	LYM	Tumor	TCL BI	PRJNA247493		CCB030026	SAMN03436676	0.72298	LYM	Tumor	TCL BI	PRJNA247493		CCB030026	SAMN03436676	0.54485	LYM	Tumor	TCL BI	PRJNA247493		CCB030059	SAMN03436893	107.472	LYM	Tumor	TCL BI	PRJNA247493		CCB030212	SAMN03436852	0.002496	LYM	Normal	TCL BI	PRJNA247493		CMT-719	29451186
CCB030026	SAMN03436676	53371838	LYM	Tumor	TCL BI	PRJNA247493		CCB030059	SAMN03436926	0.90956	LYM	Normal	TCL BI	PRJNA247493		CCB030059	SAMN03436926	0.84984	LYM	Normal	TCL BI	PRJNA247493		CCB030059	SAMN03436926	0.54009	LYM	Normal	TCL BI	PRJNA247493		CCB030156	SAMN03436838	114.786	LYM	Normal	TCL BI	PRJNA247493		CCB030212	SAMN03436216	0.002036	LYM	Tumor	TCL BI	PRJNA247493		CMT-72	29575093
CCB030059	SAMN03436926	79449892	LYM	Normal	TCL BI	PRJNA247493		CCB030059	SAMN03436893	0.83059	LYM	Tumor	TCL BI	PRJNA247493		CCB030059	SAMN03436893	0.73768	LYM	Tumor	TCL BI	PRJNA247493		CCB030059	SAMN03436893	0.5751	LYM	Tumor	TCL BI	PRJNA247493		CCB030156	SAMN03436516	116.333	LYM	Tumor	TCL BI	PRJNA247493		CCB030258	SAMN03436532	0.003662	LYM	Normal	TCL BI	PRJNA247493		CMT-724	29609188
CCB030059	SAMN03436893	93626319	LYM	Tumor	TCL BI	PRJNA247493		CCB030156	SAMN03436838	0.91089	LYM	Normal	TCL BI	PRJNA247493		CCB030156	SAMN03436838	0.85388	LYM	Normal	TCL BI	PRJNA247493		CCB030156	SAMN03436838	0.563	LYM	Normal	TCL BI	PRJNA247493		CCB030166	SAMN03436525	115.278	LYM	Normal	TCL BI	PRJNA247493		CCB030258	SAMN03436285	0.003018	LYM	Tumor	TCL BI	PRJNA247493		CMT-725	29575262
CCB030156	SAMN03436838	99400000	LYM	Normal	TCL BI	PRJNA247493		CCB030156	SAMN03436516	0.84313	LYM	Tumor	TCL BI	PRJNA247493		CCB030156	SAMN03436516	0.74702	LYM	Tumor	TCL BI	PRJNA247493		CCB030156	SAMN03436516	0.5647	LYM	Tumor	TCL BI	PRJNA247493		CCB030166	SAMN03436502	116.208	LYM	Tumor	TCL BI	PRJNA247493		CCB030259	SAMN03436831	0.004995	LYM	Normal	TCL BI	PRJNA247493		CMT-730	29612532
CCB030156	SAMN03436516	112323084	LYM	Tumor	TCL BI	PRJNA247493		CCB030166	SAMN03436525	0.91625	LYM	Normal	TCL BI	PRJNA247493		CCB030166	SAMN03436525	0.86731	LYM	Normal	TCL BI	PRJNA247493		CCB030166	SAMN03436525	0.49656	LYM	Normal	TCL BI	PRJNA247493		CCB030212	SAMN03436852	75.6085	LYM	Normal	TCL BI	PRJNA247493		CCB030259	SAMN03436296	0.00269	LYM	Tumor	TCL BI	PRJNA247493		CMT-737	29594721
CCB030166	SAMN03436525	92300000	LYM	Normal	TCL BI	PRJNA247493		CCB030166	SAMN03436502	0.85826	LYM	Tumor	TCL BI	PRJNA247493		CCB030166	SAMN03436502	0.7569	LYM	Tumor	TCL BI	PRJNA247493		CCB030166	SAMN03436502	0.489	LYM	Tumor	TCL BI	PRJNA247493		CCB030212	SAMN03436216	98.1993	LYM	Tumor	TCL BI	PRJNA247493		CCB070177	SAMN03436885	0.001908	OSA	Normal	OSA BI	PRJNA247493		CMT-74	29707888
CCB030166	SAMN03436502	103428778	LYM	Tumor	TCL BI	PRJNA247493		CCB030212	SAMN03436852	0.90928	LYM	Normal	TCL BI	PRJNA247493		CCB030212	SAMN03436852	0.86041	LYM	Normal	TCL BI	PRJNA247493		CCB030212	SAMN03436852	0.45765	LYM	Normal	TCL BI	PRJNA247493		CCB030258	SAMN03436532	64.6329	LYM	Normal	TCL BI	PRJNA247493		CCB070177	SAMN03436492	0.001668	OSA	Tumor	OSA BI	PRJNA247493		CMT-756	28982273
CCB030212	SAMN03436852	72004170	LYM	Normal	TCL BI	PRJNA247493		CCB030212	SAMN03436216	0.86344	LYM	Tumor	TCL BI	PRJNA247493		CCB030212	SAMN03436216	0.76154	LYM	Tumor	TCL BI	PRJNA247493		CCB030212	SAMN03436216	0.4714	LYM	Tumor	TCL BI	PRJNA247493		CCB030258	SAMN03436285	91.8936	LYM	Tumor	TCL BI	PRJNA247493		CCB030265	SAMN03436683	0.004387	LYM	Normal	TCL BI	PRJNA247493		CMT-77	29728822
CCB030212	SAMN03436216	93300000	LYM	Tumor	TCL BI	PRJNA247493		CCB030258	SAMN03436532	0.92266	LYM	Normal	TCL BI	PRJNA247493		CCB030258	SAMN03436532	0.86364	LYM	Normal	TCL BI	PRJNA247493		CCB030258	SAMN03436532	0.53643	LYM	Normal	TCL BI	PRJNA247493		CCB030259	SAMN03436831	43.3416	LYM	Normal	TCL BI	PRJNA247493		CCB030265	SAMN03436520	0.002186	LYM	Tumor	TCL BI	PRJNA247493		CMT-774	29589927
CCB030258	SAMN03436532	87200000	LYM	Normal	TCL BI	PRJNA247493		CCB030258	SAMN03436285	0.84959	LYM	Tumor	TCL BI	PRJNA247493		CCB030258	SAMN03436285	0.75278	LYM	Tumor	TCL BI	PRJNA247493		CCB030258	SAMN03436285	0.5496	LYM	Tumor	TCL BI	PRJNA247493		CCB030259	SAMN03436296	82.587	LYM	Tumor	TCL BI	PRJNA247493		CCB030271	SAMN03436612	0.003949	LYM	Normal	TCL BI	PRJNA247493		CMT-776	29543168
CCB030258	SAMN03436285	100382141	LYM	Tumor	TCL BI	PRJNA247493		CCB030259	SAMN03436831	0.87713	LYM	Normal	TCL BI	PRJNA247493		CCB030259	SAMN03436831	0.78647	LYM	Normal	TCL BI	PRJNA247493		CCB030259	SAMN03436831	0.49729	LYM	Normal	TCL BI	PRJNA247493		CCB070177	SAMN03436885	102.235	OSA	Normal	OSA BI	PRJNA247493		CCB030271	SAMN03436635	0.002771	LYM	Tumor	TCL BI	PRJNA247493		CMT-78	28834659
CCB030259	SAMN03436831	62303390	LYM	Normal	TCL BI	PRJNA247493		CCB030259	SAMN03436296	0.87107	LYM	Tumor	TCL BI	PRJNA247493		CCB030259	SAMN03436296	0.78403	LYM	Tumor	TCL BI	PRJNA247493		CCB030259	SAMN03436296	0.51319	LYM	Tumor	TCL BI	PRJNA247493		CCB070177	SAMN03436492	174.991	OSA	Tumor	OSA BI	PRJNA247493		CCB030292	SAMN03436607	0.002435	LYM	Normal	TCL BI	PRJNA247493		CMT-785	29484947
CCB030259	SAMN03436296	87490764	LYM	Tumor	TCL BI	PRJNA247493		CCB070177	SAMN03436885	0.92283	OSA	Normal	OSA BI	PRJNA247493		CCB070177	SAMN03436885	0.88489	OSA	Normal	OSA BI	PRJNA247493		CCB070177	SAMN03436885	0.54443	OSA	Normal	OSA BI	PRJNA247493		CCB030265	SAMN03436683	41.5396	LYM	Normal	TCL BI	PRJNA247493		CCB030292	SAMN03436780	0.002099	LYM	Tumor	TCL BI	PRJNA247493		CMT-8	29802874
CCB070177	SAMN03436885	71800000	OSA	Normal	OSA BI	PRJNA247493		CCB070177	SAMN03436492	0.92404	OSA	Tumor	OSA BI	PRJNA247493		CCB070177	SAMN03436492	0.89398	OSA	Tumor	OSA BI	PRJNA247493		CCB070177	SAMN03436492	0.57828	OSA	Tumor	OSA BI	PRJNA247493		CCB030265	SAMN03436520	133.498	LYM	Tumor	TCL BI	PRJNA247493		CCB070253	SAMN03436497	0.002351	OSA	Normal	OSA BI	PRJNA247493		CMT-84	28846208
CCB070177	SAMN03436492	153787249	OSA	Tumor	OSA BI	PRJNA247493		CCB030265	SAMN03436683	0.87336	LYM	Normal	TCL BI	PRJNA247493		CCB030265	SAMN03436683	0.78254	LYM	Normal	TCL BI	PRJNA247493		CCB030265	SAMN03436683	0.48637	LYM	Normal	TCL BI	PRJNA247493		CCB030271	SAMN03436612	52.8399	LYM	Normal	TCL BI	PRJNA247493		CCB070253	SAMN03436553	0.001484	OSA	Tumor	OSA BI	PRJNA247493		CMT-9	29752465
CCB030265	SAMN03436683	58800000	LYM	Normal	TCL BI	PRJNA247493		CCB030265	SAMN03436520	0.87427	LYM	Tumor	TCL BI	PRJNA247493		CCB030265	SAMN03436520	0.79263	LYM	Tumor	TCL BI	PRJNA247493		CCB030265	SAMN03436520	0.56381	LYM	Tumor	TCL BI	PRJNA247493		CCB030271	SAMN03436635	80.3546	LYM	Tumor	TCL BI	PRJNA247493		CCB030300	SAMN03436856	0.003127	LYM	Normal	TCL BI	PRJNA247493		CMT-91	28413976
CCB030265	SAMN03436520	110402753	LYM	Tumor	TCL BI	PRJNA247493		CCB030271	SAMN03436612	0.8756	LYM	Normal	TCL BI	PRJNA247493		CCB030271	SAMN03436612	0.78546	LYM	Normal	TCL BI	PRJNA247493		CCB030271	SAMN03436612	0.50206	LYM	Normal	TCL BI	PRJNA247493		CCB030292	SAMN03436607	80.013	LYM	Normal	TCL BI	PRJNA247493		CCB030300	SAMN03436572	0.002207	LYM	Tumor	TCL BI	PRJNA247493		CMT-92	29753887
CCB030271	SAMN03436612	57843301	LYM	Normal	TCL BI	PRJNA247493		CCB030271	SAMN03436635	0.87738	LYM	Tumor	TCL BI	PRJNA247493		CCB030271	SAMN03436635	0.79369	LYM	Tumor	TCL BI	PRJNA247493		CCB030271	SAMN03436635	0.53798	LYM	Tumor	TCL BI	PRJNA247493		CCB030292	SAMN03436780	99.4837	LYM	Tumor	TCL BI	PRJNA247493		CCB030317	SAMN03436824	0.003044	LYM	Normal	TCL BI	PRJNA247493		CMT-93	29693675
CCB030271	SAMN03436635	66383570	LYM	Tumor	TCL BI	PRJNA247493		CCB030292	SAMN03436607	0.91262	LYM	Normal	TCL BI	PRJNA247493		CCB030292	SAMN03436607	0.86831	LYM	Normal	TCL BI	PRJNA247493		CCB030292	SAMN03436607	0.51419	LYM	Normal	TCL BI	PRJNA247493		CCB070253	SAMN03436497	89.9451	OSA	Normal	OSA BI	PRJNA247493		CCB030317	SAMN03436498	0.002195	LYM	Tumor	TCL BI	PRJNA247493		CMT-97	29875411
CCB030292	SAMN03436607	66090986	LYM	Normal	TCL BI	PRJNA247493		CCB030292	SAMN03436780	0.86519	LYM	Tumor	TCL BI	PRJNA247493		CCB030292	SAMN03436780	0.76195	LYM	Tumor	TCL BI	PRJNA247493		CCB030292	SAMN03436780	0.47652	LYM	Tumor	TCL BI	PRJNA247493		CCB070253	SAMN03436553	199.74	OSA	Tumor	OSA BI	PRJNA247493		CCB040265	SAMN03436542	0.002304	LYM	Normal	TCL BI	PRJNA247493		CMT-99	29665928
CCB030292	SAMN03436780	90512437	LYM	Tumor	TCL BI	PRJNA247493		CCB070253	SAMN03436497	0.92084	OSA	Normal	OSA BI	PRJNA247493		CCB070253	SAMN03436497	0.88724	OSA	Normal	OSA BI	PRJNA247493		CCB070253	SAMN03436497	0.47233	OSA	Normal	OSA BI	PRJNA247493		CCB030300	SAMN03436856	63.3126	LYM	Normal	TCL BI	PRJNA247493		CCB040265	SAMN03436295	0.00359	LYM	Tumor	TCL BI	PRJNA247493		ColWym	28807751
CCB070253	SAMN03436497	91000000	OSA	Normal	OSA BI	PRJNA247493		CCB070253	SAMN03436553	0.92054	OSA	Tumor	OSA BI	PRJNA247493		CCB070253	SAMN03436553	0.89177	OSA	Tumor	OSA BI	PRJNA247493		CCB070253	SAMN03436553	0.4909	OSA	Tumor	OSA BI	PRJNA247493		CCB030300	SAMN03436572	97.4437	LYM	Tumor	TCL BI	PRJNA247493		CCB080009	SAMN03436701	0.001827	UCL	Tumor	UCL BI	PRJNA247493		DD0001	28601109
CCB070253	SAMN03436553	130657071	OSA	Tumor	OSA BI	PRJNA247493		CCB030300	SAMN03436856	0.8684	LYM	Normal	TCL BI	PRJNA247493		CCB030300	SAMN03436856	0.78403	LYM	Normal	TCL BI	PRJNA247493		CCB030300	SAMN03436856	0.57708	LYM	Normal	TCL BI	PRJNA247493		CCB030317	SAMN03436824	61.6463	LYM	Normal	TCL BI	PRJNA247493		CCB080009	SAMN03436568	0.002267	UCL	Normal	UCL BI	PRJNA247493		DD0002	29125969
CCB030300	SAMN03436856	71835989	LYM	Normal	TCL BI	PRJNA247493		CCB030300	SAMN03436572	0.85891	LYM	Tumor	TCL BI	PRJNA247493		CCB030300	SAMN03436572	0.77954	LYM	Tumor	TCL BI	PRJNA247493		CCB030300	SAMN03436572	0.58388	LYM	Tumor	TCL BI	PRJNA247493		CCB030317	SAMN03436498	101.475	LYM	Tumor	TCL BI	PRJNA247493		CCB080016	SAMN03436622	0.002081	UCL	Tumor	UCL BI	PRJNA247493		DD0002-1	28490732
CCB030300	SAMN03436572	87356804	LYM	Tumor	TCL BI	PRJNA247493		CCB030317	SAMN03436824	0.89059	LYM	Normal	TCL BI	PRJNA247493		CCB030317	SAMN03436824	0.80188	LYM	Normal	TCL BI	PRJNA247493		CCB030317	SAMN03436824	0.54902	LYM	Normal	TCL BI	PRJNA247493		CCB040265	SAMN03436542	74.9329	LYM	Normal	TCL BI	PRJNA247493		CCB080016	SAMN03436272	0.002296	UCL	Normal	UCL BI	PRJNA247493		DD0005	28446245
CCB030317	SAMN03436824	60434396	LYM	Normal	TCL BI	PRJNA247493		CCB030317	SAMN03436498	0.86244	LYM	Tumor	TCL BI	PRJNA247493		CCB030317	SAMN03436498	0.77722	LYM	Tumor	TCL BI	PRJNA247493		CCB030317	SAMN03436498	0.55606	LYM	Tumor	TCL BI	PRJNA247493		CCB040265	SAMN03436295	31.865	LYM	Tumor	TCL BI	PRJNA247493		CCB080023	SAMN03436461	0.00156	UCL	Tumor	UCL BI	PRJNA247493		DD0005-1	27915097
CCB030317	SAMN03436498	96519333	LYM	Tumor	TCL BI	PRJNA247493		CCB040265	SAMN03436542	0.88371	LYM	Normal	TCL BI	PRJNA247493		CCB040265	SAMN03436542	0.8138	LYM	Normal	TCL BI	PRJNA247493		CCB040265	SAMN03436542	0.51788	LYM	Normal	TCL BI	PRJNA247493		CCB080009	SAMN03436701	93.5354	UCL	Tumor	UCL BI	PRJNA247493		CCB080023	SAMN03436939	0.002114	UCL	Normal	UCL BI	PRJNA247493		DD0006	28918201
CCB040265	SAMN03436542	56670678	LYM	Normal	TCL BI	PRJNA247493		CCB040265	SAMN03436295	0.85725	LYM	Tumor	TCL BI	PRJNA247493		CCB040265	SAMN03436295	0.78051	LYM	Tumor	TCL BI	PRJNA247493		CCB040265	SAMN03436295	0.42278	LYM	Tumor	TCL BI	PRJNA247493		CCB080009	SAMN03436568	71.2865	UCL	Normal	UCL BI	PRJNA247493		CCB040292	SAMN03436889	0.002951	LYM	Normal	TCL BI	PRJNA247493		DD0006-1	28794730
CCB040265	SAMN03436295	28657189	LYM	Tumor	TCL BI	PRJNA247493		CCB080009	SAMN03436701	0.87061	UCL	Tumor	UCL BI	PRJNA247493		CCB080009	SAMN03436701	0.79955	UCL	Tumor	UCL BI	PRJNA247493		CCB080009	SAMN03436701	0.49903	UCL	Tumor	UCL BI	PRJNA247493		CCB080016	SAMN03436622	86.8955	UCL	Tumor	UCL BI	PRJNA247493		CCB040292	SAMN03436634	0.002516	LYM	Tumor	TCL BI	PRJNA247493		DD0007	28940695
CCB080009	SAMN03436701	9.5315e+07	UCL	Tumor	UCL BI	PRJNA247493		CCB080009	SAMN03436568	0.90389	UCL	Normal	UCL BI	PRJNA247493		CCB080009	SAMN03436568	0.85073	UCL	Normal	UCL BI	PRJNA247493		CCB080009	SAMN03436568	0.44789	UCL	Normal	UCL BI	PRJNA247493		CCB080016	SAMN03436272	76.2418	UCL	Normal	UCL BI	PRJNA247493		CMT-100	SRR7780976	0.001125	MT	Normal	MT CUK	PRJNA489159		DD0008	29084831
CCB080009	SAMN03436568	5.88031e+07	UCL	Normal	UCL BI	PRJNA247493		CCB080016	SAMN03436622	0.87695	UCL	Tumor	UCL BI	PRJNA247493		CCB080016	SAMN03436622	0.8179	UCL	Tumor	UCL BI	PRJNA247493		CCB080016	SAMN03436622	0.41928	UCL	Tumor	UCL BI	PRJNA247493		CCB080023	SAMN03436461	157.996	UCL	Tumor	UCL BI	PRJNA247493		CMT-100	SRR7780979	0.000838	MT	Tumor	MT CUK	PRJNA489159		DD0010	24024604
CCB080016	SAMN03436622	94252584	UCL	Tumor	UCL BI	PRJNA247493		CCB080016	SAMN03436272	0.9099	UCL	Normal	UCL BI	PRJNA247493		CCB080016	SAMN03436272	0.86092	UCL	Normal	UCL BI	PRJNA247493		CCB080016	SAMN03436272	0.51005	UCL	Normal	UCL BI	PRJNA247493		CCB080023	SAMN03436939	84.7774	UCL	Normal	UCL BI	PRJNA247493		CMT-102	SRR7780978	0.001051	MT	Normal	MT CUK	PRJNA489159		DD0012	24304783
CCB080016	SAMN03436272	6.46286e+07	UCL	Normal	UCL BI	PRJNA247493		CCB080023	SAMN03436461	0.92648	UCL	Tumor	UCL BI	PRJNA247493		CCB080023	SAMN03436461	0.89872	UCL	Tumor	UCL BI	PRJNA247493		CCB080023	SAMN03436461	0.54853	UCL	Tumor	UCL BI	PRJNA247493		CCB040292	SAMN03436889	98.4742	LYM	Normal	TCL BI	PRJNA247493		CMT-102	SRR7780981	0.000769	MT	Tumor	MT CUK	PRJNA489159		DD0013	28634962
CCB080023	SAMN03436461	115596646	UCL	Tumor	UCL BI	PRJNA247493		CCB080023	SAMN03436939	0.91622	UCL	Normal	UCL BI	PRJNA247493		CCB080023	SAMN03436939	0.87322	UCL	Normal	UCL BI	PRJNA247493		CCB080023	SAMN03436939	0.51727	UCL	Normal	UCL BI	PRJNA247493		CCB040292	SAMN03436634	113.055	LYM	Tumor	TCL BI	PRJNA247493		CMT-103	SRR7780980	0.001095	MT	Normal	MT CUK	PRJNA489159		DD0014	28787434
CCB080023	SAMN03436939	65000000	UCL	Normal	UCL BI	PRJNA247493		CCB040292	SAMN03436889	0.91019	LYM	Normal	TCL BI	PRJNA247493		CCB040292	SAMN03436889	0.82411	LYM	Normal	TCL BI	PRJNA247493		CCB040292	SAMN03436889	0.50069	LYM	Normal	TCL BI	PRJNA247493		CMT-100	SRR7780976	65.1374	MT	Normal	MT CUK	PRJNA489159		CMT-103	SRR7781073	0.0008	MT	Tumor	MT CUK	PRJNA489159		DD0014-1	28356556
CCB040292	SAMN03436889	124000000	LYM	Normal	TCL BI	PRJNA247493		CCB040292	SAMN03436634	0.88418	LYM	Tumor	TCL BI	PRJNA247493		CCB040292	SAMN03436634	0.8043	LYM	Tumor	TCL BI	PRJNA247493		CCB040292	SAMN03436634	0.53429	LYM	Tumor	TCL BI	PRJNA247493		CMT-100	SRR7780979	132.724	MT	Tumor	MT CUK	PRJNA489159		CMT-105	SRR7781074	0.001027	MT	Normal	MT CUK	PRJNA489159		DD0015	25939686
CCB040292	SAMN03436634	112443700	LYM	Tumor	TCL BI	PRJNA247493		CMT-100	SRR7780976	0.96113	MT	Normal	MT CUK	PRJNA489159		CMT-100	SRR7780976	0.91674	MT	Normal	MT CUK	PRJNA489159		CMT-100	SRR7780976	0.50161	MT	Normal	MT CUK	PRJNA489159		CMT-102	SRR7780978	70.6975	MT	Normal	MT CUK	PRJNA489159		CMT-105	SRR7781071	0.00079	MT	Tumor	MT CUK	PRJNA489159		DD0016	28627194
CMT-100	SRR7780976	33272125	MT	Normal	MT CUK	PRJNA489159		CMT-100	SRR7780979	0.96718	MT	Tumor	MT CUK	PRJNA489159		CMT-100	SRR7780979	0.92781	MT	Tumor	MT CUK	PRJNA489159		CMT-100	SRR7780979	0.54892	MT	Tumor	MT CUK	PRJNA489159		CMT-102	SRR7780981	152.039	MT	Tumor	MT CUK	PRJNA489159		CMT-106	SRR7781072	0.000986	MT	Normal	MT CUK	PRJNA489159		DD0041	29155358
CMT-100	SRR7780979	62521378	MT	Tumor	MT CUK	PRJNA489159		CMT-102	SRR7780978	0.96198	MT	Normal	MT CUK	PRJNA489159		CMT-102	SRR7780978	0.91768	MT	Normal	MT CUK	PRJNA489159		CMT-102	SRR7780978	0.50077	MT	Normal	MT CUK	PRJNA489159		CMT-103	SRR7780980	70.7054	MT	Normal	MT CUK	PRJNA489159		CMT-106	SRR7781077	0.000754	MT	Tumor	MT CUK	PRJNA489159		DD0042	27320304
CMT-102	SRR7780978	37306362	MT	Normal	MT CUK	PRJNA489159		CMT-102	SRR7780981	0.96633	MT	Tumor	MT CUK	PRJNA489159		CMT-102	SRR7780981	0.92669	MT	Tumor	MT CUK	PRJNA489159		CMT-102	SRR7780981	0.54816	MT	Tumor	MT CUK	PRJNA489159		CMT-103	SRR7781073	145.288	MT	Tumor	MT CUK	PRJNA489159		CMT-107	SRR7781078	0.001029	MT	Normal	MT CUK	PRJNA489159		DD0042-1	27647487
CMT-102	SRR7780981	73842841	MT	Tumor	MT CUK	PRJNA489159		CMT-103	SRR7780980	0.96156	MT	Normal	MT CUK	PRJNA489159		CMT-103	SRR7780980	0.91899	MT	Normal	MT CUK	PRJNA489159		CMT-103	SRR7780980	0.50079	MT	Normal	MT CUK	PRJNA489159		CMT-105	SRR7781074	70.2809	MT	Normal	MT CUK	PRJNA489159		CMT-107	SRR7781075	0.000814	MT	Tumor	MT CUK	PRJNA489159		DD0042-2	27850065
CMT-103	SRR7780980	36652597	MT	Normal	MT CUK	PRJNA489159		CMT-103	SRR7781073	0.9671	MT	Tumor	MT CUK	PRJNA489159		CMT-103	SRR7781073	0.92653	MT	Tumor	MT CUK	PRJNA489159		CMT-103	SRR7781073	0.54442	MT	Tumor	MT CUK	PRJNA489159		CMT-105	SRR7781071	151.632	MT	Tumor	MT CUK	PRJNA489159		CMT-109	SRR7781079	0.00114	MT	Normal	MT CUK	PRJNA489159		DD0044	28364680
CMT-103	SRR7781073	73900140	MT	Tumor	MT CUK	PRJNA489159		CMT-105	SRR7781074	0.95851	MT	Normal	MT CUK	PRJNA489159		CMT-105	SRR7781074	0.91325	MT	Normal	MT CUK	PRJNA489159		CMT-105	SRR7781074	0.50781	MT	Normal	MT CUK	PRJNA489159		CMT-106	SRR7781072	69.0098	MT	Normal	MT CUK	PRJNA489159		CMT-109	SRR7781080	0.000854	MT	Tumor	MT CUK	PRJNA489159		DD0045	28652651
CMT-105	SRR7781074	37243166	MT	Normal	MT CUK	PRJNA489159		CMT-105	SRR7781071	0.96768	MT	Tumor	MT CUK	PRJNA489159		CMT-105	SRR7781071	0.92845	MT	Tumor	MT CUK	PRJNA489159		CMT-105	SRR7781071	0.53862	MT	Tumor	MT CUK	PRJNA489159		CMT-106	SRR7781077	158.594	MT	Tumor	MT CUK	PRJNA489159		CMT-111	SRR7780991	0.000968	MT	Normal	MT CUK	PRJNA489159		DD0046	28928886
CMT-105	SRR7781071	74626407	MT	Tumor	MT CUK	PRJNA489159		CMT-106	SRR7781072	0.96103	MT	Normal	MT CUK	PRJNA489159		CMT-106	SRR7781072	0.91899	MT	Normal	MT CUK	PRJNA489159		CMT-106	SRR7781072	0.5183	MT	Normal	MT CUK	PRJNA489159		CMT-107	SRR7781078	65.9718	MT	Normal	MT CUK	PRJNA489159		CMT-111	SRR7780990	0.000726	MT	Tumor	MT CUK	PRJNA489159		DD0047	28874562
CMT-106	SRR7781072	30487093	MT	Normal	MT CUK	PRJNA489159		CMT-106	SRR7781077	0.96684	MT	Tumor	MT CUK	PRJNA489159		CMT-106	SRR7781077	0.92829	MT	Tumor	MT CUK	PRJNA489159		CMT-106	SRR7781077	0.5555	MT	Tumor	MT CUK	PRJNA489159		CMT-107	SRR7781075	131.239	MT	Tumor	MT CUK	PRJNA489159		CMT-112	SRR7780989	0.000943	MT	Normal	MT CUK	PRJNA489159		DD0048	28162087
CMT-106	SRR7781077	75982993	MT	Tumor	MT CUK	PRJNA489159		CMT-107	SRR7781078	0.96088	MT	Normal	MT CUK	PRJNA489159		CMT-107	SRR7781078	0.91573	MT	Normal	MT CUK	PRJNA489159		CMT-107	SRR7781078	0.51048	MT	Normal	MT CUK	PRJNA489159		CMT-109	SRR7781079	70.5925	MT	Normal	MT CUK	PRJNA489159		CMT-112	SRR7780988	0.000734	MT	Tumor	MT CUK	PRJNA489159		DD0049	27981095
CMT-107	SRR7781078	33377393	MT	Normal	MT CUK	PRJNA489159		CMT-107	SRR7781075	0.96633	MT	Tumor	MT CUK	PRJNA489159		CMT-107	SRR7781075	0.92755	MT	Tumor	MT CUK	PRJNA489159		CMT-107	SRR7781075	0.54308	MT	Tumor	MT CUK	PRJNA489159		CMT-109	SRR7781080	143.867	MT	Tumor	MT CUK	PRJNA489159		CMT-114	SRR7780987	0.000976	MT	Normal	MT CUK	PRJNA489159		DD0050	28744707
CMT-107	SRR7781075	62181561	MT	Tumor	MT CUK	PRJNA489159		CMT-109	SRR7781079	0.96344	MT	Normal	MT CUK	PRJNA489159		CMT-109	SRR7781079	0.92171	MT	Normal	MT CUK	PRJNA489159		CMT-109	SRR7781079	0.50827	MT	Normal	MT CUK	PRJNA489159		CMT-111	SRR7780991	85.2151	MT	Normal	MT CUK	PRJNA489159		CMT-114	SRR7780986	0.000781	MT	Tumor	MT CUK	PRJNA489159		DD0051	27925359
CMT-109	SRR7781079	36666088	MT	Normal	MT CUK	PRJNA489159		CMT-109	SRR7781080	0.96529	MT	Tumor	MT CUK	PRJNA489159		CMT-109	SRR7781080	0.92645	MT	Tumor	MT CUK	PRJNA489159		CMT-109	SRR7781080	0.55868	MT	Tumor	MT CUK	PRJNA489159		CMT-111	SRR7780990	144.333	MT	Tumor	MT CUK	PRJNA489159		CMT-116	SRR7780985	0.001055	MT	Normal	MT CUK	PRJNA489159		DD0052	28713064
CMT-109	SRR7781080	69425527	MT	Tumor	MT CUK	PRJNA489159		CMT-111	SRR7780991	0.96032	MT	Normal	MT CUK	PRJNA489159		CMT-111	SRR7780991	0.91606	MT	Normal	MT CUK	PRJNA489159		CMT-111	SRR7780991	0.51633	MT	Normal	MT CUK	PRJNA489159		CMT-112	SRR7780989	83.4091	MT	Normal	MT CUK	PRJNA489159		CMT-116	SRR7780984	0.000799	MT	Tumor	MT CUK	PRJNA489159		DD0053	25435692
CMT-111	SRR7780991	44080000	MT	Normal	MT CUK	PRJNA489159		CMT-111	SRR7780990	0.96275	MT	Tumor	MT CUK	PRJNA489159		CMT-111	SRR7780990	0.92257	MT	Tumor	MT CUK	PRJNA489159		CMT-111	SRR7780990	0.54002	MT	Tumor	MT CUK	PRJNA489159		CMT-112	SRR7780988	148.46	MT	Tumor	MT CUK	PRJNA489159		CMT-118	SRR7780983	0.001194	MT	Normal	MT CUK	PRJNA489159		DD0054	28608011
CMT-111	SRR7780990	70934364	MT	Tumor	MT CUK	PRJNA489159		CMT-112	SRR7780989	0.95959	MT	Normal	MT CUK	PRJNA489159		CMT-112	SRR7780989	0.9148	MT	Normal	MT CUK	PRJNA489159		CMT-112	SRR7780989	0.50401	MT	Normal	MT CUK	PRJNA489159		CMT-114	SRR7780987	81.437	MT	Normal	MT CUK	PRJNA489159		CMT-118	SRR7780982	0.000749	MT	Tumor	MT CUK	PRJNA489159		DD0055	28506181
CMT-112	SRR7780989	43561465	MT	Normal	MT CUK	PRJNA489159		CMT-112	SRR7780988	0.96567	MT	Tumor	MT CUK	PRJNA489159		CMT-112	SRR7780988	0.92521	MT	Tumor	MT CUK	PRJNA489159		CMT-112	SRR7780988	0.54835	MT	Tumor	MT CUK	PRJNA489159		CMT-114	SRR7780986	133.337	MT	Tumor	MT CUK	PRJNA489159		CMT-119	SRR7781083	0.001109	MT	Normal	MT CUK	PRJNA489159		DD0056	28749576
CMT-112	SRR7780988	73466622	MT	Tumor	MT CUK	PRJNA489159		CMT-114	SRR7780987	0.9795	MT	Normal	MT CUK	PRJNA489159		CMT-114	SRR7780987	0.92783	MT	Normal	MT CUK	PRJNA489159		CMT-114	SRR7780987	0.62816	MT	Normal	MT CUK	PRJNA489159		CMT-116	SRR7780985	73.0575	MT	Normal	MT CUK	PRJNA489159		CMT-119	SRR7781084	0.000797	MT	Tumor	MT CUK	PRJNA489159		DD0057	28237341
CMT-114	SRR7780987	38659150	MT	Normal	MT CUK	PRJNA489159		CMT-114	SRR7780986	0.98089	MT	Tumor	MT CUK	PRJNA489159		CMT-114	SRR7780986	0.93059	MT	Tumor	MT CUK	PRJNA489159		CMT-114	SRR7780986	0.64531	MT	Tumor	MT CUK	PRJNA489159		CMT-116	SRR7780984	128.577	MT	Tumor	MT CUK	PRJNA489159		CMT-121	SRR7781085	0.000978	MT	Normal	MT CUK	PRJNA489159		DD0058	28491150
CMT-114	SRR7780986	65196079	MT	Tumor	MT CUK	PRJNA489159		CMT-116	SRR7780985	0.9793	MT	Normal	MT CUK	PRJNA489159		CMT-116	SRR7780985	0.9297	MT	Normal	MT CUK	PRJNA489159		CMT-116	SRR7780985	0.60572	MT	Normal	MT CUK	PRJNA489159		CMT-118	SRR7780983	66.2222	MT	Normal	MT CUK	PRJNA489159		CMT-121	SRR7781086	0.000786	MT	Tumor	MT CUK	PRJNA489159		DD0059	28233095
CMT-116	SRR7780985	34705223	MT	Normal	MT CUK	PRJNA489159		CMT-116	SRR7780984	0.98009	MT	Tumor	MT CUK	PRJNA489159		CMT-116	SRR7780984	0.93146	MT	Tumor	MT CUK	PRJNA489159		CMT-116	SRR7780984	0.64674	MT	Tumor	MT CUK	PRJNA489159		CMT-118	SRR7780982	159.669	MT	Tumor	MT CUK	PRJNA489159		CMT-124	SRR7781087	0.000877	MT	Normal	MT CUK	PRJNA489159		DD0060	27358738
CMT-116	SRR7780984	63343989	MT	Tumor	MT CUK	PRJNA489159		CMT-118	SRR7780983	0.95967	MT	Normal	MT CUK	PRJNA489159		CMT-118	SRR7780983	0.91341	MT	Normal	MT CUK	PRJNA489159		CMT-118	SRR7780983	0.50105	MT	Normal	MT CUK	PRJNA489159		CMT-119	SRR7781083	60.8347	MT	Normal	MT CUK	PRJNA489159		CMT-124	SRR7781088	0.000709	MT	Tumor	MT CUK	PRJNA489159		DD0061	28166583
CMT-118	SRR7780983	37318958	MT	Normal	MT CUK	PRJNA489159		CMT-118	SRR7780982	0.96336	MT	Tumor	MT CUK	PRJNA489159		CMT-118	SRR7780982	0.92281	MT	Tumor	MT CUK	PRJNA489159		CMT-118	SRR7780982	0.55267	MT	Tumor	MT CUK	PRJNA489159		CMT-119	SRR7781084	118.77	MT	Tumor	MT CUK	PRJNA489159		CMT-128	SRR7781089	0.001046	MT	Normal	MT CUK	PRJNA489159		DD0062	27981948
CMT-118	SRR7780982	82806459	MT	Tumor	MT CUK	PRJNA489159		CMT-119	SRR7781083	0.91611	MT	Normal	MT CUK	PRJNA489159		CMT-119	SRR7781083	0.90158	MT	Normal	MT CUK	PRJNA489159		CMT-119	SRR7781083	0.518	MT	Normal	MT CUK	PRJNA489159		CMT-121	SRR7781085	81.2388	MT	Normal	MT CUK	PRJNA489159		CMT-128	SRR7781090	0.000764	MT	Tumor	MT CUK	PRJNA489159		DD0063	28674167
CMT-119	SRR7781083	33499157	MT	Normal	MT CUK	PRJNA489159		CMT-119	SRR7781084	0.96229	MT	Tumor	MT CUK	PRJNA489159		CMT-119	SRR7781084	0.92852	MT	Tumor	MT CUK	PRJNA489159		CMT-119	SRR7781084	0.60543	MT	Tumor	MT CUK	PRJNA489159		CMT-121	SRR7781086	153.423	MT	Tumor	MT CUK	PRJNA489159		CMT-129	SRR7781081	0.001135	MT	Normal	MT CUK	PRJNA489159		DD0064	28800105
CMT-119	SRR7781084	58609811	MT	Tumor	MT CUK	PRJNA489159		CMT-121	SRR7781085	0.96061	MT	Normal	MT CUK	PRJNA489159		CMT-121	SRR7781085	0.91432	MT	Normal	MT CUK	PRJNA489159		CMT-121	SRR7781085	0.50189	MT	Normal	MT CUK	PRJNA489159		CMT-124	SRR7781087	71.9001	MT	Normal	MT CUK	PRJNA489159		CMT-129	SRR7781082	0.000824	MT	Tumor	MT CUK	PRJNA489159		DD0065	28873380
CMT-121	SRR7781085	42739315	MT	Normal	MT CUK	PRJNA489159		CMT-121	SRR7781086	0.96535	MT	Tumor	MT CUK	PRJNA489159		CMT-121	SRR7781086	0.92471	MT	Tumor	MT CUK	PRJNA489159		CMT-121	SRR7781086	0.54039	MT	Tumor	MT CUK	PRJNA489159		CMT-124	SRR7781088	148.411	MT	Tumor	MT CUK	PRJNA489159		CMT-13	SRR7780926	0.000973	MT	Normal	MT CUK	PRJNA489159		DD0066	28848639
CMT-121	SRR7781086	73312922	MT	Tumor	MT CUK	PRJNA489159		CMT-124	SRR7781087	0.96086	MT	Normal	MT CUK	PRJNA489159		CMT-124	SRR7781087	0.91378	MT	Normal	MT CUK	PRJNA489159		CMT-124	SRR7781087	0.50239	MT	Normal	MT CUK	PRJNA489159		CMT-128	SRR7781089	71.5657	MT	Normal	MT CUK	PRJNA489159		CMT-13	SRR7780927	0.000755	MT	Tumor	MT CUK	PRJNA489159		DD0067	28495770
CMT-124	SRR7781087	37219757	MT	Normal	MT CUK	PRJNA489159		CMT-124	SRR7781088	0.96291	MT	Tumor	MT CUK	PRJNA489159		CMT-124	SRR7781088	0.9181	MT	Tumor	MT CUK	PRJNA489159		CMT-124	SRR7781088	0.55022	MT	Tumor	MT CUK	PRJNA489159		CMT-128	SRR7781090	155.088	MT	Tumor	MT CUK	PRJNA489159		CMT-136	SRR7780945	0.000998	MT	Normal	MT CUK	PRJNA489159		DD0068	28667215
CMT-124	SRR7781088	75037356	MT	Tumor	MT CUK	PRJNA489159		CMT-128	SRR7781089	0.96051	MT	Normal	MT CUK	PRJNA489159		CMT-128	SRR7781089	0.91504	MT	Normal	MT CUK	PRJNA489159		CMT-128	SRR7781089	0.49897	MT	Normal	MT CUK	PRJNA489159		CMT-129	SRR7781081	63.4632	MT	Normal	MT CUK	PRJNA489159		CMT-136	SRR7780944	0.000821	MT	Tumor	MT CUK	PRJNA489159		DD0069	28568595
CMT-128	SRR7781089	36134542	MT	Normal	MT CUK	PRJNA489159		CMT-128	SRR7781090	0.96426	MT	Tumor	MT CUK	PRJNA489159		CMT-128	SRR7781090	0.91844	MT	Tumor	MT CUK	PRJNA489159		CMT-128	SRR7781090	0.54731	MT	Tumor	MT CUK	PRJNA489159		CMT-129	SRR7781082	138.426	MT	Tumor	MT CUK	PRJNA489159		CMT-142	SRR7780943	0.001046	MT	Normal	MT CUK	PRJNA489159		DD0070	28819514
CMT-128	SRR7781090	75011872	MT	Tumor	MT CUK	PRJNA489159		CMT-129	SRR7781081	0.95932	MT	Normal	MT CUK	PRJNA489159		CMT-129	SRR7781081	0.91365	MT	Normal	MT CUK	PRJNA489159		CMT-129	SRR7781081	0.50673	MT	Normal	MT CUK	PRJNA489159		CMT-13	SRR7780926	78.7312	MT	Normal	MT CUK	PRJNA489159		CMT-142	SRR7780942	0.000877	MT	Tumor	MT CUK	PRJNA489159		DD0071	27934742
CMT-129	SRR7781081	31598238	MT	Normal	MT CUK	PRJNA489159		CMT-129	SRR7781082	0.96469	MT	Tumor	MT CUK	PRJNA489159		CMT-129	SRR7781082	0.9214	MT	Tumor	MT CUK	PRJNA489159		CMT-129	SRR7781082	0.54344	MT	Tumor	MT CUK	PRJNA489159		CMT-13	SRR7780927	156.231	MT	Tumor	MT CUK	PRJNA489159		CMT-147	SRR7780941	0.001049	MT	Normal	MT CUK	PRJNA489159		DD0072	27738454
CMT-129	SRR7781082	67192757	MT	Tumor	MT CUK	PRJNA489159		CMT-13	SRR7780926	0.96585	MT	Normal	MT CUK	PRJNA489159		CMT-13	SRR7780926	0.93042	MT	Normal	MT CUK	PRJNA489159		CMT-13	SRR7780926	0.54392	MT	Normal	MT CUK	PRJNA489159		CMT-136	SRR7780945	62.4183	MT	Normal	MT CUK	PRJNA489159		CMT-147	SRR7780940	0.000821	MT	Tumor	MT CUK	PRJNA489159		DD0073	28764018
CMT-13	SRR7780926	34218301	MT	Normal	MT CUK	PRJNA489159		CMT-13	SRR7780927	0.96049	MT	Tumor	MT CUK	PRJNA489159		CMT-13	SRR7780927	0.92521	MT	Tumor	MT CUK	PRJNA489159		CMT-13	SRR7780927	0.53467	MT	Tumor	MT CUK	PRJNA489159		CMT-136	SRR7780944	115.688	MT	Tumor	MT CUK	PRJNA489159		CMT-148	SRR7780939	0.001078	MT	Normal	MT CUK	PRJNA489159		DD0074	28573105
CMT-13	SRR7780927	78129369	MT	Tumor	MT CUK	PRJNA489159		CMT-136	SRR7780945	0.96019	MT	Normal	MT CUK	PRJNA489159		CMT-136	SRR7780945	0.91515	MT	Normal	MT CUK	PRJNA489159		CMT-136	SRR7780945	0.50739	MT	Normal	MT CUK	PRJNA489159		CMT-142	SRR7780943	76.0427	MT	Normal	MT CUK	PRJNA489159		CMT-148	SRR7780938	0.000782	MT	Tumor	MT CUK	PRJNA489159		DD0075	27664869
CMT-136	SRR7780945	30826474	MT	Normal	MT CUK	PRJNA489159		CMT-136	SRR7780944	0.96528	MT	Tumor	MT CUK	PRJNA489159		CMT-136	SRR7780944	0.92434	MT	Tumor	MT CUK	PRJNA489159		CMT-136	SRR7780944	0.54885	MT	Tumor	MT CUK	PRJNA489159		CMT-142	SRR7780942	144.305	MT	Tumor	MT CUK	PRJNA489159		CMT-149	SRR7780948	0.001019	MT	Normal	MT CUK	PRJNA489159		DD0078	28404040
CMT-136	SRR7780944	52633600	MT	Tumor	MT CUK	PRJNA489159		CMT-142	SRR7780943	0.95968	MT	Normal	MT CUK	PRJNA489159		CMT-142	SRR7780943	0.91193	MT	Normal	MT CUK	PRJNA489159		CMT-142	SRR7780943	0.50727	MT	Normal	MT CUK	PRJNA489159		CMT-147	SRR7780941	77.8843	MT	Normal	MT CUK	PRJNA489159		CMT-149	SRR7780947	0.000799	MT	Tumor	MT CUK	PRJNA489159		DD0079	27938844
CMT-142	SRR7780943	40767108	MT	Normal	MT CUK	PRJNA489159		CMT-142	SRR7780942	0.9654	MT	Tumor	MT CUK	PRJNA489159		CMT-142	SRR7780942	0.92538	MT	Tumor	MT CUK	PRJNA489159		CMT-142	SRR7780942	0.5513	MT	Tumor	MT CUK	PRJNA489159		CMT-147	SRR7780940	145.031	MT	Tumor	MT CUK	PRJNA489159		CMT-150	SRR7780834	0.001039	MT	Normal	MT CUK	PRJNA489159		DD0080	29203057
CMT-142	SRR7780942	70388359	MT	Tumor	MT CUK	PRJNA489159		CMT-147	SRR7780941	0.95929	MT	Normal	MT CUK	PRJNA489159		CMT-147	SRR7780941	0.91258	MT	Normal	MT CUK	PRJNA489159		CMT-147	SRR7780941	0.50501	MT	Normal	MT CUK	PRJNA489159		CMT-148	SRR7780939	80.3448	MT	Normal	MT CUK	PRJNA489159		CMT-150	SRR7780835	0.000844	MT	Tumor	MT CUK	PRJNA489159		DD0081	29231347
CMT-147	SRR7780941	40620807	MT	Normal	MT CUK	PRJNA489159		CMT-147	SRR7780940	0.96429	MT	Tumor	MT CUK	PRJNA489159		CMT-147	SRR7780940	0.92157	MT	Tumor	MT CUK	PRJNA489159		CMT-147	SRR7780940	0.54208	MT	Tumor	MT CUK	PRJNA489159		CMT-148	SRR7780938	146.7	MT	Tumor	MT CUK	PRJNA489159		CMT-153	SRR7780836	0.000778	MT	Normal	MT CUK	PRJNA489159		DD0083	29489735
CMT-147	SRR7780940	73122169	MT	Tumor	MT CUK	PRJNA489159		CMT-148	SRR7780939	0.95872	MT	Normal	MT CUK	PRJNA489159		CMT-148	SRR7780939	0.9143	MT	Normal	MT CUK	PRJNA489159		CMT-148	SRR7780939	0.49816	MT	Normal	MT CUK	PRJNA489159		CMT-149	SRR7780948	65.0846	MT	Normal	MT CUK	PRJNA489159		CMT-153	SRR7780837	0.000748	MT	Tumor	MT CUK	PRJNA489159		DD0084	28229445
CMT-148	SRR7780939	40877514	MT	Normal	MT CUK	PRJNA489159		CMT-148	SRR7780938	0.96398	MT	Tumor	MT CUK	PRJNA489159		CMT-148	SRR7780938	0.92039	MT	Tumor	MT CUK	PRJNA489159		CMT-148	SRR7780938	0.54972	MT	Tumor	MT CUK	PRJNA489159		CMT-149	SRR7780947	136.975	MT	Tumor	MT CUK	PRJNA489159		CMT-156	SRR7780838	0.001023	MT	Normal	MT CUK	PRJNA489159		DD0085	29167401
CMT-148	SRR7780938	71490751	MT	Tumor	MT CUK	PRJNA489159		CMT-149	SRR7780948	0.95896	MT	Normal	MT CUK	PRJNA489159		CMT-149	SRR7780948	0.91152	MT	Normal	MT CUK	PRJNA489159		CMT-149	SRR7780948	0.50148	MT	Normal	MT CUK	PRJNA489159		CMT-150	SRR7780834	74.8574	MT	Normal	MT CUK	PRJNA489159		CMT-156	SRR7780839	0.000766	MT	Tumor	MT CUK	PRJNA489159		DD0086	25792225
CMT-149	SRR7780948	33773799	MT	Normal	MT CUK	PRJNA489159		CMT-149	SRR7780947	0.96451	MT	Tumor	MT CUK	PRJNA489159		CMT-149	SRR7780947	0.92494	MT	Tumor	MT CUK	PRJNA489159		CMT-149	SRR7780947	0.5455	MT	Tumor	MT CUK	PRJNA489159		CMT-150	SRR7780835	130.282	MT	Tumor	MT CUK	PRJNA489159		CMT-157	SRR7780840	0.001124	MT	Normal	MT CUK	PRJNA489159		DD0087	29233309
CMT-149	SRR7780947	62660689	MT	Tumor	MT CUK	PRJNA489159		CMT-150	SRR7780834	0.96266	MT	Normal	MT CUK	PRJNA489159		CMT-150	SRR7780834	0.93413	MT	Normal	MT CUK	PRJNA489159		CMT-150	SRR7780834	0.58734	MT	Normal	MT CUK	PRJNA489159		CMT-153	SRR7780836	131.838	MT	Normal	MT CUK	PRJNA489159		CMT-157	SRR7780841	0.001091	MT	Tumor	MT CUK	PRJNA489159		DD0089	29315821
CMT-150	SRR7780834	33119182	MT	Normal	MT CUK	PRJNA489159		CMT-150	SRR7780835	0.95645	MT	Tumor	MT CUK	PRJNA489159		CMT-150	SRR7780835	0.9319	MT	Tumor	MT CUK	PRJNA489159		CMT-150	SRR7780835	0.44858	MT	Tumor	MT CUK	PRJNA489159		CMT-153	SRR7780837	147.628	MT	Tumor	MT CUK	PRJNA489159		CMT-158	SRR7780832	0.001031	MT	Normal	MT CUK	PRJNA489159		DD0091	28673129
CMT-150	SRR7780835	76546672	MT	Tumor	MT CUK	PRJNA489159		CMT-153	SRR7780836	0.95582	MT	Normal	MT CUK	PRJNA489159		CMT-153	SRR7780836	0.90987	MT	Normal	MT CUK	PRJNA489159		CMT-153	SRR7780836	0.5042	MT	Normal	MT CUK	PRJNA489159		CMT-156	SRR7780838	67.6841	MT	Normal	MT CUK	PRJNA489159		CMT-158	SRR7780833	0.000795	MT	Tumor	MT CUK	PRJNA489159		DD0092	25731604
CMT-153	SRR7780836	71462216	MT	Normal	MT CUK	PRJNA489159		CMT-153	SRR7780837	0.96188	MT	Tumor	MT CUK	PRJNA489159		CMT-153	SRR7780837	0.92029	MT	Tumor	MT CUK	PRJNA489159		CMT-153	SRR7780837	0.5525	MT	Tumor	MT CUK	PRJNA489159		CMT-156	SRR7780839	147.806	MT	Tumor	MT CUK	PRJNA489159		CMT-159	SRR7780766	0.001401	MT	Tumor	MT CUK	PRJNA489159		DD0093	29372757
CMT-153	SRR7780837	71116993	MT	Tumor	MT CUK	PRJNA489159		CMT-156	SRR7780838	0.96	MT	Normal	MT CUK	PRJNA489159		CMT-156	SRR7780838	0.91601	MT	Normal	MT CUK	PRJNA489159		CMT-156	SRR7780838	0.51795	MT	Normal	MT CUK	PRJNA489159		CMT-157	SRR7780840	77.8482	MT	Normal	MT CUK	PRJNA489159		CMT-162	SRR7780769	0.001166	MT	Normal	MT CUK	PRJNA489159		DD0095	28938779
CMT-156	SRR7780838	34749979	MT	Normal	MT CUK	PRJNA489159		CMT-156	SRR7780839	0.9625	MT	Tumor	MT CUK	PRJNA489159		CMT-156	SRR7780839	0.91753	MT	Tumor	MT CUK	PRJNA489159		CMT-156	SRR7780839	0.54574	MT	Tumor	MT CUK	PRJNA489159		CMT-157	SRR7780841	74.1218	MT	Tumor	MT CUK	PRJNA489159		CMT-162	SRR7780768	0.000859	MT	Tumor	MT CUK	PRJNA489159		DD0096	27552954
CMT-156	SRR7780839	73276193	MT	Tumor	MT CUK	PRJNA489159		CMT-157	SRR7780840	0.96047	MT	Normal	MT CUK	PRJNA489159		CMT-157	SRR7780840	0.91473	MT	Normal	MT CUK	PRJNA489159		CMT-157	SRR7780840	0.51382	MT	Normal	MT CUK	PRJNA489159		CMT-158	SRR7780832	74.9222	MT	Normal	MT CUK	PRJNA489159		CMT-168	SRR7780771	0.001106	MT	Normal	MT CUK	PRJNA489159		DD0097	26931708
CMT-157	SRR7780840	41128480	MT	Normal	MT CUK	PRJNA489159		CMT-157	SRR7780841	0.96199	MT	Tumor	MT CUK	PRJNA489159		CMT-157	SRR7780841	0.92005	MT	Tumor	MT CUK	PRJNA489159		CMT-157	SRR7780841	0.54731	MT	Tumor	MT CUK	PRJNA489159		CMT-158	SRR7780833	133.337	MT	Tumor	MT CUK	PRJNA489159		CMT-168	SRR7780770	0.000755	MT	Tumor	MT CUK	PRJNA489159		DD0098	27241226
CMT-157	SRR7780841	33062912	MT	Tumor	MT CUK	PRJNA489159		CMT-158	SRR7780832	0.95947	MT	Normal	MT CUK	PRJNA489159		CMT-158	SRR7780832	0.91435	MT	Normal	MT CUK	PRJNA489159		CMT-158	SRR7780832	0.5069	MT	Normal	MT CUK	PRJNA489159		CMT-159	SRR7780767	29.7517	MT	Normal	MT CUK	PRJNA489159		CMT-169	SRR7780773	0.000909	MT	Normal	MT CUK	PRJNA489159		DD0099	28397265
CMT-158	SRR7780832	39107983	MT	Normal	MT CUK	PRJNA489159		CMT-158	SRR7780833	0.964	MT	Tumor	MT CUK	PRJNA489159		CMT-158	SRR7780833	0.92309	MT	Tumor	MT CUK	PRJNA489159		CMT-158	SRR7780833	0.5022	MT	Tumor	MT CUK	PRJNA489159		CMT-159	SRR7780766	40.9701	MT	Tumor	MT CUK	PRJNA489159		CMT-169	SRR7780772	0.000732	MT	Tumor	MT CUK	PRJNA489159		DD0100	29179905
CMT-158	SRR7780833	78049391	MT	Tumor	MT CUK	PRJNA489159		CMT-159	SRR7780767	0.96117	MT	Normal	MT CUK	PRJNA489159		CMT-159	SRR7780767	0.9158	MT	Normal	MT CUK	PRJNA489159		CMT-159	SRR7780767	0.5114	MT	Normal	MT CUK	PRJNA489159		CMT-162	SRR7780769	69.4	MT	Normal	MT CUK	PRJNA489159		CMT-17	SRR7780822	0.001129	MT	Normal	MT CUK	PRJNA489159		DiaPar	28725752
CMT-159	SRR7780767	13811712	MT	Normal	MT CUK	PRJNA489159		CMT-159	SRR7780766	0.96322	MT	Tumor	MT CUK	PRJNA489159		CMT-159	SRR7780766	0.91858	MT	Tumor	MT CUK	PRJNA489159		CMT-159	SRR7780766	0.49832	MT	Tumor	MT CUK	PRJNA489159		CMT-162	SRR7780768	139.008	MT	Tumor	MT CUK	PRJNA489159		CMT-17	SRR7780823	0.000755	MT	Tumor	MT CUK	PRJNA489159		FBB	28946737
CMT-159	SRR7780766	19832832	MT	Tumor	MT CUK	PRJNA489159		CMT-162	SRR7780769	0.95996	MT	Normal	MT CUK	PRJNA489159		CMT-162	SRR7780769	0.91628	MT	Normal	MT CUK	PRJNA489159		CMT-162	SRR7780769	0.51118	MT	Normal	MT CUK	PRJNA489159		CMT-168	SRR7780771	64.2567	MT	Normal	MT CUK	PRJNA489159		CMT-173	SRR7780775	0.001043	MT	Normal	MT CUK	PRJNA489159		GalLyo	28345484
CMT-162	SRR7780769	34828748	MT	Normal	MT CUK	PRJNA489159		CMT-162	SRR7780768	0.96277	MT	Tumor	MT CUK	PRJNA489159		CMT-162	SRR7780768	0.91847	MT	Tumor	MT CUK	PRJNA489159		CMT-162	SRR7780768	0.50082	MT	Tumor	MT CUK	PRJNA489159		CMT-168	SRR7780770	136.939	MT	Tumor	MT CUK	PRJNA489159		CMT-173	SRR7780774	0.000768	MT	Tumor	MT CUK	PRJNA489159		GarLar	29076058
CMT-162	SRR7780768	83012375	MT	Tumor	MT CUK	PRJNA489159		CMT-168	SRR7780771	0.9202	MT	Normal	MT CUK	PRJNA489159		CMT-168	SRR7780771	0.90974	MT	Normal	MT CUK	PRJNA489159		CMT-168	SRR7780771	0.59117	MT	Normal	MT CUK	PRJNA489159		CMT-169	SRR7780773	81.8585	MT	Normal	MT CUK	PRJNA489159		CMT-178	SRR7781040	0.000944	MT	Normal	MT CUK	PRJNA489159		GenCon	29255819
CMT-168	SRR7780771	33234439	MT	Normal	MT CUK	PRJNA489159		CMT-168	SRR7780770	0.88274	MT	Tumor	MT CUK	PRJNA489159		CMT-168	SRR7780770	0.79368	MT	Tumor	MT CUK	PRJNA489159		CMT-168	SRR7780770	0.57447	MT	Tumor	MT CUK	PRJNA489159		CMT-169	SRR7780772	133.754	MT	Tumor	MT CUK	PRJNA489159		CMT-178	SRR7781041	0.000743	MT	Tumor	MT CUK	PRJNA489159		Golden1	29501187
CMT-168	SRR7780770	62682381	MT	Tumor	MT CUK	PRJNA489159		CMT-169	SRR7780773	0.9599	MT	Normal	MT CUK	PRJNA489159		CMT-169	SRR7780773	0.91299	MT	Normal	MT CUK	PRJNA489159		CMT-169	SRR7780773	0.51084	MT	Normal	MT CUK	PRJNA489159		CMT-17	SRR7780822	58.0775	MT	Normal	MT CUK	PRJNA489159		CMT-182	SRR7781038	0.000853	MT	Normal	MT CUK	PRJNA489159		Golden10	29479817
CMT-169	SRR7780773	42850599	MT	Normal	MT CUK	PRJNA489159		CMT-169	SRR7780772	0.95932	MT	Tumor	MT CUK	PRJNA489159		CMT-169	SRR7780772	0.9126	MT	Tumor	MT CUK	PRJNA489159		CMT-169	SRR7780772	0.49685	MT	Tumor	MT CUK	PRJNA489159		CMT-17	SRR7780823	137.793	MT	Tumor	MT CUK	PRJNA489159		CMT-182	SRR7781039	0.000725	MT	Tumor	MT CUK	PRJNA489159		Golden11	29424805
CMT-169	SRR7780772	78595286	MT	Tumor	MT CUK	PRJNA489159		CMT-17	SRR7780822	0.96218	MT	Normal	MT CUK	PRJNA489159		CMT-17	SRR7780822	0.91811	MT	Normal	MT CUK	PRJNA489159		CMT-17	SRR7780822	0.49547	MT	Normal	MT CUK	PRJNA489159		CMT-173	SRR7780775	79.4055	MT	Normal	MT CUK	PRJNA489159		CMT-183	SRR7781044	0.001097	MT	Normal	MT CUK	PRJNA489159		Golden12	29480289
CMT-17	SRR7780822	29071856	MT	Normal	MT CUK	PRJNA489159		CMT-17	SRR7780823	0.96536	MT	Tumor	MT CUK	PRJNA489159		CMT-17	SRR7780823	0.92557	MT	Tumor	MT CUK	PRJNA489159		CMT-17	SRR7780823	0.54219	MT	Tumor	MT CUK	PRJNA489159		CMT-173	SRR7780774	153.797	MT	Tumor	MT CUK	PRJNA489159		CMT-183	SRR7781045	0.000809	MT	Tumor	MT CUK	PRJNA489159		Golden3	29405364
CMT-17	SRR7780823	67276816	MT	Tumor	MT CUK	PRJNA489159		CMT-173	SRR7780775	0.9603	MT	Normal	MT CUK	PRJNA489159		CMT-173	SRR7780775	0.91427	MT	Normal	MT CUK	PRJNA489159		CMT-173	SRR7780775	0.51181	MT	Normal	MT CUK	PRJNA489159		CMT-178	SRR7781040	72.2514	MT	Normal	MT CUK	PRJNA489159		CMT-184	SRR7781042	0.000821	MT	Normal	MT CUK	PRJNA489159		Golden5	28905300
CMT-173	SRR7780775	41289004	MT	Normal	MT CUK	PRJNA489159		CMT-173	SRR7780774	0.96143	MT	Tumor	MT CUK	PRJNA489159		CMT-173	SRR7780774	0.91495	MT	Tumor	MT CUK	PRJNA489159		CMT-173	SRR7780774	0.5035	MT	Tumor	MT CUK	PRJNA489159		CMT-178	SRR7781041	138.107	MT	Tumor	MT CUK	PRJNA489159		CMT-184	SRR7781043	0.000775	MT	Tumor	MT CUK	PRJNA489159		Golden6	28071815
CMT-173	SRR7780774	94214964	MT	Tumor	MT CUK	PRJNA489159		CMT-178	SRR7781040	0.98057	MT	Normal	MT CUK	PRJNA489159		CMT-178	SRR7781040	0.92654	MT	Normal	MT CUK	PRJNA489159		CMT-178	SRR7781040	0.62857	MT	Normal	MT CUK	PRJNA489159		CMT-182	SRR7781038	83.6238	MT	Normal	MT CUK	PRJNA489159		CMT-187	SRR7781046	0.001171	MT	Normal	MT CUK	PRJNA489159		Golden7	29027840
CMT-178	SRR7781040	32713094	MT	Normal	MT CUK	PRJNA489159		CMT-178	SRR7781041	0.97922	MT	Tumor	MT CUK	PRJNA489159		CMT-178	SRR7781041	0.91693	MT	Tumor	MT CUK	PRJNA489159		CMT-178	SRR7781041	0.63414	MT	Tumor	MT CUK	PRJNA489159		CMT-182	SRR7781039	136.199	MT	Tumor	MT CUK	PRJNA489159		CMT-187	SRR7781047	0.000864	MT	Tumor	MT CUK	PRJNA489159		Golden8	28601551
CMT-178	SRR7781041	67170284	MT	Tumor	MT CUK	PRJNA489159		CMT-182	SRR7781038	0.98062	MT	Normal	MT CUK	PRJNA489159		CMT-182	SRR7781038	0.92971	MT	Normal	MT CUK	PRJNA489159		CMT-182	SRR7781038	0.62437	MT	Normal	MT CUK	PRJNA489159		CMT-183	SRR7781044	72.8507	MT	Normal	MT CUK	PRJNA489159		CMT-188	SRR7780885	0.001015	MT	Normal	MT CUK	PRJNA489159		Golden9	29209735
CMT-182	SRR7781038	39810360	MT	Normal	MT CUK	PRJNA489159		CMT-182	SRR7781039	0.97796	MT	Tumor	MT CUK	PRJNA489159		CMT-182	SRR7781039	0.91855	MT	Tumor	MT CUK	PRJNA489159		CMT-182	SRR7781039	0.64159	MT	Tumor	MT CUK	PRJNA489159		CMT-183	SRR7781045	131.391	MT	Tumor	MT CUK	PRJNA489159		CMT-188	SRR7780884	0.000789	MT	Tumor	MT CUK	PRJNA489159		GraWie	28436923
CMT-182	SRR7781039	65921417	MT	Tumor	MT CUK	PRJNA489159		CMT-183	SRR7781044	0.96235	MT	Normal	MT CUK	PRJNA489159		CMT-183	SRR7781044	0.91901	MT	Normal	MT CUK	PRJNA489159		CMT-183	SRR7781044	0.5132	MT	Normal	MT CUK	PRJNA489159		CMT-184	SRR7781042	130.408	MT	Normal	MT CUK	PRJNA489159		CMT-190	SRR7780883	0.001139	MT	Normal	MT CUK	PRJNA489159		HBB	29229681
CMT-183	SRR7781044	36607943	MT	Normal	MT CUK	PRJNA489159		CMT-183	SRR7781045	0.95874	MT	Tumor	MT CUK	PRJNA489159		CMT-183	SRR7781045	0.91555	MT	Tumor	MT CUK	PRJNA489159		CMT-183	SRR7781045	0.50603	MT	Tumor	MT CUK	PRJNA489159		CMT-184	SRR7781043	139.981	MT	Tumor	MT CUK	PRJNA489159		CMT-190	SRR7780882	0.000879	MT	Tumor	MT CUK	PRJNA489159		HemBig	29154379
CMT-183	SRR7781045	71219321	MT	Tumor	MT CUK	PRJNA489159		CMT-184	SRR7781042	0.95773	MT	Normal	MT CUK	PRJNA489159		CMT-184	SRR7781042	0.91071	MT	Normal	MT CUK	PRJNA489159		CMT-184	SRR7781042	0.50128	MT	Normal	MT CUK	PRJNA489159		CMT-187	SRR7781046	67.5922	MT	Normal	MT CUK	PRJNA489159		CMT-193	SRR7780889	0.001227	MT	Normal	MT CUK	PRJNA489159		HPCI_0001	30383477
CMT-184	SRR7781042	72436160	MT	Normal	MT CUK	PRJNA489159		CMT-184	SRR7781043	0.96314	MT	Tumor	MT CUK	PRJNA489159		CMT-184	SRR7781043	0.91829	MT	Tumor	MT CUK	PRJNA489159		CMT-184	SRR7781043	0.51112	MT	Tumor	MT CUK	PRJNA489159		CMT-187	SRR7781047	138.285	MT	Tumor	MT CUK	PRJNA489159		CMT-193	SRR7780888	0.000919	MT	Tumor	MT CUK	PRJNA489159		HPCI_0003	29405453
CMT-184	SRR7781043	83574184	MT	Tumor	MT CUK	PRJNA489159		CMT-187	SRR7781046	0.9619	MT	Normal	MT CUK	PRJNA489159		CMT-187	SRR7781046	0.91725	MT	Normal	MT CUK	PRJNA489159		CMT-187	SRR7781046	0.51086	MT	Normal	MT CUK	PRJNA489159		CMT-188	SRR7780885	72.4773	MT	Normal	MT CUK	PRJNA489159		CMT-197	SRR7780887	0.000862	MT	Normal	MT CUK	PRJNA489159		HPCI_0004	30264739
CMT-187	SRR7781046	33603759	MT	Normal	MT CUK	PRJNA489159		CMT-187	SRR7781047	0.96339	MT	Tumor	MT CUK	PRJNA489159		CMT-187	SRR7781047	0.91967	MT	Tumor	MT CUK	PRJNA489159		CMT-187	SRR7781047	0.50522	MT	Tumor	MT CUK	PRJNA489159		CMT-188	SRR7780884	134.121	MT	Tumor	MT CUK	PRJNA489159		CMT-197	SRR7780886	0.000797	MT	Tumor	MT CUK	PRJNA489159		HPCI_0005	29949759
CMT-187	SRR7781047	82524126	MT	Tumor	MT CUK	PRJNA489159		CMT-188	SRR7780885	0.96181	MT	Normal	MT CUK	PRJNA489159		CMT-188	SRR7780885	0.91757	MT	Normal	MT CUK	PRJNA489159		CMT-188	SRR7780885	0.5123	MT	Normal	MT CUK	PRJNA489159		CMT-190	SRR7780883	75.0454	MT	Normal	MT CUK	PRJNA489159		CMT-2	SRR7780922	0.001004	MT	Normal	MT CUK	PRJNA489159		HPCI_0006	30139729
CMT-188	SRR7780885	36393081	MT	Normal	MT CUK	PRJNA489159		CMT-188	SRR7780884	0.94455	MT	Tumor	MT CUK	PRJNA489159		CMT-188	SRR7780884	0.89651	MT	Tumor	MT CUK	PRJNA489159		CMT-188	SRR7780884	0.49753	MT	Tumor	MT CUK	PRJNA489159		CMT-190	SRR7780882	126.63	MT	Tumor	MT CUK	PRJNA489159		CMT-2	SRR7780923	0.000825	MT	Tumor	MT CUK	PRJNA489159		HPCI_0008	29331303
CMT-188	SRR7780884	61838608	MT	Tumor	MT CUK	PRJNA489159		CMT-190	SRR7780883	0.96252	MT	Normal	MT CUK	PRJNA489159		CMT-190	SRR7780883	0.91792	MT	Normal	MT CUK	PRJNA489159		CMT-190	SRR7780883	0.51183	MT	Normal	MT CUK	PRJNA489159		CMT-193	SRR7780889	69.2083	MT	Normal	MT CUK	PRJNA489159		CMT-201	SRR7780891	0.000936	MT	Normal	MT CUK	PRJNA489159		HPCI_0012	28314824
CMT-190	SRR7780883	38639025	MT	Normal	MT CUK	PRJNA489159		CMT-190	SRR7780882	0.95978	MT	Tumor	MT CUK	PRJNA489159		CMT-190	SRR7780882	0.91936	MT	Tumor	MT CUK	PRJNA489159		CMT-190	SRR7780882	0.50462	MT	Tumor	MT CUK	PRJNA489159		CMT-193	SRR7780888	120.763	MT	Tumor	MT CUK	PRJNA489159		CMT-201	SRR7780890	0.000777	MT	Tumor	MT CUK	PRJNA489159		HPCI_0013	30167583
CMT-190	SRR7780882	75020914	MT	Tumor	MT CUK	PRJNA489159		CMT-193	SRR7780889	0.96145	MT	Normal	MT CUK	PRJNA489159		CMT-193	SRR7780889	0.9191	MT	Normal	MT CUK	PRJNA489159		CMT-193	SRR7780889	0.51868	MT	Normal	MT CUK	PRJNA489159		CMT-197	SRR7780887	119.77	MT	Normal	MT CUK	PRJNA489159		CMT-203	SRR7780780	0.001017	MT	Normal	MT CUK	PRJNA489159		HPCI_0014	30225245
CMT-193	SRR7780889	34556213	MT	Normal	MT CUK	PRJNA489159		CMT-193	SRR7780888	0.96077	MT	Tumor	MT CUK	PRJNA489159		CMT-193	SRR7780888	0.92044	MT	Tumor	MT CUK	PRJNA489159		CMT-193	SRR7780888	0.49666	MT	Tumor	MT CUK	PRJNA489159		CMT-197	SRR7780886	125.872	MT	Tumor	MT CUK	PRJNA489159		CMT-203	SRR7780781	0.00085	MT	Tumor	MT CUK	PRJNA489159		HPCI_0041	29987223
CMT-193	SRR7780888	68395140	MT	Tumor	MT CUK	PRJNA489159		CMT-197	SRR7780887	0.95737	MT	Normal	MT CUK	PRJNA489159		CMT-197	SRR7780887	0.91181	MT	Normal	MT CUK	PRJNA489159		CMT-197	SRR7780887	0.50623	MT	Normal	MT CUK	PRJNA489159		CMT-2	SRR7780922	69.5084	MT	Normal	MT CUK	PRJNA489159		CMT-206	SRR7780782	0.001101	MT	Normal	MT CUK	PRJNA489159		HPCI_0044	30073477
CMT-197	SRR7780887	68887905	MT	Normal	MT CUK	PRJNA489159		CMT-197	SRR7780886	0.95961	MT	Tumor	MT CUK	PRJNA489159		CMT-197	SRR7780886	0.91856	MT	Tumor	MT CUK	PRJNA489159		CMT-197	SRR7780886	0.50431	MT	Tumor	MT CUK	PRJNA489159		CMT-2	SRR7780923	131.564	MT	Tumor	MT CUK	PRJNA489159		CMT-206	SRR7780783	0.00085	MT	Tumor	MT CUK	PRJNA489159		HPCI_0045	30160860
CMT-197	SRR7780886	73827695	MT	Tumor	MT CUK	PRJNA489159		CMT-2	SRR7780922	0.9608	MT	Normal	MT CUK	PRJNA489159		CMT-2	SRR7780922	0.91513	MT	Normal	MT CUK	PRJNA489159		CMT-2	SRR7780922	0.50292	MT	Normal	MT CUK	PRJNA489159		CMT-201	SRR7780891	77.5576	MT	Normal	MT CUK	PRJNA489159		CMT-207	SRR7780776	0.000993	MT	Normal	MT CUK	PRJNA489159		HSA_9	29307328
CMT-2	SRR7780922	36222938	MT	Normal	MT CUK	PRJNA489159		CMT-2	SRR7780923	0.95986	MT	Tumor	MT CUK	PRJNA489159		CMT-2	SRR7780923	0.91743	MT	Tumor	MT CUK	PRJNA489159		CMT-2	SRR7780923	0.51743	MT	Tumor	MT CUK	PRJNA489159		CMT-201	SRR7780890	118.955	MT	Tumor	MT CUK	PRJNA489159		CMT-207	SRR7780777	0.000825	MT	Tumor	MT CUK	PRJNA489159		HSA_1	29361498
CMT-2	SRR7780923	64710117	MT	Tumor	MT CUK	PRJNA489159		CMT-201	SRR7780891	0.96099	MT	Normal	MT CUK	PRJNA489159		CMT-201	SRR7780891	0.91714	MT	Normal	MT CUK	PRJNA489159		CMT-201	SRR7780891	0.50998	MT	Normal	MT CUK	PRJNA489159		CMT-203	SRR7780780	71.6789	MT	Normal	MT CUK	PRJNA489159		CMT-21	SRR7780824	0.000972	MT	Normal	MT CUK	PRJNA489159		HSA_10	29618405
CMT-201	SRR7780891	39492755	MT	Normal	MT CUK	PRJNA489159		CMT-201	SRR7780890	0.96021	MT	Tumor	MT CUK	PRJNA489159		CMT-201	SRR7780890	0.91957	MT	Tumor	MT CUK	PRJNA489159		CMT-201	SRR7780890	0.49532	MT	Tumor	MT CUK	PRJNA489159		CMT-203	SRR7780781	119.59	MT	Tumor	MT CUK	PRJNA489159		CMT-21	SRR7780825	0.00076	MT	Tumor	MT CUK	PRJNA489159		HSA_11	29867418
CMT-201	SRR7780890	65410955	MT	Tumor	MT CUK	PRJNA489159		CMT-203	SRR7780780	0.96075	MT	Normal	MT CUK	PRJNA489159		CMT-203	SRR7780780	0.91565	MT	Normal	MT CUK	PRJNA489159		CMT-203	SRR7780780	0.51004	MT	Normal	MT CUK	PRJNA489159		CMT-206	SRR7780782	68.4785	MT	Normal	MT CUK	PRJNA489159		CMT-210	SRR7780778	0.000938	MT	Normal	MT CUK	PRJNA489159		HSA_12	28401336
CMT-203	SRR7780780	36536523	MT	Normal	MT CUK	PRJNA489159		CMT-203	SRR7780781	0.96157	MT	Tumor	MT CUK	PRJNA489159		CMT-203	SRR7780781	0.92126	MT	Tumor	MT CUK	PRJNA489159		CMT-203	SRR7780781	0.49928	MT	Tumor	MT CUK	PRJNA489159		CMT-206	SRR7780783	123.746	MT	Tumor	MT CUK	PRJNA489159		CMT-210	SRR7780779	0.000806	MT	Tumor	MT CUK	PRJNA489159		HSA_13	29577448
CMT-203	SRR7780781	65241485	MT	Tumor	MT CUK	PRJNA489159		CMT-206	SRR7780782	0.96019	MT	Normal	MT CUK	PRJNA489159		CMT-206	SRR7780782	0.9156	MT	Normal	MT CUK	PRJNA489159		CMT-206	SRR7780782	0.50818	MT	Normal	MT CUK	PRJNA489159		CMT-207	SRR7780776	71.8252	MT	Normal	MT CUK	PRJNA489159		CMT-215	SRR7780784	0.001055	MT	Normal	MT CUK	PRJNA489159		HSA_14	29106719
CMT-206	SRR7780782	35240021	MT	Normal	MT CUK	PRJNA489159		CMT-206	SRR7780783	0.96073	MT	Tumor	MT CUK	PRJNA489159		CMT-206	SRR7780783	0.92076	MT	Tumor	MT CUK	PRJNA489159		CMT-206	SRR7780783	0.50624	MT	Tumor	MT CUK	PRJNA489159		CMT-207	SRR7780777	119.281	MT	Tumor	MT CUK	PRJNA489159		CMT-215	SRR7780785	0.000835	MT	Tumor	MT CUK	PRJNA489159		HSA_15	29336757
CMT-206	SRR7780783	71392187	MT	Tumor	MT CUK	PRJNA489159		CMT-207	SRR7780776	0.96072	MT	Normal	MT CUK	PRJNA489159		CMT-207	SRR7780776	0.91463	MT	Normal	MT CUK	PRJNA489159		CMT-207	SRR7780776	0.51314	MT	Normal	MT CUK	PRJNA489159		CMT-21	SRR7780824	74.2719	MT	Normal	MT CUK	PRJNA489159		CMT-217	SRR7781098	0.000944	MT	Normal	MT CUK	PRJNA489159		HSA_16	29896676
CMT-207	SRR7780776	38781633	MT	Normal	MT CUK	PRJNA489159		CMT-207	SRR7780777	0.95948	MT	Tumor	MT CUK	PRJNA489159		CMT-207	SRR7780777	0.91658	MT	Tumor	MT CUK	PRJNA489159		CMT-207	SRR7780777	0.49643	MT	Tumor	MT CUK	PRJNA489159		CMT-21	SRR7780825	140.199	MT	Tumor	MT CUK	PRJNA489159		CMT-217	SRR7781097	0.000785	MT	Tumor	MT CUK	PRJNA489159		HSA_17	29595626
CMT-207	SRR7780777	68247631	MT	Tumor	MT CUK	PRJNA489159		CMT-21	SRR7780824	0.96674	MT	Normal	MT CUK	PRJNA489159		CMT-21	SRR7780824	0.9313	MT	Normal	MT CUK	PRJNA489159		CMT-21	SRR7780824	0.54329	MT	Normal	MT CUK	PRJNA489159		CMT-210	SRR7780778	84.7786	MT	Normal	MT CUK	PRJNA489159		CMT-227	SRR7781100	0.000964	MT	Normal	MT CUK	PRJNA489159		HSA_18	29611831
CMT-21	SRR7780824	32187065	MT	Normal	MT CUK	PRJNA489159		CMT-21	SRR7780825	0.96726	MT	Tumor	MT CUK	PRJNA489159		CMT-21	SRR7780825	0.92889	MT	Tumor	MT CUK	PRJNA489159		CMT-21	SRR7780825	0.54843	MT	Tumor	MT CUK	PRJNA489159		CMT-210	SRR7780779	109.178	MT	Tumor	MT CUK	PRJNA489159		CMT-227	SRR7781099	0.000762	MT	Tumor	MT CUK	PRJNA489159		HSA_19	29931223
CMT-21	SRR7780825	67113835	MT	Tumor	MT CUK	PRJNA489159		CMT-210	SRR7780778	0.96172	MT	Normal	MT CUK	PRJNA489159		CMT-210	SRR7780778	0.91747	MT	Normal	MT CUK	PRJNA489159		CMT-210	SRR7780778	0.51471	MT	Normal	MT CUK	PRJNA489159		CMT-215	SRR7780784	70.9044	MT	Normal	MT CUK	PRJNA489159		CMT-231	SRR7781094	0.001157	MT	Normal	MT CUK	PRJNA489159		HSA_2	29785280
CMT-210	SRR7780778	43472881	MT	Normal	MT CUK	PRJNA489159		CMT-210	SRR7780779	0.95913	MT	Tumor	MT CUK	PRJNA489159		CMT-210	SRR7780779	0.91528	MT	Tumor	MT CUK	PRJNA489159		CMT-210	SRR7780779	0.5074	MT	Tumor	MT CUK	PRJNA489159		CMT-215	SRR7780785	117.551	MT	Tumor	MT CUK	PRJNA489159		CMT-231	SRR7781093	0.000912	MT	Tumor	MT CUK	PRJNA489159		HSA_20	29723322
CMT-210	SRR7780779	65932811	MT	Tumor	MT CUK	PRJNA489159		CMT-215	SRR7780784	0.96251	MT	Normal	MT CUK	PRJNA489159		CMT-215	SRR7780784	0.92201	MT	Normal	MT CUK	PRJNA489159		CMT-215	SRR7780784	0.53421	MT	Normal	MT CUK	PRJNA489159		CMT-217	SRR7781098	78.2377	MT	Normal	MT CUK	PRJNA489159		CMT-232	SRR7781096	0.00095	MT	Normal	MT CUK	PRJNA489159		HSA_21	29717465
CMT-215	SRR7780784	34753259	MT	Normal	MT CUK	PRJNA489159		CMT-215	SRR7780785	0.96066	MT	Tumor	MT CUK	PRJNA489159		CMT-215	SRR7780785	0.91677	MT	Tumor	MT CUK	PRJNA489159		CMT-215	SRR7780785	0.49964	MT	Tumor	MT CUK	PRJNA489159		CMT-217	SRR7781097	100.221	MT	Tumor	MT CUK	PRJNA489159		CMT-232	SRR7781095	0.000791	MT	Tumor	MT CUK	PRJNA489159		HSA_22	29841208
CMT-215	SRR7780785	68473692	MT	Tumor	MT CUK	PRJNA489159		CMT-217	SRR7781098	0.96169	MT	Normal	MT CUK	PRJNA489159		CMT-217	SRR7781098	0.91825	MT	Normal	MT CUK	PRJNA489159		CMT-217	SRR7781098	0.51469	MT	Normal	MT CUK	PRJNA489159		CMT-227	SRR7781100	71.1942	MT	Normal	MT CUK	PRJNA489159		CMT-233	SRR7781092	0.000978	MT	Normal	MT CUK	PRJNA489159		HSA_23	29772027
CMT-217	SRR7781098	39741058	MT	Normal	MT CUK	PRJNA489159		CMT-217	SRR7781097	0.95617	MT	Tumor	MT CUK	PRJNA489159		CMT-217	SRR7781097	0.91106	MT	Tumor	MT CUK	PRJNA489159		CMT-217	SRR7781097	0.49939	MT	Tumor	MT CUK	PRJNA489159		CMT-227	SRR7781099	131.43	MT	Tumor	MT CUK	PRJNA489159		CMT-233	SRR7781091	0.000846	MT	Tumor	MT CUK	PRJNA489159		HSA_24	29252874
CMT-217	SRR7781097	54116352	MT	Tumor	MT CUK	PRJNA489159		CMT-227	SRR7781100	0.95949	MT	Normal	MT CUK	PRJNA489159		CMT-227	SRR7781100	0.91183	MT	Normal	MT CUK	PRJNA489159		CMT-227	SRR7781100	0.50415	MT	Normal	MT CUK	PRJNA489159		CMT-231	SRR7781094	73.5279	MT	Normal	MT CUK	PRJNA489159		CMT-234	SRR7781000	0.001007	MT	Normal	MT CUK	PRJNA489159		HSA_25	29109576
CMT-227	SRR7781100	37338581	MT	Normal	MT CUK	PRJNA489159		CMT-227	SRR7781099	0.9606	MT	Tumor	MT CUK	PRJNA489159		CMT-227	SRR7781099	0.91641	MT	Tumor	MT CUK	PRJNA489159		CMT-227	SRR7781099	0.50522	MT	Tumor	MT CUK	PRJNA489159		CMT-231	SRR7781093	123.746	MT	Tumor	MT CUK	PRJNA489159		CMT-234	SRR7781001	0.000797	MT	Tumor	MT CUK	PRJNA489159		HSA_26	29489123
CMT-227	SRR7781099	80169280	MT	Tumor	MT CUK	PRJNA489159		CMT-231	SRR7781094	0.96113	MT	Normal	MT CUK	PRJNA489159		CMT-231	SRR7781094	0.91569	MT	Normal	MT CUK	PRJNA489159		CMT-231	SRR7781094	0.50753	MT	Normal	MT CUK	PRJNA489159		CMT-232	SRR7781096	73.346	MT	Normal	MT CUK	PRJNA489159		CMT-236	SRR7780998	0.000894	MT	Normal	MT CUK	PRJNA489159		HSA_27	29924470
CMT-231	SRR7781094	38344652	MT	Normal	MT CUK	PRJNA489159		CMT-231	SRR7781093	0.96302	MT	Tumor	MT CUK	PRJNA489159		CMT-231	SRR7781093	0.92165	MT	Tumor	MT CUK	PRJNA489159		CMT-231	SRR7781093	0.50151	MT	Tumor	MT CUK	PRJNA489159		CMT-232	SRR7781095	108.785	MT	Tumor	MT CUK	PRJNA489159		CMT-236	SRR7780999	0.00073	MT	Tumor	MT CUK	PRJNA489159		HSA_28	29786929
CMT-231	SRR7781093	66294240	MT	Tumor	MT CUK	PRJNA489159		CMT-232	SRR7781096	0.96259	MT	Normal	MT CUK	PRJNA489159		CMT-232	SRR7781096	0.919	MT	Normal	MT CUK	PRJNA489159		CMT-232	SRR7781096	0.50209	MT	Normal	MT CUK	PRJNA489159		CMT-233	SRR7781092	78.728	MT	Normal	MT CUK	PRJNA489159		CMT-239	SRR7780996	0.00112	MT	Normal	MT CUK	PRJNA489159		HSA_29	29347526
CMT-232	SRR7781096	36748864	MT	Normal	MT CUK	PRJNA489159		CMT-232	SRR7781095	0.96068	MT	Tumor	MT CUK	PRJNA489159		CMT-232	SRR7781095	0.91481	MT	Tumor	MT CUK	PRJNA489159		CMT-232	SRR7781095	0.50411	MT	Tumor	MT CUK	PRJNA489159		CMT-233	SRR7781091	119.564	MT	Tumor	MT CUK	PRJNA489159		CMT-239	SRR7780997	0.000765	MT	Tumor	MT CUK	PRJNA489159		HSA_30	29835338
CMT-232	SRR7781095	62711938	MT	Tumor	MT CUK	PRJNA489159		CMT-233	SRR7781092	0.96134	MT	Normal	MT CUK	PRJNA489159		CMT-233	SRR7781092	0.91456	MT	Normal	MT CUK	PRJNA489159		CMT-233	SRR7781092	0.49714	MT	Normal	MT CUK	PRJNA489159		CMT-234	SRR7781000	77.1159	MT	Normal	MT CUK	PRJNA489159		CMT-24	SRR7780826	0.000844	MT	Normal	MT CUK	PRJNA489159		HSA_31	29255043
CMT-233	SRR7781092	42060834	MT	Normal	MT CUK	PRJNA489159		CMT-233	SRR7781091	0.95988	MT	Tumor	MT CUK	PRJNA489159		CMT-233	SRR7781091	0.9176	MT	Tumor	MT CUK	PRJNA489159		CMT-233	SRR7781091	0.50828	MT	Tumor	MT CUK	PRJNA489159		CMT-234	SRR7781001	122.92	MT	Tumor	MT CUK	PRJNA489159		CMT-24	SRR7780827	0.000742	MT	Tumor	MT CUK	PRJNA489159		HSA_32	28531340
CMT-233	SRR7781091	65523828	MT	Tumor	MT CUK	PRJNA489159		CMT-234	SRR7781000	0.96383	MT	Normal	MT CUK	PRJNA489159		CMT-234	SRR7781000	0.91868	MT	Normal	MT CUK	PRJNA489159		CMT-234	SRR7781000	0.51939	MT	Normal	MT CUK	PRJNA489159		CMT-236	SRR7780998	61.8375	MT	Normal	MT CUK	PRJNA489159		CMT-241	SRR7780994	0.000891	MT	Normal	MT CUK	PRJNA489159		HSA_33	29767337
CMT-234	SRR7781000	42106532	MT	Normal	MT CUK	PRJNA489159		CMT-234	SRR7781001	0.96054	MT	Tumor	MT CUK	PRJNA489159		CMT-234	SRR7781001	0.9156	MT	Tumor	MT CUK	PRJNA489159		CMT-234	SRR7781001	0.50631	MT	Tumor	MT CUK	PRJNA489159		CMT-236	SRR7780999	141.942	MT	Tumor	MT CUK	PRJNA489159		CMT-241	SRR7780995	0.000713	MT	Tumor	MT CUK	PRJNA489159		HSA_34	29392498
CMT-234	SRR7781001	74576305	MT	Tumor	MT CUK	PRJNA489159		CMT-236	SRR7780998	0.95313	MT	Normal	MT CUK	PRJNA489159		CMT-236	SRR7780998	0.92539	MT	Normal	MT CUK	PRJNA489159		CMT-236	SRR7780998	0.52901	MT	Normal	MT CUK	PRJNA489159		CMT-239	SRR7780996	49.3793	MT	Normal	MT CUK	PRJNA489159		CMT-242	SRR7780992	0.001133	MT	Normal	MT CUK	PRJNA489159		i_03A6	27852019
CMT-236	SRR7780998	30178558	MT	Normal	MT CUK	PRJNA489159		CMT-236	SRR7780999	0.97387	MT	Tumor	MT CUK	PRJNA489159		CMT-236	SRR7780999	0.94248	MT	Tumor	MT CUK	PRJNA489159		CMT-236	SRR7780999	0.59066	MT	Tumor	MT CUK	PRJNA489159		CMT-239	SRR7780997	142.965	MT	Tumor	MT CUK	PRJNA489159		CMT-242	SRR7780993	0.000932	MT	Tumor	MT CUK	PRJNA489159		i_05CA	27190769
CMT-236	SRR7780999	63668985	MT	Tumor	MT CUK	PRJNA489159		CMT-239	SRR7780996	0.91471	MT	Normal	MT CUK	PRJNA489159		CMT-239	SRR7780996	0.89549	MT	Normal	MT CUK	PRJNA489159		CMT-239	SRR7780996	0.41094	MT	Normal	MT CUK	PRJNA489159		CMT-24	SRR7780826	90.3045	MT	Normal	MT CUK	PRJNA489159		CMT-245	SRR7780855	0.000893	MT	Normal	MT CUK	PRJNA489159		i_0FF0	28282690
CMT-239	SRR7780996	33302687	MT	Normal	MT CUK	PRJNA489159		CMT-239	SRR7780997	0.93798	MT	Tumor	MT CUK	PRJNA489159		CMT-239	SRR7780997	0.88246	MT	Tumor	MT CUK	PRJNA489159		CMT-239	SRR7780997	0.53534	MT	Tumor	MT CUK	PRJNA489159		CMT-24	SRR7780827	120.563	MT	Tumor	MT CUK	PRJNA489159		CMT-245	SRR7780854	0.000744	MT	Tumor	MT CUK	PRJNA489159		i_1165	27469238
CMT-239	SRR7780997	62352942	MT	Tumor	MT CUK	PRJNA489159		CMT-24	SRR7780826	0.98055	MT	Normal	MT CUK	PRJNA489159		CMT-24	SRR7780826	0.93301	MT	Normal	MT CUK	PRJNA489159		CMT-24	SRR7780826	0.65181	MT	Normal	MT CUK	PRJNA489159		CMT-241	SRR7780994	78.1033	MT	Normal	MT CUK	PRJNA489159		CMT-246	SRR7780853	0.000947	MT	Normal	MT CUK	PRJNA489159		i_1166	28911676
CMT-24	SRR7780826	41593284	MT	Normal	MT CUK	PRJNA489159		CMT-24	SRR7780827	0.97725	MT	Tumor	MT CUK	PRJNA489159		CMT-24	SRR7780827	0.91409	MT	Tumor	MT CUK	PRJNA489159		CMT-24	SRR7780827	0.63283	MT	Tumor	MT CUK	PRJNA489159		CMT-241	SRR7780995	146.939	MT	Tumor	MT CUK	PRJNA489159		CMT-246	SRR7780852	0.000816	MT	Tumor	MT CUK	PRJNA489159		i_157E	28653594
CMT-24	SRR7780827	60335465	MT	Tumor	MT CUK	PRJNA489159		CMT-241	SRR7780994	0.96172	MT	Normal	MT CUK	PRJNA489159		CMT-241	SRR7780994	0.9165	MT	Normal	MT CUK	PRJNA489159		CMT-241	SRR7780994	0.5022	MT	Normal	MT CUK	PRJNA489159		CMT-242	SRR7780992	75.2797	MT	Normal	MT CUK	PRJNA489159		CMT-247	SRR7780851	0.001018	MT	Normal	MT CUK	PRJNA489159		i_1793	28463633
CMT-241	SRR7780994	40902001	MT	Normal	MT CUK	PRJNA489159		CMT-241	SRR7780995	0.9599	MT	Tumor	MT CUK	PRJNA489159		CMT-241	SRR7780995	0.91019	MT	Tumor	MT CUK	PRJNA489159		CMT-241	SRR7780995	0.497	MT	Tumor	MT CUK	PRJNA489159		CMT-242	SRR7780993	112.449	MT	Tumor	MT CUK	PRJNA489159		CMT-247	SRR7780850	0.00079	MT	Tumor	MT CUK	PRJNA489159		i_22C7	28246534
CMT-241	SRR7780995	90296099	MT	Tumor	MT CUK	PRJNA489159		CMT-242	SRR7780992	0.95567	MT	Normal	MT CUK	PRJNA489159		CMT-242	SRR7780992	0.91139	MT	Normal	MT CUK	PRJNA489159		CMT-242	SRR7780992	0.49627	MT	Normal	MT CUK	PRJNA489159		CMT-245	SRR7780855	79.7364	MT	Normal	MT CUK	PRJNA489159		CMT-250	SRR7780849	0.001021	MT	Normal	MT CUK	PRJNA489159		i_2C25	28784056
CMT-242	SRR7780992	39256280	MT	Normal	MT CUK	PRJNA489159		CMT-242	SRR7780993	0.9643	MT	Tumor	MT CUK	PRJNA489159		CMT-242	SRR7780993	0.9196	MT	Tumor	MT CUK	PRJNA489159		CMT-242	SRR7780993	0.50535	MT	Tumor	MT CUK	PRJNA489159		CMT-245	SRR7780854	131.701	MT	Tumor	MT CUK	PRJNA489159		CMT-250	SRR7780848	0.000802	MT	Tumor	MT CUK	PRJNA489159		i_2C4F	20466279
CMT-242	SRR7780993	60365174	MT	Tumor	MT CUK	PRJNA489159		CMT-245	SRR7780855	0.98327	MT	Normal	MT CUK	PRJNA489159		CMT-245	SRR7780855	0.94419	MT	Normal	MT CUK	PRJNA489159		CMT-245	SRR7780855	0.63547	MT	Normal	MT CUK	PRJNA489159		CMT-246	SRR7780853	79.4889	MT	Normal	MT CUK	PRJNA489159		CMT-252	SRR7780847	0.001068	MT	Normal	MT CUK	PRJNA489159		i_3688	28572964
CMT-245	SRR7780855	37645293	MT	Normal	MT CUK	PRJNA489159		CMT-245	SRR7780854	0.97962	MT	Tumor	MT CUK	PRJNA489159		CMT-245	SRR7780854	0.93347	MT	Tumor	MT CUK	PRJNA489159		CMT-245	SRR7780854	0.65029	MT	Tumor	MT CUK	PRJNA489159		CMT-246	SRR7780852	118.421	MT	Tumor	MT CUK	PRJNA489159		CMT-252	SRR7780846	0.000836	MT	Tumor	MT CUK	PRJNA489159		i_3F8C	28185223
CMT-245	SRR7780854	65010778	MT	Tumor	MT CUK	PRJNA489159		CMT-246	SRR7780853	0.96624	MT	Normal	MT CUK	PRJNA489159		CMT-246	SRR7780853	0.93	MT	Normal	MT CUK	PRJNA489159		CMT-246	SRR7780853	0.5615	MT	Normal	MT CUK	PRJNA489159		CMT-247	SRR7780851	67.7989	MT	Normal	MT CUK	PRJNA489159		CMT-257	SRR7781111	0.000892	MT	Normal	MT CUK	PRJNA489159		i_42D9	28167978
CMT-246	SRR7780853	34109159	MT	Normal	MT CUK	PRJNA489159		CMT-246	SRR7780852	0.968	MT	Tumor	MT CUK	PRJNA489159		CMT-246	SRR7780852	0.92527	MT	Tumor	MT CUK	PRJNA489159		CMT-246	SRR7780852	0.55288	MT	Tumor	MT CUK	PRJNA489159		CMT-247	SRR7780850	116.985	MT	Tumor	MT CUK	PRJNA489159		CMT-257	SRR7781112	0.000755	MT	Tumor	MT CUK	PRJNA489159		i_49E6	23694295
CMT-246	SRR7780852	62610743	MT	Tumor	MT CUK	PRJNA489159		CMT-247	SRR7780851	0.97576	MT	Normal	MT CUK	PRJNA489159		CMT-247	SRR7780851	0.93996	MT	Normal	MT CUK	PRJNA489159		CMT-247	SRR7780851	0.56927	MT	Normal	MT CUK	PRJNA489159		CMT-250	SRR7780849	81.8077	MT	Normal	MT CUK	PRJNA489159		CMT-259	SRR7780731	0.00131	MT	Normal	MT CUK	PRJNA489159		i_4BAC	27541224
CMT-247	SRR7780851	29267114	MT	Normal	MT CUK	PRJNA489159		CMT-247	SRR7780850	0.97287	MT	Tumor	MT CUK	PRJNA489159		CMT-247	SRR7780850	0.93827	MT	Tumor	MT CUK	PRJNA489159		CMT-247	SRR7780850	0.57849	MT	Tumor	MT CUK	PRJNA489159		CMT-250	SRR7780848	143.55	MT	Tumor	MT CUK	PRJNA489159		CMT-259	SRR7780732	0.000972	MT	Tumor	MT CUK	PRJNA489159		i_5CE5	28612953
CMT-247	SRR7780850	73204038	MT	Tumor	MT CUK	PRJNA489159		CMT-250	SRR7780849	0.96671	MT	Normal	MT CUK	PRJNA489159		CMT-250	SRR7780849	0.93019	MT	Normal	MT CUK	PRJNA489159		CMT-250	SRR7780849	0.57487	MT	Normal	MT CUK	PRJNA489159		CMT-252	SRR7780847	63.382	MT	Normal	MT CUK	PRJNA489159		CMT-26	SRR7780828	0.000904	MT	Normal	MT CUK	PRJNA489159		i_607E	28620119
CMT-250	SRR7780849	34987441	MT	Normal	MT CUK	PRJNA489159		CMT-250	SRR7780848	0.9623	MT	Tumor	MT CUK	PRJNA489159		CMT-250	SRR7780848	0.92367	MT	Tumor	MT CUK	PRJNA489159		CMT-250	SRR7780848	0.56218	MT	Tumor	MT CUK	PRJNA489159		CMT-252	SRR7780846	127.661	MT	Tumor	MT CUK	PRJNA489159		CMT-26	SRR7780829	0.000794	MT	Tumor	MT CUK	PRJNA489159		i_63FE	28625798
CMT-250	SRR7780848	67953178	MT	Tumor	MT CUK	PRJNA489159		CMT-252	SRR7780847	0.96503	MT	Normal	MT CUK	PRJNA489159		CMT-252	SRR7780847	0.92639	MT	Normal	MT CUK	PRJNA489159		CMT-252	SRR7780847	0.56311	MT	Normal	MT CUK	PRJNA489159		CMT-257	SRR7781111	81.1402	MT	Normal	MT CUK	PRJNA489159		CMT-262	SRR7780733	0.001091	MT	Normal	MT CUK	PRJNA489159		i_6561	28632913
CMT-252	SRR7780847	28120428	MT	Normal	MT CUK	PRJNA489159		CMT-252	SRR7780846	0.96757	MT	Tumor	MT CUK	PRJNA489159		CMT-252	SRR7780846	0.92778	MT	Tumor	MT CUK	PRJNA489159		CMT-252	SRR7780846	0.55523	MT	Tumor	MT CUK	PRJNA489159		CMT-257	SRR7781112	132.915	MT	Tumor	MT CUK	PRJNA489159		CMT-262	SRR7780734	0.000841	MT	Tumor	MT CUK	PRJNA489159		i_6638	28925458
CMT-252	SRR7780846	61746456	MT	Tumor	MT CUK	PRJNA489159		CMT-257	SRR7781111	0.98403	MT	Normal	MT CUK	PRJNA489159		CMT-257	SRR7781111	0.94495	MT	Normal	MT CUK	PRJNA489159		CMT-257	SRR7781111	0.63769	MT	Normal	MT CUK	PRJNA489159		CMT-259	SRR7780731	72.7315	MT	Normal	MT CUK	PRJNA489159		CMT-271	SRR7780737	0.001003	MT	Normal	MT CUK	PRJNA489159		i_66A9	28307231
CMT-257	SRR7781111	37635753	MT	Normal	MT CUK	PRJNA489159		CMT-257	SRR7781112	0.98009	MT	Tumor	MT CUK	PRJNA489159		CMT-257	SRR7781112	0.93464	MT	Tumor	MT CUK	PRJNA489159		CMT-257	SRR7781112	0.65171	MT	Tumor	MT CUK	PRJNA489159		CMT-259	SRR7780732	132.973	MT	Tumor	MT CUK	PRJNA489159		CMT-271	SRR7780738	0.000787	MT	Tumor	MT CUK	PRJNA489159		i_6D5C	27627895
CMT-257	SRR7781112	61942086	MT	Tumor	MT CUK	PRJNA489159		CMT-259	SRR7780731	0.96519	MT	Normal	MT CUK	PRJNA489159		CMT-259	SRR7780731	0.92627	MT	Normal	MT CUK	PRJNA489159		CMT-259	SRR7780731	0.54076	MT	Normal	MT CUK	PRJNA489159		CMT-26	SRR7780828	98.8289	MT	Normal	MT CUK	PRJNA489159		CMT-272	SRR7780816	0.000803	MT	Normal	MT CUK	PRJNA489159		i_6E45	28135531
CMT-259	SRR7780731	32488751	MT	Normal	MT CUK	PRJNA489159		CMT-259	SRR7780732	0.96849	MT	Tumor	MT CUK	PRJNA489159		CMT-259	SRR7780732	0.92911	MT	Tumor	MT CUK	PRJNA489159		CMT-259	SRR7780732	0.55224	MT	Tumor	MT CUK	PRJNA489159		CMT-26	SRR7780829	145.191	MT	Tumor	MT CUK	PRJNA489159		CMT-272	SRR7780817	0.000699	MT	Tumor	MT CUK	PRJNA489159		i_750B	28495354
CMT-259	SRR7780732	64726327	MT	Tumor	MT CUK	PRJNA489159		CMT-26	SRR7780828	0.98036	MT	Normal	MT CUK	PRJNA489159		CMT-26	SRR7780828	0.93263	MT	Normal	MT CUK	PRJNA489159		CMT-26	SRR7780828	0.64901	MT	Normal	MT CUK	PRJNA489159		CMT-262	SRR7780733	67.5342	MT	Normal	MT CUK	PRJNA489159		CMT-276	SRR7780818	0.000939	MT	Normal	MT CUK	PRJNA489159		i_81E2	28192747
CMT-26	SRR7780828	49258131	MT	Normal	MT CUK	PRJNA489159		CMT-26	SRR7780829	0.97983	MT	Tumor	MT CUK	PRJNA489159		CMT-26	SRR7780829	0.92555	MT	Tumor	MT CUK	PRJNA489159		CMT-26	SRR7780829	0.64628	MT	Tumor	MT CUK	PRJNA489159		CMT-262	SRR7780734	126.062	MT	Tumor	MT CUK	PRJNA489159		CMT-276	SRR7780819	0.000789	MT	Tumor	MT CUK	PRJNA489159		i_8228	28011128
CMT-26	SRR7780829	71309095	MT	Tumor	MT CUK	PRJNA489159		CMT-262	SRR7780733	0.96662	MT	Normal	MT CUK	PRJNA489159		CMT-262	SRR7780733	0.92797	MT	Normal	MT CUK	PRJNA489159		CMT-262	SRR7780733	0.55979	MT	Normal	MT CUK	PRJNA489159		CMT-271	SRR7780737	75.3895	MT	Normal	MT CUK	PRJNA489159		CMT-278	SRR7780812	0.001123	MT	Normal	MT CUK	PRJNA489159		i_8A0A	29061865
CMT-262	SRR7780733	29155274	MT	Normal	MT CUK	PRJNA489159		CMT-262	SRR7780734	0.96891	MT	Tumor	MT CUK	PRJNA489159		CMT-262	SRR7780734	0.92958	MT	Tumor	MT CUK	PRJNA489159		CMT-262	SRR7780734	0.5498	MT	Tumor	MT CUK	PRJNA489159		CMT-271	SRR7780738	125.79	MT	Tumor	MT CUK	PRJNA489159		CMT-278	SRR7780813	0.00075	MT	Tumor	MT CUK	PRJNA489159		i_92AC	28578381
CMT-262	SRR7780734	60448139	MT	Tumor	MT CUK	PRJNA489159		CMT-271	SRR7780737	0.96698	MT	Normal	MT CUK	PRJNA489159		CMT-271	SRR7780737	0.92853	MT	Normal	MT CUK	PRJNA489159		CMT-271	SRR7780737	0.54127	MT	Normal	MT CUK	PRJNA489159		CMT-272	SRR7780816	88.5383	MT	Normal	MT CUK	PRJNA489159		CMT-283	SRR7780814	0.000998	MT	Normal	MT CUK	PRJNA489159		i_A71E	28106943
CMT-271	SRR7780737	34248957	MT	Normal	MT CUK	PRJNA489159		CMT-271	SRR7780738	0.96698	MT	Tumor	MT CUK	PRJNA489159		CMT-271	SRR7780738	0.92883	MT	Tumor	MT CUK	PRJNA489159		CMT-271	SRR7780738	0.55938	MT	Tumor	MT CUK	PRJNA489159		CMT-272	SRR7780817	140.561	MT	Tumor	MT CUK	PRJNA489159		CMT-283	SRR7780815	0.000853	MT	Tumor	MT CUK	PRJNA489159		i_A974	28155608
CMT-271	SRR7780738	59243967	MT	Tumor	MT CUK	PRJNA489159		CMT-272	SRR7780816	0.98294	MT	Normal	MT CUK	PRJNA489159		CMT-272	SRR7780816	0.94218	MT	Normal	MT CUK	PRJNA489159		CMT-272	SRR7780816	0.64209	MT	Normal	MT CUK	PRJNA489159		CMT-276	SRR7780818	88.4694	MT	Normal	MT CUK	PRJNA489159		CMT-290	SRR7780810	0.000906	MT	Normal	MT CUK	PRJNA489159		i_AB3E	25228980
CMT-272	SRR7780816	41774497	MT	Normal	MT CUK	PRJNA489159		CMT-272	SRR7780817	0.98042	MT	Tumor	MT CUK	PRJNA489159		CMT-272	SRR7780817	0.93302	MT	Tumor	MT CUK	PRJNA489159		CMT-272	SRR7780817	0.6401	MT	Tumor	MT CUK	PRJNA489159		CMT-276	SRR7780819	145.421	MT	Tumor	MT CUK	PRJNA489159		CMT-290	SRR7780811	0.000724	MT	Tumor	MT CUK	PRJNA489159		i_B023	28584088
CMT-272	SRR7780817	72873694	MT	Tumor	MT CUK	PRJNA489159		CMT-276	SRR7780818	0.98318	MT	Normal	MT CUK	PRJNA489159		CMT-276	SRR7780818	0.94334	MT	Normal	MT CUK	PRJNA489159		CMT-276	SRR7780818	0.63925	MT	Normal	MT CUK	PRJNA489159		CMT-278	SRR7780812	66.6223	MT	Normal	MT CUK	PRJNA489159		CMT-292	SRR7780913	0.000981	MT	Normal	MT CUK	PRJNA489159		i_B02B	28321562
CMT-276	SRR7780818	42415593	MT	Normal	MT CUK	PRJNA489159		CMT-276	SRR7780819	0.98093	MT	Tumor	MT CUK	PRJNA489159		CMT-276	SRR7780819	0.93753	MT	Tumor	MT CUK	PRJNA489159		CMT-276	SRR7780819	0.65974	MT	Tumor	MT CUK	PRJNA489159		CMT-278	SRR7780813	163.232	MT	Tumor	MT CUK	PRJNA489159		CMT-292	SRR7780912	0.000823	MT	Tumor	MT CUK	PRJNA489159		i_B3CE	27873013
CMT-276	SRR7780819	78222369	MT	Tumor	MT CUK	PRJNA489159		CMT-278	SRR7780812	0.96759	MT	Normal	MT CUK	PRJNA489159		CMT-278	SRR7780812	0.93038	MT	Normal	MT CUK	PRJNA489159		CMT-278	SRR7780812	0.5649	MT	Normal	MT CUK	PRJNA489159		CMT-283	SRR7780814	74.2691	MT	Normal	MT CUK	PRJNA489159		CMT-3	SRR7780924	0.001063	MT	Normal	MT CUK	PRJNA489159		i_B70F	28502210
CMT-278	SRR7780812	28883072	MT	Normal	MT CUK	PRJNA489159		CMT-278	SRR7780813	0.96612	MT	Tumor	MT CUK	PRJNA489159		CMT-278	SRR7780813	0.92839	MT	Tumor	MT CUK	PRJNA489159		CMT-278	SRR7780813	0.55581	MT	Tumor	MT CUK	PRJNA489159		CMT-283	SRR7780815	119.772	MT	Tumor	MT CUK	PRJNA489159		CMT-3	SRR7780925	0.000824	MT	Tumor	MT CUK	PRJNA489159		i_BF76	28633363
CMT-278	SRR7780813	83445291	MT	Tumor	MT CUK	PRJNA489159		CMT-283	SRR7780814	0.96647	MT	Normal	MT CUK	PRJNA489159		CMT-283	SRR7780814	0.93124	MT	Normal	MT CUK	PRJNA489159		CMT-283	SRR7780814	0.56247	MT	Normal	MT CUK	PRJNA489159		CMT-290	SRR7780810	81.4615	MT	Normal	MT CUK	PRJNA489159		CMT-30	SRR7780830	0.001257	MT	Normal	MT CUK	PRJNA489159		i_C04D	28253814
CMT-283	SRR7780814	33487925	MT	Normal	MT CUK	PRJNA489159		CMT-283	SRR7780815	0.96697	MT	Tumor	MT CUK	PRJNA489159		CMT-283	SRR7780815	0.92578	MT	Tumor	MT CUK	PRJNA489159		CMT-283	SRR7780815	0.54654	MT	Tumor	MT CUK	PRJNA489159		CMT-290	SRR7780811	156.685	MT	Tumor	MT CUK	PRJNA489159		CMT-30	SRR7780831	0.000887	MT	Tumor	MT CUK	PRJNA489159		i_C3C0	28400947
CMT-283	SRR7780815	60582037	MT	Tumor	MT CUK	PRJNA489159		CMT-290	SRR7780810	0.98268	MT	Normal	MT CUK	PRJNA489159		CMT-290	SRR7780810	0.94455	MT	Normal	MT CUK	PRJNA489159		CMT-290	SRR7780810	0.63594	MT	Normal	MT CUK	PRJNA489159		CMT-292	SRR7780913	73.4948	MT	Normal	MT CUK	PRJNA489159		CMT-301	SRR7780911	0.00094	MT	Normal	MT CUK	PRJNA489159		i_D026	28245923
CMT-290	SRR7780810	38176573	MT	Normal	MT CUK	PRJNA489159		CMT-290	SRR7780811	0.98094	MT	Tumor	MT CUK	PRJNA489159		CMT-290	SRR7780811	0.93337	MT	Tumor	MT CUK	PRJNA489159		CMT-290	SRR7780811	0.63755	MT	Tumor	MT CUK	PRJNA489159		CMT-292	SRR7780912	117.767	MT	Tumor	MT CUK	PRJNA489159		CMT-301	SRR7780910	0.000786	MT	Tumor	MT CUK	PRJNA489159		i_D756	28232034
CMT-290	SRR7780811	82315186	MT	Tumor	MT CUK	PRJNA489159		CMT-292	SRR7780913	0.96455	MT	Normal	MT CUK	PRJNA489159		CMT-292	SRR7780913	0.92863	MT	Normal	MT CUK	PRJNA489159		CMT-292	SRR7780913	0.5648	MT	Normal	MT CUK	PRJNA489159		CMT-3	SRR7780924	68.2752	MT	Normal	MT CUK	PRJNA489159		CMT-306	SRR7780917	0.000886	MT	Normal	MT CUK	PRJNA489159		i_DCD0	25768503
CMT-292	SRR7780913	33047215	MT	Normal	MT CUK	PRJNA489159		CMT-292	SRR7780912	0.96594	MT	Tumor	MT CUK	PRJNA489159		CMT-292	SRR7780912	0.92529	MT	Tumor	MT CUK	PRJNA489159		CMT-292	SRR7780912	0.56563	MT	Tumor	MT CUK	PRJNA489159		CMT-3	SRR7780925	152.583	MT	Tumor	MT CUK	PRJNA489159		CMT-306	SRR7780916	0.000778	MT	Tumor	MT CUK	PRJNA489159		i_E271	28951996
CMT-292	SRR7780912	61427930	MT	Tumor	MT CUK	PRJNA489159		CMT-3	SRR7780924	0.96204	MT	Normal	MT CUK	PRJNA489159		CMT-3	SRR7780924	0.91805	MT	Normal	MT CUK	PRJNA489159		CMT-3	SRR7780924	0.50693	MT	Normal	MT CUK	PRJNA489159		CMT-30	SRR7780830	59.843	MT	Normal	MT CUK	PRJNA489159		CMT-307	SRR7780915	0.000759	MT	Normal	MT CUK	PRJNA489159		i_E2CD	27801670
CMT-3	SRR7780924	34291787	MT	Normal	MT CUK	PRJNA489159		CMT-3	SRR7780925	0.96359	MT	Tumor	MT CUK	PRJNA489159		CMT-3	SRR7780925	0.92884	MT	Tumor	MT CUK	PRJNA489159		CMT-3	SRR7780925	0.53166	MT	Tumor	MT CUK	PRJNA489159		CMT-30	SRR7780831	119.662	MT	Tumor	MT CUK	PRJNA489159		CMT-307	SRR7780914	0.000793	MT	Tumor	MT CUK	PRJNA489159		i_E7AB	27616265
CMT-3	SRR7780925	73312296	MT	Tumor	MT CUK	PRJNA489159		CMT-30	SRR7780830	0.93932	MT	Normal	MT CUK	PRJNA489159		CMT-30	SRR7780830	0.91153	MT	Normal	MT CUK	PRJNA489159		CMT-30	SRR7780830	0.50963	MT	Normal	MT CUK	PRJNA489159		CMT-301	SRR7780911	70.0947	MT	Normal	MT CUK	PRJNA489159		CMT-308	SRR7780909	0.000978	MT	Normal	MT CUK	PRJNA489159		i_E952	25759537
CMT-30	SRR7780830	32092541	MT	Normal	MT CUK	PRJNA489159		CMT-30	SRR7780831	0.96381	MT	Tumor	MT CUK	PRJNA489159		CMT-30	SRR7780831	0.93019	MT	Tumor	MT CUK	PRJNA489159		CMT-30	SRR7780831	0.55178	MT	Tumor	MT CUK	PRJNA489159		CMT-301	SRR7780910	123.687	MT	Tumor	MT CUK	PRJNA489159		CMT-308	SRR7780908	0.000907	MT	Tumor	MT CUK	PRJNA489159		i_ED99	28516946
CMT-30	SRR7780831	60489491	MT	Tumor	MT CUK	PRJNA489159		CMT-301	SRR7780911	0.96401	MT	Normal	MT CUK	PRJNA489159		CMT-301	SRR7780911	0.92268	MT	Normal	MT CUK	PRJNA489159		CMT-301	SRR7780911	0.54635	MT	Normal	MT CUK	PRJNA489159		CMT-306	SRR7780917	66.5577	MT	Normal	MT CUK	PRJNA489159		CMT-31	SRR7780935	0.001081	MT	Normal	MT CUK	PRJNA489159		i_F840	28102279
CMT-301	SRR7780911	33253821	MT	Normal	MT CUK	PRJNA489159		CMT-301	SRR7780910	0.96414	MT	Tumor	MT CUK	PRJNA489159		CMT-301	SRR7780910	0.92178	MT	Tumor	MT CUK	PRJNA489159		CMT-301	SRR7780910	0.56276	MT	Tumor	MT CUK	PRJNA489159		CMT-306	SRR7780916	122.542	MT	Tumor	MT CUK	PRJNA489159		CMT-31	SRR7780934	0.000771	MT	Tumor	MT CUK	PRJNA489159		i_FC65	28432484
CMT-301	SRR7780910	64537350	MT	Tumor	MT CUK	PRJNA489159		CMT-306	SRR7780917	0.9638	MT	Normal	MT CUK	PRJNA489159		CMT-306	SRR7780917	0.9278	MT	Normal	MT CUK	PRJNA489159		CMT-306	SRR7780917	0.54965	MT	Normal	MT CUK	PRJNA489159		CMT-307	SRR7780915	114.25	MT	Normal	MT CUK	PRJNA489159		CMT-311	SRR7781024	0.000844	MT	Normal	MT CUK	PRJNA489159		i_FECA	28383106
CMT-306	SRR7780917	30579180	MT	Normal	MT CUK	PRJNA489159		CMT-306	SRR7780916	0.96344	MT	Tumor	MT CUK	PRJNA489159		CMT-306	SRR7780916	0.92224	MT	Tumor	MT CUK	PRJNA489159		CMT-306	SRR7780916	0.55493	MT	Tumor	MT CUK	PRJNA489159		CMT-307	SRR7780914	119.081	MT	Tumor	MT CUK	PRJNA489159		CMT-311	SRR7781025	0.000731	MT	Tumor	MT CUK	PRJNA489159		JacMay	28888632
CMT-306	SRR7780916	64971286	MT	Tumor	MT CUK	PRJNA489159		CMT-307	SRR7780915	0.95928	MT	Normal	MT CUK	PRJNA489159		CMT-307	SRR7780915	0.91762	MT	Normal	MT CUK	PRJNA489159		CMT-307	SRR7780915	0.53102	MT	Normal	MT CUK	PRJNA489159		CMT-308	SRR7780909	77.7163	MT	Normal	MT CUK	PRJNA489159		CMT-317	SRR7781022	0.000919	MT	Normal	MT CUK	PRJNA489159		CCB040425	26307885
CMT-307	SRR7780915	51802421	MT	Normal	MT CUK	PRJNA489159		CMT-307	SRR7780914	0.96196	MT	Tumor	MT CUK	PRJNA489159		CMT-307	SRR7780914	0.91694	MT	Tumor	MT CUK	PRJNA489159		CMT-307	SRR7780914	0.55331	MT	Tumor	MT CUK	PRJNA489159		CMT-308	SRR7780908	72.0152	MT	Tumor	MT CUK	PRJNA489159		CMT-317	SRR7781023	0.000744	MT	Tumor	MT CUK	PRJNA489159		JoeVar	29301380
CMT-307	SRR7780914	61330978	MT	Tumor	MT CUK	PRJNA489159		CMT-308	SRR7780909	0.97702	MT	Normal	MT CUK	PRJNA489159		CMT-308	SRR7780909	0.94313	MT	Normal	MT CUK	PRJNA489159		CMT-308	SRR7780909	0.57454	MT	Normal	MT CUK	PRJNA489159		CMT-31	SRR7780935	73.1291	MT	Normal	MT CUK	PRJNA489159		CMT-318	SRR7781020	0.000987	MT	Normal	MT CUK	PRJNA489159		JohMar	28044509
CMT-308	SRR7780909	33235073	MT	Normal	MT CUK	PRJNA489159		CMT-308	SRR7780908	0.94807	MT	Tumor	MT CUK	PRJNA489159		CMT-308	SRR7780908	0.9136	MT	Tumor	MT CUK	PRJNA489159		CMT-308	SRR7780908	0.32844	MT	Tumor	MT CUK	PRJNA489159		CMT-31	SRR7780934	148.965	MT	Tumor	MT CUK	PRJNA489159		CMT-318	SRR7781021	0.001195	MT	Tumor	MT CUK	PRJNA489159		Labrador1	28371803
CMT-308	SRR7780908	60504218	MT	Tumor	MT CUK	PRJNA489159		CMT-31	SRR7780935	0.96251	MT	Normal	MT CUK	PRJNA489159		CMT-31	SRR7780935	0.91749	MT	Normal	MT CUK	PRJNA489159		CMT-31	SRR7780935	0.5083	MT	Normal	MT CUK	PRJNA489159		CMT-311	SRR7781024	79.8905	MT	Normal	MT CUK	PRJNA489159		CMT-319	SRR7781018	0.001038	MT	Normal	MT CUK	PRJNA489159		Labrador11	28019578
CMT-31	SRR7780935	37344073	MT	Normal	MT CUK	PRJNA489159		CMT-31	SRR7780934	0.96603	MT	Tumor	MT CUK	PRJNA489159		CMT-31	SRR7780934	0.92733	MT	Tumor	MT CUK	PRJNA489159		CMT-31	SRR7780934	0.54452	MT	Tumor	MT CUK	PRJNA489159		CMT-311	SRR7781025	131.71	MT	Tumor	MT CUK	PRJNA489159		CMT-319	SRR7781019	0.00081	MT	Tumor	MT CUK	PRJNA489159		Labrador2	26195185
CMT-31	SRR7780934	71731950	MT	Tumor	MT CUK	PRJNA489159		CMT-311	SRR7781024	0.98265	MT	Normal	MT CUK	PRJNA489159		CMT-311	SRR7781024	0.94544	MT	Normal	MT CUK	PRJNA489159		CMT-311	SRR7781024	0.6395	MT	Normal	MT CUK	PRJNA489159		CMT-317	SRR7781022	80.3272	MT	Normal	MT CUK	PRJNA489159		CMT-321	SRR7781026	0.001055	MT	Normal	MT CUK	PRJNA489159		CCB060008	28336676
CMT-311	SRR7781024	38283386	MT	Normal	MT CUK	PRJNA489159		CMT-311	SRR7781025	0.97986	MT	Tumor	MT CUK	PRJNA489159		CMT-311	SRR7781025	0.93207	MT	Tumor	MT CUK	PRJNA489159		CMT-311	SRR7781025	0.64235	MT	Tumor	MT CUK	PRJNA489159		CMT-317	SRR7781023	139.489	MT	Tumor	MT CUK	PRJNA489159		CMT-321	SRR7781027	0.000865	MT	Tumor	MT CUK	PRJNA489159		MBGR109	27607124
CMT-311	SRR7781025	60378725	MT	Tumor	MT CUK	PRJNA489159		CMT-317	SRR7781022	0.98379	MT	Normal	MT CUK	PRJNA489159		CMT-317	SRR7781022	0.94436	MT	Normal	MT CUK	PRJNA489159		CMT-317	SRR7781022	0.63316	MT	Normal	MT CUK	PRJNA489159		CMT-318	SRR7781020	67.7243	MT	Normal	MT CUK	PRJNA489159		CMT-33	SRR7780937	0.000771	MT	Normal	MT CUK	PRJNA489159		MBGR209	26859867
CMT-317	SRR7781022	38992443	MT	Normal	MT CUK	PRJNA489159		CMT-317	SRR7781023	0.98039	MT	Tumor	MT CUK	PRJNA489159		CMT-317	SRR7781023	0.93307	MT	Tumor	MT CUK	PRJNA489159		CMT-317	SRR7781023	0.63961	MT	Tumor	MT CUK	PRJNA489159		CMT-318	SRR7781021	61.0917	MT	Tumor	MT CUK	PRJNA489159		CMT-33	SRR7780936	0.000722	MT	Tumor	MT CUK	PRJNA489159		CCB060027	22000673
CMT-317	SRR7781023	72135134	MT	Tumor	MT CUK	PRJNA489159		CMT-318	SRR7781020	0.95907	MT	Normal	MT CUK	PRJNA489159		CMT-318	SRR7781020	0.91352	MT	Normal	MT CUK	PRJNA489159		CMT-318	SRR7781020	0.54571	MT	Normal	MT CUK	PRJNA489159		CMT-319	SRR7781018	73.4264	MT	Normal	MT CUK	PRJNA489159		CMT-332	SRR7780744	0.000936	MT	Normal	MT CUK	PRJNA489159		CCB060032	26595788
CMT-318	SRR7781020	30701525	MT	Normal	MT CUK	PRJNA489159		CMT-318	SRR7781021	0.96185	MT	Tumor	MT CUK	PRJNA489159		CMT-318	SRR7781021	0.91748	MT	Tumor	MT CUK	PRJNA489159		CMT-318	SRR7781021	0.55156	MT	Tumor	MT CUK	PRJNA489159		CMT-319	SRR7781019	132.113	MT	Tumor	MT CUK	PRJNA489159		CMT-332	SRR7780743	0.000744	MT	Tumor	MT CUK	PRJNA489159		MinMei	29075063
CMT-318	SRR7781021	27271168	MT	Tumor	MT CUK	PRJNA489159		CMT-319	SRR7781018	0.96622	MT	Normal	MT CUK	PRJNA489159		CMT-319	SRR7781018	0.92739	MT	Normal	MT CUK	PRJNA489159		CMT-319	SRR7781018	0.56203	MT	Normal	MT CUK	PRJNA489159		CMT-321	SRR7781026	73.1435	MT	Normal	MT CUK	PRJNA489159		CMT-336	SRR7780746	0.001105	MT	Normal	MT CUK	PRJNA489159		CCB060034	27291947
CMT-319	SRR7781018	33136604	MT	Normal	MT CUK	PRJNA489159		CMT-319	SRR7781019	0.96549	MT	Tumor	MT CUK	PRJNA489159		CMT-319	SRR7781019	0.92393	MT	Tumor	MT CUK	PRJNA489159		CMT-319	SRR7781019	0.5523	MT	Tumor	MT CUK	PRJNA489159		CMT-321	SRR7781027	115.094	MT	Tumor	MT CUK	PRJNA489159		CMT-336	SRR7780745	0.000896	MT	Tumor	MT CUK	PRJNA489159		CCB060151	28139656
CMT-319	SRR7781019	64292469	MT	Tumor	MT CUK	PRJNA489159		CMT-321	SRR7781026	0.96465	MT	Normal	MT CUK	PRJNA489159		CMT-321	SRR7781026	0.92186	MT	Normal	MT CUK	PRJNA489159		CMT-321	SRR7781026	0.52323	MT	Normal	MT CUK	PRJNA489159		CMT-33	SRR7780937	102.31	MT	Normal	MT CUK	PRJNA489159		CMT-340	SRR7780740	0.000838	MT	Normal	MT CUK	PRJNA489159		CCB070080	29084850
CMT-321	SRR7781026	31625690	MT	Normal	MT CUK	PRJNA489159		CMT-321	SRR7781027	0.96517	MT	Tumor	MT CUK	PRJNA489159		CMT-321	SRR7781027	0.92111	MT	Tumor	MT CUK	PRJNA489159		CMT-321	SRR7781027	0.55255	MT	Tumor	MT CUK	PRJNA489159		CMT-33	SRR7780936	129.308	MT	Tumor	MT CUK	PRJNA489159		CMT-340	SRR7780739	0.000742	MT	Tumor	MT CUK	PRJNA489159		CCB070139	22887648
CMT-321	SRR7781027	62190017	MT	Tumor	MT CUK	PRJNA489159		CMT-33	SRR7780937	0.97985	MT	Normal	MT CUK	PRJNA489159		CMT-33	SRR7780937	0.92602	MT	Normal	MT CUK	PRJNA489159		CMT-33	SRR7780937	0.62047	MT	Normal	MT CUK	PRJNA489159		CMT-332	SRR7780744	85.1145	MT	Normal	MT CUK	PRJNA489159		CMT-344	SRR7780742	0.001028	MT	Normal	MT CUK	PRJNA489159		HSA_35	29511272
CMT-33	SRR7780937	51954072	MT	Normal	MT CUK	PRJNA489159		CMT-33	SRR7780936	0.98057	MT	Tumor	MT CUK	PRJNA489159		CMT-33	SRR7780936	0.93098	MT	Tumor	MT CUK	PRJNA489159		CMT-33	SRR7780936	0.63188	MT	Tumor	MT CUK	PRJNA489159		CMT-332	SRR7780743	153.675	MT	Tumor	MT CUK	PRJNA489159		CMT-344	SRR7780741	0.000842	MT	Tumor	MT CUK	PRJNA489159		HSA_37	29396001
CMT-33	SRR7780936	66136707	MT	Tumor	MT CUK	PRJNA489159		CMT-332	SRR7780744	0.98398	MT	Normal	MT CUK	PRJNA489159		CMT-332	SRR7780744	0.94702	MT	Normal	MT CUK	PRJNA489159		CMT-332	SRR7780744	0.65041	MT	Normal	MT CUK	PRJNA489159		CMT-336	SRR7780746	74.9411	MT	Normal	MT CUK	PRJNA489159		CMT-346	SRR7780752	0.000891	MT	Normal	MT CUK	PRJNA489159		HSA_38	29600513
CMT-332	SRR7780744	40212548	MT	Normal	MT CUK	PRJNA489159		CMT-332	SRR7780743	0.97938	MT	Tumor	MT CUK	PRJNA489159		CMT-332	SRR7780743	0.92687	MT	Tumor	MT CUK	PRJNA489159		CMT-332	SRR7780743	0.63919	MT	Tumor	MT CUK	PRJNA489159		CMT-336	SRR7780745	128.12	MT	Tumor	MT CUK	PRJNA489159		CMT-346	SRR7780820	0.000829	MT	Tumor	MT CUK	PRJNA489159		HSA_39	29691014
CMT-332	SRR7780743	89461009	MT	Tumor	MT CUK	PRJNA489159		CMT-336	SRR7780746	0.96561	MT	Normal	MT CUK	PRJNA489159		CMT-336	SRR7780746	0.92963	MT	Normal	MT CUK	PRJNA489159		CMT-336	SRR7780746	0.55647	MT	Normal	MT CUK	PRJNA489159		CMT-340	SRR7780740	91.3878	MT	Normal	MT CUK	PRJNA489159		CMT-348	SRR7780856	0.001142	MT	Normal	MT CUK	PRJNA489159		HSA_4	29549399
CMT-336	SRR7780746	33102733	MT	Normal	MT CUK	PRJNA489159		CMT-336	SRR7780745	0.96638	MT	Tumor	MT CUK	PRJNA489159		CMT-336	SRR7780745	0.92472	MT	Tumor	MT CUK	PRJNA489159		CMT-336	SRR7780745	0.55625	MT	Tumor	MT CUK	PRJNA489159		CMT-340	SRR7780739	129.67	MT	Tumor	MT CUK	PRJNA489159		CMT-348	SRR7780857	0.000908	MT	Tumor	MT CUK	PRJNA489159		HSA_41	29329927
CMT-336	SRR7780745	64462330	MT	Tumor	MT CUK	PRJNA489159		CMT-340	SRR7780740	0.98317	MT	Normal	MT CUK	PRJNA489159		CMT-340	SRR7780740	0.9448	MT	Normal	MT CUK	PRJNA489159		CMT-340	SRR7780740	0.6414	MT	Normal	MT CUK	PRJNA489159		CMT-344	SRR7780742	72.9536	MT	Normal	MT CUK	PRJNA489159		CMT-353	SRR7781049	0.000954	MT	Normal	MT CUK	PRJNA489159		HSA_42	30289678
CMT-340	SRR7780740	43306050	MT	Normal	MT CUK	PRJNA489159		CMT-340	SRR7780739	0.97939	MT	Tumor	MT CUK	PRJNA489159		CMT-340	SRR7780739	0.92856	MT	Tumor	MT CUK	PRJNA489159		CMT-340	SRR7780739	0.63617	MT	Tumor	MT CUK	PRJNA489159		CMT-344	SRR7780741	112.237	MT	Tumor	MT CUK	PRJNA489159		CMT-353	SRR7780860	0.000751	MT	Tumor	MT CUK	PRJNA489159		HSA_44	27801147
CMT-340	SRR7780739	63612460	MT	Tumor	MT CUK	PRJNA489159		CMT-344	SRR7780742	0.96627	MT	Normal	MT CUK	PRJNA489159		CMT-344	SRR7780742	0.92859	MT	Normal	MT CUK	PRJNA489159		CMT-344	SRR7780742	0.56844	MT	Normal	MT CUK	PRJNA489159		CMT-346	SRR7780752	78.6688	MT	Normal	MT CUK	PRJNA489159		CMT-354	SRR7780861	0.000846	MT	Normal	MT CUK	PRJNA489159		HSA_45	29799068
CMT-344	SRR7780742	33816818	MT	Normal	MT CUK	PRJNA489159		CMT-344	SRR7780741	0.9642	MT	Tumor	MT CUK	PRJNA489159		CMT-344	SRR7780741	0.92042	MT	Tumor	MT CUK	PRJNA489159		CMT-344	SRR7780741	0.55943	MT	Tumor	MT CUK	PRJNA489159		CMT-346	SRR7780820	121.94	MT	Tumor	MT CUK	PRJNA489159		CMT-354	SRR7780862	0.000687	MT	Tumor	MT CUK	PRJNA489159		HSA_46	24984011
CMT-344	SRR7780741	56442388	MT	Tumor	MT CUK	PRJNA489159		CMT-346	SRR7780752	0.9676	MT	Normal	MT CUK	PRJNA489159		CMT-346	SRR7780752	0.92652	MT	Normal	MT CUK	PRJNA489159		CMT-346	SRR7780752	0.55233	MT	Normal	MT CUK	PRJNA489159		CMT-348	SRR7780856	73.5219	MT	Normal	MT CUK	PRJNA489159		CMT-355	SRR7780863	0.000902	MT	Normal	MT CUK	PRJNA489159		HSA_47	18222895
CMT-346	SRR7780752	35172912	MT	Normal	MT CUK	PRJNA489159		CMT-346	SRR7780820	0.96731	MT	Tumor	MT CUK	PRJNA489159		CMT-346	SRR7780820	0.92513	MT	Tumor	MT CUK	PRJNA489159		CMT-346	SRR7780820	0.54731	MT	Tumor	MT CUK	PRJNA489159		CMT-348	SRR7780857	140.248	MT	Tumor	MT CUK	PRJNA489159		CMT-355	SRR7780949	0.000781	MT	Tumor	MT CUK	PRJNA489159		HSA_6	19480994
CMT-346	SRR7780820	54814906	MT	Tumor	MT CUK	PRJNA489159		CMT-348	SRR7780856	0.96535	MT	Normal	MT CUK	PRJNA489159		CMT-348	SRR7780856	0.92748	MT	Normal	MT CUK	PRJNA489159		CMT-348	SRR7780856	0.56183	MT	Normal	MT CUK	PRJNA489159		CMT-353	SRR7781049	76.0366	MT	Normal	MT CUK	PRJNA489159		CMT-360	SRR7781068	0.00105	MT	Normal	MT CUK	PRJNA489159		HSA_7	29383023
CMT-348	SRR7780856	32141602	MT	Normal	MT CUK	PRJNA489159		CMT-348	SRR7780857	0.96681	MT	Tumor	MT CUK	PRJNA489159		CMT-348	SRR7780857	0.9257	MT	Tumor	MT CUK	PRJNA489159		CMT-348	SRR7780857	0.55861	MT	Tumor	MT CUK	PRJNA489159		CMT-353	SRR7780860	140.756	MT	Tumor	MT CUK	PRJNA489159		CMT-360	SRR7780961	0.000808	MT	Tumor	MT CUK	PRJNA489159		HSA_8	29013976
CMT-348	SRR7780857	65999785	MT	Tumor	MT CUK	PRJNA489159		CMT-353	SRR7781049	0.96478	MT	Normal	MT CUK	PRJNA489159		CMT-353	SRR7781049	0.92759	MT	Normal	MT CUK	PRJNA489159		CMT-353	SRR7781049	0.56361	MT	Normal	MT CUK	PRJNA489159		CMT-354	SRR7780861	77.5622	MT	Normal	MT CUK	PRJNA489159		CMT-365	SRR7780960	0.001069	MT	Normal	MT CUK	PRJNA489159		P16	29285759
CMT-353	SRR7781049	33783187	MT	Normal	MT CUK	PRJNA489159		CMT-353	SRR7780860	0.96371	MT	Tumor	MT CUK	PRJNA489159		CMT-353	SRR7780860	0.92424	MT	Tumor	MT CUK	PRJNA489159		CMT-353	SRR7780860	0.54486	MT	Tumor	MT CUK	PRJNA489159		CMT-354	SRR7780862	171.166	MT	Tumor	MT CUK	PRJNA489159		CMT-365	SRR7780959	0.000787	MT	Tumor	MT CUK	PRJNA489159		P20	28489056
CMT-353	SRR7780860	64652559	MT	Tumor	MT CUK	PRJNA489159		CMT-354	SRR7780861	0.96431	MT	Normal	MT CUK	PRJNA489159		CMT-354	SRR7780861	0.92057	MT	Normal	MT CUK	PRJNA489159		CMT-354	SRR7780861	0.53132	MT	Normal	MT CUK	PRJNA489159		CMT-355	SRR7780863	88.8066	MT	Normal	MT CUK	PRJNA489159		CMT-369	SRR7780946	0.001024	MT	Normal	MT CUK	PRJNA489159		P21	29167797
CMT-354	SRR7780861	35393454	MT	Normal	MT CUK	PRJNA489159		CMT-354	SRR7780862	0.9607	MT	Tumor	MT CUK	PRJNA489159		CMT-354	SRR7780862	0.92093	MT	Tumor	MT CUK	PRJNA489159		CMT-354	SRR7780862	0.56894	MT	Tumor	MT CUK	PRJNA489159		CMT-355	SRR7780949	133.829	MT	Tumor	MT CUK	PRJNA489159		CMT-369	SRR7780957	0.000892	MT	Tumor	MT CUK	PRJNA489159		P23	28628287
CMT-354	SRR7780862	79379743	MT	Tumor	MT CUK	PRJNA489159		CMT-355	SRR7780863	0.98285	MT	Normal	MT CUK	PRJNA489159		CMT-355	SRR7780863	0.94431	MT	Normal	MT CUK	PRJNA489159		CMT-355	SRR7780863	0.63815	MT	Normal	MT CUK	PRJNA489159		CMT-360	SRR7781068	78.8915	MT	Normal	MT CUK	PRJNA489159		CMT-374	SRR7780956	0.000886	MT	Normal	MT CUK	PRJNA489159		P3	27456698
CMT-355	SRR7780863	42511705	MT	Normal	MT CUK	PRJNA489159		CMT-355	SRR7780949	0.98028	MT	Tumor	MT CUK	PRJNA489159		CMT-355	SRR7780949	0.93086	MT	Tumor	MT CUK	PRJNA489159		CMT-355	SRR7780949	0.64766	MT	Tumor	MT CUK	PRJNA489159		CMT-360	SRR7780961	136.106	MT	Tumor	MT CUK	PRJNA489159		CMT-374	SRR7780955	0.000753	MT	Tumor	MT CUK	PRJNA489159		P5	22228076
CMT-355	SRR7780949	69515308	MT	Tumor	MT CUK	PRJNA489159		CMT-360	SRR7781068	0.96975	MT	Normal	MT CUK	PRJNA489159		CMT-360	SRR7781068	0.93252	MT	Normal	MT CUK	PRJNA489159		CMT-360	SRR7781068	0.53147	MT	Normal	MT CUK	PRJNA489159		CMT-365	SRR7780960	62.1322	MT	Normal	MT CUK	PRJNA489159		CMT-377	SRR7780954	0.001017	MT	Normal	MT CUK	PRJNA489159		P6	28141037
CMT-360	SRR7781068	35976688	MT	Normal	MT CUK	PRJNA489159		CMT-360	SRR7780961	0.96281	MT	Tumor	MT CUK	PRJNA489159		CMT-360	SRR7780961	0.92194	MT	Tumor	MT CUK	PRJNA489159		CMT-360	SRR7780961	0.55132	MT	Tumor	MT CUK	PRJNA489159		CMT-365	SRR7780959	129.7	MT	Tumor	MT CUK	PRJNA489159		CMT-377	SRR7780953	0.000908	MT	Tumor	MT CUK	PRJNA489159		P8	27631693
CMT-360	SRR7780961	63228573	MT	Tumor	MT CUK	PRJNA489159		CMT-365	SRR7780960	0.96474	MT	Normal	MT CUK	PRJNA489159		CMT-365	SRR7780960	0.92559	MT	Normal	MT CUK	PRJNA489159		CMT-365	SRR7780960	0.58058	MT	Normal	MT CUK	PRJNA489159		CMT-369	SRR7780946	72.4292	MT	Normal	MT CUK	PRJNA489159		CMT-381	SRR7780952	0.001093	MT	Normal	MT CUK	PRJNA489159		PepRey	28202047
CMT-365	SRR7780960	26869741	MT	Normal	MT CUK	PRJNA489159		CMT-365	SRR7780959	0.96284	MT	Tumor	MT CUK	PRJNA489159		CMT-365	SRR7780959	0.92124	MT	Tumor	MT CUK	PRJNA489159		CMT-365	SRR7780959	0.53952	MT	Tumor	MT CUK	PRJNA489159		CMT-369	SRR7780957	114.454	MT	Tumor	MT CUK	PRJNA489159		CMT-381	SRR7781054	0.00088	MT	Tumor	MT CUK	PRJNA489159		PhaMor	28917197
CMT-365	SRR7780959	59248205	MT	Tumor	MT CUK	PRJNA489159		CMT-369	SRR7780946	0.96599	MT	Normal	MT CUK	PRJNA489159		CMT-369	SRR7780946	0.92783	MT	Normal	MT CUK	PRJNA489159		CMT-369	SRR7780946	0.55936	MT	Normal	MT CUK	PRJNA489159		CMT-374	SRR7780956	83.5509	MT	Normal	MT CUK	PRJNA489159		CMT-392	SRR7781055	0.000856	MT	Normal	MT CUK	PRJNA489159		Poodle10	28620301
CMT-369	SRR7780946	31499796	MT	Normal	MT CUK	PRJNA489159		CMT-369	SRR7780957	0.96388	MT	Tumor	MT CUK	PRJNA489159		CMT-369	SRR7780957	0.92189	MT	Tumor	MT CUK	PRJNA489159		CMT-369	SRR7780957	0.55809	MT	Tumor	MT CUK	PRJNA489159		CMT-374	SRR7780955	129.486	MT	Tumor	MT CUK	PRJNA489159		CMT-392	SRR7781052	0.000714	MT	Tumor	MT CUK	PRJNA489159		Poodle11	28972834
CMT-369	SRR7780957	55815634	MT	Tumor	MT CUK	PRJNA489159		CMT-374	SRR7780956	0.9833	MT	Normal	MT CUK	PRJNA489159		CMT-374	SRR7780956	0.94757	MT	Normal	MT CUK	PRJNA489159		CMT-374	SRR7780956	0.65421	MT	Normal	MT CUK	PRJNA489159		CMT-377	SRR7780954	66.2975	MT	Normal	MT CUK	PRJNA489159		CMT-400	SRR7781053	0.001064	MT	Normal	MT CUK	PRJNA489159		Poodle12	28564229
CMT-374	SRR7780956	39286005	MT	Normal	MT CUK	PRJNA489159		CMT-374	SRR7780955	0.97956	MT	Tumor	MT CUK	PRJNA489159		CMT-374	SRR7780955	0.93021	MT	Tumor	MT CUK	PRJNA489159		CMT-374	SRR7780955	0.64401	MT	Tumor	MT CUK	PRJNA489159		CMT-377	SRR7780953	90.0652	MT	Tumor	MT CUK	PRJNA489159		CMT-400	SRR7781058	0.000834	MT	Tumor	MT CUK	PRJNA489159		Poodle13	28873384
CMT-374	SRR7780955	71311178	MT	Tumor	MT CUK	PRJNA489159		CMT-377	SRR7780954	0.96815	MT	Normal	MT CUK	PRJNA489159		CMT-377	SRR7780954	0.9324	MT	Normal	MT CUK	PRJNA489159		CMT-377	SRR7780954	0.56438	MT	Normal	MT CUK	PRJNA489159		CMT-381	SRR7780952	63.7282	MT	Normal	MT CUK	PRJNA489159		CMT-402	SRR7781059	0.000935	MT	Normal	MT CUK	PRJNA489159		Poodle14	28754551
CMT-377	SRR7780954	28644232	MT	Normal	MT CUK	PRJNA489159		CMT-377	SRR7780953	0.96431	MT	Tumor	MT CUK	PRJNA489159		CMT-377	SRR7780953	0.91937	MT	Tumor	MT CUK	PRJNA489159		CMT-377	SRR7780953	0.54915	MT	Tumor	MT CUK	PRJNA489159		CMT-381	SRR7781054	136.728	MT	Tumor	MT CUK	PRJNA489159		CMT-402	SRR7781056	0.000762	MT	Tumor	MT CUK	PRJNA489159		Poodle15	28861037
CMT-377	SRR7780953	41672704	MT	Tumor	MT CUK	PRJNA489159		CMT-381	SRR7780952	0.96199	MT	Normal	MT CUK	PRJNA489159		CMT-381	SRR7780952	0.92995	MT	Normal	MT CUK	PRJNA489159		CMT-381	SRR7780952	0.56963	MT	Normal	MT CUK	PRJNA489159		CMT-392	SRR7781055	85.4122	MT	Normal	MT CUK	PRJNA489159		CMT-405	SRR7781057	0.000867	MT	Normal	MT CUK	PRJNA489159		Poodle16	28180078
CMT-381	SRR7780952	27826472	MT	Normal	MT CUK	PRJNA489159		CMT-381	SRR7781054	0.96376	MT	Tumor	MT CUK	PRJNA489159		CMT-381	SRR7781054	0.92636	MT	Tumor	MT CUK	PRJNA489159		CMT-381	SRR7781054	0.55864	MT	Tumor	MT CUK	PRJNA489159		CMT-392	SRR7781052	148.378	MT	Tumor	MT CUK	PRJNA489159		CMT-405	SRR7781050	0.00068	MT	Tumor	MT CUK	PRJNA489159		Poodle17	29281586
CMT-381	SRR7781054	61415424	MT	Tumor	MT CUK	PRJNA489159		CMT-392	SRR7781055	0.98383	MT	Normal	MT CUK	PRJNA489159		CMT-392	SRR7781055	0.94322	MT	Normal	MT CUK	PRJNA489159		CMT-392	SRR7781055	0.64031	MT	Normal	MT CUK	PRJNA489159		CMT-400	SRR7781053	72.4647	MT	Normal	MT CUK	PRJNA489159		CMT-407	SRR7781051	0.000835	MT	Normal	MT CUK	PRJNA489159		Poodle18	29376350
CMT-392	SRR7781055	39481338	MT	Normal	MT CUK	PRJNA489159		CMT-392	SRR7781052	0.98004	MT	Tumor	MT CUK	PRJNA489159		CMT-392	SRR7781052	0.93231	MT	Tumor	MT CUK	PRJNA489159		CMT-392	SRR7781052	0.64552	MT	Tumor	MT CUK	PRJNA489159		CMT-400	SRR7781058	133.511	MT	Tumor	MT CUK	PRJNA489159		CMT-407	SRR7780789	0.00076	MT	Tumor	MT CUK	PRJNA489159		Poodle19	29093447
CMT-392	SRR7781052	75481305	MT	Tumor	MT CUK	PRJNA489159		CMT-400	SRR7781053	0.96697	MT	Normal	MT CUK	PRJNA489159		CMT-400	SRR7781053	0.92605	MT	Normal	MT CUK	PRJNA489159		CMT-400	SRR7781053	0.54643	MT	Normal	MT CUK	PRJNA489159		CMT-402	SRR7781059	77.2863	MT	Normal	MT CUK	PRJNA489159		CMT-414	SRR7780788	0.000992	MT	Normal	MT CUK	PRJNA489159		Poodle2	28829906
CMT-400	SRR7781053	32816224	MT	Normal	MT CUK	PRJNA489159		CMT-400	SRR7781058	0.96557	MT	Tumor	MT CUK	PRJNA489159		CMT-400	SRR7781058	0.92222	MT	Tumor	MT CUK	PRJNA489159		CMT-400	SRR7781058	0.55608	MT	Tumor	MT CUK	PRJNA489159		CMT-402	SRR7781056	135.359	MT	Tumor	MT CUK	PRJNA489159		CMT-414	SRR7780791	0.000761	MT	Tumor	MT CUK	PRJNA489159		Poodle20	29213515
CMT-400	SRR7781058	66678465	MT	Tumor	MT CUK	PRJNA489159		CMT-402	SRR7781059	0.96596	MT	Normal	MT CUK	PRJNA489159		CMT-402	SRR7781059	0.92947	MT	Normal	MT CUK	PRJNA489159		CMT-402	SRR7781059	0.55922	MT	Normal	MT CUK	PRJNA489159		CMT-405	SRR7781057	84.0192	MT	Normal	MT CUK	PRJNA489159		CMT-417	SRR7780790	0.000842	MT	Normal	MT CUK	PRJNA489159		Poodle21	28305972
CMT-402	SRR7781059	33776648	MT	Normal	MT CUK	PRJNA489159		CMT-402	SRR7781056	0.96421	MT	Tumor	MT CUK	PRJNA489159		CMT-402	SRR7781056	0.92258	MT	Tumor	MT CUK	PRJNA489159		CMT-402	SRR7781056	0.54473	MT	Tumor	MT CUK	PRJNA489159		CMT-405	SRR7781050	156.279	MT	Tumor	MT CUK	PRJNA489159		CMT-417	SRR7780793	0.000715	MT	Tumor	MT CUK	PRJNA489159		Poodle22	28973923
CMT-402	SRR7781056	65205774	MT	Tumor	MT CUK	PRJNA489159		CMT-405	SRR7781057	0.98449	MT	Normal	MT CUK	PRJNA489159		CMT-405	SRR7781057	0.94957	MT	Normal	MT CUK	PRJNA489159		CMT-405	SRR7781057	0.65301	MT	Normal	MT CUK	PRJNA489159		CMT-407	SRR7781051	90.0726	MT	Normal	MT CUK	PRJNA489159		CMT-43	SRR7780931	0.001044	MT	Normal	MT CUK	PRJNA489159		Poodle23	29217915
CMT-405	SRR7781057	37818840	MT	Normal	MT CUK	PRJNA489159		CMT-405	SRR7781050	0.97719	MT	Tumor	MT CUK	PRJNA489159		CMT-405	SRR7781050	0.92245	MT	Tumor	MT CUK	PRJNA489159		CMT-405	SRR7781050	0.63255	MT	Tumor	MT CUK	PRJNA489159		CMT-407	SRR7780789	118.768	MT	Tumor	MT CUK	PRJNA489159		CMT-43	SRR7780930	0.000894	MT	Tumor	MT CUK	PRJNA489159		Poodle3	29057596
CMT-405	SRR7781050	84387795	MT	Tumor	MT CUK	PRJNA489159		CMT-407	SRR7781051	0.98385	MT	Normal	MT CUK	PRJNA489159		CMT-407	SRR7781051	0.94656	MT	Normal	MT CUK	PRJNA489159		CMT-407	SRR7781051	0.64671	MT	Normal	MT CUK	PRJNA489159		CMT-414	SRR7780788	74.7197	MT	Normal	MT CUK	PRJNA489159		CMT-435	SRR7780792	0.001205	MT	Normal	MT CUK	PRJNA489159		Poodle5	27299122
CMT-407	SRR7781051	43243565	MT	Normal	MT CUK	PRJNA489159		CMT-407	SRR7780789	0.98025	MT	Tumor	MT CUK	PRJNA489159		CMT-407	SRR7780789	0.93351	MT	Tumor	MT CUK	PRJNA489159		CMT-407	SRR7780789	0.6492	MT	Tumor	MT CUK	PRJNA489159		CMT-414	SRR7780791	169.983	MT	Tumor	MT CUK	PRJNA489159		CMT-435	SRR7780795	0.00097	MT	Tumor	MT CUK	PRJNA489159		Poodle6	29000964
CMT-407	SRR7780789	58788119	MT	Tumor	MT CUK	PRJNA489159		CMT-414	SRR7780788	0.96758	MT	Normal	MT CUK	PRJNA489159		CMT-414	SRR7780788	0.92758	MT	Normal	MT CUK	PRJNA489159		CMT-414	SRR7780788	0.5411	MT	Normal	MT CUK	PRJNA489159		CMT-417	SRR7780790	87.2536	MT	Normal	MT CUK	PRJNA489159		CMT-436	SRR7780794	0.001212	MT	Normal	MT CUK	PRJNA489159		Poodle7	29205611
CMT-414	SRR7780788	33617178	MT	Normal	MT CUK	PRJNA489159		CMT-414	SRR7780791	0.96523	MT	Tumor	MT CUK	PRJNA489159		CMT-414	SRR7780791	0.91945	MT	Tumor	MT CUK	PRJNA489159		CMT-414	SRR7780791	0.54461	MT	Tumor	MT CUK	PRJNA489159		CMT-417	SRR7780793	137.53	MT	Tumor	MT CUK	PRJNA489159		CMT-436	SRR7780787	0.00096	MT	Tumor	MT CUK	PRJNA489159		Poodle8	29038037
CMT-414	SRR7780791	89898268	MT	Tumor	MT CUK	PRJNA489159		CMT-417	SRR7780790	0.98322	MT	Normal	MT CUK	PRJNA489159		CMT-417	SRR7780790	0.94229	MT	Normal	MT CUK	PRJNA489159		CMT-417	SRR7780790	0.64609	MT	Normal	MT CUK	PRJNA489159		CMT-43	SRR7780931	69.1023	MT	Normal	MT CUK	PRJNA489159		CMT-439	SRR7780786	0.001136	MT	Normal	MT CUK	PRJNA489159		Poodle9	28546958
CMT-417	SRR7780790	41664899	MT	Normal	MT CUK	PRJNA489159		CMT-417	SRR7780793	0.97919	MT	Tumor	MT CUK	PRJNA489159		CMT-417	SRR7780793	0.92719	MT	Tumor	MT CUK	PRJNA489159		CMT-417	SRR7780793	0.64162	MT	Tumor	MT CUK	PRJNA489159		CMT-43	SRR7780930	82.8505	MT	Tumor	MT CUK	PRJNA489159		CMT-439	SRR7780896	0.000808	MT	Tumor	MT CUK	PRJNA489159		PurRow	29136607
CMT-417	SRR7780793	70262441	MT	Tumor	MT CUK	PRJNA489159		CMT-43	SRR7780931	0.93273	MT	Normal	MT CUK	PRJNA489159		CMT-43	SRR7780931	0.91218	MT	Normal	MT CUK	PRJNA489159		CMT-43	SRR7780931	0.60932	MT	Normal	MT CUK	PRJNA489159		CMT-435	SRR7780792	73.3986	MT	Normal	MT CUK	PRJNA489159		CMT-442	SRR7780950	0.00083	MT	Normal	MT CUK	PRJNA489159		CCB070292	28489875
CMT-43	SRR7780931	34569787	MT	Normal	MT CUK	PRJNA489159		CMT-43	SRR7780930	0.94848	MT	Tumor	MT CUK	PRJNA489159		CMT-43	SRR7780930	0.9109	MT	Tumor	MT CUK	PRJNA489159		CMT-43	SRR7780930	0.37559	MT	Tumor	MT CUK	PRJNA489159		CMT-435	SRR7780795	95.4194	MT	Tumor	MT CUK	PRJNA489159		CMT-442	SRR7780951	0.000712	MT	Tumor	MT CUK	PRJNA489159		MurVoe	25167261
CMT-43	SRR7780930	59515513	MT	Tumor	MT CUK	PRJNA489159		CMT-435	SRR7780792	0.96836	MT	Normal	MT CUK	PRJNA489159		CMT-435	SRR7780792	0.92859	MT	Normal	MT CUK	PRJNA489159		CMT-435	SRR7780792	0.54038	MT	Normal	MT CUK	PRJNA489159		CMT-436	SRR7780794	77.4911	MT	Normal	MT CUK	PRJNA489159		CMT-449	SRR7780892	0.000843	MT	Normal	MT CUK	PRJNA489159		SanSte	28518997
CMT-435	SRR7780792	32695942	MT	Normal	MT CUK	PRJNA489159		CMT-435	SRR7780795	0.97074	MT	Tumor	MT CUK	PRJNA489159		CMT-435	SRR7780795	0.93796	MT	Tumor	MT CUK	PRJNA489159		CMT-435	SRR7780795	0.5548	MT	Tumor	MT CUK	PRJNA489159		CMT-436	SRR7780787	124.444	MT	Tumor	MT CUK	PRJNA489159		CMT-449	SRR7780893	0.000815	MT	Tumor	MT CUK	PRJNA489159		ShaRin	28873639
CMT-435	SRR7780795	58864917	MT	Tumor	MT CUK	PRJNA489159		CMT-436	SRR7780794	0.9691	MT	Normal	MT CUK	PRJNA489159		CMT-436	SRR7780794	0.92914	MT	Normal	MT CUK	PRJNA489159		CMT-436	SRR7780794	0.56615	MT	Normal	MT CUK	PRJNA489159		CMT-439	SRR7780786	60.8827	MT	Normal	MT CUK	PRJNA489159		CMT-452	SRR7780894	0.000881	MT	Normal	MT CUK	PRJNA489159		SnuBro	27493150
CMT-436	SRR7780794	35385293	MT	Normal	MT CUK	PRJNA489159		CMT-436	SRR7780787	0.96415	MT	Tumor	MT CUK	PRJNA489159		CMT-436	SRR7780787	0.92018	MT	Tumor	MT CUK	PRJNA489159		CMT-436	SRR7780787	0.53374	MT	Tumor	MT CUK	PRJNA489159		CMT-439	SRR7780896	139.208	MT	Tumor	MT CUK	PRJNA489159		CMT-452	SRR7780895	0.000834	MT	Tumor	MT CUK	PRJNA489159		NygRoy	27990648
CMT-436	SRR7780787	61205227	MT	Tumor	MT CUK	PRJNA489159		CMT-439	SRR7780786	0.96617	MT	Normal	MT CUK	PRJNA489159		CMT-439	SRR7780786	0.92346	MT	Normal	MT CUK	PRJNA489159		CMT-439	SRR7780786	0.54955	MT	Normal	MT CUK	PRJNA489159		CMT-442	SRR7780950	87.3966	MT	Normal	MT CUK	PRJNA489159		CMT-456	SRR7780904	0.000878	MT	Normal	MT CUK	PRJNA489159		RoxRho	27884848
CMT-439	SRR7780786	26865270	MT	Normal	MT CUK	PRJNA489159		CMT-439	SRR7780896	0.96306	MT	Tumor	MT CUK	PRJNA489159		CMT-439	SRR7780896	0.92247	MT	Tumor	MT CUK	PRJNA489159		CMT-439	SRR7780896	0.55005	MT	Tumor	MT CUK	PRJNA489159		CMT-442	SRR7780951	136.79	MT	Tumor	MT CUK	PRJNA489159		CMT-456	SRR7780809	0.00071	MT	Tumor	MT CUK	PRJNA489159		SopCas	29487652
CMT-439	SRR7780896	64010909	MT	Tumor	MT CUK	PRJNA489159		CMT-442	SRR7780950	0.98293	MT	Normal	MT CUK	PRJNA489159		CMT-442	SRR7780950	0.94467	MT	Normal	MT CUK	PRJNA489159		CMT-442	SRR7780950	0.64515	MT	Normal	MT CUK	PRJNA489159		CMT-449	SRR7780892	88.1388	MT	Normal	MT CUK	PRJNA489159		CMT-458	SRR7780843	0.000831	MT	Normal	MT CUK	PRJNA489159		SopDix	29108362
CMT-442	SRR7780950	41233474	MT	Normal	MT CUK	PRJNA489159		CMT-442	SRR7780951	0.97883	MT	Tumor	MT CUK	PRJNA489159		CMT-442	SRR7780951	0.92391	MT	Tumor	MT CUK	PRJNA489159		CMT-442	SRR7780951	0.63737	MT	Tumor	MT CUK	PRJNA489159		CMT-449	SRR7780893	134.179	MT	Tumor	MT CUK	PRJNA489159		CMT-458	SRR7781004	0.000735	MT	Tumor	MT CUK	PRJNA489159		TacRei	28920873
CMT-442	SRR7780951	70323464	MT	Tumor	MT CUK	PRJNA489159		CMT-449	SRR7780892	0.98324	MT	Normal	MT CUK	PRJNA489159		CMT-449	SRR7780892	0.94274	MT	Normal	MT CUK	PRJNA489159		CMT-449	SRR7780892	0.64078	MT	Normal	MT CUK	PRJNA489159		CMT-452	SRR7780894	81.4278	MT	Normal	MT CUK	PRJNA489159		CMT-459	SRR7781003	0.000851	MT	Normal	MT CUK	PRJNA489159		TriPar	29095697
CMT-449	SRR7780892	40516025	MT	Normal	MT CUK	PRJNA489159		CMT-449	SRR7780893	0.98058	MT	Tumor	MT CUK	PRJNA489159		CMT-449	SRR7780893	0.93107	MT	Tumor	MT CUK	PRJNA489159		CMT-449	SRR7780893	0.65108	MT	Tumor	MT CUK	PRJNA489159		CMT-452	SRR7780895	92.4789	MT	Tumor	MT CUK	PRJNA489159		CMT-459	SRR7781002	0.00074	MT	Tumor	MT CUK	PRJNA489159		SteHel	24929122
CMT-449	SRR7780893	64944864	MT	Tumor	MT CUK	PRJNA489159		CMT-452	SRR7780894	0.98229	MT	Normal	MT CUK	PRJNA489159		CMT-452	SRR7780894	0.9418	MT	Normal	MT CUK	PRJNA489159		CMT-452	SRR7780894	0.63594	MT	Normal	MT CUK	PRJNA489159		CMT-456	SRR7780904	84.5675	MT	Normal	MT CUK	PRJNA489159		CMT-471	SRR7781009	0.001223	MT	Normal	MT CUK	PRJNA489159
CMT-452	SRR7780894	37555683	MT	Normal	MT CUK	PRJNA489159		CMT-452	SRR7780895	0.97934	MT	Tumor	MT CUK	PRJNA489159		CMT-452	SRR7780895	0.92819	MT	Tumor	MT CUK	PRJNA489159		CMT-452	SRR7780895	0.64474	MT	Tumor	MT CUK	PRJNA489159		CMT-456	SRR7780809	157.618	MT	Tumor	MT CUK	PRJNA489159		CMT-471	SRR7781008	0.000983	MT	Tumor	MT CUK	PRJNA489159
CMT-452	SRR7780895	42429713	MT	Tumor	MT CUK	PRJNA489159		CMT-456	SRR7780904	0.98325	MT	Normal	MT CUK	PRJNA489159		CMT-456	SRR7780904	0.94276	MT	Normal	MT CUK	PRJNA489159		CMT-456	SRR7780904	0.64257	MT	Normal	MT CUK	PRJNA489159		CMT-458	SRR7780843	102.052	MT	Normal	MT CUK	PRJNA489159		CMT-48	SRR7780933	0.001168	MT	Normal	MT CUK	PRJNA489159
CMT-456	SRR7780904	38679568	MT	Normal	MT CUK	PRJNA489159		CMT-456	SRR7780809	0.98009	MT	Tumor	MT CUK	PRJNA489159		CMT-456	SRR7780809	0.92538	MT	Tumor	MT CUK	PRJNA489159		CMT-456	SRR7780809	0.64103	MT	Tumor	MT CUK	PRJNA489159		CMT-458	SRR7781004	150.874	MT	Tumor	MT CUK	PRJNA489159		CMT-48	SRR7780932	0.000812	MT	Tumor	MT CUK	PRJNA489159
CMT-456	SRR7780809	82845965	MT	Tumor	MT CUK	PRJNA489159		CMT-458	SRR7780843	0.98258	MT	Normal	MT CUK	PRJNA489159		CMT-458	SRR7780843	0.94245	MT	Normal	MT CUK	PRJNA489159		CMT-458	SRR7780843	0.63981	MT	Normal	MT CUK	PRJNA489159		CMT-459	SRR7781003	89.8009	MT	Normal	MT CUK	PRJNA489159		CMT-480	SRR7781006	0.000863	MT	Normal	MT CUK	PRJNA489159
CMT-458	SRR7780843	49897200	MT	Normal	MT CUK	PRJNA489159		CMT-458	SRR7781004	0.97728	MT	Tumor	MT CUK	PRJNA489159		CMT-458	SRR7781004	0.91199	MT	Tumor	MT CUK	PRJNA489159		CMT-458	SRR7781004	0.635	MT	Tumor	MT CUK	PRJNA489159		CMT-459	SRR7781002	138.077	MT	Tumor	MT CUK	PRJNA489159		CMT-480	SRR7780845	0.000788	MT	Tumor	MT CUK	PRJNA489159
CMT-458	SRR7781004	86585928	MT	Tumor	MT CUK	PRJNA489159		CMT-459	SRR7781003	0.98373	MT	Normal	MT CUK	PRJNA489159		CMT-459	SRR7781003	0.94548	MT	Normal	MT CUK	PRJNA489159		CMT-459	SRR7781003	0.64536	MT	Normal	MT CUK	PRJNA489159		CMT-471	SRR7781009	74.3282	MT	Normal	MT CUK	PRJNA489159		CMT-495	SRR7781065	0.001029	MT	Normal	MT CUK	PRJNA489159
CMT-459	SRR7781003	40997186	MT	Normal	MT CUK	PRJNA489159		CMT-459	SRR7781002	0.97881	MT	Tumor	MT CUK	PRJNA489159		CMT-459	SRR7781002	0.92298	MT	Tumor	MT CUK	PRJNA489159		CMT-459	SRR7781002	0.65617	MT	Tumor	MT CUK	PRJNA489159		CMT-471	SRR7781008	127.339	MT	Tumor	MT CUK	PRJNA489159		CMT-495	SRR7781064	0.00106	MT	Tumor	MT CUK	PRJNA489159
CMT-459	SRR7781002	69867695	MT	Tumor	MT CUK	PRJNA489159		CMT-471	SRR7781009	0.96765	MT	Normal	MT CUK	PRJNA489159		CMT-471	SRR7781009	0.92983	MT	Normal	MT CUK	PRJNA489159		CMT-471	SRR7781009	0.56512	MT	Normal	MT CUK	PRJNA489159		CMT-48	SRR7780933	56.2938	MT	Normal	MT CUK	PRJNA489159		CMT-496	SRR7781067	0.000956	MT	Normal	MT CUK	PRJNA489159
CMT-471	SRR7781009	32082041	MT	Normal	MT CUK	PRJNA489159		CMT-471	SRR7781008	0.96176	MT	Tumor	MT CUK	PRJNA489159		CMT-471	SRR7781008	0.92322	MT	Tumor	MT CUK	PRJNA489159		CMT-471	SRR7781008	0.56567	MT	Tumor	MT CUK	PRJNA489159		CMT-48	SRR7780932	109.135	MT	Tumor	MT CUK	PRJNA489159		CMT-496	SRR7781066	0.001044	MT	Tumor	MT CUK	PRJNA489159
CMT-471	SRR7781008	57329758	MT	Tumor	MT CUK	PRJNA489159		CMT-48	SRR7780933	0.94683	MT	Normal	MT CUK	PRJNA489159		CMT-48	SRR7780933	0.9156	MT	Normal	MT CUK	PRJNA489159		CMT-48	SRR7780933	0.4398	MT	Normal	MT CUK	PRJNA489159		CMT-480	SRR7781006	90.9824	MT	Normal	MT CUK	PRJNA489159		CMT-505	SRR7781061	0.000884	MT	Normal	MT CUK	PRJNA489159
CMT-48	SRR7780933	34679338	MT	Normal	MT CUK	PRJNA489159		CMT-48	SRR7780932	0.9351	MT	Tumor	MT CUK	PRJNA489159		CMT-48	SRR7780932	0.87079	MT	Tumor	MT CUK	PRJNA489159		CMT-48	SRR7780932	0.51747	MT	Tumor	MT CUK	PRJNA489159		CMT-480	SRR7780845	125.288	MT	Tumor	MT CUK	PRJNA489159		CMT-505	SRR7781060	0.000695	MT	Tumor	MT CUK	PRJNA489159
CMT-48	SRR7780932	60723490	MT	Tumor	MT CUK	PRJNA489159		CMT-480	SRR7781006	0.98347	MT	Normal	MT CUK	PRJNA489159		CMT-480	SRR7781006	0.94351	MT	Normal	MT CUK	PRJNA489159		CMT-480	SRR7781006	0.64451	MT	Normal	MT CUK	PRJNA489159		CMT-495	SRR7781065	87.5373	MT	Normal	MT CUK	PRJNA489159		CMT-51	SRR7780929	0.001068	MT	Normal	MT CUK	PRJNA489159
CMT-480	SRR7781006	44616236	MT	Normal	MT CUK	PRJNA489159		CMT-480	SRR7780845	0.97799	MT	Tumor	MT CUK	PRJNA489159		CMT-480	SRR7780845	0.91841	MT	Tumor	MT CUK	PRJNA489159		CMT-480	SRR7780845	0.64996	MT	Tumor	MT CUK	PRJNA489159		CMT-495	SRR7781064	131.51	MT	Tumor	MT CUK	PRJNA489159		CMT-51	SRR7780928	0.000798	MT	Tumor	MT CUK	PRJNA489159
CMT-480	SRR7780845	65827829	MT	Tumor	MT CUK	PRJNA489159		CMT-495	SRR7781065	0.96597	MT	Normal	MT CUK	PRJNA489159		CMT-495	SRR7781065	0.92267	MT	Normal	MT CUK	PRJNA489159		CMT-495	SRR7781065	0.5446	MT	Normal	MT CUK	PRJNA489159		CMT-496	SRR7781067	77.6141	MT	Normal	MT CUK	PRJNA489159		CMT-523	SRR7781062	0.000842	MT	Normal	MT CUK	PRJNA489159
CMT-495	SRR7781065	38940108	MT	Normal	MT CUK	PRJNA489159		CMT-495	SRR7781064	0.96704	MT	Tumor	MT CUK	PRJNA489159		CMT-495	SRR7781064	0.92699	MT	Tumor	MT CUK	PRJNA489159		CMT-495	SRR7781064	0.55237	MT	Tumor	MT CUK	PRJNA489159		CMT-496	SRR7781066	135.005	MT	Tumor	MT CUK	PRJNA489159		CMT-523	SRR7781070	0.00068	MT	Tumor	MT CUK	PRJNA489159
CMT-495	SRR7781064	61122303	MT	Tumor	MT CUK	PRJNA489159		CMT-496	SRR7781067	0.96597	MT	Normal	MT CUK	PRJNA489159		CMT-496	SRR7781067	0.92735	MT	Normal	MT CUK	PRJNA489159		CMT-496	SRR7781067	0.56796	MT	Normal	MT CUK	PRJNA489159		CMT-505	SRR7781061	89.0173	MT	Normal	MT CUK	PRJNA489159		CMT-53	SRR7781036	0.000991	MT	Normal	MT CUK	PRJNA489159
CMT-496	SRR7781067	33361147	MT	Normal	MT CUK	PRJNA489159		CMT-496	SRR7781066	0.96373	MT	Tumor	MT CUK	PRJNA489159		CMT-496	SRR7781066	0.92484	MT	Tumor	MT CUK	PRJNA489159		CMT-496	SRR7781066	0.54811	MT	Tumor	MT CUK	PRJNA489159		CMT-505	SRR7781060	154.89	MT	Tumor	MT CUK	PRJNA489159		CMT-53	SRR7781037	0.000781	MT	Tumor	MT CUK	PRJNA489159
CMT-496	SRR7781066	62372577	MT	Tumor	MT CUK	PRJNA489159		CMT-505	SRR7781061	0.97531	MT	Normal	MT CUK	PRJNA489159		CMT-505	SRR7781061	0.91965	MT	Normal	MT CUK	PRJNA489159		CMT-505	SRR7781061	0.60392	MT	Normal	MT CUK	PRJNA489159		CMT-51	SRR7780929	73.4573	MT	Normal	MT CUK	PRJNA489159		CMT-538	SRR7781069	0.000857	MT	Normal	MT CUK	PRJNA489159
CMT-505	SRR7781061	44052302	MT	Normal	MT CUK	PRJNA489159		CMT-505	SRR7781060	0.98411	MT	Tumor	MT CUK	PRJNA489159		CMT-505	SRR7781060	0.94468	MT	Tumor	MT CUK	PRJNA489159		CMT-505	SRR7781060	0.63516	MT	Tumor	MT CUK	PRJNA489159		CMT-51	SRR7780928	139.336	MT	Tumor	MT CUK	PRJNA489159		CMT-538	SRR7780968	0.000676	MT	Tumor	MT CUK	PRJNA489159
CMT-505	SRR7781060	81784179	MT	Tumor	MT CUK	PRJNA489159		CMT-51	SRR7780929	0.96055	MT	Normal	MT CUK	PRJNA489159		CMT-51	SRR7780929	0.91439	MT	Normal	MT CUK	PRJNA489159		CMT-51	SRR7780929	0.50667	MT	Normal	MT CUK	PRJNA489159		CMT-523	SRR7781062	97.6204	MT	Normal	MT CUK	PRJNA489159		CMT-54	SRR7781034	0.001007	MT	Normal	MT CUK	PRJNA489159
CMT-51	SRR7780929	37283170	MT	Normal	MT CUK	PRJNA489159		CMT-51	SRR7780928	0.96622	MT	Tumor	MT CUK	PRJNA489159		CMT-51	SRR7780928	0.92669	MT	Tumor	MT CUK	PRJNA489159		CMT-51	SRR7780928	0.54779	MT	Tumor	MT CUK	PRJNA489159		CMT-523	SRR7781070	158.955	MT	Tumor	MT CUK	PRJNA489159		CMT-54	SRR7781035	0.001074	MT	Tumor	MT CUK	PRJNA489159
CMT-51	SRR7780928	66465050	MT	Tumor	MT CUK	PRJNA489159		CMT-523	SRR7781062	0.98108	MT	Normal	MT CUK	PRJNA489159		CMT-523	SRR7781062	0.93938	MT	Normal	MT CUK	PRJNA489159		CMT-523	SRR7781062	0.62407	MT	Normal	MT CUK	PRJNA489159		CMT-53	SRR7781036	83.0138	MT	Normal	MT CUK	PRJNA489159		CMT-57	SRR7781032	0.000942	MT	Normal	MT CUK	PRJNA489159
CMT-523	SRR7781062	48111299	MT	Normal	MT CUK	PRJNA489159		CMT-523	SRR7781070	0.98279	MT	Tumor	MT CUK	PRJNA489159		CMT-523	SRR7781070	0.94154	MT	Tumor	MT CUK	PRJNA489159		CMT-523	SRR7781070	0.6433	MT	Tumor	MT CUK	PRJNA489159		CMT-53	SRR7781037	153.411	MT	Tumor	MT CUK	PRJNA489159		CMT-57	SRR7781033	0.00074	MT	Tumor	MT CUK	PRJNA489159
CMT-523	SRR7781070	83825579	MT	Tumor	MT CUK	PRJNA489159		CMT-53	SRR7781036	0.96545	MT	Normal	MT CUK	PRJNA489159		CMT-53	SRR7781036	0.92902	MT	Normal	MT CUK	PRJNA489159		CMT-53	SRR7781036	0.56229	MT	Normal	MT CUK	PRJNA489159		CMT-538	SRR7781069	78.7198	MT	Normal	MT CUK	PRJNA489159		CMT-577	SRR7780969	0.00116	MT	Normal	MT CUK	PRJNA489159
CMT-53	SRR7781036	35943394	MT	Normal	MT CUK	PRJNA489159		CMT-53	SRR7781037	0.96615	MT	Tumor	MT CUK	PRJNA489159		CMT-53	SRR7781037	0.92647	MT	Tumor	MT CUK	PRJNA489159		CMT-53	SRR7781037	0.54676	MT	Tumor	MT CUK	PRJNA489159		CMT-538	SRR7780968	145.317	MT	Tumor	MT CUK	PRJNA489159		CMT-577	SRR7780966	0.000733	MT	Tumor	MT CUK	PRJNA489159
CMT-53	SRR7781037	73797499	MT	Tumor	MT CUK	PRJNA489159		CMT-538	SRR7781069	0.9804	MT	Normal	MT CUK	PRJNA489159		CMT-538	SRR7781069	0.93529	MT	Normal	MT CUK	PRJNA489159		CMT-538	SRR7781069	0.61777	MT	Normal	MT CUK	PRJNA489159		CMT-54	SRR7781034	68.5293	MT	Normal	MT CUK	PRJNA489159		CMT-581	SRR7780967	0.000915	MT	Normal	MT CUK	PRJNA489159
CMT-538	SRR7781069	36594749	MT	Normal	MT CUK	PRJNA489159		CMT-538	SRR7780968	0.98233	MT	Tumor	MT CUK	PRJNA489159		CMT-538	SRR7780968	0.94062	MT	Tumor	MT CUK	PRJNA489159		CMT-538	SRR7780968	0.64574	MT	Tumor	MT CUK	PRJNA489159		CMT-54	SRR7781035	59.3491	MT	Tumor	MT CUK	PRJNA489159		CMT-581	SRR7780964	0.000753	MT	Tumor	MT CUK	PRJNA489159
CMT-538	SRR7780968	78493340	MT	Tumor	MT CUK	PRJNA489159		CMT-54	SRR7781034	0.96035	MT	Normal	MT CUK	PRJNA489159		CMT-54	SRR7781034	0.92965	MT	Normal	MT CUK	PRJNA489159		CMT-54	SRR7781034	0.65373	MT	Normal	MT CUK	PRJNA489159		CMT-57	SRR7781032	71.0245	MT	Normal	MT CUK	PRJNA489159		CMT-586	SRR7780965	0.000858	MT	Normal	MT CUK	PRJNA489159
CMT-54	SRR7781034	31880435	MT	Normal	MT CUK	PRJNA489159		CMT-54	SRR7781035	0.95288	MT	Tumor	MT CUK	PRJNA489159		CMT-54	SRR7781035	0.90803	MT	Tumor	MT CUK	PRJNA489159		CMT-54	SRR7781035	0.51541	MT	Tumor	MT CUK	PRJNA489159		CMT-57	SRR7781033	159.554	MT	Tumor	MT CUK	PRJNA489159		CMT-586	SRR7780962	0.000712	MT	Tumor	MT CUK	PRJNA489159
CMT-54	SRR7781035	27353088	MT	Tumor	MT CUK	PRJNA489159		CMT-57	SRR7781032	0.96163	MT	Normal	MT CUK	PRJNA489159		CMT-57	SRR7781032	0.92228	MT	Normal	MT CUK	PRJNA489159		CMT-57	SRR7781032	0.55955	MT	Normal	MT CUK	PRJNA489159		CMT-577	SRR7780969	70.7883	MT	Normal	MT CUK	PRJNA489159		CMT-59	SRR7781030	0.001115	MT	Normal	MT CUK	PRJNA489159
CMT-57	SRR7781032	32509391	MT	Normal	MT CUK	PRJNA489159		CMT-57	SRR7781033	0.96676	MT	Tumor	MT CUK	PRJNA489159		CMT-57	SRR7781033	0.92688	MT	Tumor	MT CUK	PRJNA489159		CMT-57	SRR7781033	0.54753	MT	Tumor	MT CUK	PRJNA489159		CMT-577	SRR7780966	139.779	MT	Tumor	MT CUK	PRJNA489159		CMT-59	SRR7781031	0.000936	MT	Tumor	MT CUK	PRJNA489159
CMT-57	SRR7781033	78976585	MT	Tumor	MT CUK	PRJNA489159		CMT-577	SRR7780969	0.9752	MT	Normal	MT CUK	PRJNA489159		CMT-577	SRR7780969	0.94089	MT	Normal	MT CUK	PRJNA489159		CMT-577	SRR7780969	0.56932	MT	Normal	MT CUK	PRJNA489159		CMT-581	SRR7780967	81.745	MT	Normal	MT CUK	PRJNA489159		CMT-60	SRR7781028	0.000995	MT	Normal	MT CUK	PRJNA489159
CMT-577	SRR7780969	31042806	MT	Normal	MT CUK	PRJNA489159		CMT-577	SRR7780966	0.98243	MT	Tumor	MT CUK	PRJNA489159		CMT-577	SRR7780966	0.9444	MT	Tumor	MT CUK	PRJNA489159		CMT-577	SRR7780966	0.64943	MT	Tumor	MT CUK	PRJNA489159		CMT-581	SRR7780964	140.228	MT	Tumor	MT CUK	PRJNA489159		CMT-60	SRR7781029	0.000726	MT	Tumor	MT CUK	PRJNA489159
CMT-577	SRR7780966	72316772	MT	Tumor	MT CUK	PRJNA489159		CMT-581	SRR7780967	0.98137	MT	Normal	MT CUK	PRJNA489159		CMT-581	SRR7780967	0.93685	MT	Normal	MT CUK	PRJNA489159		CMT-581	SRR7780967	0.62269	MT	Normal	MT CUK	PRJNA489159		CMT-586	SRR7780965	92.8056	MT	Normal	MT CUK	PRJNA489159		CMT-603	SRR7780970	0.000854	MT	Normal	MT CUK	PRJNA489159
CMT-581	SRR7780967	39591611	MT	Normal	MT CUK	PRJNA489159		CMT-581	SRR7780964	0.98352	MT	Tumor	MT CUK	PRJNA489159		CMT-581	SRR7780964	0.94527	MT	Tumor	MT CUK	PRJNA489159		CMT-581	SRR7780964	0.6515	MT	Tumor	MT CUK	PRJNA489159		CMT-586	SRR7780962	157.776	MT	Tumor	MT CUK	PRJNA489159		CMT-603	SRR7780971	0.000917	MT	Tumor	MT CUK	PRJNA489159
CMT-581	SRR7780964	68890636	MT	Tumor	MT CUK	PRJNA489159		CMT-586	SRR7780965	0.98151	MT	Normal	MT CUK	PRJNA489159		CMT-586	SRR7780965	0.94059	MT	Normal	MT CUK	PRJNA489159		CMT-586	SRR7780965	0.64578	MT	Normal	MT CUK	PRJNA489159		CMT-59	SRR7781030	51.4968	MT	Normal	MT CUK	PRJNA489159		CMT-606	SRR7780867	0.000849	MT	Normal	MT CUK	PRJNA489159
CMT-586	SRR7780965	44822014	MT	Normal	MT CUK	PRJNA489159		CMT-586	SRR7780962	0.98444	MT	Tumor	MT CUK	PRJNA489159		CMT-586	SRR7780962	0.94274	MT	Tumor	MT CUK	PRJNA489159		CMT-586	SRR7780962	0.64505	MT	Tumor	MT CUK	PRJNA489159		CMT-59	SRR7781031	85.6418	MT	Tumor	MT CUK	PRJNA489159		CMT-606	SRR7780866	0.000735	MT	Tumor	MT CUK	PRJNA489159
CMT-586	SRR7780962	82666537	MT	Tumor	MT CUK	PRJNA489159		CMT-59	SRR7781030	0.94937	MT	Normal	MT CUK	PRJNA489159		CMT-59	SRR7781030	0.91932	MT	Normal	MT CUK	PRJNA489159		CMT-59	SRR7781030	0.43079	MT	Normal	MT CUK	PRJNA489159		CMT-60	SRR7781028	75.7078	MT	Normal	MT CUK	PRJNA489159		CMT-613	SRR7780865	0.001028	MT	Normal	MT CUK	PRJNA489159
CMT-59	SRR7781030	30844425	MT	Normal	MT CUK	PRJNA489159		CMT-59	SRR7781031	0.95204	MT	Tumor	MT CUK	PRJNA489159		CMT-59	SRR7781031	0.91491	MT	Tumor	MT CUK	PRJNA489159		CMT-59	SRR7781031	0.37562	MT	Tumor	MT CUK	PRJNA489159		CMT-60	SRR7781029	140.501	MT	Tumor	MT CUK	PRJNA489159		CMT-613	SRR7780864	0.000697	MT	Tumor	MT CUK	PRJNA489159
CMT-59	SRR7781031	58209007	MT	Tumor	MT CUK	PRJNA489159		CMT-60	SRR7781028	0.9621	MT	Normal	MT CUK	PRJNA489159		CMT-60	SRR7781028	0.91508	MT	Normal	MT CUK	PRJNA489159		CMT-60	SRR7781028	0.51214	MT	Normal	MT CUK	PRJNA489159		CMT-603	SRR7780970	95.0816	MT	Normal	MT CUK	PRJNA489159		CMT-615	SRR7780871	0.000971	MT	Normal	MT CUK	PRJNA489159
CMT-60	SRR7781028	38467151	MT	Normal	MT CUK	PRJNA489159		CMT-60	SRR7781029	0.96498	MT	Tumor	MT CUK	PRJNA489159		CMT-60	SRR7781029	0.92432	MT	Tumor	MT CUK	PRJNA489159		CMT-60	SRR7781029	0.54974	MT	Tumor	MT CUK	PRJNA489159		CMT-603	SRR7780971	94.2837	MT	Tumor	MT CUK	PRJNA489159		CMT-615	SRR7780870	0.000715	MT	Tumor	MT CUK	PRJNA489159
CMT-60	SRR7781029	67943838	MT	Tumor	MT CUK	PRJNA489159		CMT-603	SRR7780970	0.98104	MT	Normal	MT CUK	PRJNA489159		CMT-603	SRR7780970	0.93203	MT	Normal	MT CUK	PRJNA489159		CMT-603	SRR7780970	0.63127	MT	Normal	MT CUK	PRJNA489159		CMT-606	SRR7780867	87.7059	MT	Normal	MT CUK	PRJNA489159		CMT-63	SRR7780761	0.00107	MT	Normal	MT CUK	PRJNA489159
CMT-603	SRR7780970	46343602	MT	Normal	MT CUK	PRJNA489159		CMT-603	SRR7780971	0.98351	MT	Tumor	MT CUK	PRJNA489159		CMT-603	SRR7780971	0.9382	MT	Tumor	MT CUK	PRJNA489159		CMT-603	SRR7780971	0.6459	MT	Tumor	MT CUK	PRJNA489159		CMT-606	SRR7780866	144.211	MT	Tumor	MT CUK	PRJNA489159		CMT-63	SRR7780760	0.000798	MT	Tumor	MT CUK	PRJNA489159
CMT-603	SRR7780971	40974218	MT	Tumor	MT CUK	PRJNA489159		CMT-606	SRR7780867	0.98188	MT	Normal	MT CUK	PRJNA489159		CMT-606	SRR7780867	0.93791	MT	Normal	MT CUK	PRJNA489159		CMT-606	SRR7780867	0.63943	MT	Normal	MT CUK	PRJNA489159		CMT-613	SRR7780865	71.3029	MT	Normal	MT CUK	PRJNA489159		CMT-630	SRR7780869	0.000978	MT	Normal	MT CUK	PRJNA489159
CMT-606	SRR7780867	39717284	MT	Normal	MT CUK	PRJNA489159		CMT-606	SRR7780866	0.98305	MT	Tumor	MT CUK	PRJNA489159		CMT-606	SRR7780866	0.93717	MT	Tumor	MT CUK	PRJNA489159		CMT-606	SRR7780866	0.642	MT	Tumor	MT CUK	PRJNA489159		CMT-613	SRR7780864	172.287	MT	Tumor	MT CUK	PRJNA489159		CMT-630	SRR7780868	0.000748	MT	Tumor	MT CUK	PRJNA489159
CMT-606	SRR7780866	67988532	MT	Tumor	MT CUK	PRJNA489159		CMT-613	SRR7780865	0.9755	MT	Normal	MT CUK	PRJNA489159		CMT-613	SRR7780865	0.94003	MT	Normal	MT CUK	PRJNA489159		CMT-613	SRR7780865	0.5722	MT	Normal	MT CUK	PRJNA489159		CMT-615	SRR7780871	82.4498	MT	Normal	MT CUK	PRJNA489159		CMT-632	SRR7780859	0.000856	MT	Normal	MT CUK	PRJNA489159
CMT-613	SRR7780865	31398220	MT	Normal	MT CUK	PRJNA489159		CMT-613	SRR7780864	0.98238	MT	Tumor	MT CUK	PRJNA489159		CMT-613	SRR7780864	0.93341	MT	Tumor	MT CUK	PRJNA489159		CMT-613	SRR7780864	0.64238	MT	Tumor	MT CUK	PRJNA489159		CMT-615	SRR7780870	164.591	MT	Tumor	MT CUK	PRJNA489159		CMT-632	SRR7780858	0.00069	MT	Tumor	MT CUK	PRJNA489159
CMT-613	SRR7780864	81927498	MT	Tumor	MT CUK	PRJNA489159		CMT-615	SRR7780871	0.98185	MT	Normal	MT CUK	PRJNA489159		CMT-615	SRR7780871	0.94224	MT	Normal	MT CUK	PRJNA489159		CMT-615	SRR7780871	0.62664	MT	Normal	MT CUK	PRJNA489159		CMT-63	SRR7780761	78.823	MT	Normal	MT CUK	PRJNA489159		CMT-634	SRR7780751	0.000834	MT	Normal	MT CUK	PRJNA489159
CMT-615	SRR7780871	37657839	MT	Normal	MT CUK	PRJNA489159		CMT-615	SRR7780870	0.98169	MT	Tumor	MT CUK	PRJNA489159		CMT-615	SRR7780870	0.93098	MT	Tumor	MT CUK	PRJNA489159		CMT-615	SRR7780870	0.63433	MT	Tumor	MT CUK	PRJNA489159		CMT-63	SRR7780760	137.69	MT	Tumor	MT CUK	PRJNA489159		CMT-634	SRR7780821	0.000715	MT	Tumor	MT CUK	PRJNA489159
CMT-615	SRR7780870	85826825	MT	Tumor	MT CUK	PRJNA489159		CMT-63	SRR7780761	0.96089	MT	Normal	MT CUK	PRJNA489159		CMT-63	SRR7780761	0.91527	MT	Normal	MT CUK	PRJNA489159		CMT-63	SRR7780761	0.50787	MT	Normal	MT CUK	PRJNA489159		CMT-630	SRR7780869	78.3609	MT	Normal	MT CUK	PRJNA489159		CMT-638	SRR7780753	0.000821	MT	Normal	MT CUK	PRJNA489159
CMT-63	SRR7780761	40451188	MT	Normal	MT CUK	PRJNA489159		CMT-63	SRR7780760	0.96752	MT	Tumor	MT CUK	PRJNA489159		CMT-63	SRR7780760	0.9285	MT	Tumor	MT CUK	PRJNA489159		CMT-63	SRR7780760	0.55372	MT	Tumor	MT CUK	PRJNA489159		CMT-630	SRR7780868	150.486	MT	Tumor	MT CUK	PRJNA489159		CMT-638	SRR7780754	0.00071	MT	Tumor	MT CUK	PRJNA489159
CMT-63	SRR7780760	65366164	MT	Tumor	MT CUK	PRJNA489159		CMT-630	SRR7780869	0.98176	MT	Normal	MT CUK	PRJNA489159		CMT-630	SRR7780869	0.93938	MT	Normal	MT CUK	PRJNA489159		CMT-630	SRR7780869	0.6248	MT	Normal	MT CUK	PRJNA489159		CMT-632	SRR7780859	80.265	MT	Normal	MT CUK	PRJNA489159		CMT-642	SRR7780747	0.000882	MT	Normal	MT CUK	PRJNA489159
CMT-630	SRR7780869	36565925	MT	Normal	MT CUK	PRJNA489159		CMT-630	SRR7780868	0.98282	MT	Tumor	MT CUK	PRJNA489159		CMT-630	SRR7780868	0.93842	MT	Tumor	MT CUK	PRJNA489159		CMT-630	SRR7780868	0.65265	MT	Tumor	MT CUK	PRJNA489159		CMT-632	SRR7780858	160.738	MT	Tumor	MT CUK	PRJNA489159		CMT-642	SRR7780748	0.000732	MT	Tumor	MT CUK	PRJNA489159
CMT-630	SRR7780868	72136385	MT	Tumor	MT CUK	PRJNA489159		CMT-632	SRR7780859	0.98136	MT	Normal	MT CUK	PRJNA489159		CMT-632	SRR7780859	0.93903	MT	Normal	MT CUK	PRJNA489159		CMT-632	SRR7780859	0.6197	MT	Normal	MT CUK	PRJNA489159		CMT-634	SRR7780751	93.4056	MT	Normal	MT CUK	PRJNA489159		CMT-644	SRR7780749	0.001209	MT	Normal	MT CUK	PRJNA489159
CMT-632	SRR7780859	36715521	MT	Normal	MT CUK	PRJNA489159		CMT-632	SRR7780858	0.98403	MT	Tumor	MT CUK	PRJNA489159		CMT-632	SRR7780858	0.93987	MT	Tumor	MT CUK	PRJNA489159		CMT-632	SRR7780858	0.647	MT	Tumor	MT CUK	PRJNA489159		CMT-634	SRR7780821	138.781	MT	Tumor	MT CUK	PRJNA489159		CMT-644	SRR7780750	0.000772	MT	Tumor	MT CUK	PRJNA489159
CMT-632	SRR7780858	81592887	MT	Tumor	MT CUK	PRJNA489159		CMT-634	SRR7780751	0.98258	MT	Normal	MT CUK	PRJNA489159		CMT-634	SRR7780751	0.94164	MT	Normal	MT CUK	PRJNA489159		CMT-634	SRR7780751	0.63462	MT	Normal	MT CUK	PRJNA489159		CMT-638	SRR7780753	86.7397	MT	Normal	MT CUK	PRJNA489159		CMT-651	SRR7780806	0.000951	MT	Normal	MT CUK	PRJNA489159
CMT-634	SRR7780751	44029639	MT	Normal	MT CUK	PRJNA489159		CMT-634	SRR7780821	0.98263	MT	Tumor	MT CUK	PRJNA489159		CMT-634	SRR7780821	0.93356	MT	Tumor	MT CUK	PRJNA489159		CMT-634	SRR7780821	0.65322	MT	Tumor	MT CUK	PRJNA489159		CMT-638	SRR7780754	145.532	MT	Tumor	MT CUK	PRJNA489159		CMT-651	SRR7780808	0.000727	MT	Tumor	MT CUK	PRJNA489159
CMT-634	SRR7780821	77709517	MT	Tumor	MT CUK	PRJNA489159		CMT-638	SRR7780753	0.98184	MT	Normal	MT CUK	PRJNA489159		CMT-638	SRR7780753	0.93923	MT	Normal	MT CUK	PRJNA489159		CMT-638	SRR7780753	0.62457	MT	Normal	MT CUK	PRJNA489159		CMT-642	SRR7780747	82.2803	MT	Normal	MT CUK	PRJNA489159		CMT-652	SRR7781104	0.000872	MT	Normal	MT CUK	PRJNA489159
CMT-638	SRR7780753	40720754	MT	Normal	MT CUK	PRJNA489159		CMT-638	SRR7780754	0.98298	MT	Tumor	MT CUK	PRJNA489159		CMT-638	SRR7780754	0.9345	MT	Tumor	MT CUK	PRJNA489159		CMT-638	SRR7780754	0.65466	MT	Tumor	MT CUK	PRJNA489159		CMT-642	SRR7780748	148.533	MT	Tumor	MT CUK	PRJNA489159		CMT-652	SRR7781103	0.000705	MT	Tumor	MT CUK	PRJNA489159
CMT-638	SRR7780754	76088288	MT	Tumor	MT CUK	PRJNA489159		CMT-642	SRR7780747	0.98232	MT	Normal	MT CUK	PRJNA489159		CMT-642	SRR7780747	0.94043	MT	Normal	MT CUK	PRJNA489159		CMT-642	SRR7780747	0.63026	MT	Normal	MT CUK	PRJNA489159		CMT-644	SRR7780749	74.8135	MT	Normal	MT CUK	PRJNA489159		CMT-659	SRR7781106	0.000951	MT	Normal	MT CUK	PRJNA489159
CMT-642	SRR7780747	38301440	MT	Normal	MT CUK	PRJNA489159		CMT-642	SRR7780748	0.9828	MT	Tumor	MT CUK	PRJNA489159		CMT-642	SRR7780748	0.93232	MT	Tumor	MT CUK	PRJNA489159		CMT-642	SRR7780748	0.62651	MT	Tumor	MT CUK	PRJNA489159		CMT-644	SRR7780750	152.726	MT	Tumor	MT CUK	PRJNA489159		CMT-659	SRR7781105	0.000712	MT	Tumor	MT CUK	PRJNA489159
CMT-642	SRR7780748	75736256	MT	Tumor	MT CUK	PRJNA489159		CMT-644	SRR7780749	0.97549	MT	Normal	MT CUK	PRJNA489159		CMT-644	SRR7780749	0.94104	MT	Normal	MT CUK	PRJNA489159		CMT-644	SRR7780749	0.56341	MT	Normal	MT CUK	PRJNA489159		CMT-651	SRR7780806	75.4491	MT	Normal	MT CUK	PRJNA489159		CMT-660	SRR7781108	0.000933	MT	Normal	MT CUK	PRJNA489159
CMT-644	SRR7780749	33192990	MT	Normal	MT CUK	PRJNA489159		CMT-644	SRR7780750	0.98315	MT	Tumor	MT CUK	PRJNA489159		CMT-644	SRR7780750	0.9377	MT	Tumor	MT CUK	PRJNA489159		CMT-644	SRR7780750	0.64576	MT	Tumor	MT CUK	PRJNA489159		CMT-651	SRR7780808	152.947	MT	Tumor	MT CUK	PRJNA489159		CMT-660	SRR7781107	0.000743	MT	Tumor	MT CUK	PRJNA489159
CMT-644	SRR7780750	76456661	MT	Tumor	MT CUK	PRJNA489159		CMT-651	SRR7780806	0.97414	MT	Normal	MT CUK	PRJNA489159		CMT-651	SRR7780806	0.93154	MT	Normal	MT CUK	PRJNA489159		CMT-651	SRR7780806	0.5347	MT	Normal	MT CUK	PRJNA489159		CMT-652	SRR7781104	88.5605	MT	Normal	MT CUK	PRJNA489159		CMT-667	SRR7781110	0.001037	MT	Normal	MT CUK	PRJNA489159
CMT-651	SRR7780806	42360608	MT	Normal	MT CUK	PRJNA489159		CMT-651	SRR7780808	0.98259	MT	Tumor	MT CUK	PRJNA489159		CMT-651	SRR7780808	0.93489	MT	Tumor	MT CUK	PRJNA489159		CMT-651	SRR7780808	0.6509	MT	Tumor	MT CUK	PRJNA489159		CMT-652	SRR7781103	156.49	MT	Tumor	MT CUK	PRJNA489159		CMT-667	SRR7781109	0.000711	MT	Tumor	MT CUK	PRJNA489159
CMT-651	SRR7780808	76350944	MT	Tumor	MT CUK	PRJNA489159		CMT-652	SRR7781104	0.9812	MT	Normal	MT CUK	PRJNA489159		CMT-652	SRR7781104	0.93787	MT	Normal	MT CUK	PRJNA489159		CMT-652	SRR7781104	0.62684	MT	Normal	MT CUK	PRJNA489159		CMT-659	SRR7781106	80.2773	MT	Normal	MT CUK	PRJNA489159		CMT-678	SRR7781102	0.000901	MT	Normal	MT CUK	PRJNA489159
CMT-652	SRR7781104	43176053	MT	Normal	MT CUK	PRJNA489159		CMT-652	SRR7781103	0.98294	MT	Tumor	MT CUK	PRJNA489159		CMT-652	SRR7781103	0.93504	MT	Tumor	MT CUK	PRJNA489159		CMT-652	SRR7781103	0.64517	MT	Tumor	MT CUK	PRJNA489159		CMT-659	SRR7781105	167.942	MT	Tumor	MT CUK	PRJNA489159		CMT-678	SRR7781101	0.000678	MT	Tumor	MT CUK	PRJNA489159
CMT-652	SRR7781103	81221431	MT	Tumor	MT CUK	PRJNA489159		CMT-659	SRR7781106	0.98061	MT	Normal	MT CUK	PRJNA489159		CMT-659	SRR7781106	0.93668	MT	Normal	MT CUK	PRJNA489159		CMT-659	SRR7781106	0.62029	MT	Normal	MT CUK	PRJNA489159		CMT-660	SRR7781108	78.409	MT	Normal	MT CUK	PRJNA489159		CMT-685	SRR7781012	0.000879	MT	Normal	MT CUK	PRJNA489159
CMT-659	SRR7781106	37569205	MT	Normal	MT CUK	PRJNA489159		CMT-659	SRR7781105	0.98296	MT	Tumor	MT CUK	PRJNA489159		CMT-659	SRR7781105	0.93557	MT	Tumor	MT CUK	PRJNA489159		CMT-659	SRR7781105	0.64374	MT	Tumor	MT CUK	PRJNA489159		CMT-660	SRR7781107	151.98	MT	Tumor	MT CUK	PRJNA489159		CMT-685	SRR7781013	0.000787	MT	Tumor	MT CUK	PRJNA489159
CMT-659	SRR7781105	83720042	MT	Tumor	MT CUK	PRJNA489159		CMT-660	SRR7781108	0.981	MT	Normal	MT CUK	PRJNA489159		CMT-660	SRR7781108	0.9407	MT	Normal	MT CUK	PRJNA489159		CMT-660	SRR7781108	0.62706	MT	Normal	MT CUK	PRJNA489159		CMT-667	SRR7781110	81.3713	MT	Normal	MT CUK	PRJNA489159		CMT-686	SRR7781010	0.001004	MT	Normal	MT CUK	PRJNA489159
CMT-660	SRR7781108	37142765	MT	Normal	MT CUK	PRJNA489159		CMT-660	SRR7781107	0.98327	MT	Tumor	MT CUK	PRJNA489159		CMT-660	SRR7781107	0.93795	MT	Tumor	MT CUK	PRJNA489159		CMT-660	SRR7781107	0.65013	MT	Tumor	MT CUK	PRJNA489159		CMT-667	SRR7781109	163.46	MT	Tumor	MT CUK	PRJNA489159		CMT-686	SRR7781011	0.000731	MT	Tumor	MT CUK	PRJNA489159
CMT-660	SRR7781107	76899099	MT	Tumor	MT CUK	PRJNA489159		CMT-667	SRR7781110	0.97565	MT	Normal	MT CUK	PRJNA489159		CMT-667	SRR7781110	0.9397	MT	Normal	MT CUK	PRJNA489159		CMT-667	SRR7781110	0.56649	MT	Normal	MT CUK	PRJNA489159		CMT-678	SRR7781102	76.2383	MT	Normal	MT CUK	PRJNA489159		CMT-690	SRR7781017	0.000842	MT	Normal	MT CUK	PRJNA489159
CMT-667	SRR7781110	34456347	MT	Normal	MT CUK	PRJNA489159		CMT-667	SRR7781109	0.984	MT	Tumor	MT CUK	PRJNA489159		CMT-667	SRR7781109	0.93849	MT	Tumor	MT CUK	PRJNA489159		CMT-667	SRR7781109	0.65525	MT	Tumor	MT CUK	PRJNA489159		CMT-678	SRR7781101	174.212	MT	Tumor	MT CUK	PRJNA489159		CMT-690	SRR7781014	0.000691	MT	Tumor	MT CUK	PRJNA489159
CMT-667	SRR7781109	82780925	MT	Tumor	MT CUK	PRJNA489159		CMT-678	SRR7781102	0.9806	MT	Normal	MT CUK	PRJNA489159		CMT-678	SRR7781102	0.94202	MT	Normal	MT CUK	PRJNA489159		CMT-678	SRR7781102	0.63775	MT	Normal	MT CUK	PRJNA489159		CMT-685	SRR7781012	79.6853	MT	Normal	MT CUK	PRJNA489159		CMT-695	SRR7781015	0.000888	MT	Normal	MT CUK	PRJNA489159
CMT-678	SRR7781102	34923449	MT	Normal	MT CUK	PRJNA489159		CMT-678	SRR7781101	0.98348	MT	Tumor	MT CUK	PRJNA489159		CMT-678	SRR7781101	0.93851	MT	Tumor	MT CUK	PRJNA489159		CMT-678	SRR7781101	0.6578	MT	Tumor	MT CUK	PRJNA489159		CMT-685	SRR7781013	119.52	MT	Tumor	MT CUK	PRJNA489159		CMT-695	SRR7780842	0.000686	MT	Tumor	MT CUK	PRJNA489159
CMT-678	SRR7781101	87144294	MT	Tumor	MT CUK	PRJNA489159		CMT-685	SRR7781012	0.98194	MT	Normal	MT CUK	PRJNA489159		CMT-685	SRR7781012	0.94424	MT	Normal	MT CUK	PRJNA489159		CMT-685	SRR7781012	0.63105	MT	Normal	MT CUK	PRJNA489159		CMT-686	SRR7781010	69.8929	MT	Normal	MT CUK	PRJNA489159		CMT-70	SRR7780759	0.001097	MT	Normal	MT CUK	PRJNA489159
CMT-685	SRR7781012	38073679	MT	Normal	MT CUK	PRJNA489159		CMT-685	SRR7781013	0.9835	MT	Tumor	MT CUK	PRJNA489159		CMT-685	SRR7781013	0.93997	MT	Tumor	MT CUK	PRJNA489159		CMT-685	SRR7781013	0.65558	MT	Tumor	MT CUK	PRJNA489159		CMT-686	SRR7781011	156.859	MT	Tumor	MT CUK	PRJNA489159		CMT-70	SRR7780758	0.000825	MT	Tumor	MT CUK	PRJNA489159
CMT-685	SRR7781013	53860514	MT	Tumor	MT CUK	PRJNA489159		CMT-686	SRR7781010	0.97442	MT	Normal	MT CUK	PRJNA489159		CMT-686	SRR7781010	0.93834	MT	Normal	MT CUK	PRJNA489159		CMT-686	SRR7781010	0.57165	MT	Normal	MT CUK	PRJNA489159		CMT-690	SRR7781017	86.0135	MT	Normal	MT CUK	PRJNA489159		CMT-711	SRR7781005	0.000873	MT	Normal	MT CUK	PRJNA489159
CMT-686	SRR7781010	30390148	MT	Normal	MT CUK	PRJNA489159		CMT-686	SRR7781011	0.98244	MT	Tumor	MT CUK	PRJNA489159		CMT-686	SRR7781011	0.93094	MT	Tumor	MT CUK	PRJNA489159		CMT-686	SRR7781011	0.64775	MT	Tumor	MT CUK	PRJNA489159		CMT-690	SRR7781014	162.357	MT	Tumor	MT CUK	PRJNA489159		CMT-711	SRR7780907	0.000671	MT	Tumor	MT CUK	PRJNA489159
CMT-686	SRR7781011	78759225	MT	Tumor	MT CUK	PRJNA489159		CMT-690	SRR7781017	0.9809	MT	Normal	MT CUK	PRJNA489159		CMT-690	SRR7781017	0.94195	MT	Normal	MT CUK	PRJNA489159		CMT-690	SRR7781017	0.6314	MT	Normal	MT CUK	PRJNA489159		CMT-695	SRR7781015	78.9888	MT	Normal	MT CUK	PRJNA489159		CMT-719	SRR7780906	0.000887	MT	Normal	MT CUK	PRJNA489159
CMT-690	SRR7781017	42195775	MT	Normal	MT CUK	PRJNA489159		CMT-690	SRR7781014	0.98364	MT	Tumor	MT CUK	PRJNA489159		CMT-690	SRR7781014	0.94016	MT	Tumor	MT CUK	PRJNA489159		CMT-690	SRR7781014	0.66074	MT	Tumor	MT CUK	PRJNA489159		CMT-695	SRR7780842	170.35	MT	Tumor	MT CUK	PRJNA489159		CMT-719	SRR7780905	0.000691	MT	Tumor	MT CUK	PRJNA489159
CMT-690	SRR7781014	75960166	MT	Tumor	MT CUK	PRJNA489159		CMT-695	SRR7781015	0.98068	MT	Normal	MT CUK	PRJNA489159		CMT-695	SRR7781015	0.94079	MT	Normal	MT CUK	PRJNA489159		CMT-695	SRR7781015	0.62326	MT	Normal	MT CUK	PRJNA489159		CMT-70	SRR7780759	71.8527	MT	Normal	MT CUK	PRJNA489159		CMT-72	SRR7780765	0.000993	MT	Normal	MT CUK	PRJNA489159
CMT-695	SRR7781015	38987596	MT	Normal	MT CUK	PRJNA489159		CMT-695	SRR7780842	0.98325	MT	Tumor	MT CUK	PRJNA489159		CMT-695	SRR7780842	0.9385	MT	Tumor	MT CUK	PRJNA489159		CMT-695	SRR7780842	0.65747	MT	Tumor	MT CUK	PRJNA489159		CMT-70	SRR7780758	139.216	MT	Tumor	MT CUK	PRJNA489159		CMT-72	SRR7780764	0.000747	MT	Tumor	MT CUK	PRJNA489159
CMT-695	SRR7780842	83939545	MT	Tumor	MT CUK	PRJNA489159		CMT-70	SRR7780759	0.9614	MT	Normal	MT CUK	PRJNA489159		CMT-70	SRR7780759	0.91599	MT	Normal	MT CUK	PRJNA489159		CMT-70	SRR7780759	0.51004	MT	Normal	MT CUK	PRJNA489159		CMT-711	SRR7781005	80.4363	MT	Normal	MT CUK	PRJNA489159		CMT-724	SRR7780958	0.000884	MT	Normal	MT CUK	PRJNA489159
CMT-70	SRR7780759	37063383	MT	Normal	MT CUK	PRJNA489159		CMT-70	SRR7780758	0.96761	MT	Tumor	MT CUK	PRJNA489159		CMT-70	SRR7780758	0.92748	MT	Tumor	MT CUK	PRJNA489159		CMT-70	SRR7780758	0.54903	MT	Tumor	MT CUK	PRJNA489159		CMT-711	SRR7780907	159.275	MT	Tumor	MT CUK	PRJNA489159		CMT-724	SRR7780903	0.000724	MT	Tumor	MT CUK	PRJNA489159
CMT-70	SRR7780758	67353374	MT	Tumor	MT CUK	PRJNA489159		CMT-711	SRR7781005	0.98077	MT	Normal	MT CUK	PRJNA489159		CMT-711	SRR7781005	0.94156	MT	Normal	MT CUK	PRJNA489159		CMT-711	SRR7781005	0.61172	MT	Normal	MT CUK	PRJNA489159		CMT-719	SRR7780906	84.7164	MT	Normal	MT CUK	PRJNA489159		CMT-725	SRR7780902	0.001101	MT	Normal	MT CUK	PRJNA489159
CMT-711	SRR7781005	39476337	MT	Normal	MT CUK	PRJNA489159		CMT-711	SRR7780907	0.98309	MT	Tumor	MT CUK	PRJNA489159		CMT-711	SRR7780907	0.93543	MT	Tumor	MT CUK	PRJNA489159		CMT-711	SRR7780907	0.64808	MT	Tumor	MT CUK	PRJNA489159		CMT-719	SRR7780905	165.046	MT	Tumor	MT CUK	PRJNA489159		CMT-725	SRR7780901	0.00074	MT	Tumor	MT CUK	PRJNA489159
CMT-711	SRR7780907	85276225	MT	Tumor	MT CUK	PRJNA489159		CMT-719	SRR7780906	0.98162	MT	Normal	MT CUK	PRJNA489159		CMT-719	SRR7780906	0.94369	MT	Normal	MT CUK	PRJNA489159		CMT-719	SRR7780906	0.63274	MT	Normal	MT CUK	PRJNA489159		CMT-72	SRR7780765	71.2469	MT	Normal	MT CUK	PRJNA489159		CMT-730	SRR7780900	0.00088	MT	Normal	MT CUK	PRJNA489159
CMT-719	SRR7780906	39775406	MT	Normal	MT CUK	PRJNA489159		CMT-719	SRR7780905	0.97744	MT	Tumor	MT CUK	PRJNA489159		CMT-719	SRR7780905	0.93113	MT	Tumor	MT CUK	PRJNA489159		CMT-719	SRR7780905	0.65053	MT	Tumor	MT CUK	PRJNA489159		CMT-72	SRR7780764	149.1	MT	Tumor	MT CUK	PRJNA489159		CMT-730	SRR7780899	0.000745	MT	Tumor	MT CUK	PRJNA489159
CMT-719	SRR7780905	82905903	MT	Tumor	MT CUK	PRJNA489159		CMT-72	SRR7780765	0.9649	MT	Normal	MT CUK	PRJNA489159		CMT-72	SRR7780765	0.92558	MT	Normal	MT CUK	PRJNA489159		CMT-72	SRR7780765	0.54284	MT	Normal	MT CUK	PRJNA489159		CMT-724	SRR7780958	77.0755	MT	Normal	MT CUK	PRJNA489159		CMT-737	SRR7780898	0.001225	MT	Normal	MT CUK	PRJNA489159
CMT-72	SRR7780765	31619989	MT	Normal	MT CUK	PRJNA489159		CMT-72	SRR7780764	0.96772	MT	Tumor	MT CUK	PRJNA489159		CMT-72	SRR7780764	0.9264	MT	Tumor	MT CUK	PRJNA489159		CMT-72	SRR7780764	0.54438	MT	Tumor	MT CUK	PRJNA489159		CMT-724	SRR7780903	139.326	MT	Tumor	MT CUK	PRJNA489159		CMT-737	SRR7780796	0.000772	MT	Tumor	MT CUK	PRJNA489159
CMT-72	SRR7780764	74297418	MT	Tumor	MT CUK	PRJNA489159		CMT-724	SRR7780958	0.97964	MT	Normal	MT CUK	PRJNA489159		CMT-724	SRR7780958	0.93814	MT	Normal	MT CUK	PRJNA489159		CMT-724	SRR7780958	0.62071	MT	Normal	MT CUK	PRJNA489159		CMT-725	SRR7780902	74.5835	MT	Normal	MT CUK	PRJNA489159		CMT-74	SRR7780763	0.001004	MT	Normal	MT CUK	PRJNA489159
CMT-724	SRR7780958	38498428	MT	Normal	MT CUK	PRJNA489159		CMT-724	SRR7780903	0.98111	MT	Tumor	MT CUK	PRJNA489159		CMT-724	SRR7780903	0.93453	MT	Tumor	MT CUK	PRJNA489159		CMT-724	SRR7780903	0.63885	MT	Tumor	MT CUK	PRJNA489159		CMT-725	SRR7780901	149.398	MT	Tumor	MT CUK	PRJNA489159		CMT-74	SRR7780762	0.00081	MT	Tumor	MT CUK	PRJNA489159
CMT-724	SRR7780903	67991626	MT	Tumor	MT CUK	PRJNA489159		CMT-725	SRR7780902	0.97695	MT	Normal	MT CUK	PRJNA489159		CMT-725	SRR7780902	0.94373	MT	Normal	MT CUK	PRJNA489159		CMT-725	SRR7780902	0.5696	MT	Normal	MT CUK	PRJNA489159		CMT-730	SRR7780900	83.9148	MT	Normal	MT CUK	PRJNA489159		CMT-756	SRR7780799	0.0011	MT	Normal	MT CUK	PRJNA489159
CMT-725	SRR7780902	31639952	MT	Normal	MT CUK	PRJNA489159		CMT-725	SRR7780901	0.98089	MT	Tumor	MT CUK	PRJNA489159		CMT-725	SRR7780901	0.93719	MT	Tumor	MT CUK	PRJNA489159		CMT-725	SRR7780901	0.64228	MT	Tumor	MT CUK	PRJNA489159		CMT-730	SRR7780899	133.673	MT	Tumor	MT CUK	PRJNA489159		CMT-756	SRR7780800	0.000971	MT	Tumor	MT CUK	PRJNA489159
CMT-725	SRR7780901	77095423	MT	Tumor	MT CUK	PRJNA489159		CMT-730	SRR7780900	0.98139	MT	Normal	MT CUK	PRJNA489159		CMT-730	SRR7780900	0.94301	MT	Normal	MT CUK	PRJNA489159		CMT-730	SRR7780900	0.63299	MT	Normal	MT CUK	PRJNA489159		CMT-737	SRR7780898	71.4516	MT	Normal	MT CUK	PRJNA489159		CMT-77	SRR7780757	0.001041	MT	Normal	MT CUK	PRJNA489159
CMT-730	SRR7780900	41198041	MT	Normal	MT CUK	PRJNA489159		CMT-730	SRR7780899	0.98039	MT	Tumor	MT CUK	PRJNA489159		CMT-730	SRR7780899	0.9324	MT	Tumor	MT CUK	PRJNA489159		CMT-730	SRR7780899	0.63215	MT	Tumor	MT CUK	PRJNA489159		CMT-737	SRR7780796	165.839	MT	Tumor	MT CUK	PRJNA489159		CMT-77	SRR7780756	0.000775	MT	Tumor	MT CUK	PRJNA489159
CMT-730	SRR7780899	69292730	MT	Tumor	MT CUK	PRJNA489159		CMT-737	SRR7780898	0.97642	MT	Normal	MT CUK	PRJNA489159		CMT-737	SRR7780898	0.94176	MT	Normal	MT CUK	PRJNA489159		CMT-737	SRR7780898	0.56915	MT	Normal	MT CUK	PRJNA489159		CMT-74	SRR7780763	80.9515	MT	Normal	MT CUK	PRJNA489159		CMT-774	SRR7780802	0.000818	MT	Normal	MT CUK	PRJNA489159
CMT-737	SRR7780898	31274106	MT	Normal	MT CUK	PRJNA489159		CMT-737	SRR7780796	0.98097	MT	Tumor	MT CUK	PRJNA489159		CMT-737	SRR7780796	0.93629	MT	Tumor	MT CUK	PRJNA489159		CMT-737	SRR7780796	0.63101	MT	Tumor	MT CUK	PRJNA489159		CMT-74	SRR7780762	137.55	MT	Tumor	MT CUK	PRJNA489159		CMT-774	SRR7780803	0.000705	MT	Tumor	MT CUK	PRJNA489159
CMT-737	SRR7780796	86686412	MT	Tumor	MT CUK	PRJNA489159		CMT-74	SRR7780763	0.95967	MT	Normal	MT CUK	PRJNA489159		CMT-74	SRR7780763	0.91438	MT	Normal	MT CUK	PRJNA489159		CMT-74	SRR7780763	0.49856	MT	Normal	MT CUK	PRJNA489159		CMT-756	SRR7780799	65.8931	MT	Normal	MT CUK	PRJNA489159		CMT-776	SRR7780804	0.000994	MT	Normal	MT CUK	PRJNA489159
CMT-74	SRR7780763	41267114	MT	Normal	MT CUK	PRJNA489159		CMT-74	SRR7780762	0.96758	MT	Tumor	MT CUK	PRJNA489159		CMT-74	SRR7780762	0.92723	MT	Tumor	MT CUK	PRJNA489159		CMT-74	SRR7780762	0.54754	MT	Tumor	MT CUK	PRJNA489159		CMT-756	SRR7780800	76.2047	MT	Tumor	MT CUK	PRJNA489159		CMT-776	SRR7780805	0.000744	MT	Tumor	MT CUK	PRJNA489159
CMT-74	SRR7780762	65754186	MT	Tumor	MT CUK	PRJNA489159		CMT-756	SRR7780799	0.95953	MT	Normal	MT CUK	PRJNA489159		CMT-756	SRR7780799	0.9073	MT	Normal	MT CUK	PRJNA489159		CMT-756	SRR7780799	0.57945	MT	Normal	MT CUK	PRJNA489159		CMT-77	SRR7780757	76.1982	MT	Normal	MT CUK	PRJNA489159		CMT-78	SRR7780876	0.001001	MT	Normal	MT CUK	PRJNA489159
CMT-756	SRR7780799	30660044	MT	Normal	MT CUK	PRJNA489159		CMT-756	SRR7780800	0.98056	MT	Tumor	MT CUK	PRJNA489159		CMT-756	SRR7780800	0.9337	MT	Tumor	MT CUK	PRJNA489159		CMT-756	SRR7780800	0.65009	MT	Tumor	MT CUK	PRJNA489159		CMT-77	SRR7780756	155.297	MT	Tumor	MT CUK	PRJNA489159		CMT-78	SRR7780877	0.000863	MT	Tumor	MT CUK	PRJNA489159
CMT-756	SRR7780800	83211337	MT	Tumor	MT CUK	PRJNA489159		CMT-77	SRR7780757	0.96021	MT	Normal	MT CUK	PRJNA489159		CMT-77	SRR7780757	0.91313	MT	Normal	MT CUK	PRJNA489159		CMT-77	SRR7780757	0.50218	MT	Normal	MT CUK	PRJNA489159		CMT-774	SRR7780802	83.0018	MT	Normal	MT CUK	PRJNA489159		CMT-785	SRR7780807	0.000975	MT	Normal	MT CUK	PRJNA489159
CMT-77	SRR7780757	39545854	MT	Normal	MT CUK	PRJNA489159		CMT-77	SRR7780756	0.96647	MT	Tumor	MT CUK	PRJNA489159		CMT-77	SRR7780756	0.92534	MT	Tumor	MT CUK	PRJNA489159		CMT-77	SRR7780756	0.54173	MT	Tumor	MT CUK	PRJNA489159		CMT-774	SRR7780803	136.254	MT	Tumor	MT CUK	PRJNA489159		CMT-785	SRR7780755	0.000719	MT	Tumor	MT CUK	PRJNA489159
CMT-77	SRR7780756	76111072	MT	Tumor	MT CUK	PRJNA489159		CMT-774	SRR7780802	0.98078	MT	Normal	MT CUK	PRJNA489159		CMT-774	SRR7780802	0.94131	MT	Normal	MT CUK	PRJNA489159		CMT-774	SRR7780802	0.63959	MT	Normal	MT CUK	PRJNA489159		CMT-776	SRR7780804	76.6019	MT	Normal	MT CUK	PRJNA489159		CMT-8	SRR7780918	0.000976	MT	Normal	MT CUK	PRJNA489159
CMT-774	SRR7780802	39311451	MT	Normal	MT CUK	PRJNA489159		CMT-774	SRR7780803	0.97982	MT	Tumor	MT CUK	PRJNA489159		CMT-774	SRR7780803	0.92978	MT	Tumor	MT CUK	PRJNA489159		CMT-774	SRR7780803	0.64885	MT	Tumor	MT CUK	PRJNA489159		CMT-776	SRR7780805	147.407	MT	Tumor	MT CUK	PRJNA489159		CMT-8	SRR7780919	0.000721	MT	Tumor	MT CUK	PRJNA489159
CMT-774	SRR7780803	71679499	MT	Tumor	MT CUK	PRJNA489159		CMT-776	SRR7780804	0.98377	MT	Normal	MT CUK	PRJNA489159		CMT-776	SRR7780804	0.9455	MT	Normal	MT CUK	PRJNA489159		CMT-776	SRR7780804	0.63752	MT	Normal	MT CUK	PRJNA489159		CMT-78	SRR7780876	56.4057	MT	Normal	MT CUK	PRJNA489159		CMT-84	SRR7780878	0.001237	MT	Normal	MT CUK	PRJNA489159
CMT-776	SRR7780804	35753430	MT	Normal	MT CUK	PRJNA489159		CMT-776	SRR7780805	0.9796	MT	Tumor	MT CUK	PRJNA489159		CMT-776	SRR7780805	0.93329	MT	Tumor	MT CUK	PRJNA489159		CMT-776	SRR7780805	0.65179	MT	Tumor	MT CUK	PRJNA489159		CMT-78	SRR7780877	88.4019	MT	Tumor	MT CUK	PRJNA489159		CMT-84	SRR7780879	0.000794	MT	Tumor	MT CUK	PRJNA489159
CMT-776	SRR7780805	74401526	MT	Tumor	MT CUK	PRJNA489159		CMT-78	SRR7780876	0.94547	MT	Normal	MT CUK	PRJNA489159		CMT-78	SRR7780876	0.91924	MT	Normal	MT CUK	PRJNA489159		CMT-78	SRR7780876	0.43423	MT	Normal	MT CUK	PRJNA489159		CMT-785	SRR7780807	66.802	MT	Normal	MT CUK	PRJNA489159		CMT-9	SRR7780920	0.000973	MT	Normal	MT CUK	PRJNA489159
CMT-78	SRR7780876	32964282	MT	Normal	MT CUK	PRJNA489159		CMT-78	SRR7780877	0.95331	MT	Tumor	MT CUK	PRJNA489159		CMT-78	SRR7780877	0.91331	MT	Tumor	MT CUK	PRJNA489159		CMT-78	SRR7780877	0.40012	MT	Tumor	MT CUK	PRJNA489159		CMT-785	SRR7780755	139.047	MT	Tumor	MT CUK	PRJNA489159		CMT-9	SRR7780921	0.000782	MT	Tumor	MT CUK	PRJNA489159
CMT-78	SRR7780877	58441774	MT	Tumor	MT CUK	PRJNA489159		CMT-785	SRR7780807	0.95816	MT	Normal	MT CUK	PRJNA489159		CMT-785	SRR7780807	0.90022	MT	Normal	MT CUK	PRJNA489159		CMT-785	SRR7780807	0.55903	MT	Normal	MT CUK	PRJNA489159		CMT-8	SRR7780918	72.9884	MT	Normal	MT CUK	PRJNA489159		CMT-91	SRR7780872	0.001163	MT	Normal	MT CUK	PRJNA489159
CMT-785	SRR7780807	29420094	MT	Normal	MT CUK	PRJNA489159		CMT-785	SRR7780755	0.98042	MT	Tumor	MT CUK	PRJNA489159		CMT-785	SRR7780755	0.93122	MT	Tumor	MT CUK	PRJNA489159		CMT-785	SRR7780755	0.63806	MT	Tumor	MT CUK	PRJNA489159		CMT-8	SRR7780919	183.312	MT	Tumor	MT CUK	PRJNA489159		CMT-91	SRR7780873	0.001086	MT	Tumor	MT CUK	PRJNA489159
CMT-785	SRR7780755	74125953	MT	Tumor	MT CUK	PRJNA489159		CMT-8	SRR7780918	0.95981	MT	Normal	MT CUK	PRJNA489159		CMT-8	SRR7780918	0.91311	MT	Normal	MT CUK	PRJNA489159		CMT-8	SRR7780918	0.50159	MT	Normal	MT CUK	PRJNA489159		CMT-84	SRR7780878	57.2595	MT	Normal	MT CUK	PRJNA489159		CMT-92	SRR7780874	0.001171	MT	Normal	MT CUK	PRJNA489159
CMT-8	SRR7780918	38516323	MT	Normal	MT CUK	PRJNA489159		CMT-8	SRR7780919	0.96061	MT	Tumor	MT CUK	PRJNA489159		CMT-8	SRR7780919	0.92558	MT	Tumor	MT CUK	PRJNA489159		CMT-8	SRR7780919	0.52961	MT	Tumor	MT CUK	PRJNA489159		CMT-84	SRR7780879	167.974	MT	Tumor	MT CUK	PRJNA489159		CMT-92	SRR7780875	0.000855	MT	Tumor	MT CUK	PRJNA489159
CMT-8	SRR7780919	89994679	MT	Tumor	MT CUK	PRJNA489159		CMT-84	SRR7780878	0.91725	MT	Normal	MT CUK	PRJNA489159		CMT-84	SRR7780878	0.90365	MT	Normal	MT CUK	PRJNA489159		CMT-84	SRR7780878	0.58907	MT	Normal	MT CUK	PRJNA489159		CMT-9	SRR7780920	85.5661	MT	Normal	MT CUK	PRJNA489159		CMT-93	SRR7780880	0.00084	MT	Normal	MT CUK	PRJNA489159
CMT-84	SRR7780878	27797471	MT	Normal	MT CUK	PRJNA489159		CMT-84	SRR7780879	0.96835	MT	Tumor	MT CUK	PRJNA489159		CMT-84	SRR7780879	0.92925	MT	Tumor	MT CUK	PRJNA489159		CMT-84	SRR7780879	0.62621	MT	Tumor	MT CUK	PRJNA489159		CMT-9	SRR7780921	156.653	MT	Tumor	MT CUK	PRJNA489159		CMT-93	SRR7780881	0.000675	MT	Tumor	MT CUK	PRJNA489159
CMT-84	SRR7780879	69699520	MT	Tumor	MT CUK	PRJNA489159		CMT-9	SRR7780920	0.96172	MT	Normal	MT CUK	PRJNA489159		CMT-9	SRR7780920	0.9164	MT	Normal	MT CUK	PRJNA489159		CMT-9	SRR7780920	0.50623	MT	Normal	MT CUK	PRJNA489159		CMT-91	SRR7780872	60.3744	MT	Normal	MT CUK	PRJNA489159		CMT-97	SRR7780972	0.000772	MT	Normal	MT CUK	PRJNA489159
CMT-9	SRR7780920	43745772	MT	Normal	MT CUK	PRJNA489159		CMT-9	SRR7780921	0.96043	MT	Tumor	MT CUK	PRJNA489159		CMT-9	SRR7780921	0.92298	MT	Tumor	MT CUK	PRJNA489159		CMT-9	SRR7780921	0.52575	MT	Tumor	MT CUK	PRJNA489159		CMT-91	SRR7780873	60.5616	MT	Tumor	MT CUK	PRJNA489159		CMT-97	SRR7780975	0.000762	MT	Tumor	MT CUK	PRJNA489159
CMT-9	SRR7780921	79277595	MT	Tumor	MT CUK	PRJNA489159		CMT-91	SRR7780872	0.96183	MT	Normal	MT CUK	PRJNA489159		CMT-91	SRR7780872	0.91612	MT	Normal	MT CUK	PRJNA489159		CMT-91	SRR7780872	0.50193	MT	Normal	MT CUK	PRJNA489159		CMT-92	SRR7780874	76.9444	MT	Normal	MT CUK	PRJNA489159		CMT-99	SRR7780974	0.000944	MT	Normal	MT CUK	PRJNA489159
CMT-91	SRR7780872	30085993	MT	Normal	MT CUK	PRJNA489159		CMT-91	SRR7780873	0.9678	MT	Tumor	MT CUK	PRJNA489159		CMT-91	SRR7780873	0.92873	MT	Tumor	MT CUK	PRJNA489159		CMT-91	SRR7780873	0.54646	MT	Tumor	MT CUK	PRJNA489159		CMT-92	SRR7780875	164.252	MT	Tumor	MT CUK	PRJNA489159		CMT-99	SRR7780977	0.0008	MT	Tumor	MT CUK	PRJNA489159
CMT-91	SRR7780873	26468352	MT	Tumor	MT CUK	PRJNA489159		CMT-92	SRR7780874	0.96236	MT	Normal	MT CUK	PRJNA489159		CMT-92	SRR7780874	0.91713	MT	Normal	MT CUK	PRJNA489159		CMT-92	SRR7780874	0.51157	MT	Normal	MT CUK	PRJNA489159		CMT-93	SRR7780880	84.518	MT	Normal	MT CUK	PRJNA489159		ColWym	SAMN03436669	0.00213	OSA	Normal	OSA BI	PRJNA247493
CMT-92	SRR7780874	38784747	MT	Normal	MT CUK	PRJNA489159		CMT-92	SRR7780875	0.96776	MT	Tumor	MT CUK	PRJNA489159		CMT-92	SRR7780875	0.92931	MT	Tumor	MT CUK	PRJNA489159		CMT-92	SRR7780875	0.5495	MT	Tumor	MT CUK	PRJNA489159		CMT-93	SRR7780881	164.675	MT	Tumor	MT CUK	PRJNA489159		ColWym	SAMN03732753	0.002149	OSA	Tumor	OSA BI	PRJNA247493
CMT-92	SRR7780875	79304364	MT	Tumor	MT CUK	PRJNA489159		CMT-93	SRR7780880	0.9808	MT	Normal	MT CUK	PRJNA489159		CMT-93	SRR7780880	0.93116	MT	Normal	MT CUK	PRJNA489159		CMT-93	SRR7780880	0.63252	MT	Normal	MT CUK	PRJNA489159		CMT-97	SRR7780972	131.35	MT	Normal	MT CUK	PRJNA489159		DD0001	ERR1681499-ERR1681454	0.001184	OM	Normal	OM SI	PRJEB12081
CMT-93	SRR7780880	38885294	MT	Normal	MT CUK	PRJNA489159		CMT-93	SRR7780881	0.98149	MT	Tumor	MT CUK	PRJNA489159		CMT-93	SRR7780881	0.93255	MT	Tumor	MT CUK	PRJNA489159		CMT-93	SRR7780881	0.63394	MT	Tumor	MT CUK	PRJNA489159		CMT-97	SRR7780975	156.826	MT	Tumor	MT CUK	PRJNA489159		DD0001	ERR1681500-ERR1681455	0.00123	OM	Tumor	OM SI	PRJEB12081
CMT-93	SRR7780881	85202904	MT	Tumor	MT CUK	PRJNA489159		CMT-97	SRR7780972	0.95585	MT	Normal	MT CUK	PRJNA489159		CMT-97	SRR7780972	0.90506	MT	Normal	MT CUK	PRJNA489159		CMT-97	SRR7780972	0.50711	MT	Normal	MT CUK	PRJNA489159		CMT-99	SRR7780974	71.7471	MT	Normal	MT CUK	PRJNA489159		DD0002	ERR1681456-ERR1681501	0.001096	OM	Normal	OM SI	PRJEB12081
CMT-97	SRR7780972	76046821	MT	Normal	MT CUK	PRJNA489159		CMT-97	SRR7780975	0.96701	MT	Tumor	MT CUK	PRJNA489159		CMT-97	SRR7780975	0.92585	MT	Tumor	MT CUK	PRJNA489159		CMT-97	SRR7780975	0.55228	MT	Tumor	MT CUK	PRJNA489159		CMT-99	SRR7780977	137.629	MT	Tumor	MT CUK	PRJNA489159		DD0002	ERR1681457-ERR1681502	0.001022	OM	Tumor	OM SI	PRJEB12081
CMT-97	SRR7780975	74877035	MT	Tumor	MT CUK	PRJNA489159		CMT-99	SRR7780974	0.96158	MT	Normal	MT CUK	PRJNA489159		CMT-99	SRR7780974	0.91486	MT	Normal	MT CUK	PRJNA489159		CMT-99	SRR7780974	0.50721	MT	Normal	MT CUK	PRJNA489159		ColWym	SAMN03436669	98.8264	OSA	Normal	OSA BI	PRJNA247493		DD0002-1	ERR1681458-ERR1681503	0.001205	OM	Tumor	OM SI	PRJEB12081
CMT-99	SRR7780974	37165208	MT	Normal	MT CUK	PRJNA489159		CMT-99	SRR7780977	0.9685	MT	Tumor	MT CUK	PRJNA489159		CMT-99	SRR7780977	0.92909	MT	Tumor	MT CUK	PRJNA489159		CMT-99	SRR7780977	0.53869	MT	Tumor	MT CUK	PRJNA489159		ColWym	SAMN03732753	121.794	OSA	Tumor	OSA BI	PRJNA247493		DD0005	ERR1681462-ERR1681507	0.001268	OM	Normal	OM SI	PRJEB12081
CMT-99	SRR7780977	67654704	MT	Tumor	MT CUK	PRJNA489159		ColWym	SAMN03436669	0.92527	OSA	Normal	OSA BI	PRJNA247493		ColWym	SAMN03436669	0.89303	OSA	Normal	OSA BI	PRJNA247493		ColWym	SAMN03436669	0.55427	OSA	Normal	OSA BI	PRJNA247493		DD0001	ERR1681499-ERR1681454	93.3866	OM	Normal	OM SI	PRJEB12081		DD0005	ERR1681463-ERR1681508	0.001369	OM	Tumor	OM SI	PRJEB12081
ColWym	SAMN03436669	71400000	OSA	Normal	OSA BI	PRJNA247493		ColWym	SAMN03732753	0.92047	OSA	Tumor	OSA BI	PRJNA247493		ColWym	SAMN03732753	0.87282	OSA	Tumor	OSA BI	PRJNA247493		ColWym	SAMN03732753	0.56551	OSA	Tumor	OSA BI	PRJNA247493		DD0001	ERR1681500-ERR1681455	88.8448	OM	Tumor	OM SI	PRJEB12081		DD0005-1	ERR1681464-ERR1681509	0.001466	OM	Tumor	OM SI	PRJEB12081
ColWym	SAMN03732753	109599623	OSA	Tumor	OSA BI	PRJNA247493		DD0001	ERR1681499-ERR1681454	0.94294	OM	Normal	OM SI	PRJEB12081		DD0001	ERR1681499-ERR1681454	0.90911	OM	Normal	OM SI	PRJEB12081		DD0001	ERR1681499-ERR1681454	0.61507	OM	Normal	OM SI	PRJEB12081		DD0002	ERR1681456-ERR1681501	100.459	OM	Normal	OM SI	PRJEB12081		DD0006	ERR1681465-ERR1681510	0.001098	OM	Normal	OM SI	PRJEB12081
DD0001	ERR1681499-ERR1681454	67993080	OM	Normal	OM SI	PRJEB12081		DD0001	ERR1681500-ERR1681455	0.9511	OM	Tumor	OM SI	PRJEB12081		DD0001	ERR1681500-ERR1681455	0.91987	OM	Tumor	OM SI	PRJEB12081		DD0001	ERR1681500-ERR1681455	0.61584	OM	Tumor	OM SI	PRJEB12081		DD0002	ERR1681457-ERR1681502	123.082	OM	Tumor	OM SI	PRJEB12081		DD0006	ERR1681466-ERR1681511	0.001137	OM	Tumor	OM SI	PRJEB12081
DD0001	ERR1681500-ERR1681455	66708097	OM	Tumor	OM SI	PRJEB12081		DD0002	ERR1681456-ERR1681501	0.94998	OM	Normal	OM SI	PRJEB12081		DD0002	ERR1681456-ERR1681501	0.9161	OM	Normal	OM SI	PRJEB12081		DD0002	ERR1681456-ERR1681501	0.59327	OM	Normal	OM SI	PRJEB12081		DD0002-1	ERR1681458-ERR1681503	82.8978	OM	Tumor	OM SI	PRJEB12081		DD0006-1	ERR1681467-ERR1681512	0.001235	OM	Tumor	OM SI	PRJEB12081
DD0002	ERR1681456-ERR1681501	74108180	OM	Normal	OM SI	PRJEB12081		DD0002	ERR1681457-ERR1681502	0.93681	OM	Tumor	OM SI	PRJEB12081		DD0002	ERR1681457-ERR1681502	0.89589	OM	Tumor	OM SI	PRJEB12081		DD0002	ERR1681457-ERR1681502	0.59669	OM	Tumor	OM SI	PRJEB12081		DD0005	ERR1681462-ERR1681507	64.6663	OM	Normal	OM SI	PRJEB12081		DD0007	ERR2396468-ERR2496954	0.001309	OM	Normal	OM SI	PRJEB12081
DD0002	ERR1681457-ERR1681502	94156174	OM	Tumor	OM SI	PRJEB12081		DD0002-1	ERR1681458-ERR1681503	0.92754	OM	Tumor	OM SI	PRJEB12081		DD0002-1	ERR1681458-ERR1681503	0.88869	OM	Tumor	OM SI	PRJEB12081		DD0002-1	ERR1681458-ERR1681503	0.60957	OM	Tumor	OM SI	PRJEB12081		DD0005	ERR1681463-ERR1681508	73.3264	OM	Tumor	OM SI	PRJEB12081		DD0007	ERR2396469-ERR2496955	0.001106	OM	Tumor	OM SI	PRJEB12081
DD0002-1	ERR1681458-ERR1681503	60255253	OM	Tumor	OM SI	PRJEB12081		DD0005	ERR1681462-ERR1681507	0.92678	OM	Normal	OM SI	PRJEB12081		DD0005	ERR1681462-ERR1681507	0.89321	OM	Normal	OM SI	PRJEB12081		DD0005	ERR1681462-ERR1681507	0.62866	OM	Normal	OM SI	PRJEB12081		DD0005-1	ERR1681464-ERR1681509	66.4164	OM	Tumor	OM SI	PRJEB12081		DD0008	ERR2396466-ERR2496952	0.001106	OM	Normal	OM SI	PRJEB12081
DD0005	ERR1681462-ERR1681507	46953171	OM	Normal	OM SI	PRJEB12081		DD0005	ERR1681463-ERR1681508	0.9543	OM	Tumor	OM SI	PRJEB12081		DD0005	ERR1681463-ERR1681508	0.924	OM	Tumor	OM SI	PRJEB12081		DD0005	ERR1681463-ERR1681508	0.61084	OM	Tumor	OM SI	PRJEB12081		DD0006	ERR1681465-ERR1681510	85.9223	OM	Normal	OM SI	PRJEB12081		DD0008	ERR2396467-ERR2496953	0.001175	OM	Tumor	OM SI	PRJEB12081
DD0005	ERR1681463-ERR1681508	52891507	OM	Tumor	OM SI	PRJEB12081		DD0005-1	ERR1681464-ERR1681509	0.95098	OM	Tumor	OM SI	PRJEB12081		DD0005-1	ERR1681464-ERR1681509	0.92055	OM	Tumor	OM SI	PRJEB12081		DD0005-1	ERR1681464-ERR1681509	0.61183	OM	Tumor	OM SI	PRJEB12081		DD0006	ERR1681466-ERR1681511	81.4149	OM	Tumor	OM SI	PRJEB12081		DD0010	ERR2436319-ERR2496966	0.001748	OM	Normal	OM SI	PRJEB12081
DD0005-1	ERR1681464-ERR1681509	48516492	OM	Tumor	OM SI	PRJEB12081		DD0006	ERR1681465-ERR1681510	0.96039	OM	Normal	OM SI	PRJEB12081		DD0006	ERR1681465-ERR1681510	0.92851	OM	Normal	OM SI	PRJEB12081		DD0006	ERR1681465-ERR1681510	0.602	OM	Normal	OM SI	PRJEB12081		DD0006-1	ERR1681467-ERR1681512	75.2412	OM	Tumor	OM SI	PRJEB12081		DD0010	ERR2436320-ERR2496967	0.001507	OM	Tumor	OM SI	PRJEB12081
DD0006	ERR1681465-ERR1681510	61555864	OM	Normal	OM SI	PRJEB12081		DD0006	ERR1681466-ERR1681511	0.95059	OM	Tumor	OM SI	PRJEB12081		DD0006	ERR1681466-ERR1681511	0.91759	OM	Tumor	OM SI	PRJEB12081		DD0006	ERR1681466-ERR1681511	0.60199	OM	Tumor	OM SI	PRJEB12081		DD0007	ERR2396468-ERR2496954	82.3399	OM	Normal	OM SI	PRJEB12081		DD0012	ERR2436317-ERR2496964	0.001459	OM	Normal	OM SI	PRJEB12081
DD0006	ERR1681466-ERR1681511	58419866	OM	Tumor	OM SI	PRJEB12081		DD0006-1	ERR1681467-ERR1681512	0.96298	OM	Tumor	OM SI	PRJEB12081		DD0006-1	ERR1681467-ERR1681512	0.93208	OM	Tumor	OM SI	PRJEB12081		DD0006-1	ERR1681467-ERR1681512	0.60901	OM	Tumor	OM SI	PRJEB12081		DD0007	ERR2396469-ERR2496955	98.4527	OM	Tumor	OM SI	PRJEB12081		DD0012	ERR2436318-ERR2496965	0.001273	OM	Tumor	OM SI	PRJEB12081
DD0006-1	ERR1681467-ERR1681512	53724535	OM	Tumor	OM SI	PRJEB12081		DD0007	ERR2396468-ERR2496954	0.94792	OM	Normal	OM SI	PRJEB12081		DD0007	ERR2396468-ERR2496954	0.91721	OM	Normal	OM SI	PRJEB12081		DD0007	ERR2396468-ERR2496954	0.60201	OM	Normal	OM SI	PRJEB12081		DD0008	ERR2396466-ERR2496952	96.4832	OM	Normal	OM SI	PRJEB12081		DD0013	ERR1681437-ERR1681482	0.001469	OM	Tumor	OM SI	PRJEB12081
DD0007	ERR2396468-ERR2496954	70243307	OM	Normal	OM SI	PRJEB12081		DD0007	ERR2396469-ERR2496955	0.95019	OM	Tumor	OM SI	PRJEB12081		DD0007	ERR2396469-ERR2496955	0.91572	OM	Tumor	OM SI	PRJEB12081		DD0007	ERR2396469-ERR2496955	0.615	OM	Tumor	OM SI	PRJEB12081		DD0008	ERR2396467-ERR2496953	98.8843	OM	Tumor	OM SI	PRJEB12081		DD0013	ERR1681438-ERR1681483	0.000982	OM	Normal	OM SI	PRJEB12081
DD0007	ERR2396469-ERR2496955	80740986	OM	Tumor	OM SI	PRJEB12081		DD0008	ERR2396466-ERR2496952	0.93995	OM	Normal	OM SI	PRJEB12081		DD0008	ERR2396466-ERR2496952	0.90504	OM	Normal	OM SI	PRJEB12081		DD0008	ERR2396466-ERR2496952	0.61182	OM	Normal	OM SI	PRJEB12081		DD0010	ERR2436319-ERR2496966	38.074	OM	Normal	OM SI	PRJEB12081		DD0014	ERR1681471-ERR1681516	0.001365	OM	Normal	OM SI	PRJEB12081
DD0008	ERR2396466-ERR2496952	77282443	OM	Normal	OM SI	PRJEB12081		DD0008	ERR2396467-ERR2496953	0.9544	OM	Tumor	OM SI	PRJEB12081		DD0008	ERR2396467-ERR2496953	0.92061	OM	Tumor	OM SI	PRJEB12081		DD0008	ERR2396467-ERR2496953	0.5887	OM	Tumor	OM SI	PRJEB12081		DD0010	ERR2436320-ERR2496967	36.5978	OM	Tumor	OM SI	PRJEB12081		DD0014	ERR1681472-ERR1681517	0.001085	OM	Tumor	OM SI	PRJEB12081
DD0008	ERR2396467-ERR2496953	82366343	OM	Tumor	OM SI	PRJEB12081		DD0010	ERR2436319-ERR2496966	0.94533	OM	Normal	OM SI	PRJEB12081		DD0010	ERR2436319-ERR2496966	0.91315	OM	Normal	OM SI	PRJEB12081		DD0010	ERR2436319-ERR2496966	0.63029	OM	Normal	OM SI	PRJEB12081		DD0012	ERR2436317-ERR2496964	36.787	OM	Normal	OM SI	PRJEB12081		DD0014-1	ERR1681473-ERR1681518	0.001465	OM	Tumor	OM SI	PRJEB12081
DD0010	ERR2436319-ERR2496966	49453162	OM	Normal	OM SI	PRJEB12081		DD0010	ERR2436320-ERR2496967	0.95126	OM	Tumor	OM SI	PRJEB12081		DD0010	ERR2436320-ERR2496967	0.91985	OM	Tumor	OM SI	PRJEB12081		DD0010	ERR2436320-ERR2496967	0.63858	OM	Tumor	OM SI	PRJEB12081		DD0012	ERR2436318-ERR2496965	33.8102	OM	Tumor	OM SI	PRJEB12081		DD0015	ERR2436315-ERR2496962	0.002184	OM	Normal	OM SI	PRJEB12081
DD0010	ERR2436320-ERR2496967	47709219	OM	Tumor	OM SI	PRJEB12081		DD0012	ERR2436317-ERR2496964	0.91016	OM	Normal	OM SI	PRJEB12081		DD0012	ERR2436317-ERR2496964	0.88279	OM	Normal	OM SI	PRJEB12081		DD0012	ERR2436317-ERR2496964	0.67389	OM	Normal	OM SI	PRJEB12081		DD0013	ERR1681437-ERR1681482	72.4403	OM	Tumor	OM SI	PRJEB12081		DD0015	ERR2436316-ERR2496963	0.001389	OM	Tumor	OM SI	PRJEB12081
DD0012	ERR2436317-ERR2496964	48200830	OM	Normal	OM SI	PRJEB12081		DD0012	ERR2436318-ERR2496965	0.90388	OM	Tumor	OM SI	PRJEB12081		DD0012	ERR2436318-ERR2496965	0.86397	OM	Tumor	OM SI	PRJEB12081		DD0012	ERR2436318-ERR2496965	0.63862	OM	Tumor	OM SI	PRJEB12081		DD0013	ERR1681438-ERR1681483	100.938	OM	Normal	OM SI	PRJEB12081		DD0016	ERR1681439-ERR1681484	0.001436	OM	Normal	OM SI	PRJEB12081
DD0012	ERR2436318-ERR2496965	48808906	OM	Tumor	OM SI	PRJEB12081		DD0013	ERR1681437-ERR1681482	0.95498	OM	Tumor	OM SI	PRJEB12081		DD0013	ERR1681437-ERR1681482	0.92297	OM	Tumor	OM SI	PRJEB12081		DD0013	ERR1681437-ERR1681482	0.60692	OM	Tumor	OM SI	PRJEB12081		DD0014	ERR1681471-ERR1681516	68.3445	OM	Normal	OM SI	PRJEB12081		DD0016	ERR1681440-ERR1681485	0.001335	OM	Tumor	OM SI	PRJEB12081
DD0013	ERR1681437-ERR1681482	47257028	OM	Tumor	OM SI	PRJEB12081		DD0013	ERR1681438-ERR1681483	0.93618	OM	Normal	OM SI	PRJEB12081		DD0013	ERR1681438-ERR1681483	0.89839	OM	Normal	OM SI	PRJEB12081		DD0013	ERR1681438-ERR1681483	0.6148	OM	Normal	OM SI	PRJEB12081		DD0014	ERR1681472-ERR1681517	97.6301	OM	Tumor	OM SI	PRJEB12081		DD0041	ERR1681435-ERR1681480	0.001142	OM	Normal	OM SI	PRJEB12081
DD0013	ERR1681438-ERR1681483	70427577	OM	Normal	OM SI	PRJEB12081		DD0014	ERR1681471-ERR1681516	0.9596	OM	Normal	OM SI	PRJEB12081		DD0014	ERR1681471-ERR1681516	0.92861	OM	Normal	OM SI	PRJEB12081		DD0014	ERR1681471-ERR1681516	0.60095	OM	Normal	OM SI	PRJEB12081		DD0014-1	ERR1681473-ERR1681518	72.3828	OM	Tumor	OM SI	PRJEB12081		DD0041	ERR1681436-ERR1681481	0.001423	OM	Tumor	OM SI	PRJEB12081
DD0014	ERR1681471-ERR1681516	52244806	OM	Normal	OM SI	PRJEB12081		DD0014	ERR1681472-ERR1681517	0.95122	OM	Tumor	OM SI	PRJEB12081		DD0014	ERR1681472-ERR1681517	0.91455	OM	Tumor	OM SI	PRJEB12081		DD0014	ERR1681472-ERR1681517	0.61996	OM	Tumor	OM SI	PRJEB12081		DD0015	ERR2436315-ERR2496962	35.5245	OM	Normal	OM SI	PRJEB12081		DD0042	ERR1681474-ERR1681519	0.001314	OM	Normal	OM SI	PRJEB12081
DD0014	ERR1681472-ERR1681517	71463455	OM	Tumor	OM SI	PRJEB12081		DD0014-1	ERR1681473-ERR1681518	0.96209	OM	Tumor	OM SI	PRJEB12081		DD0014-1	ERR1681473-ERR1681518	0.93258	OM	Tumor	OM SI	PRJEB12081		DD0014-1	ERR1681473-ERR1681518	0.61134	OM	Tumor	OM SI	PRJEB12081		DD0015	ERR2436316-ERR2496963	41.8	OM	Tumor	OM SI	PRJEB12081		DD0042	ERR1681475-ERR1681520	0.001737	OM	Tumor	OM SI	PRJEB12081
DD0014-1	ERR1681473-ERR1681518	54869255	OM	Tumor	OM SI	PRJEB12081		DD0015	ERR2436315-ERR2496962	0.9658	OM	Normal	OM SI	PRJEB12081		DD0015	ERR2436315-ERR2496962	0.93819	OM	Normal	OM SI	PRJEB12081		DD0015	ERR2436315-ERR2496962	0.63195	OM	Normal	OM SI	PRJEB12081		DD0016	ERR1681439-ERR1681484	75.8427	OM	Normal	OM SI	PRJEB12081		DD0042-1	ERR1681476-ERR1681521	0.001268	OM	Tumor	OM SI	PRJEB12081
DD0015	ERR2436315-ERR2496962	45871698	OM	Normal	OM SI	PRJEB12081		DD0015	ERR2436316-ERR2496963	0.96088	OM	Tumor	OM SI	PRJEB12081		DD0015	ERR2436316-ERR2496963	0.92997	OM	Tumor	OM SI	PRJEB12081		DD0015	ERR2436316-ERR2496963	0.64595	OM	Tumor	OM SI	PRJEB12081		DD0016	ERR1681440-ERR1681485	81.1575	OM	Tumor	OM SI	PRJEB12081		DD0042-2	ERR1681477-ERR1681522	0.001485	OM	Tumor	OM SI	PRJEB12081
DD0015	ERR2436316-ERR2496963	51803236	OM	Tumor	OM SI	PRJEB12081		DD0016	ERR1681439-ERR1681484	0.96075	OM	Normal	OM SI	PRJEB12081		DD0016	ERR1681439-ERR1681484	0.93094	OM	Normal	OM SI	PRJEB12081		DD0016	ERR1681439-ERR1681484	0.61582	OM	Normal	OM SI	PRJEB12081		DD0041	ERR1681435-ERR1681480	100.696	OM	Normal	OM SI	PRJEB12081		DD0044	ERR1672129-ERR1672216	0.001211	OM	Normal	OM SI	PRJEB12081
DD0016	ERR1681439-ERR1681484	52812937	OM	Normal	OM SI	PRJEB12081		DD0016	ERR1681440-ERR1681485	0.9684	OM	Tumor	OM SI	PRJEB12081		DD0016	ERR1681440-ERR1681485	0.93966	OM	Tumor	OM SI	PRJEB12081		DD0016	ERR1681440-ERR1681485	0.5911	OM	Tumor	OM SI	PRJEB12081		DD0041	ERR1681436-ERR1681481	90.9658	OM	Tumor	OM SI	PRJEB12081		DD0044	ERR1672130-ERR1672217	0.001095	OM	Tumor	OM SI	PRJEB12081
DD0016	ERR1681440-ERR1681485	57124460	OM	Tumor	OM SI	PRJEB12081		DD0041	ERR1681435-ERR1681480	0.94052	OM	Normal	OM SI	PRJEB12081		DD0041	ERR1681435-ERR1681480	0.90377	OM	Normal	OM SI	PRJEB12081		DD0041	ERR1681435-ERR1681480	0.58687	OM	Normal	OM SI	PRJEB12081		DD0042	ERR1681474-ERR1681519	66.9246	OM	Normal	OM SI	PRJEB12081		DD0045	ERR1681442-ERR1681487	0.001087	OM	Normal	OM SI	PRJEB12081
DD0041	ERR1681435-ERR1681480	71705220	OM	Normal	OM SI	PRJEB12081		DD0041	ERR1681436-ERR1681481	0.95323	OM	Tumor	OM SI	PRJEB12081		DD0041	ERR1681436-ERR1681481	0.92027	OM	Tumor	OM SI	PRJEB12081		DD0041	ERR1681436-ERR1681481	0.59503	OM	Tumor	OM SI	PRJEB12081		DD0042	ERR1681475-ERR1681520	62.2854	OM	Tumor	OM SI	PRJEB12081		DD0045	ERR1681443-ERR1681488	0.001039	OM	Tumor	OM SI	PRJEB12081
DD0041	ERR1681436-ERR1681481	64031356	OM	Tumor	OM SI	PRJEB12081		DD0042	ERR1681474-ERR1681519	0.94952	OM	Normal	OM SI	PRJEB12081		DD0042	ERR1681474-ERR1681519	0.91667	OM	Normal	OM SI	PRJEB12081		DD0042	ERR1681474-ERR1681519	0.63003	OM	Normal	OM SI	PRJEB12081		DD0042-1	ERR1681476-ERR1681521	58.0397	OM	Tumor	OM SI	PRJEB12081		DD0046	ERR1672131-ERR1672218	0.001158	OM	Normal	OM SI	PRJEB12081
DD0042	ERR1681474-ERR1681519	50564244	OM	Normal	OM SI	PRJEB12081		DD0042	ERR1681475-ERR1681520	0.96116	OM	Tumor	OM SI	PRJEB12081		DD0042	ERR1681475-ERR1681520	0.93395	OM	Tumor	OM SI	PRJEB12081		DD0042	ERR1681475-ERR1681520	0.62556	OM	Tumor	OM SI	PRJEB12081		DD0042-2	ERR1681477-ERR1681522	62.9035	OM	Tumor	OM SI	PRJEB12081		DD0046	ERR1672132-ERR1672219	0.001188	OM	Tumor	OM SI	PRJEB12081
DD0042	ERR1681475-ERR1681520	47181701	OM	Tumor	OM SI	PRJEB12081		DD0042-1	ERR1681476-ERR1681521	0.93361	OM	Tumor	OM SI	PRJEB12081		DD0042-1	ERR1681476-ERR1681521	0.89813	OM	Tumor	OM SI	PRJEB12081		DD0042-1	ERR1681476-ERR1681521	0.6477	OM	Tumor	OM SI	PRJEB12081		DD0044	ERR1672129-ERR1672216	72.5202	OM	Normal	OM SI	PRJEB12081		DD0047	ERR1672133-ERR1672220	0.00109	OM	Normal	OM SI	PRJEB12081
DD0042-1	ERR1681476-ERR1681521	43792819	OM	Tumor	OM SI	PRJEB12081		DD0042-2	ERR1681477-ERR1681522	0.94983	OM	Tumor	OM SI	PRJEB12081		DD0042-2	ERR1681477-ERR1681522	0.91766	OM	Tumor	OM SI	PRJEB12081		DD0042-2	ERR1681477-ERR1681522	0.64658	OM	Tumor	OM SI	PRJEB12081		DD0044	ERR1672130-ERR1672217	81.7465	OM	Tumor	OM SI	PRJEB12081		DD0047	ERR1672134-ERR1672221	0.001051	OM	Tumor	OM SI	PRJEB12081
DD0042-2	ERR1681477-ERR1681522	46448310	OM	Tumor	OM SI	PRJEB12081		DD0044	ERR1672129-ERR1672216	0.95196	OM	Normal	OM SI	PRJEB12081		DD0044	ERR1672129-ERR1672216	0.91798	OM	Normal	OM SI	PRJEB12081		DD0044	ERR1672129-ERR1672216	0.59435	OM	Normal	OM SI	PRJEB12081		DD0045	ERR1681442-ERR1681487	69.0636	OM	Normal	OM SI	PRJEB12081		DD0048	ERR1681444-ERR1681489	0.001479	OM	Normal	OM SI	PRJEB12081
DD0044	ERR1672129-ERR1672216	49900033	OM	Normal	OM SI	PRJEB12081		DD0044	ERR1672130-ERR1672217	0.90587	OM	Tumor	OM SI	PRJEB12081		DD0044	ERR1672130-ERR1672217	0.86134	OM	Tumor	OM SI	PRJEB12081		DD0044	ERR1672130-ERR1672217	0.61913	OM	Tumor	OM SI	PRJEB12081		DD0045	ERR1681443-ERR1681488	77.1809	OM	Tumor	OM SI	PRJEB12081		DD0048	ERR1681445-ERR1681490	0.001369	OM	Tumor	OM SI	PRJEB12081
DD0044	ERR1672130-ERR1672217	56640300	OM	Tumor	OM SI	PRJEB12081		DD0045	ERR1681442-ERR1681487	0.96025	OM	Normal	OM SI	PRJEB12081		DD0045	ERR1681442-ERR1681487	0.92683	OM	Normal	OM SI	PRJEB12081		DD0045	ERR1681442-ERR1681487	0.62559	OM	Normal	OM SI	PRJEB12081		DD0046	ERR1672131-ERR1672218	90.9907	OM	Normal	OM SI	PRJEB12081		DD0049	ERR1672135-ERR1672222	0.001236	OM	Normal	OM SI	PRJEB12081
DD0045	ERR1681442-ERR1681487	55917546	OM	Normal	OM SI	PRJEB12081		DD0045	ERR1681443-ERR1681488	0.94744	OM	Tumor	OM SI	PRJEB12081		DD0045	ERR1681443-ERR1681488	0.91048	OM	Tumor	OM SI	PRJEB12081		DD0045	ERR1681443-ERR1681488	0.62957	OM	Tumor	OM SI	PRJEB12081		DD0046	ERR1672132-ERR1672219	90.8118	OM	Tumor	OM SI	PRJEB12081		DD0049	ERR1672136-ERR1672223	0.001194	OM	Tumor	OM SI	PRJEB12081
DD0045	ERR1681443-ERR1681488	61536858	OM	Tumor	OM SI	PRJEB12081		DD0046	ERR1672131-ERR1672218	0.94224	OM	Normal	OM SI	PRJEB12081		DD0046	ERR1672131-ERR1672218	0.90666	OM	Normal	OM SI	PRJEB12081		DD0046	ERR1672131-ERR1672218	0.60303	OM	Normal	OM SI	PRJEB12081		DD0047	ERR1672133-ERR1672220	86.369	OM	Normal	OM SI	PRJEB12081		DD0050	ERR1672137-ERR1672224	0.001283	OM	Normal	OM SI	PRJEB12081
DD0046	ERR1672131-ERR1672218	60613706	OM	Normal	OM SI	PRJEB12081		DD0046	ERR1672132-ERR1672219	0.95377	OM	Tumor	OM SI	PRJEB12081		DD0046	ERR1672132-ERR1672219	0.92015	OM	Tumor	OM SI	PRJEB12081		DD0046	ERR1672132-ERR1672219	0.57366	OM	Tumor	OM SI	PRJEB12081		DD0047	ERR1672134-ERR1672221	87.0281	OM	Tumor	OM SI	PRJEB12081		DD0050	ERR1672138-ERR1672225	0.001124	OM	Tumor	OM SI	PRJEB12081
DD0046	ERR1672132-ERR1672219	63891449	OM	Tumor	OM SI	PRJEB12081		DD0047	ERR1672133-ERR1672220	0.94072	OM	Normal	OM SI	PRJEB12081		DD0047	ERR1672133-ERR1672220	0.90427	OM	Normal	OM SI	PRJEB12081		DD0047	ERR1672133-ERR1672220	0.59908	OM	Normal	OM SI	PRJEB12081		DD0048	ERR1681444-ERR1681489	61.0933	OM	Normal	OM SI	PRJEB12081		DD0051	ERR1672139-ERR1672226	0.001328	OM	Normal	OM SI	PRJEB12081
DD0047	ERR1672133-ERR1672220	59317886	OM	Normal	OM SI	PRJEB12081		DD0047	ERR1672134-ERR1672221	0.94099	OM	Tumor	OM SI	PRJEB12081		DD0047	ERR1672134-ERR1672221	0.90312	OM	Tumor	OM SI	PRJEB12081		DD0047	ERR1672134-ERR1672221	0.61115	OM	Tumor	OM SI	PRJEB12081		DD0048	ERR1681445-ERR1681490	71.9018	OM	Tumor	OM SI	PRJEB12081		DD0051	ERR1672140-ERR1672227	0.001052	OM	Tumor	OM SI	PRJEB12081
DD0047	ERR1672134-ERR1672221	58538110	OM	Tumor	OM SI	PRJEB12081		DD0048	ERR1681444-ERR1681489	0.96303	OM	Normal	OM SI	PRJEB12081		DD0048	ERR1681444-ERR1681489	0.93448	OM	Normal	OM SI	PRJEB12081		DD0048	ERR1681444-ERR1681489	0.6262	OM	Normal	OM SI	PRJEB12081		DD0049	ERR1672135-ERR1672222	78.2277	OM	Normal	OM SI	PRJEB12081		DD0052	ERR1672141-ERR1672228	0.001137	OM	Normal	OM SI	PRJEB12081
DD0048	ERR1681444-ERR1681489	50519302	OM	Normal	OM SI	PRJEB12081		DD0048	ERR1681445-ERR1681490	0.96057	OM	Tumor	OM SI	PRJEB12081		DD0048	ERR1681445-ERR1681490	0.93198	OM	Tumor	OM SI	PRJEB12081		DD0048	ERR1681445-ERR1681490	0.63626	OM	Tumor	OM SI	PRJEB12081		DD0049	ERR1672136-ERR1672223	90.1214	OM	Tumor	OM SI	PRJEB12081		DD0052	ERR1672142-ERR1672229	0.001121	OM	Tumor	OM SI	PRJEB12081
DD0048	ERR1681445-ERR1681490	56875197	OM	Tumor	OM SI	PRJEB12081		DD0049	ERR1672135-ERR1672222	0.95083	OM	Normal	OM SI	PRJEB12081		DD0049	ERR1672135-ERR1672222	0.91698	OM	Normal	OM SI	PRJEB12081		DD0049	ERR1672135-ERR1672222	0.61729	OM	Normal	OM SI	PRJEB12081		DD0050	ERR1672137-ERR1672224	70.8685	OM	Normal	OM SI	PRJEB12081		DD0053	ERR1672143-ERR1672230	0.001283	OM	Normal	OM SI	PRJEB12081
DD0049	ERR1672135-ERR1672222	51126803	OM	Normal	OM SI	PRJEB12081		DD0049	ERR1672136-ERR1672223	0.90538	OM	Tumor	OM SI	PRJEB12081		DD0049	ERR1672136-ERR1672223	0.85612	OM	Tumor	OM SI	PRJEB12081		DD0049	ERR1672136-ERR1672223	0.61254	OM	Tumor	OM SI	PRJEB12081		DD0050	ERR1672138-ERR1672225	91.6921	OM	Tumor	OM SI	PRJEB12081		DD0053	ERR1672144-ERR1672231	0.00108	OM	Tumor	OM SI	PRJEB12081
DD0049	ERR1672136-ERR1672223	61547851	OM	Tumor	OM SI	PRJEB12081		DD0050	ERR1672137-ERR1672224	0.95777	OM	Normal	OM SI	PRJEB12081		DD0050	ERR1672137-ERR1672224	0.92558	OM	Normal	OM SI	PRJEB12081		DD0050	ERR1672137-ERR1672224	0.62823	OM	Normal	OM SI	PRJEB12081		DD0051	ERR1672139-ERR1672226	64.2442	OM	Normal	OM SI	PRJEB12081		DD0054	ERR1681446-ERR1681491	0.001491	OM	Normal	OM SI	PRJEB12081
DD0050	ERR1672137-ERR1672224	45886468	OM	Normal	OM SI	PRJEB12081		DD0050	ERR1672138-ERR1672225	0.94434	OM	Tumor	OM SI	PRJEB12081		DD0050	ERR1672138-ERR1672225	0.90859	OM	Tumor	OM SI	PRJEB12081		DD0050	ERR1672138-ERR1672225	0.61998	OM	Tumor	OM SI	PRJEB12081		DD0051	ERR1672140-ERR1672227	81.7923	OM	Tumor	OM SI	PRJEB12081		DD0054	ERR1681447-ERR1681492	0.001106	OM	Tumor	OM SI	PRJEB12081
DD0050	ERR1672138-ERR1672225	61807737	OM	Tumor	OM SI	PRJEB12081		DD0051	ERR1672139-ERR1672226	0.9592	OM	Normal	OM SI	PRJEB12081		DD0051	ERR1672139-ERR1672226	0.92781	OM	Normal	OM SI	PRJEB12081		DD0051	ERR1672139-ERR1672226	0.60868	OM	Normal	OM SI	PRJEB12081		DD0052	ERR1672141-ERR1672228	77.1511	OM	Normal	OM SI	PRJEB12081		DD0055	ERR1672145-ERR1672232	0.001613	OM	Normal	OM SI	PRJEB12081
DD0051	ERR1672139-ERR1672226	43915819	OM	Normal	OM SI	PRJEB12081		DD0051	ERR1672140-ERR1672227	0.91588	OM	Tumor	OM SI	PRJEB12081		DD0051	ERR1672140-ERR1672227	0.86514	OM	Tumor	OM SI	PRJEB12081		DD0051	ERR1672140-ERR1672227	0.61818	OM	Tumor	OM SI	PRJEB12081		DD0052	ERR1672142-ERR1672229	87.4721	OM	Tumor	OM SI	PRJEB12081		DD0055	ERR1672146-ERR1672233	0.001077	OM	Tumor	OM SI	PRJEB12081
DD0051	ERR1672140-ERR1672227	58069787	OM	Tumor	OM SI	PRJEB12081		DD0052	ERR1672141-ERR1672228	0.94117	OM	Normal	OM SI	PRJEB12081		DD0052	ERR1672141-ERR1672228	0.90359	OM	Normal	OM SI	PRJEB12081		DD0052	ERR1672141-ERR1672228	0.59372	OM	Normal	OM SI	PRJEB12081		DD0053	ERR1672143-ERR1672230	69.9244	OM	Normal	OM SI	PRJEB12081		DD0056	ERR1672147-ERR1672234	0.001453	OM	Normal	OM SI	PRJEB12081
DD0052	ERR1672141-ERR1672228	54662190	OM	Normal	OM SI	PRJEB12081		DD0052	ERR1672142-ERR1672229	0.94353	OM	Tumor	OM SI	PRJEB12081		DD0052	ERR1672142-ERR1672229	0.90667	OM	Tumor	OM SI	PRJEB12081		DD0052	ERR1672142-ERR1672229	0.5993	OM	Tumor	OM SI	PRJEB12081		DD0053	ERR1672144-ERR1672231	108.005	OM	Tumor	OM SI	PRJEB12081		DD0056	ERR1672148-ERR1672235	0.001405	OM	Tumor	OM SI	PRJEB12081
DD0052	ERR1672142-ERR1672229	60310235	OM	Tumor	OM SI	PRJEB12081		DD0053	ERR1672143-ERR1672230	0.96099	OM	Normal	OM SI	PRJEB12081		DD0053	ERR1672143-ERR1672230	0.93024	OM	Normal	OM SI	PRJEB12081		DD0053	ERR1672143-ERR1672230	0.58546	OM	Normal	OM SI	PRJEB12081		DD0054	ERR1681446-ERR1681491	59.0103	OM	Normal	OM SI	PRJEB12081		DD0057	ERR1672149-ERR1672236	0.001259	OM	Normal	OM SI	PRJEB12081
DD0053	ERR1672143-ERR1672230	49395904	OM	Normal	OM SI	PRJEB12081		DD0053	ERR1672144-ERR1672231	0.8897	OM	Tumor	OM SI	PRJEB12081		DD0053	ERR1672144-ERR1672231	0.83868	OM	Tumor	OM SI	PRJEB12081		DD0053	ERR1672144-ERR1672231	0.61479	OM	Tumor	OM SI	PRJEB12081		DD0054	ERR1681447-ERR1681492	80.0247	OM	Tumor	OM SI	PRJEB12081		DD0057	ERR1672150-ERR1672237	0.001241	OM	Tumor	OM SI	PRJEB12081
DD0053	ERR1672144-ERR1672231	77545795	OM	Tumor	OM SI	PRJEB12081		DD0054	ERR1681446-ERR1681491	0.96996	OM	Normal	OM SI	PRJEB12081		DD0054	ERR1681446-ERR1681491	0.94209	OM	Normal	OM SI	PRJEB12081		DD0054	ERR1681446-ERR1681491	0.63019	OM	Normal	OM SI	PRJEB12081		DD0055	ERR1672145-ERR1672232	59.1074	OM	Normal	OM SI	PRJEB12081		DD0058	ERR1672151-ERR1672238	0.001329	OM	Normal	OM SI	PRJEB12081
DD0054	ERR1681446-ERR1681491	47550477	OM	Normal	OM SI	PRJEB12081		DD0054	ERR1681447-ERR1681492	0.9494	OM	Tumor	OM SI	PRJEB12081		DD0054	ERR1681447-ERR1681492	0.91247	OM	Tumor	OM SI	PRJEB12081		DD0054	ERR1681447-ERR1681492	0.61977	OM	Tumor	OM SI	PRJEB12081		DD0055	ERR1672146-ERR1672233	81.7711	OM	Tumor	OM SI	PRJEB12081		DD0058	ERR1672152-ERR1672239	0.0012	OM	Tumor	OM SI	PRJEB12081
DD0054	ERR1681447-ERR1681492	63956532	OM	Tumor	OM SI	PRJEB12081		DD0055	ERR1672145-ERR1672232	0.96305	OM	Normal	OM SI	PRJEB12081		DD0055	ERR1672145-ERR1672232	0.93463	OM	Normal	OM SI	PRJEB12081		DD0055	ERR1672145-ERR1672232	0.60054	OM	Normal	OM SI	PRJEB12081		DD0056	ERR1672147-ERR1672234	67.8171	OM	Normal	OM SI	PRJEB12081		DD0059	ERR1672153-ERR1672240	0.001159	OM	Normal	OM SI	PRJEB12081
DD0055	ERR1672145-ERR1672232	41337389	OM	Normal	OM SI	PRJEB12081		DD0055	ERR1672146-ERR1672233	0.95239	OM	Tumor	OM SI	PRJEB12081		DD0055	ERR1672146-ERR1672233	0.91829	OM	Tumor	OM SI	PRJEB12081		DD0055	ERR1672146-ERR1672233	0.60053	OM	Tumor	OM SI	PRJEB12081		DD0056	ERR1672148-ERR1672235	73.217	OM	Tumor	OM SI	PRJEB12081		DD0059	ERR1672154-ERR1672241	0.001119	OM	Tumor	OM SI	PRJEB12081
DD0055	ERR1672146-ERR1672233	57275671	OM	Tumor	OM SI	PRJEB12081		DD0056	ERR1672147-ERR1672234	0.96165	OM	Normal	OM SI	PRJEB12081		DD0056	ERR1672147-ERR1672234	0.93082	OM	Normal	OM SI	PRJEB12081		DD0056	ERR1672147-ERR1672234	0.56815	OM	Normal	OM SI	PRJEB12081		DD0057	ERR1672149-ERR1672236	67.3193	OM	Normal	OM SI	PRJEB12081		DD0060	ERR1672155-ERR1672242	0.001101	OM	Normal	OM SI	PRJEB12081
DD0056	ERR1672147-ERR1672234	49157941	OM	Normal	OM SI	PRJEB12081		DD0056	ERR1672148-ERR1672235	0.96034	OM	Tumor	OM SI	PRJEB12081		DD0056	ERR1672148-ERR1672235	0.92808	OM	Tumor	OM SI	PRJEB12081		DD0056	ERR1672148-ERR1672235	0.58015	OM	Tumor	OM SI	PRJEB12081		DD0057	ERR1672150-ERR1672237	67.9862	OM	Tumor	OM SI	PRJEB12081		DD0060	ERR1672156-ERR1672243	0.001126	OM	Tumor	OM SI	PRJEB12081
DD0056	ERR1672148-ERR1672235	52228145	OM	Tumor	OM SI	PRJEB12081		DD0057	ERR1672149-ERR1672236	0.94103	OM	Normal	OM SI	PRJEB12081		DD0057	ERR1672149-ERR1672236	0.90397	OM	Normal	OM SI	PRJEB12081		DD0057	ERR1672149-ERR1672236	0.62755	OM	Normal	OM SI	PRJEB12081		DD0058	ERR1672151-ERR1672238	63.1738	OM	Normal	OM SI	PRJEB12081		DD0061	ERR1672157-ERR1672244	0.001483	OM	Normal	OM SI	PRJEB12081
DD0057	ERR1672149-ERR1672236	49129283	OM	Normal	OM SI	PRJEB12081		DD0057	ERR1672150-ERR1672237	0.93876	OM	Tumor	OM SI	PRJEB12081		DD0057	ERR1672150-ERR1672237	0.90083	OM	Tumor	OM SI	PRJEB12081		DD0057	ERR1672150-ERR1672237	0.62299	OM	Tumor	OM SI	PRJEB12081		DD0058	ERR1672152-ERR1672239	71.3468	OM	Tumor	OM SI	PRJEB12081		DD0061	ERR1672158-ERR1672245	0.001114	OM	Tumor	OM SI	PRJEB12081
DD0057	ERR1672150-ERR1672237	50565014	OM	Tumor	OM SI	PRJEB12081		DD0058	ERR1672151-ERR1672238	0.96123	OM	Normal	OM SI	PRJEB12081		DD0058	ERR1672151-ERR1672238	0.92862	OM	Normal	OM SI	PRJEB12081		DD0058	ERR1672151-ERR1672238	0.6077	OM	Normal	OM SI	PRJEB12081		DD0059	ERR1672153-ERR1672240	72.5058	OM	Normal	OM SI	PRJEB12081		DD0062	ERR1672159-ERR1672246	0.001608	OM	Normal	OM SI	PRJEB12081
DD0058	ERR1672151-ERR1672238	47386144	OM	Normal	OM SI	PRJEB12081		DD0058	ERR1672152-ERR1672239	0.95258	OM	Tumor	OM SI	PRJEB12081		DD0058	ERR1672152-ERR1672239	0.91859	OM	Tumor	OM SI	PRJEB12081		DD0058	ERR1672152-ERR1672239	0.6153	OM	Tumor	OM SI	PRJEB12081		DD0059	ERR1672154-ERR1672241	77.595	OM	Tumor	OM SI	PRJEB12081		DD0062	ERR1672160-ERR1672247	0.001138	OM	Tumor	OM SI	PRJEB12081
DD0058	ERR1672152-ERR1672239	52581931	OM	Tumor	OM SI	PRJEB12081		DD0059	ERR1672153-ERR1672240	0.95305	OM	Normal	OM SI	PRJEB12081		DD0059	ERR1672153-ERR1672240	0.91882	OM	Normal	OM SI	PRJEB12081		DD0059	ERR1672153-ERR1672240	0.6115	OM	Normal	OM SI	PRJEB12081		DD0060	ERR1672155-ERR1672242	68.3242	OM	Normal	OM SI	PRJEB12081		DD0063	ERR1672161-ERR1672248	0.001156	OM	Normal	OM SI	PRJEB12081
DD0059	ERR1672153-ERR1672240	53823935	OM	Normal	OM SI	PRJEB12081		DD0059	ERR1672154-ERR1672241	0.9334	OM	Tumor	OM SI	PRJEB12081		DD0059	ERR1672154-ERR1672241	0.89202	OM	Tumor	OM SI	PRJEB12081		DD0059	ERR1672154-ERR1672241	0.63721	OM	Tumor	OM SI	PRJEB12081		DD0060	ERR1672156-ERR1672243	82.3865	OM	Tumor	OM SI	PRJEB12081		DD0063	ERR1672162-ERR1672249	0.00111	OM	Tumor	OM SI	PRJEB12081
DD0059	ERR1672154-ERR1672241	56692591	OM	Tumor	OM SI	PRJEB12081		DD0060	ERR1672155-ERR1672242	0.95373	OM	Normal	OM SI	PRJEB12081		DD0060	ERR1672155-ERR1672242	0.91883	OM	Normal	OM SI	PRJEB12081		DD0060	ERR1672155-ERR1672242	0.62191	OM	Normal	OM SI	PRJEB12081		DD0061	ERR1672157-ERR1672244	63.0648	OM	Normal	OM SI	PRJEB12081		DD0064	ERR1672163-ERR1672250	0.001081	OM	Normal	OM SI	PRJEB12081
DD0060	ERR1672155-ERR1672242	49880746	OM	Normal	OM SI	PRJEB12081		DD0060	ERR1672156-ERR1672243	0.91304	OM	Tumor	OM SI	PRJEB12081		DD0060	ERR1672156-ERR1672243	0.86624	OM	Tumor	OM SI	PRJEB12081		DD0060	ERR1672156-ERR1672243	0.64136	OM	Tumor	OM SI	PRJEB12081		DD0061	ERR1672158-ERR1672245	82.2509	OM	Tumor	OM SI	PRJEB12081		DD0064	ERR1672164-ERR1672251	0.001028	OM	Tumor	OM SI	PRJEB12081
DD0060	ERR1672156-ERR1672243	65148450	OM	Tumor	OM SI	PRJEB12081		DD0061	ERR1672157-ERR1672244	0.96125	OM	Normal	OM SI	PRJEB12081		DD0061	ERR1672157-ERR1672244	0.9306	OM	Normal	OM SI	PRJEB12081		DD0061	ERR1672157-ERR1672244	0.61156	OM	Normal	OM SI	PRJEB12081		DD0062	ERR1672159-ERR1672246	72.9244	OM	Normal	OM SI	PRJEB12081		DD0065	ERR1672165-ERR1672252	0.001208	OM	Normal	OM SI	PRJEB12081
DD0061	ERR1672157-ERR1672244	47046108	OM	Normal	OM SI	PRJEB12081		DD0061	ERR1672158-ERR1672245	0.91876	OM	Tumor	OM SI	PRJEB12081		DD0061	ERR1672158-ERR1672245	0.87216	OM	Tumor	OM SI	PRJEB12081		DD0061	ERR1672158-ERR1672245	0.62951	OM	Tumor	OM SI	PRJEB12081		DD0062	ERR1672160-ERR1672247	75.5798	OM	Tumor	OM SI	PRJEB12081		DD0065	ERR1672166-ERR1672253	0.001098	OM	Tumor	OM SI	PRJEB12081
DD0061	ERR1672158-ERR1672245	62281924	OM	Tumor	OM SI	PRJEB12081		DD0062	ERR1672159-ERR1672246	0.96049	OM	Normal	OM SI	PRJEB12081		DD0062	ERR1672159-ERR1672246	0.93151	OM	Normal	OM SI	PRJEB12081		DD0062	ERR1672159-ERR1672246	0.58498	OM	Normal	OM SI	PRJEB12081		DD0063	ERR1672161-ERR1672248	80.6034	OM	Normal	OM SI	PRJEB12081		DD0066	ERR1672167-ERR1672254	0.001771	OM	Tumor	OM SI	PRJEB12081
DD0062	ERR1672159-ERR1672246	50383677	OM	Normal	OM SI	PRJEB12081		DD0062	ERR1672160-ERR1672247	0.90328	OM	Tumor	OM SI	PRJEB12081		DD0062	ERR1672160-ERR1672247	0.8585	OM	Tumor	OM SI	PRJEB12081		DD0062	ERR1672160-ERR1672247	0.61368	OM	Tumor	OM SI	PRJEB12081		DD0063	ERR1672162-ERR1672249	85.3367	OM	Tumor	OM SI	PRJEB12081		DD0066	ERR1672168-ERR1672255	0.001473	OM	Normal	OM SI	PRJEB12081
DD0062	ERR1672160-ERR1672247	52009590	OM	Tumor	OM SI	PRJEB12081		DD0063	ERR1672161-ERR1672248	0.95163	OM	Normal	OM SI	PRJEB12081		DD0063	ERR1672161-ERR1672248	0.91746	OM	Normal	OM SI	PRJEB12081		DD0063	ERR1672161-ERR1672248	0.58278	OM	Normal	OM SI	PRJEB12081		DD0064	ERR1672163-ERR1672250	81.0847	OM	Normal	OM SI	PRJEB12081		DD0067	ERR1672169-ERR1672256	0.001124	OM	Normal	OM SI	PRJEB12081
DD0063	ERR1672161-ERR1672248	55763015	OM	Normal	OM SI	PRJEB12081		DD0063	ERR1672162-ERR1672249	0.9291	OM	Tumor	OM SI	PRJEB12081		DD0063	ERR1672162-ERR1672249	0.88851	OM	Tumor	OM SI	PRJEB12081		DD0063	ERR1672162-ERR1672249	0.59877	OM	Tumor	OM SI	PRJEB12081		DD0064	ERR1672164-ERR1672251	89.7087	OM	Tumor	OM SI	PRJEB12081		DD0067	ERR1672170-ERR1672257	0.001368	OM	Tumor	OM SI	PRJEB12081
DD0063	ERR1672162-ERR1672249	58754922	OM	Tumor	OM SI	PRJEB12081		DD0064	ERR1672163-ERR1672250	0.94856	OM	Normal	OM SI	PRJEB12081		DD0064	ERR1672163-ERR1672250	0.91289	OM	Normal	OM SI	PRJEB12081		DD0064	ERR1672163-ERR1672250	0.58323	OM	Normal	OM SI	PRJEB12081		DD0065	ERR1672165-ERR1672252	79.3145	OM	Normal	OM SI	PRJEB12081		DD0068	ERR1672171-ERR1672258	0.001158	OM	Normal	OM SI	PRJEB12081
DD0064	ERR1672163-ERR1672250	56330155	OM	Normal	OM SI	PRJEB12081		DD0064	ERR1672164-ERR1672251	0.93618	OM	Tumor	OM SI	PRJEB12081		DD0064	ERR1672164-ERR1672251	0.89428	OM	Tumor	OM SI	PRJEB12081		DD0064	ERR1672164-ERR1672251	0.59106	OM	Tumor	OM SI	PRJEB12081		DD0065	ERR1672166-ERR1672253	88.8453	OM	Tumor	OM SI	PRJEB12081		DD0068	ERR1672172-ERR1672259	0.001165	OM	Tumor	OM SI	PRJEB12081
DD0064	ERR1672164-ERR1672251	62357892	OM	Tumor	OM SI	PRJEB12081		DD0065	ERR1672165-ERR1672252	0.95534	OM	Normal	OM SI	PRJEB12081		DD0065	ERR1672165-ERR1672252	0.92217	OM	Normal	OM SI	PRJEB12081		DD0065	ERR1672165-ERR1672252	0.57184	OM	Normal	OM SI	PRJEB12081		DD0066	ERR1672167-ERR1672254	77.7658	OM	Tumor	OM SI	PRJEB12081		DD0069	ERR1672173-ERR1672260	0.001722	OM	Normal	OM SI	PRJEB12081
DD0065	ERR1672165-ERR1672252	55073747	OM	Normal	OM SI	PRJEB12081		DD0065	ERR1672166-ERR1672253	0.94196	OM	Tumor	OM SI	PRJEB12081		DD0065	ERR1672166-ERR1672253	0.90276	OM	Tumor	OM SI	PRJEB12081		DD0065	ERR1672166-ERR1672253	0.57905	OM	Tumor	OM SI	PRJEB12081		DD0066	ERR1672168-ERR1672255	70.183	OM	Normal	OM SI	PRJEB12081		DD0069	ERR1672174-ERR1672261	0.001375	OM	Tumor	OM SI	PRJEB12081
DD0065	ERR1672166-ERR1672253	61953744	OM	Tumor	OM SI	PRJEB12081		DD0066	ERR1672167-ERR1672254	0.95941	OM	Tumor	OM SI	PRJEB12081		DD0066	ERR1672167-ERR1672254	0.92789	OM	Tumor	OM SI	PRJEB12081		DD0066	ERR1672167-ERR1672254	0.59072	OM	Tumor	OM SI	PRJEB12081		DD0067	ERR1672169-ERR1672256	95.0439	OM	Normal	OM SI	PRJEB12081		DD0070	ERR1672175-ERR1672262	0.001325	OM	Normal	OM SI	PRJEB12081
DD0066	ERR1672167-ERR1672254	53442174	OM	Tumor	OM SI	PRJEB12081		DD0066	ERR1672168-ERR1672255	0.95938	OM	Normal	OM SI	PRJEB12081		DD0066	ERR1672168-ERR1672255	0.92987	OM	Normal	OM SI	PRJEB12081		DD0066	ERR1672168-ERR1672255	0.61665	OM	Normal	OM SI	PRJEB12081		DD0067	ERR1672170-ERR1672257	69.7072	OM	Tumor	OM SI	PRJEB12081		DD0070	ERR1672176-ERR1672263	0.001109	OM	Tumor	OM SI	PRJEB12081
DD0066	ERR1672168-ERR1672255	46310072	OM	Normal	OM SI	PRJEB12081		DD0067	ERR1672169-ERR1672256	0.94477	OM	Normal	OM SI	PRJEB12081		DD0067	ERR1672169-ERR1672256	0.90635	OM	Normal	OM SI	PRJEB12081		DD0067	ERR1672169-ERR1672256	0.63807	OM	Normal	OM SI	PRJEB12081		DD0068	ERR1672171-ERR1672258	76.7124	OM	Normal	OM SI	PRJEB12081		DD0071	ERR1672177-ERR1672264	0.001694	OM	Normal	OM SI	PRJEB12081
DD0067	ERR1672169-ERR1672256	66130890	OM	Normal	OM SI	PRJEB12081		DD0067	ERR1672170-ERR1672257	0.96096	OM	Tumor	OM SI	PRJEB12081		DD0067	ERR1672170-ERR1672257	0.92949	OM	Tumor	OM SI	PRJEB12081		DD0067	ERR1672170-ERR1672257	0.61238	OM	Tumor	OM SI	PRJEB12081		DD0068	ERR1672172-ERR1672259	70.5337	OM	Tumor	OM SI	PRJEB12081		DD0071	ERR1672178-ERR1672265	0.001123	OM	Tumor	OM SI	PRJEB12081
DD0067	ERR1672170-ERR1672257	50212597	OM	Tumor	OM SI	PRJEB12081		DD0068	ERR1672171-ERR1672258	0.94562	OM	Normal	OM SI	PRJEB12081		DD0068	ERR1672171-ERR1672258	0.90941	OM	Normal	OM SI	PRJEB12081		DD0068	ERR1672171-ERR1672258	0.62949	OM	Normal	OM SI	PRJEB12081		DD0069	ERR1672173-ERR1672260	67.1244	OM	Normal	OM SI	PRJEB12081		DD0072	ERR1681448-ERR1681493	0.001745	OM	Normal	OM SI	PRJEB12081
DD0068	ERR1672171-ERR1672258	52915063	OM	Normal	OM SI	PRJEB12081		DD0068	ERR1672172-ERR1672259	0.94441	OM	Tumor	OM SI	PRJEB12081		DD0068	ERR1672172-ERR1672259	0.90543	OM	Tumor	OM SI	PRJEB12081		DD0068	ERR1672172-ERR1672259	0.60915	OM	Tumor	OM SI	PRJEB12081		DD0069	ERR1672174-ERR1672261	77.4963	OM	Tumor	OM SI	PRJEB12081		DD0072	ERR1681449-ERR1681494	0.001323	OM	Tumor	OM SI	PRJEB12081
DD0068	ERR1672172-ERR1672259	51617341	OM	Tumor	OM SI	PRJEB12081		DD0069	ERR1672173-ERR1672260	0.96231	OM	Normal	OM SI	PRJEB12081		DD0069	ERR1672173-ERR1672260	0.93181	OM	Normal	OM SI	PRJEB12081		DD0069	ERR1672173-ERR1672260	0.59571	OM	Normal	OM SI	PRJEB12081		DD0070	ERR1672175-ERR1672262	69.4662	OM	Normal	OM SI	PRJEB12081		DD0073	ERR1672179-ERR1672266	0.001318	OM	Normal	OM SI	PRJEB12081
DD0069	ERR1672173-ERR1672260	49574891	OM	Normal	OM SI	PRJEB12081		DD0069	ERR1672174-ERR1672261	0.95986	OM	Tumor	OM SI	PRJEB12081		DD0069	ERR1672174-ERR1672261	0.92922	OM	Tumor	OM SI	PRJEB12081		DD0069	ERR1672174-ERR1672261	0.61902	OM	Tumor	OM SI	PRJEB12081		DD0070	ERR1672176-ERR1672263	74.3027	OM	Tumor	OM SI	PRJEB12081		DD0073	ERR1672180-ERR1672267	0.001119	OM	Tumor	OM SI	PRJEB12081
DD0069	ERR1672174-ERR1672261	54984301	OM	Tumor	OM SI	PRJEB12081		DD0070	ERR1672175-ERR1672262	0.96098	OM	Normal	OM SI	PRJEB12081		DD0070	ERR1672175-ERR1672262	0.93096	OM	Normal	OM SI	PRJEB12081		DD0070	ERR1672175-ERR1672262	0.6055	OM	Normal	OM SI	PRJEB12081		DD0071	ERR1672177-ERR1672264	59.2438	OM	Normal	OM SI	PRJEB12081		DD0074	ERR1672181-ERR1672268	0.00112	OM	Normal	OM SI	PRJEB12081
DD0070	ERR1672175-ERR1672262	50382755	OM	Normal	OM SI	PRJEB12081		DD0070	ERR1672176-ERR1672263	0.95467	OM	Tumor	OM SI	PRJEB12081		DD0070	ERR1672176-ERR1672263	0.92059	OM	Tumor	OM SI	PRJEB12081		DD0070	ERR1672176-ERR1672263	0.61412	OM	Tumor	OM SI	PRJEB12081		DD0071	ERR1672178-ERR1672265	72.4431	OM	Tumor	OM SI	PRJEB12081		DD0074	ERR1672182-ERR1672269	0.001038	OM	Tumor	OM SI	PRJEB12081
DD0070	ERR1672176-ERR1672263	53560222	OM	Tumor	OM SI	PRJEB12081		DD0071	ERR1672177-ERR1672264	0.96196	OM	Normal	OM SI	PRJEB12081		DD0071	ERR1672177-ERR1672264	0.93352	OM	Normal	OM SI	PRJEB12081		DD0071	ERR1672177-ERR1672264	0.61612	OM	Normal	OM SI	PRJEB12081		DD0072	ERR1681448-ERR1681493	58.8171	OM	Normal	OM SI	PRJEB12081		DD0075	ERR1672183-ERR1672270	0.001066	OM	Normal	OM SI	PRJEB12081
DD0071	ERR1672177-ERR1672264	42731307	OM	Normal	OM SI	PRJEB12081		DD0071	ERR1672178-ERR1672265	0.92894	OM	Tumor	OM SI	PRJEB12081		DD0071	ERR1672178-ERR1672265	0.88966	OM	Tumor	OM SI	PRJEB12081		DD0071	ERR1672178-ERR1672265	0.64622	OM	Tumor	OM SI	PRJEB12081		DD0072	ERR1681449-ERR1681494	66.3938	OM	Tumor	OM SI	PRJEB12081		DD0075	ERR1672184-ERR1672271	0.001139	OM	Tumor	OM SI	PRJEB12081
DD0071	ERR1672178-ERR1672265	51677751	OM	Tumor	OM SI	PRJEB12081		DD0072	ERR1681448-ERR1681493	0.96896	OM	Normal	OM SI	PRJEB12081		DD0072	ERR1681448-ERR1681493	0.942	OM	Normal	OM SI	PRJEB12081		DD0072	ERR1681448-ERR1681493	0.61746	OM	Normal	OM SI	PRJEB12081		DD0073	ERR1672179-ERR1672266	78.1938	OM	Normal	OM SI	PRJEB12081		DD0078	ERR1672186-ERR1672273	0.001491	OM	Normal	OM SI	PRJEB12081
DD0072	ERR1681448-ERR1681493	48488830	OM	Normal	OM SI	PRJEB12081		DD0072	ERR1681449-ERR1681494	0.95357	OM	Tumor	OM SI	PRJEB12081		DD0072	ERR1681449-ERR1681494	0.92077	OM	Tumor	OM SI	PRJEB12081		DD0072	ERR1681449-ERR1681494	0.63956	OM	Tumor	OM SI	PRJEB12081		DD0073	ERR1672180-ERR1672267	79.2062	OM	Tumor	OM SI	PRJEB12081		DD0078	ERR1672187-ERR1672274	0.001232	OM	Tumor	OM SI	PRJEB12081
DD0072	ERR1681449-ERR1681494	54809622	OM	Tumor	OM SI	PRJEB12081		DD0073	ERR1672179-ERR1672266	0.95814	OM	Normal	OM SI	PRJEB12081		DD0073	ERR1672179-ERR1672266	0.92642	OM	Normal	OM SI	PRJEB12081		DD0073	ERR1672179-ERR1672266	0.59741	OM	Normal	OM SI	PRJEB12081		DD0074	ERR1672181-ERR1672268	80.2577	OM	Normal	OM SI	PRJEB12081		DD0079	ERR1672188-ERR1672275	0.001116	OM	Normal	OM SI	PRJEB12081
DD0073	ERR1672179-ERR1672266	57780352	OM	Normal	OM SI	PRJEB12081		DD0073	ERR1672180-ERR1672267	0.94427	OM	Tumor	OM SI	PRJEB12081		DD0073	ERR1672180-ERR1672267	0.90896	OM	Tumor	OM SI	PRJEB12081		DD0073	ERR1672180-ERR1672267	0.62343	OM	Tumor	OM SI	PRJEB12081		DD0074	ERR1672182-ERR1672269	106.331	OM	Tumor	OM SI	PRJEB12081		DD0079	ERR1672189-ERR1672276	0.001556	OM	Tumor	OM SI	PRJEB12081
DD0073	ERR1672180-ERR1672267	56385629	OM	Tumor	OM SI	PRJEB12081		DD0074	ERR1672181-ERR1672268	0.95434	OM	Normal	OM SI	PRJEB12081		DD0074	ERR1672181-ERR1672268	0.9207	OM	Normal	OM SI	PRJEB12081		DD0074	ERR1672181-ERR1672268	0.60556	OM	Normal	OM SI	PRJEB12081		DD0075	ERR1672183-ERR1672270	98.3515	OM	Normal	OM SI	PRJEB12081		DD0080	ERR1672190-ERR1672277	0.001109	OM	Tumor	OM SI	PRJEB12081
DD0074	ERR1672181-ERR1672268	57378405	OM	Normal	OM SI	PRJEB12081		DD0074	ERR1672182-ERR1672269	0.94356	OM	Tumor	OM SI	PRJEB12081		DD0074	ERR1672182-ERR1672269	0.90443	OM	Tumor	OM SI	PRJEB12081		DD0074	ERR1672182-ERR1672269	0.60502	OM	Tumor	OM SI	PRJEB12081		DD0075	ERR1672184-ERR1672271	102.339	OM	Tumor	OM SI	PRJEB12081		DD0080	ERR1672191-ERR1672278	0.001378	OM	Normal	OM SI	PRJEB12081
DD0074	ERR1672182-ERR1672269	77000069	OM	Tumor	OM SI	PRJEB12081		DD0075	ERR1672183-ERR1672270	0.93248	OM	Normal	OM SI	PRJEB12081		DD0075	ERR1672183-ERR1672270	0.89272	OM	Normal	OM SI	PRJEB12081		DD0075	ERR1672183-ERR1672270	0.60813	OM	Normal	OM SI	PRJEB12081		DD0078	ERR1672186-ERR1672273	69.2474	OM	Normal	OM SI	PRJEB12081		DD0081	ERR1681450-ERR1681495	0.001295	OM	Tumor	OM SI	PRJEB12081
DD0075	ERR1672183-ERR1672270	70546524	OM	Normal	OM SI	PRJEB12081		DD0075	ERR1672184-ERR1672271	0.9143	OM	Tumor	OM SI	PRJEB12081		DD0075	ERR1672184-ERR1672271	0.86707	OM	Tumor	OM SI	PRJEB12081		DD0075	ERR1672184-ERR1672271	0.61824	OM	Tumor	OM SI	PRJEB12081		DD0078	ERR1672187-ERR1672274	79.2658	OM	Tumor	OM SI	PRJEB12081		DD0081	ERR1681451-ERR1681496	0.001644	OM	Normal	OM SI	PRJEB12081
DD0075	ERR1672184-ERR1672271	74447487	OM	Tumor	OM SI	PRJEB12081		DD0078	ERR1672186-ERR1672273	0.95751	OM	Normal	OM SI	PRJEB12081		DD0078	ERR1672186-ERR1672273	0.92703	OM	Normal	OM SI	PRJEB12081		DD0078	ERR1672186-ERR1672273	0.6122	OM	Normal	OM SI	PRJEB12081		DD0079	ERR1672188-ERR1672275	71.1032	OM	Normal	OM SI	PRJEB12081		DD0083	ERR1672193-ERR1672280	0.001036	OM	Tumor	OM SI	PRJEB12081
DD0078	ERR1672186-ERR1672273	49311805	OM	Normal	OM SI	PRJEB12081		DD0078	ERR1672187-ERR1672274	0.93997	OM	Tumor	OM SI	PRJEB12081		DD0078	ERR1672187-ERR1672274	0.90433	OM	Tumor	OM SI	PRJEB12081		DD0078	ERR1672187-ERR1672274	0.63222	OM	Tumor	OM SI	PRJEB12081		DD0079	ERR1672189-ERR1672276	72.6947	OM	Tumor	OM SI	PRJEB12081		DD0083	ERR1672194-ERR1672281	0.001016	OM	Normal	OM SI	PRJEB12081
DD0078	ERR1672187-ERR1672274	56863138	OM	Tumor	OM SI	PRJEB12081		DD0079	ERR1672188-ERR1672275	0.9243	OM	Normal	OM SI	PRJEB12081		DD0079	ERR1672188-ERR1672275	0.88722	OM	Normal	OM SI	PRJEB12081		DD0079	ERR1672188-ERR1672275	0.61325	OM	Normal	OM SI	PRJEB12081		DD0080	ERR1672190-ERR1672277	91.5421	OM	Tumor	OM SI	PRJEB12081		DD0084	ERR2396464-ERR2496950	0.001149	OM	Tumor	OM SI	PRJEB12081
DD0079	ERR1672188-ERR1672275	53723673	OM	Normal	OM SI	PRJEB12081		DD0079	ERR1672189-ERR1672276	0.96242	OM	Tumor	OM SI	PRJEB12081		DD0079	ERR1672189-ERR1672276	0.93581	OM	Tumor	OM SI	PRJEB12081		DD0079	ERR1672189-ERR1672276	0.62068	OM	Tumor	OM SI	PRJEB12081		DD0080	ERR1672191-ERR1672278	79.6752	OM	Normal	OM SI	PRJEB12081		DD0084	ERR2396465-ERR2496951	0.00139	OM	Normal	OM SI	PRJEB12081
DD0079	ERR1672189-ERR1672276	50276778	OM	Tumor	OM SI	PRJEB12081		DD0080	ERR1672190-ERR1672277	0.9478	OM	Tumor	OM SI	PRJEB12081		DD0080	ERR1672190-ERR1672277	0.9127	OM	Tumor	OM SI	PRJEB12081		DD0080	ERR1672190-ERR1672277	0.61221	OM	Tumor	OM SI	PRJEB12081		DD0081	ERR1681450-ERR1681495	99.0161	OM	Tumor	OM SI	PRJEB12081		DD0085	ERR1672195-ERR1672282	0.001119	OM	Tumor	OM SI	PRJEB12081
DD0080	ERR1672190-ERR1672277	64126583	OM	Tumor	OM SI	PRJEB12081		DD0080	ERR1672191-ERR1672278	0.96505	OM	Normal	OM SI	PRJEB12081		DD0080	ERR1672191-ERR1672278	0.93673	OM	Normal	OM SI	PRJEB12081		DD0080	ERR1672191-ERR1672278	0.60163	OM	Normal	OM SI	PRJEB12081		DD0081	ERR1681451-ERR1681496	88.9191	OM	Normal	OM SI	PRJEB12081		DD0085	ERR1672196-ERR1672283	0.001403	OM	Normal	OM SI	PRJEB12081
DD0080	ERR1672191-ERR1672278	56317014	OM	Normal	OM SI	PRJEB12081		DD0081	ERR1681450-ERR1681495	0.9638	OM	Tumor	OM SI	PRJEB12081		DD0081	ERR1681450-ERR1681495	0.93348	OM	Tumor	OM SI	PRJEB12081		DD0081	ERR1681450-ERR1681495	0.62666	OM	Tumor	OM SI	PRJEB12081		DD0083	ERR1672193-ERR1672280	85.9586	OM	Tumor	OM SI	PRJEB12081		DD0086	ERR2436313-ERR2496960	0.001343	OM	Tumor	OM SI	PRJEB12081
DD0081	ERR1681450-ERR1681495	72196643	OM	Tumor	OM SI	PRJEB12081		DD0081	ERR1681451-ERR1681496	0.96952	OM	Normal	OM SI	PRJEB12081		DD0081	ERR1681451-ERR1681496	0.94289	OM	Normal	OM SI	PRJEB12081		DD0081	ERR1681451-ERR1681496	0.61401	OM	Normal	OM SI	PRJEB12081		DD0083	ERR1672194-ERR1672281	90.3618	OM	Normal	OM SI	PRJEB12081		DD0086	ERR2436314-ERR2496961	0.001491	OM	Normal	OM SI	PRJEB12081
DD0081	ERR1681451-ERR1681496	65967024	OM	Normal	OM SI	PRJEB12081		DD0083	ERR1672193-ERR1672280	0.95684	OM	Tumor	OM SI	PRJEB12081		DD0083	ERR1672193-ERR1672280	0.92425	OM	Tumor	OM SI	PRJEB12081		DD0083	ERR1672193-ERR1672280	0.59215	OM	Tumor	OM SI	PRJEB12081		DD0084	ERR2396464-ERR2496950	94.2825	OM	Tumor	OM SI	PRJEB12081		DD0087	ERR1672197-ERR1672284	0.001223	OM	Tumor	OM SI	PRJEB12081
DD0083	ERR1672193-ERR1672280	61725675	OM	Tumor	OM SI	PRJEB12081		DD0083	ERR1672194-ERR1672281	0.95059	OM	Normal	OM SI	PRJEB12081		DD0083	ERR1672194-ERR1672281	0.91579	OM	Normal	OM SI	PRJEB12081		DD0083	ERR1672194-ERR1672281	0.59395	OM	Normal	OM SI	PRJEB12081		DD0084	ERR2396465-ERR2496951	87.7194	OM	Normal	OM SI	PRJEB12081		DD0087	ERR1672198-ERR1672285	0.001261	OM	Normal	OM SI	PRJEB12081
DD0083	ERR1672194-ERR1672281	64796177	OM	Normal	OM SI	PRJEB12081		DD0084	ERR2396464-ERR2496950	0.95672	OM	Tumor	OM SI	PRJEB12081		DD0084	ERR2396464-ERR2496950	0.92381	OM	Tumor	OM SI	PRJEB12081		DD0084	ERR2396464-ERR2496950	0.57553	OM	Tumor	OM SI	PRJEB12081		DD0085	ERR1672195-ERR1672282	81.9968	OM	Tumor	OM SI	PRJEB12081		DD0089	ERR1672201-ERR1672288	0.001127	OM	Tumor	OM SI	PRJEB12081
DD0084	ERR2396464-ERR2496950	80147501	OM	Tumor	OM SI	PRJEB12081		DD0084	ERR2396465-ERR2496951	0.96264	OM	Normal	OM SI	PRJEB12081		DD0084	ERR2396465-ERR2496951	0.93193	OM	Normal	OM SI	PRJEB12081		DD0084	ERR2396465-ERR2496951	0.5912	OM	Normal	OM SI	PRJEB12081		DD0085	ERR1672196-ERR1672283	76.8025	OM	Normal	OM SI	PRJEB12081		DD0089	ERR1672202-ERR1672289	0.00128	OM	Normal	OM SI	PRJEB12081
DD0084	ERR2396465-ERR2496951	74725620	OM	Normal	OM SI	PRJEB12081		DD0085	ERR1672195-ERR1672282	0.95158	OM	Tumor	OM SI	PRJEB12081		DD0085	ERR1672195-ERR1672282	0.91493	OM	Tumor	OM SI	PRJEB12081		DD0085	ERR1672195-ERR1672282	0.60307	OM	Tumor	OM SI	PRJEB12081		DD0086	ERR2436313-ERR2496960	38.1518	OM	Tumor	OM SI	PRJEB12081		DD0091	ERR1672204-ERR1672291	0.001054	OM	Tumor	OM SI	PRJEB12081
DD0085	ERR1672195-ERR1672282	59427325	OM	Tumor	OM SI	PRJEB12081		DD0085	ERR1672196-ERR1672283	0.96577	OM	Normal	OM SI	PRJEB12081		DD0085	ERR1672196-ERR1672283	0.93716	OM	Normal	OM SI	PRJEB12081		DD0085	ERR1672196-ERR1672283	0.60529	OM	Normal	OM SI	PRJEB12081		DD0086	ERR2436314-ERR2496961	43.3302	OM	Normal	OM SI	PRJEB12081		DD0091	ERR1672205-ERR1672292	0.001293	OM	Normal	OM SI	PRJEB12081
DD0085	ERR1672196-ERR1672283	54099739	OM	Normal	OM SI	PRJEB12081		DD0086	ERR2436313-ERR2496960	0.92057	OM	Tumor	OM SI	PRJEB12081		DD0086	ERR2436313-ERR2496960	0.87466	OM	Tumor	OM SI	PRJEB12081		DD0086	ERR2436313-ERR2496960	0.62077	OM	Tumor	OM SI	PRJEB12081		DD0087	ERR1672197-ERR1672284	76.7691	OM	Tumor	OM SI	PRJEB12081		DD0092	ERR2436311-ERR2496958	0.001217	OM	Tumor	OM SI	PRJEB12081
DD0086	ERR2436313-ERR2496960	51462714	OM	Tumor	OM SI	PRJEB12081		DD0086	ERR2436314-ERR2496961	0.96027	OM	Normal	OM SI	PRJEB12081		DD0086	ERR2436314-ERR2496961	0.93035	OM	Normal	OM SI	PRJEB12081		DD0086	ERR2436314-ERR2496961	0.62522	OM	Normal	OM SI	PRJEB12081		DD0087	ERR1672198-ERR1672285	73.1319	OM	Normal	OM SI	PRJEB12081		DD0092	ERR2436312-ERR2496959	0.001441	OM	Normal	OM SI	PRJEB12081
DD0086	ERR2436314-ERR2496961	55105899	OM	Normal	OM SI	PRJEB12081		DD0087	ERR1672197-ERR1672284	0.95712	OM	Tumor	OM SI	PRJEB12081		DD0087	ERR1672197-ERR1672284	0.92434	OM	Tumor	OM SI	PRJEB12081		DD0087	ERR1672197-ERR1672284	0.5979	OM	Tumor	OM SI	PRJEB12081		DD0089	ERR1672201-ERR1672288	79.1843	OM	Tumor	OM SI	PRJEB12081		DD0093	ERR1681452-ERR1681497	0.001171	OM	Tumor	OM SI	PRJEB12081
DD0087	ERR1672197-ERR1672284	56586537	OM	Tumor	OM SI	PRJEB12081		DD0087	ERR1672198-ERR1672285	0.95589	OM	Normal	OM SI	PRJEB12081		DD0087	ERR1672198-ERR1672285	0.92375	OM	Normal	OM SI	PRJEB12081		DD0087	ERR1672198-ERR1672285	0.61248	OM	Normal	OM SI	PRJEB12081		DD0089	ERR1672202-ERR1672289	81.7943	OM	Normal	OM SI	PRJEB12081		DD0093	ERR1681453-ERR1681498	0.001416	OM	Normal	OM SI	PRJEB12081
DD0087	ERR1672198-ERR1672285	52295552	OM	Normal	OM SI	PRJEB12081		DD0089	ERR1672201-ERR1672288	0.96232	OM	Tumor	OM SI	PRJEB12081		DD0089	ERR1672201-ERR1672288	0.93256	OM	Tumor	OM SI	PRJEB12081		DD0089	ERR1672201-ERR1672288	0.60667	OM	Tumor	OM SI	PRJEB12081		DD0091	ERR1672204-ERR1672291	77.7583	OM	Tumor	OM SI	PRJEB12081		DD0095	ERR1672206-ERR1681423	0.001085	OM	Normal	OM SI	PRJEB12081
DD0089	ERR1672201-ERR1672288	57519696	OM	Tumor	OM SI	PRJEB12081		DD0089	ERR1672202-ERR1672289	0.96482	OM	Normal	OM SI	PRJEB12081		DD0089	ERR1672202-ERR1672289	0.93645	OM	Normal	OM SI	PRJEB12081		DD0089	ERR1672202-ERR1672289	0.589	OM	Normal	OM SI	PRJEB12081		DD0091	ERR1672205-ERR1672292	71.812	OM	Normal	OM SI	PRJEB12081		DD0095	ERR1672207-ERR1681424	0.001085	OM	Tumor	OM SI	PRJEB12081
DD0089	ERR1672202-ERR1672289	60590238	OM	Normal	OM SI	PRJEB12081		DD0091	ERR1672204-ERR1672291	0.9384	OM	Tumor	OM SI	PRJEB12081		DD0091	ERR1672204-ERR1672291	0.89746	OM	Tumor	OM SI	PRJEB12081		DD0091	ERR1672204-ERR1672291	0.62493	OM	Tumor	OM SI	PRJEB12081		DD0092	ERR2436311-ERR2496958	42.0953	OM	Tumor	OM SI	PRJEB12081		DD0096	ERR1672208-ERR1681425	0.001246	OM	Normal	OM SI	PRJEB12081
DD0091	ERR1672204-ERR1672291	59492403	OM	Tumor	OM SI	PRJEB12081		DD0091	ERR1672205-ERR1672292	0.96368	OM	Normal	OM SI	PRJEB12081		DD0091	ERR1672205-ERR1672292	0.93279	OM	Normal	OM SI	PRJEB12081		DD0091	ERR1672205-ERR1672292	0.59525	OM	Normal	OM SI	PRJEB12081		DD0092	ERR2436312-ERR2496959	44.6069	OM	Normal	OM SI	PRJEB12081		DD0096	ERR1672209-ERR1681426	0.001281	OM	Tumor	OM SI	PRJEB12081
DD0091	ERR1672205-ERR1672292	53011163	OM	Normal	OM SI	PRJEB12081		DD0092	ERR2436311-ERR2496958	0.92806	OM	Tumor	OM SI	PRJEB12081		DD0092	ERR2436311-ERR2496958	0.8874	OM	Tumor	OM SI	PRJEB12081		DD0092	ERR2436311-ERR2496958	0.6682	OM	Tumor	OM SI	PRJEB12081		DD0093	ERR1681452-ERR1681497	92.5991	OM	Tumor	OM SI	PRJEB12081		DD0097	ERR1672210-ERR1681427	0.001628	OM	Normal	OM SI	PRJEB12081
DD0092	ERR2436311-ERR2496958	53637694	OM	Tumor	OM SI	PRJEB12081		DD0092	ERR2436312-ERR2496959	0.96989	OM	Normal	OM SI	PRJEB12081		DD0092	ERR2436312-ERR2496959	0.9416	OM	Normal	OM SI	PRJEB12081		DD0092	ERR2436312-ERR2496959	0.64767	OM	Normal	OM SI	PRJEB12081		DD0093	ERR1681453-ERR1681498	83.2505	OM	Normal	OM SI	PRJEB12081		DD0097	ERR1672211-ERR1681428	0.001342	OM	Tumor	OM SI	PRJEB12081
DD0092	ERR2436312-ERR2496959	56926234	OM	Normal	OM SI	PRJEB12081		DD0093	ERR1681452-ERR1681497	0.96914	OM	Tumor	OM SI	PRJEB12081		DD0093	ERR1681452-ERR1681497	0.93968	OM	Tumor	OM SI	PRJEB12081		DD0093	ERR1681452-ERR1681497	0.6015	OM	Tumor	OM SI	PRJEB12081		DD0095	ERR1672206-ERR1681423	72.8644	OM	Normal	OM SI	PRJEB12081		DD0098	ERR1672212-ERR1681429	0.001391	OM	Normal	OM SI	PRJEB12081
DD0093	ERR1681452-ERR1681497	67595994	OM	Tumor	OM SI	PRJEB12081		DD0093	ERR1681453-ERR1681498	0.96897	OM	Normal	OM SI	PRJEB12081		DD0093	ERR1681453-ERR1681498	0.94188	OM	Normal	OM SI	PRJEB12081		DD0093	ERR1681453-ERR1681498	0.61278	OM	Normal	OM SI	PRJEB12081		DD0095	ERR1672207-ERR1681424	79.4649	OM	Tumor	OM SI	PRJEB12081		DD0098	ERR1672213-ERR1681430	0.001309	OM	Tumor	OM SI	PRJEB12081
DD0093	ERR1681453-ERR1681498	61653378	OM	Normal	OM SI	PRJEB12081		DD0095	ERR1672206-ERR1681423	0.96213	OM	Normal	OM SI	PRJEB12081		DD0095	ERR1672206-ERR1681423	0.92789	OM	Normal	OM SI	PRJEB12081		DD0095	ERR1672206-ERR1681423	0.60615	OM	Normal	OM SI	PRJEB12081		DD0096	ERR1672208-ERR1681425	61.783	OM	Normal	OM SI	PRJEB12081		DD0099	ERR1672214-ERR1681431	0.001068	OM	Normal	OM SI	PRJEB12081
DD0095	ERR1672206-ERR1681423	52603905	OM	Normal	OM SI	PRJEB12081		DD0095	ERR1672207-ERR1681424	0.96397	OM	Tumor	OM SI	PRJEB12081		DD0095	ERR1672207-ERR1681424	0.92858	OM	Tumor	OM SI	PRJEB12081		DD0095	ERR1672207-ERR1681424	0.5928	OM	Tumor	OM SI	PRJEB12081		DD0096	ERR1672209-ERR1681426	61.3793	OM	Tumor	OM SI	PRJEB12081		DD0099	ERR1672215-ERR1681432	0.001138	OM	Tumor	OM SI	PRJEB12081
DD0095	ERR1672207-ERR1681424	58382685	OM	Tumor	OM SI	PRJEB12081		DD0096	ERR1672208-ERR1681425	0.91886	OM	Normal	OM SI	PRJEB12081		DD0096	ERR1672208-ERR1681425	0.87925	OM	Normal	OM SI	PRJEB12081		DD0096	ERR1672208-ERR1681425	0.62637	OM	Normal	OM SI	PRJEB12081		DD0097	ERR1672210-ERR1681427	63.2151	OM	Normal	OM SI	PRJEB12081		DD0100	ERR1681433-ERR1681478	0.00127	OM	Normal	OM SI	PRJEB12081
DD0096	ERR1672208-ERR1681425	45005796	OM	Normal	OM SI	PRJEB12081		DD0096	ERR1672209-ERR1681426	0.87122	OM	Tumor	OM SI	PRJEB12081		DD0096	ERR1672209-ERR1681426	0.82362	OM	Tumor	OM SI	PRJEB12081		DD0096	ERR1672209-ERR1681426	0.6164	OM	Tumor	OM SI	PRJEB12081		DD0097	ERR1672211-ERR1681428	68.5902	OM	Tumor	OM SI	PRJEB12081		DD0100	ERR1681434-ERR1681479	0.001108	OM	Tumor	OM SI	PRJEB12081
DD0096	ERR1672209-ERR1681426	48095435	OM	Tumor	OM SI	PRJEB12081		DD0097	ERR1672210-ERR1681427	0.95587	OM	Normal	OM SI	PRJEB12081		DD0097	ERR1672210-ERR1681427	0.92257	OM	Normal	OM SI	PRJEB12081		DD0097	ERR1672210-ERR1681427	0.62045	OM	Normal	OM SI	PRJEB12081		DD0098	ERR1672212-ERR1681429	70.2688	OM	Normal	OM SI	PRJEB12081		DiaPar	SAMN03732683	0.002031	OSA	Normal	OSA BI	PRJNA247493
DD0097	ERR1672210-ERR1681427	45353924	OM	Normal	OM SI	PRJEB12081		DD0097	ERR1672211-ERR1681428	0.88535	OM	Tumor	OM SI	PRJEB12081		DD0097	ERR1672211-ERR1681428	0.83753	OM	Tumor	OM SI	PRJEB12081		DD0097	ERR1672211-ERR1681428	0.61636	OM	Tumor	OM SI	PRJEB12081		DD0098	ERR1672213-ERR1681430	79.5221	OM	Tumor	OM SI	PRJEB12081		DiaPar	SAMN03436505	0.001496	OSA	Tumor	OSA BI	PRJNA247493
DD0097	ERR1672211-ERR1681428	52603262	OM	Tumor	OM SI	PRJEB12081		DD0098	ERR1672212-ERR1681429	0.95456	OM	Normal	OM SI	PRJEB12081		DD0098	ERR1672212-ERR1681429	0.91952	OM	Normal	OM SI	PRJEB12081		DD0098	ERR1672212-ERR1681429	0.60805	OM	Normal	OM SI	PRJEB12081		DD0099	ERR1672214-ERR1681431	81.2595	OM	Normal	OM SI	PRJEB12081		FBB	SAMN03436470	0.001831	OSA	Normal	OSA BI	PRJNA247493
DD0098	ERR1672212-ERR1681429	50368192	OM	Normal	OM SI	PRJEB12081		DD0098	ERR1672213-ERR1681430	0.92529	OM	Tumor	OM SI	PRJEB12081		DD0098	ERR1672213-ERR1681430	0.88385	OM	Tumor	OM SI	PRJEB12081		DD0098	ERR1672213-ERR1681430	0.63072	OM	Tumor	OM SI	PRJEB12081		DD0099	ERR1672215-ERR1681432	99.5674	OM	Tumor	OM SI	PRJEB12081		FBB	SAMN03732777	0.001591	OSA	Tumor	OSA BI	PRJNA247493
DD0098	ERR1672213-ERR1681430	55278312	OM	Tumor	OM SI	PRJEB12081		DD0099	ERR1672214-ERR1681431	0.94426	OM	Normal	OM SI	PRJEB12081		DD0099	ERR1672214-ERR1681431	0.90411	OM	Normal	OM SI	PRJEB12081		DD0099	ERR1672214-ERR1681431	0.61823	OM	Normal	OM SI	PRJEB12081		DD0100	ERR1681433-ERR1681478	81.6634	OM	Normal	OM SI	PRJEB12081		GalLyo	SAMN03732750	0.00212	OSA	Normal	OSA BI	PRJNA247493
DD0099	ERR1672214-ERR1681431	58212878	OM	Normal	OM SI	PRJEB12081		DD0099	ERR1672215-ERR1681432	0.91907	OM	Tumor	OM SI	PRJEB12081		DD0099	ERR1672215-ERR1681432	0.87521	OM	Tumor	OM SI	PRJEB12081		DD0099	ERR1672215-ERR1681432	0.63517	OM	Tumor	OM SI	PRJEB12081		DD0100	ERR1681434-ERR1681479	107.363	OM	Tumor	OM SI	PRJEB12081		GalLyo	SAMN03436501	0.001917	OSA	Tumor	OSA BI	PRJNA247493
DD0099	ERR1672215-ERR1681432	68464115	OM	Tumor	OM SI	PRJEB12081		DD0100	ERR1681433-ERR1681478	0.96058	OM	Normal	OM SI	PRJEB12081		DD0100	ERR1681433-ERR1681478	0.92888	OM	Normal	OM SI	PRJEB12081		DD0100	ERR1681433-ERR1681478	0.55749	OM	Normal	OM SI	PRJEB12081		DiaPar	SAMN03732683	121.932	OSA	Normal	OSA BI	PRJNA247493		GarLar	SAMN03436645	0.002059	OSA	Normal	OSA BI	PRJNA247493
DD0100	ERR1681433-ERR1681478	60426533	OM	Normal	OM SI	PRJEB12081		DD0100	ERR1681434-ERR1681479	0.95212	OM	Tumor	OM SI	PRJEB12081		DD0100	ERR1681434-ERR1681479	0.9163	OM	Tumor	OM SI	PRJEB12081		DD0100	ERR1681434-ERR1681479	0.5803	OM	Tumor	OM SI	PRJEB12081		DiaPar	SAMN03436505	185.394	OSA	Tumor	OSA BI	PRJNA247493		GarLar	SAMN03436693	0.002265	OSA	Tumor	OSA BI	PRJNA247493
DD0100	ERR1681434-ERR1681479	76482470	OM	Tumor	OM SI	PRJEB12081		DiaPar	SAMN03732683	0.9275	OSA	Normal	OSA BI	PRJNA247493		DiaPar	SAMN03732683	0.89345	OSA	Normal	OSA BI	PRJNA247493		DiaPar	SAMN03732683	0.60266	OSA	Normal	OSA BI	PRJNA247493		FBB	SAMN03436470	123.029	OSA	Normal	OSA BI	PRJNA247493		GenCon	SAMN03436710	0.001783	OSA	Normal	OSA BI	PRJNA247493
DiaPar	SAMN03732683	81900000	OSA	Normal	OSA BI	PRJNA247493		DiaPar	SAMN03436505	0.91673	OSA	Tumor	OSA BI	PRJNA247493		DiaPar	SAMN03436505	0.87162	OSA	Tumor	OSA BI	PRJNA247493		DiaPar	SAMN03436505	0.5404	OSA	Tumor	OSA BI	PRJNA247493		FBB	SAMN03732777	179.09	OSA	Tumor	OSA BI	PRJNA247493		GenCon	SAMN03732778	0.001482	OSA	Tumor	OSA BI	PRJNA247493
DiaPar	SAMN03436505	127361484	OSA	Tumor	OSA BI	PRJNA247493		FBB	SAMN03436470	0.91458	OSA	Normal	OSA BI	PRJNA247493		FBB	SAMN03436470	0.87294	OSA	Normal	OSA BI	PRJNA247493		FBB	SAMN03436470	0.53349	OSA	Normal	OSA BI	PRJNA247493		GalLyo	SAMN03732750	103.925	OSA	Normal	OSA BI	PRJNA247493		Golden1	SAMN03436494	0.001385	UCL	Tumor	UCL BI	PRJNA247493
FBB	SAMN03436470	80400000	OSA	Normal	OSA BI	PRJNA247493		FBB	SAMN03732777	0.9306	OSA	Tumor	OSA BI	PRJNA247493		FBB	SAMN03732777	0.896	OSA	Tumor	OSA BI	PRJNA247493		FBB	SAMN03732777	0.61525	OSA	Tumor	OSA BI	PRJNA247493		GalLyo	SAMN03436501	116.004	OSA	Tumor	OSA BI	PRJNA247493		Golden1	SAMN03436667	0.001681	UCL	Normal	UCL BI	PRJNA247493
FBB	SAMN03732777	133747303	OSA	Tumor	OSA BI	PRJNA247493		GalLyo	SAMN03732750	0.92934	OSA	Normal	OSA BI	PRJNA247493		GalLyo	SAMN03732750	0.89795	OSA	Normal	OSA BI	PRJNA247493		GalLyo	SAMN03732750	0.48904	OSA	Normal	OSA BI	PRJNA247493		GarLar	SAMN03436645	109.818	OSA	Normal	OSA BI	PRJNA247493		Golden10	SAMN03436478	0.001362	UCL	Tumor	UCL BI	PRJNA247493
GalLyo	SAMN03732750	70973080	OSA	Normal	OSA BI	PRJNA247493		GalLyo	SAMN03436501	0.92266	OSA	Tumor	OSA BI	PRJNA247493		GalLyo	SAMN03436501	0.88253	OSA	Tumor	OSA BI	PRJNA247493		GalLyo	SAMN03436501	0.48388	OSA	Tumor	OSA BI	PRJNA247493		GarLar	SAMN03436693	117.171	OSA	Tumor	OSA BI	PRJNA247493		Golden10	SAMN03436533	0.001702	UCL	Normal	UCL BI	PRJNA247493
GalLyo	SAMN03436501	77843619	OSA	Tumor	OSA BI	PRJNA247493		GarLar	SAMN03436645	0.92215	OSA	Normal	OSA BI	PRJNA247493		GarLar	SAMN03436645	0.87667	OSA	Normal	OSA BI	PRJNA247493		GarLar	SAMN03436645	0.51011	OSA	Normal	OSA BI	PRJNA247493		GenCon	SAMN03436710	134.922	OSA	Normal	OSA BI	PRJNA247493		Golden11	SAMN03436707	0.001476	UCL	Tumor	UCL BI	PRJNA247493
GarLar	SAMN03436645	86000000	OSA	Normal	OSA BI	PRJNA247493		GarLar	SAMN03436693	0.92905	OSA	Tumor	OSA BI	PRJNA247493		GarLar	SAMN03436693	0.88748	OSA	Tumor	OSA BI	PRJNA247493		GarLar	SAMN03436693	0.56052	OSA	Tumor	OSA BI	PRJNA247493		GenCon	SAMN03732778	166.889	OSA	Tumor	OSA BI	PRJNA247493		Golden11	SAMN03436584	0.001794	UCL	Normal	UCL BI	PRJNA247493
GarLar	SAMN03436693	105000000	OSA	Tumor	OSA BI	PRJNA247493		GenCon	SAMN03436710	0.91482	OSA	Normal	OSA BI	PRJNA247493		GenCon	SAMN03436710	0.87024	OSA	Normal	OSA BI	PRJNA247493		GenCon	SAMN03436710	0.58775	OSA	Normal	OSA BI	PRJNA247493		Golden1	SAMN03436494	187.426	UCL	Tumor	UCL BI	PRJNA247493		Golden12	SAMN03436729	0.001766	UCL	Tumor	UCL BI	PRJNA247493
GenCon	SAMN03436710	105000000	OSA	Normal	OSA BI	PRJNA247493		GenCon	SAMN03732778	0.93407	OSA	Tumor	OSA BI	PRJNA247493		GenCon	SAMN03732778	0.89701	OSA	Tumor	OSA BI	PRJNA247493		GenCon	SAMN03732778	0.56635	OSA	Tumor	OSA BI	PRJNA247493		Golden1	SAMN03436667	131.421	UCL	Normal	UCL BI	PRJNA247493		Golden12	SAMN03436632	0.001922	UCL	Normal	UCL BI	PRJNA247493
GenCon	SAMN03732778	126213849	OSA	Tumor	OSA BI	PRJNA247493		Golden1	SAMN03436494	0.92291	UCL	Tumor	UCL BI	PRJNA247493		Golden1	SAMN03436494	0.88235	UCL	Tumor	UCL BI	PRJNA247493		Golden1	SAMN03436494	0.57203	UCL	Tumor	UCL BI	PRJNA247493		Golden10	SAMN03436478	171.886	UCL	Tumor	UCL BI	PRJNA247493		Golden2	SAMN03436853	0.001474	UCL	Tumor	UCL BI	PRJNA247493
Golden1	SAMN03436494	138636701	UCL	Tumor	UCL BI	PRJNA247493		Golden1	SAMN03436667	0.93064	UCL	Normal	UCL BI	PRJNA247493		Golden1	SAMN03436667	0.90079	UCL	Normal	UCL BI	PRJNA247493		Golden1	SAMN03436667	0.54442	UCL	Normal	UCL BI	PRJNA247493		Golden10	SAMN03436533	104.614	UCL	Normal	UCL BI	PRJNA247493		Golden3	SAMN03436894	0.001597	UCL	Tumor	UCL BI	PRJNA247493
Golden1	SAMN03436667	89500000	UCL	Normal	UCL BI	PRJNA247493		Golden10	SAMN03436478	0.92427	UCL	Tumor	UCL BI	PRJNA247493		Golden10	SAMN03436478	0.88366	UCL	Tumor	UCL BI	PRJNA247493		Golden10	SAMN03436478	0.53835	UCL	Tumor	UCL BI	PRJNA247493		Golden11	SAMN03436707	124.998	UCL	Tumor	UCL BI	PRJNA247493		Golden3	SAMN03436823	0.001875	UCL	Normal	UCL BI	PRJNA247493
Golden10	SAMN03436478	125343713	UCL	Tumor	UCL BI	PRJNA247493		Golden10	SAMN03436533	0.92716	UCL	Normal	UCL BI	PRJNA247493		Golden10	SAMN03436533	0.89233	UCL	Normal	UCL BI	PRJNA247493		Golden10	SAMN03436533	0.53491	UCL	Normal	UCL BI	PRJNA247493		Golden11	SAMN03436584	122.02	UCL	Normal	UCL BI	PRJNA247493		Golden4	SAMN03436582	0.00229	UCL	Normal	UCL BI	PRJNA247493
Golden10	SAMN03436533	69200000	UCL	Normal	UCL BI	PRJNA247493		Golden11	SAMN03436707	0.92655	UCL	Tumor	UCL BI	PRJNA247493		Golden11	SAMN03436707	0.88512	UCL	Tumor	UCL BI	PRJNA247493		Golden11	SAMN03436707	0.48281	UCL	Tumor	UCL BI	PRJNA247493		Golden12	SAMN03436729	122.278	UCL	Tumor	UCL BI	PRJNA247493		Golden5	SAMN03436535	0.001645	UCL	Tumor	UCL BI	PRJNA247493
Golden11	SAMN03436707	107511839	UCL	Tumor	UCL BI	PRJNA247493		Golden11	SAMN03436584	0.92696	UCL	Normal	UCL BI	PRJNA247493		Golden11	SAMN03436584	0.89227	UCL	Normal	UCL BI	PRJNA247493		Golden11	SAMN03436584	0.51557	UCL	Normal	UCL BI	PRJNA247493		Golden12	SAMN03436632	103.91	UCL	Normal	UCL BI	PRJNA247493		Golden5	SAMN03436821	0.00174	UCL	Normal	UCL BI	PRJNA247493
Golden11	SAMN03436584	82700000	UCL	Normal	UCL BI	PRJNA247493		Golden12	SAMN03436729	0.92941	UCL	Tumor	UCL BI	PRJNA247493		Golden12	SAMN03436729	0.88885	UCL	Tumor	UCL BI	PRJNA247493		Golden12	SAMN03436729	0.49616	UCL	Tumor	UCL BI	PRJNA247493		Golden2	SAMN03436853	185.501	UCL	Tumor	UCL BI	PRJNA247493		Golden6	SAMN03436261	0.001916	UCL	Tumor	UCL BI	PRJNA247493
Golden12	SAMN03436729	9.52895e+07	UCL	Tumor	UCL BI	PRJNA247493		Golden12	SAMN03436632	0.9284	UCL	Normal	UCL BI	PRJNA247493		Golden12	SAMN03436632	0.89322	UCL	Normal	UCL BI	PRJNA247493		Golden12	SAMN03436632	0.49407	UCL	Normal	UCL BI	PRJNA247493		Golden2	SAMN03436678	9.0348	UCL	Normal	UCL BI	PRJNA247493		Golden6	SAMN03436569	0.001487	UCL	Normal	UCL BI	PRJNA247493
Golden12	SAMN03436632	7.49565e+07	UCL	Normal	UCL BI	PRJNA247493		Golden2	SAMN03436853	0.92322	UCL	Tumor	UCL BI	PRJNA247493		Golden2	SAMN03436853	0.8775	UCL	Tumor	UCL BI	PRJNA247493		Golden2	SAMN03436853	0.4834	UCL	Tumor	UCL BI	PRJNA247493		Golden3	SAMN03436894	130.157	UCL	Tumor	UCL BI	PRJNA247493		Golden7	SAMN03436703	0.001953	UCL	Tumor	UCL BI	PRJNA247493
Golden2	SAMN03436853	149520601	UCL	Tumor	UCL BI	PRJNA247493		Golden2	SAMN03436678	0.89376	UCL	Normal	UCL BI	PRJNA247493		Golden2	SAMN03436678	0.87535	UCL	Normal	UCL BI	PRJNA247493		Golden2	SAMN03436678	0.50103	UCL	Normal	UCL BI	PRJNA247493		Golden3	SAMN03436823	93.7917	UCL	Normal	UCL BI	PRJNA247493		Golden7	SAMN03436709	0.001865	UCL	Normal	UCL BI	PRJNA247493
Golden2	SAMN03436678	24700000	UCL	Normal	UCL BI	PRJNA247493		Golden3	SAMN03436894	0.92566	UCL	Tumor	UCL BI	PRJNA247493		Golden3	SAMN03436894	0.88176	UCL	Tumor	UCL BI	PRJNA247493		Golden3	SAMN03436894	0.46723	UCL	Tumor	UCL BI	PRJNA247493		Golden4	SAMN03436637	20.9576	UCL	Tumor	UCL BI	PRJNA247493		Golden8	SAMN03436578	0.001572	UCL	Tumor	UCL BI	PRJNA247493
Golden3	SAMN03436894	112976226	UCL	Tumor	UCL BI	PRJNA247493		Golden3	SAMN03436823	0.93126	UCL	Normal	UCL BI	PRJNA247493		Golden3	SAMN03436823	0.89764	UCL	Normal	UCL BI	PRJNA247493		Golden3	SAMN03436823	0.47338	UCL	Normal	UCL BI	PRJNA247493		Golden4	SAMN03436582	72.723	UCL	Normal	UCL BI	PRJNA247493		Golden8	SAMN03436489	0.00163	UCL	Normal	UCL BI	PRJNA247493
Golden3	SAMN03436823	69000000	UCL	Normal	UCL BI	PRJNA247493		Golden4	SAMN03436637	0.89768	UCL	Tumor	UCL BI	PRJNA247493		Golden4	SAMN03436637	0.85126	UCL	Tumor	UCL BI	PRJNA247493		Golden4	SAMN03436637	0.59568	UCL	Tumor	UCL BI	PRJNA247493		Golden5	SAMN03436535	131.302	UCL	Tumor	UCL BI	PRJNA247493		Golden9	SAMN03436600	0.00143	UCL	Tumor	UCL BI	PRJNA247493
Golden4	SAMN03436637	3.68435e+07	UCL	Tumor	UCL BI	PRJNA247493		Golden4	SAMN03436582	0.93341	UCL	Normal	UCL BI	PRJNA247493		Golden4	SAMN03436582	0.90222	UCL	Normal	UCL BI	PRJNA247493		Golden4	SAMN03436582	0.50209	UCL	Normal	UCL BI	PRJNA247493		Golden5	SAMN03436821	110.873	UCL	Normal	UCL BI	PRJNA247493		Golden9	SAMN03436834	0.001719	UCL	Normal	UCL BI	PRJNA247493
Golden4	SAMN03436582	5.13589e+07	UCL	Normal	UCL BI	PRJNA247493		Golden5	SAMN03436535	0.92134	UCL	Tumor	UCL BI	PRJNA247493		Golden5	SAMN03436535	0.87692	UCL	Tumor	UCL BI	PRJNA247493		Golden5	SAMN03436535	0.53593	UCL	Tumor	UCL BI	PRJNA247493		Golden6	SAMN03436261	110.881	UCL	Tumor	UCL BI	PRJNA247493		GraWie	SAMN03436546	0.001525	OSA	Normal	OSA BI	PRJNA247493
Golden5	SAMN03436535	103000000	UCL	Tumor	UCL BI	PRJNA247493		Golden5	SAMN03436821	0.92807	UCL	Normal	UCL BI	PRJNA247493		Golden5	SAMN03436821	0.89776	UCL	Normal	UCL BI	PRJNA247493		Golden5	SAMN03436821	0.53047	UCL	Normal	UCL BI	PRJNA247493		Golden6	SAMN03436569	145.236	UCL	Normal	UCL BI	PRJNA247493		GraWie	SAMN03436276	0.001633	OSA	Tumor	OSA BI	PRJNA247493
Golden5	SAMN03436821	82500000	UCL	Normal	UCL BI	PRJNA247493		Golden6	SAMN03436261	0.92275	UCL	Tumor	UCL BI	PRJNA247493		Golden6	SAMN03436261	0.88042	UCL	Tumor	UCL BI	PRJNA247493		Golden6	SAMN03436261	0.543	UCL	Tumor	UCL BI	PRJNA247493		Golden7	SAMN03436703	99.8366	UCL	Tumor	UCL BI	PRJNA247493		HBB	SAMN03732749	0.001874	OSA	Normal	OSA BI	PRJNA247493
Golden6	SAMN03436261	92434786	UCL	Tumor	UCL BI	PRJNA247493		Golden6	SAMN03436569	0.92604	UCL	Normal	UCL BI	PRJNA247493		Golden6	SAMN03436569	0.89572	UCL	Normal	UCL BI	PRJNA247493		Golden6	SAMN03436569	0.58135	UCL	Normal	UCL BI	PRJNA247493		Golden7	SAMN03436709	117.529	UCL	Normal	UCL BI	PRJNA247493		HBB	SAMN03436510	0.001601	OSA	Tumor	OSA BI	PRJNA247493
Golden6	SAMN03436569	100520684	UCL	Normal	UCL BI	PRJNA247493		Golden7	SAMN03436703	0.92226	UCL	Tumor	UCL BI	PRJNA247493		Golden7	SAMN03436703	0.88347	UCL	Tumor	UCL BI	PRJNA247493		Golden7	SAMN03436703	0.54396	UCL	Tumor	UCL BI	PRJNA247493		Golden8	SAMN03436578	176.578	UCL	Tumor	UCL BI	PRJNA247493		HemBig	SAMN03732736	0.001973	OSA	Normal	OSA BI	PRJNA247493
Golden7	SAMN03436703	114558645	UCL	Tumor	UCL BI	PRJNA247493		Golden7	SAMN03436709	0.92393	UCL	Normal	UCL BI	PRJNA247493		Golden7	SAMN03436709	0.88955	UCL	Normal	UCL BI	PRJNA247493		Golden7	SAMN03436709	0.55794	UCL	Normal	UCL BI	PRJNA247493		Golden8	SAMN03436489	132.495	UCL	Normal	UCL BI	PRJNA247493		HemBig	SAMN03436291	0.001751	OSA	Tumor	OSA BI	PRJNA247493
Golden7	SAMN03436709	80700000	UCL	Normal	UCL BI	PRJNA247493		Golden8	SAMN03436578	0.92762	UCL	Tumor	UCL BI	PRJNA247493		Golden8	SAMN03436578	0.89077	UCL	Tumor	UCL BI	PRJNA247493		Golden8	SAMN03436578	0.58808	UCL	Tumor	UCL BI	PRJNA247493		Golden9	SAMN03436600	161.733	UCL	Tumor	UCL BI	PRJNA247493		HPCI_0001	SRR8691805	0.00274762	OSA	Normal	OSA TGen	PRJNA525883
Golden8	SAMN03436578	130468664	UCL	Tumor	UCL BI	PRJNA247493		Golden8	SAMN03436489	0.92481	UCL	Normal	UCL BI	PRJNA247493		Golden8	SAMN03436489	0.89263	UCL	Normal	UCL BI	PRJNA247493		Golden8	SAMN03436489	0.56164	UCL	Normal	UCL BI	PRJNA247493		Golden9	SAMN03436834	116.7	UCL	Normal	UCL BI	PRJNA247493		HPCI_0001	SRR8691808	0.00290932	OSA	Tumor	OSA TGen	PRJNA525883
Golden8	SAMN03436489	87300000	UCL	Normal	UCL BI	PRJNA247493		Golden9	SAMN03436600	0.9238	UCL	Tumor	UCL BI	PRJNA247493		Golden9	SAMN03436600	0.88353	UCL	Tumor	UCL BI	PRJNA247493		Golden9	SAMN03436600	0.56825	UCL	Tumor	UCL BI	PRJNA247493		GraWie	SAMN03436546	181.503	OSA	Normal	OSA BI	PRJNA247493		HPCI_0003	SRR8691707	0.00310081	OSA	Normal	OSA TGen	PRJNA525883
Golden9	SAMN03436600	117000000	UCL	Tumor	UCL BI	PRJNA247493		Golden9	SAMN03436834	0.92465	UCL	Normal	UCL BI	PRJNA247493		Golden9	SAMN03436834	0.89038	UCL	Normal	UCL BI	PRJNA247493		Golden9	SAMN03436834	0.55344	UCL	Normal	UCL BI	PRJNA247493		GraWie	SAMN03436276	134.847	OSA	Tumor	OSA BI	PRJNA247493		HPCI_0003	SRR8691809	0.00264972	OSA	Tumor	OSA TGen	PRJNA525883
Golden9	SAMN03436834	76900000	UCL	Normal	UCL BI	PRJNA247493		GraWie	SAMN03436546	0.92105	OSA	Normal	OSA BI	PRJNA247493		GraWie	SAMN03436546	0.87801	OSA	Normal	OSA BI	PRJNA247493		GraWie	SAMN03436546	0.48851	OSA	Normal	OSA BI	PRJNA247493		HBB	SAMN03732749	125.515	OSA	Normal	OSA BI	PRJNA247493		HPCI_0004	SRR8691706	0.003124	OSA	Normal	OSA TGen	PRJNA525883
GraWie	SAMN03436546	129093377	OSA	Normal	OSA BI	PRJNA247493		GraWie	SAMN03436276	0.92493	OSA	Tumor	OSA BI	PRJNA247493		GraWie	SAMN03436276	0.88369	OSA	Tumor	OSA BI	PRJNA247493		GraWie	SAMN03436276	0.53938	OSA	Tumor	OSA BI	PRJNA247493		HBB	SAMN03436510	163.328	OSA	Tumor	OSA BI	PRJNA247493		HPCI_0004	SRR8691803	0.00310437	OSA	Tumor	OSA TGen	PRJNA525883
GraWie	SAMN03436276	95565425	OSA	Tumor	OSA BI	PRJNA247493		HBB	SAMN03732749	0.93276	OSA	Normal	OSA BI	PRJNA247493		HBB	SAMN03732749	0.89747	OSA	Normal	OSA BI	PRJNA247493		HBB	SAMN03732749	0.51273	OSA	Normal	OSA BI	PRJNA247493		HemBig	SAMN03732736	123.154	OSA	Normal	OSA BI	PRJNA247493		HPCI_0005	SRR8691815	0.00289355	OSA	Normal	OSA TGen	PRJNA525883
HBB	SAMN03732749	87500000	OSA	Normal	OSA BI	PRJNA247493		HBB	SAMN03436510	0.92363	OSA	Tumor	OSA BI	PRJNA247493		HBB	SAMN03436510	0.87861	OSA	Tumor	OSA BI	PRJNA247493		HBB	SAMN03436510	0.49907	OSA	Tumor	OSA BI	PRJNA247493		HemBig	SAMN03436291	145.368	OSA	Tumor	OSA BI	PRJNA247493		HPCI_0005	SRR8691802	0.00285779	OSA	Tumor	OSA TGen	PRJNA525883
HBB	SAMN03436510	118628388	OSA	Tumor	OSA BI	PRJNA247493		HemBig	SAMN03732736	0.93152	OSA	Normal	OSA BI	PRJNA247493		HemBig	SAMN03732736	0.89841	OSA	Normal	OSA BI	PRJNA247493		HemBig	SAMN03732736	0.61821	OSA	Normal	OSA BI	PRJNA247493		HPCI_0001	SRR8691805	127.242	OSA	Normal	OSA TGen	PRJNA525883		HPCI_0006	SRR8691816	0.00291547	OSA	Normal	OSA TGen	PRJNA525883
HemBig	SAMN03732736	85300000	OSA	Normal	OSA BI	PRJNA247493		HemBig	SAMN03436291	0.9178	OSA	Tumor	OSA BI	PRJNA247493		HemBig	SAMN03436291	0.87211	OSA	Tumor	OSA BI	PRJNA247493		HemBig	SAMN03436291	0.56151	OSA	Tumor	OSA BI	PRJNA247493		HPCI_0001	SRR8691808	113.815	OSA	Tumor	OSA TGen	PRJNA525883		HPCI_0006	SRR8691817	0.00274702	OSA	Tumor	OSA TGen	PRJNA525883
HemBig	SAMN03436291	115086849	OSA	Tumor	OSA BI	PRJNA247493		HPCI_0001	SRR8691805	0.921666	OSA	Normal	OSA TGen	PRJNA525883		HPCI_0001	SRR8691805	0.911298	OSA	Normal	OSA TGen	PRJNA525883		HPCI_0001	SRR8691805	0.586485	OSA	Normal	OSA TGen	PRJNA525883		HPCI_0003	SRR8691707	108.3	OSA	Normal	OSA TGen	PRJNA525883		HPCI_0008	SRR8691818	0.00325705	OSA	Normal	OSA TGen	PRJNA525883
HPCI_0001	SRR8691805	71311178	OSA	Normal	OSA TGen	PRJNA525883		HPCI_0001	SRR8691808	0.930929	OSA	Tumor	OSA TGen	PRJNA525883		HPCI_0001	SRR8691808	0.916291	OSA	Tumor	OSA TGen	PRJNA525883		HPCI_0001	SRR8691808	0.554237	OSA	Tumor	OSA TGen	PRJNA525883		HPCI_0003	SRR8691809	88.384	OSA	Tumor	OSA TGen	PRJNA525883		HPCI_0008	SRR8691819	0.00299521	OSA	Tumor	OSA TGen	PRJNA525883
HPCI_0001	SRR8691808	104163628	OSA	Tumor	OSA TGen	PRJNA525883		HPCI_0003	SRR8691707	0.938499	OSA	Normal	OSA TGen	PRJNA525883		HPCI_0003	SRR8691707	0.914735	OSA	Normal	OSA TGen	PRJNA525883		HPCI_0003	SRR8691707	0.575873	OSA	Normal	OSA TGen	PRJNA525883		HPCI_0004	SRR8691706	108.372	OSA	Normal	OSA TGen	PRJNA525883		HPCI_0012	SRR8691821	0.00303451	OSA	Normal	OSA TGen	PRJNA525883
HPCI_0003	SRR8691707	67809475	OSA	Normal	OSA TGen	PRJNA525883		HPCI_0003	SRR8691809	0.932306	OSA	Tumor	OSA TGen	PRJNA525883		HPCI_0003	SRR8691809	0.915559	OSA	Tumor	OSA TGen	PRJNA525883		HPCI_0003	SRR8691809	0.56404	OSA	Tumor	OSA TGen	PRJNA525883		HPCI_0004	SRR8691803	126.883	OSA	Tumor	OSA TGen	PRJNA525883		HPCI_0012	SRR8691820	0.00358738	OSA	Tumor	OSA TGen	PRJNA525883
HPCI_0003	SRR8691809	54269275	OSA	Tumor	OSA TGen	PRJNA525883		HPCI_0004	SRR8691706	0.916508	OSA	Normal	OSA TGen	PRJNA525883		HPCI_0004	SRR8691706	0.911682	OSA	Normal	OSA TGen	PRJNA525883		HPCI_0004	SRR8691706	0.5845	OSA	Normal	OSA TGen	PRJNA525883		HPCI_0005	SRR8691815	125.367	OSA	Normal	OSA TGen	PRJNA525883		HPCI_0013	SRR8691750	0.00238996	OSA	Normal	OSA TGen	PRJNA525883
HPCI_0004	SRR8691706	70268200	OSA	Normal	OSA TGen	PRJNA525883		HPCI_0004	SRR8691803	0.929318	OSA	Tumor	OSA TGen	PRJNA525883		HPCI_0004	SRR8691803	0.911302	OSA	Tumor	OSA TGen	PRJNA525883		HPCI_0004	SRR8691803	0.569886	OSA	Tumor	OSA TGen	PRJNA525883		HPCI_0005	SRR8691802	102.819	OSA	Tumor	OSA TGen	PRJNA525883		HPCI_0013	SRR8691822	0.00270544	OSA	Tumor	OSA TGen	PRJNA525883
HPCI_0004	SRR8691803	83999442	OSA	Tumor	OSA TGen	PRJNA525883		HPCI_0005	SRR8691815	0.932041	OSA	Normal	OSA TGen	PRJNA525883		HPCI_0005	SRR8691815	0.905728	OSA	Normal	OSA TGen	PRJNA525883		HPCI_0005	SRR8691815	0.580686	OSA	Normal	OSA TGen	PRJNA525883		HPCI_0006	SRR8691816	116.086	OSA	Normal	OSA TGen	PRJNA525883		HPCI_0014	SRR8691830	0.00262966	OSA	Normal	OSA TGen	PRJNA525883
HPCI_0005	SRR8691815	79445410	OSA	Normal	OSA TGen	PRJNA525883		HPCI_0005	SRR8691802	0.933475	OSA	Tumor	OSA TGen	PRJNA525883		HPCI_0005	SRR8691802	0.903838	OSA	Tumor	OSA TGen	PRJNA525883		HPCI_0005	SRR8691802	0.574228	OSA	Tumor	OSA TGen	PRJNA525883		HPCI_0006	SRR8691817	151.663	OSA	Tumor	OSA TGen	PRJNA525883		HPCI_0014	SRR8691751	0.00314621	OSA	Tumor	OSA TGen	PRJNA525883
HPCI_0005	SRR8691802	64233275	OSA	Tumor	OSA TGen	PRJNA525883		HPCI_0006	SRR8691816	0.935941	OSA	Normal	OSA TGen	PRJNA525883		HPCI_0006	SRR8691816	0.903742	OSA	Normal	OSA TGen	PRJNA525883		HPCI_0006	SRR8691816	0.575016	OSA	Normal	OSA TGen	PRJNA525883		HPCI_0008	SRR8691818	98.1472	OSA	Normal	OSA TGen	PRJNA525883		HPCI_0041	SRR8691828	0.0028216	OSA	Normal	OSA TGen	PRJNA525883
HPCI_0006	SRR8691816	90571055	OSA	Normal	OSA TGen	PRJNA525883		HPCI_0006	SRR8691817	0.93275	OSA	Tumor	OSA TGen	PRJNA525883		HPCI_0006	SRR8691817	0.903081	OSA	Tumor	OSA TGen	PRJNA525883		HPCI_0006	SRR8691817	0.583624	OSA	Tumor	OSA TGen	PRJNA525883		HPCI_0008	SRR8691819	111.725	OSA	Tumor	OSA TGen	PRJNA525883		HPCI_0041	SRR8691829	0.00242552	OSA	Tumor	OSA TGen	PRJNA525883
HPCI_0006	SRR8691817	77074841	OSA	Tumor	OSA TGen	PRJNA525883		HPCI_0008	SRR8691818	0.934976	OSA	Normal	OSA TGen	PRJNA525883		HPCI_0008	SRR8691818	0.912639	OSA	Normal	OSA TGen	PRJNA525883		HPCI_0008	SRR8691818	0.586334	OSA	Normal	OSA TGen	PRJNA525883		HPCI_0012	SRR8691821	111.212	OSA	Normal	OSA TGen	PRJNA525883		HPCI_0044	SRR8691826	0.00274877	OSA	Normal	OSA TGen	PRJNA525883
HPCI_0008	SRR8691818	80901281	OSA	Normal	OSA TGen	PRJNA525883		HPCI_0008	SRR8691819	0.926535	OSA	Tumor	OSA TGen	PRJNA525883		HPCI_0008	SRR8691819	0.897034	OSA	Tumor	OSA TGen	PRJNA525883		HPCI_0008	SRR8691819	0.584741	OSA	Tumor	OSA TGen	PRJNA525883		HPCI_0012	SRR8691820	85.7529	OSA	Tumor	OSA TGen	PRJNA525883		HPCI_0044	SRR8691827	0.00204591	OSA	Tumor	OSA TGen	PRJNA525883
HPCI_0008	SRR8691819	58021418	OSA	Tumor	OSA TGen	PRJNA525883		HPCI_0012	SRR8691821	0.933788	OSA	Normal	OSA TGen	PRJNA525883		HPCI_0012	SRR8691821	0.912569	OSA	Normal	OSA TGen	PRJNA525883		HPCI_0012	SRR8691821	0.57822	OSA	Normal	OSA TGen	PRJNA525883		HPCI_0013	SRR8691750	125.235	OSA	Normal	OSA TGen	PRJNA525883		HPCI_0045	SRR8691824	0.00272965	OSA	Normal	OSA TGen	PRJNA525883
HPCI_0012	SRR8691821	71068005	OSA	Normal	OSA TGen	PRJNA525883		HPCI_0012	SRR8691820	0.85864	OSA	Tumor	OSA TGen	PRJNA525883		HPCI_0012	SRR8691820	0.915878	OSA	Tumor	OSA TGen	PRJNA525883		HPCI_0012	SRR8691820	0.633013	OSA	Tumor	OSA TGen	PRJNA525883		HPCI_0013	SRR8691822	124.847	OSA	Tumor	OSA TGen	PRJNA525883		HPCI_0045	SRR8691825	0.00391665	OSA	Tumor	OSA TGen	PRJNA525883
HPCI_0012	SRR8691820	59041792	OSA	Tumor	OSA TGen	PRJNA525883		HPCI_0013	SRR8691750	0.936651	OSA	Normal	OSA TGen	PRJNA525883		HPCI_0013	SRR8691750	0.894085	OSA	Normal	OSA TGen	PRJNA525883		HPCI_0013	SRR8691750	0.57805	OSA	Normal	OSA TGen	PRJNA525883		HPCI_0014	SRR8691830	138.857	OSA	Normal	OSA TGen	PRJNA525883		HSA_3	SRR10260910	0.003093	HSA	Normal	HSA BI	PRJNA552034
HPCI_0013	SRR8691750	64645493	OSA	Normal	OSA TGen	PRJNA525883		HPCI_0013	SRR8691822	0.94425	OSA	Tumor	OSA TGen	PRJNA525883		HPCI_0013	SRR8691822	0.9144	OSA	Tumor	OSA TGen	PRJNA525883		HPCI_0013	SRR8691822	0.560766	OSA	Tumor	OSA TGen	PRJNA525883		HPCI_0014	SRR8691751	123.161	OSA	Tumor	OSA TGen	PRJNA525883		HSA_36	SRR10260875	0.004368	HSA	Tumor	HSA BI	PRJNA552034
HPCI_0013	SRR8691822	87626095	OSA	Tumor	OSA TGen	PRJNA525883		HPCI_0014	SRR8691830	0.939232	OSA	Normal	OSA TGen	PRJNA525883		HPCI_0014	SRR8691830	0.919403	OSA	Normal	OSA TGen	PRJNA525883		HPCI_0014	SRR8691830	0.543375	OSA	Normal	OSA TGen	PRJNA525883		HPCI_0041	SRR8691828	131.991	OSA	Normal	OSA TGen	PRJNA525883		HSA_40	SRR10260868	0.004027	HSA	Normal	HSA BI	PRJNA552034
HPCI_0014	SRR8691830	86332801	OSA	Normal	OSA TGen	PRJNA525883		HPCI_0014	SRR8691751	0.943596	OSA	Tumor	OSA TGen	PRJNA525883		HPCI_0014	SRR8691751	0.909927	OSA	Tumor	OSA TGen	PRJNA525883		HPCI_0014	SRR8691751	0.5594	OSA	Tumor	OSA TGen	PRJNA525883		HPCI_0041	SRR8691829	123.506	OSA	Tumor	OSA TGen	PRJNA525883		HSA_43	SRR10260861	0.004458	HSA	Normal	HSA BI	PRJNA552034
HPCI_0014	SRR8691751	79573812	OSA	Tumor	OSA TGen	PRJNA525883		HPCI_0041	SRR8691828	0.937869	OSA	Normal	OSA TGen	PRJNA525883		HPCI_0041	SRR8691828	0.913176	OSA	Normal	OSA TGen	PRJNA525883		HPCI_0041	SRR8691828	0.581399	OSA	Normal	OSA TGen	PRJNA525883		HPCI_0044	SRR8691826	130.891	OSA	Normal	OSA TGen	PRJNA525883		HSA_43	SRR10260860	0.010411	HSA	Tumor	HSA BI	PRJNA552034
HPCI_0041	SRR8691828	83294616	OSA	Normal	OSA TGen	PRJNA525883		HPCI_0041	SRR8691829	0.930428	OSA	Tumor	OSA TGen	PRJNA525883		HPCI_0041	SRR8691829	0.916947	OSA	Tumor	OSA TGen	PRJNA525883		HPCI_0041	SRR8691829	0.557612	OSA	Tumor	OSA TGen	PRJNA525883		HPCI_0044	SRR8691827	128.402	OSA	Tumor	OSA TGen	PRJNA525883		HSA_5	SRR10260866	0.005144	HSA	Normal	HSA BI	PRJNA552034
HPCI_0041	SRR8691829	79200026	OSA	Tumor	OSA TGen	PRJNA525883		HPCI_0044	SRR8691826	0.938631	OSA	Normal	OSA TGen	PRJNA525883		HPCI_0044	SRR8691826	0.910214	OSA	Normal	OSA TGen	PRJNA525883		HPCI_0044	SRR8691826	0.580497	OSA	Normal	OSA TGen	PRJNA525883		HPCI_0045	SRR8691824	125.091	OSA	Normal	OSA TGen	PRJNA525883		HSA_9	SRR10260935	0.002279	HSA	Tumor	HSA BI	PRJNA552034
HPCI_0044	SRR8691826	83551411	OSA	Normal	OSA TGen	PRJNA525883		HPCI_0044	SRR8691827	0.935717	OSA	Tumor	OSA TGen	PRJNA525883		HPCI_0044	SRR8691827	0.91307	OSA	Tumor	OSA TGen	PRJNA525883		HPCI_0044	SRR8691827	0.566417	OSA	Tumor	OSA TGen	PRJNA525883		HPCI_0045	SRR8691825	58.4977	OSA	Tumor	OSA TGen	PRJNA525883		HSA_9	SRR10260936	0.003931	HSA	Normal	HSA BI	PRJNA552034
HPCI_0044	SRR8691827	87317338	OSA	Tumor	OSA TGen	PRJNA525883		HPCI_0045	SRR8691824	0.936439	OSA	Normal	OSA TGen	PRJNA525883		HPCI_0045	SRR8691824	0.911644	OSA	Normal	OSA TGen	PRJNA525883		HPCI_0045	SRR8691824	0.574394	OSA	Normal	OSA TGen	PRJNA525883		HSA_3	SRR10260910	75.4098	HSA	Normal	HSA BI	PRJNA552034		P1	SRR6277190	0.00563322	HSA	Tumor	HSA UPenn	PRJNA417727
HPCI_0045	SRR8691824	86925151	OSA	Normal	OSA TGen	PRJNA525883		HPCI_0045	SRR8691825	0.933908	OSA	Tumor	OSA TGen	PRJNA525883		HPCI_0045	SRR8691825	0.878877	OSA	Tumor	OSA TGen	PRJNA525883		HPCI_0045	SRR8691825	0.577985	OSA	Tumor	OSA TGen	PRJNA525883		HSA_3	SRR10260899	27.1213	HSA	Tumor	HSA BI	PRJNA552034		P10-1	SRR6277210	0.00462778	HSA	Tumor	HSA UPenn	PRJNA417727
HPCI_0045	SRR8691825	80210537	OSA	Tumor	OSA TGen	PRJNA525883		HSA_3	SRR10260910	0.92644	HSA	Normal	HSA BI	PRJNA552034		HSA_3	SRR10260910	0.87602	HSA	Normal	HSA BI	PRJNA552034		HSA_3	SRR10260910	0.42105	HSA	Normal	HSA BI	PRJNA552034		HSA_36	SRR10260875	48.5542	HSA	Tumor	HSA BI	PRJNA552034		P14	SRR6277213	0.00658592	HSA	Tumor	HSA UPenn	PRJNA417727
HSA_3	SRR10260910	65600000	HSA	Normal	HSA BI	PRJNA552034		HSA_3	SRR10260899	0.77144	HSA	Tumor	HSA BI	PRJNA552034		HSA_3	SRR10260899	0.72294	HSA	Tumor	HSA BI	PRJNA552034		HSA_3	SRR10260899	0.60743	HSA	Tumor	HSA BI	PRJNA552034		HSA_36	SRR10260876	27.2259	HSA	Normal	HSA BI	PRJNA552034		P15	SRR6277212	0.005525	HSA	Tumor	HSA UPenn	PRJNA417727
HSA_3	SRR10260899	136809274	HSA	Tumor	HSA BI	PRJNA552034		HSA_36	SRR10260875	0.9039	HSA	Tumor	HSA BI	PRJNA552034		HSA_36	SRR10260875	0.8268	HSA	Tumor	HSA BI	PRJNA552034		HSA_36	SRR10260875	0.46412	HSA	Tumor	HSA BI	PRJNA552034		HSA_40	SRR10260868	54.1404	HSA	Normal	HSA BI	PRJNA552034		P17	SRR6277204	0.00396051	HSA	Normal	HSA UPenn	PRJNA417727
HSA_36	SRR10260875	44848347	HSA	Tumor	HSA BI	PRJNA552034		HSA_36	SRR10260876	0.92055	HSA	Normal	HSA BI	PRJNA552034		HSA_36	SRR10260876	0.87726	HSA	Normal	HSA BI	PRJNA552034		HSA_36	SRR10260876	0.41047	HSA	Normal	HSA BI	PRJNA552034		HSA_40	SRR10260867	18.5449	HSA	Tumor	HSA BI	PRJNA552034		P18	SRR6277205	0.00629194	HSA	Tumor	HSA UPenn	PRJNA417727
HSA_36	SRR10260876	23023801	HSA	Normal	HSA BI	PRJNA552034		HSA_40	SRR10260868	0.94114	HSA	Normal	HSA BI	PRJNA552034		HSA_40	SRR10260868	0.89453	HSA	Normal	HSA BI	PRJNA552034		HSA_40	SRR10260868	0.42638	HSA	Normal	HSA BI	PRJNA552034		HSA_43	SRR10260861	50.9875	HSA	Normal	HSA BI	PRJNA552034		P19	SRR6277199	0.00595301	HSA	Normal	HSA UPenn	PRJNA417727
HSA_40	SRR10260868	52400000	HSA	Normal	HSA BI	PRJNA552034		HSA_40	SRR10260867	0.80294	HSA	Tumor	HSA BI	PRJNA552034		HSA_40	SRR10260867	0.59866	HSA	Tumor	HSA BI	PRJNA552034		HSA_40	SRR10260867	0.5335	HSA	Tumor	HSA BI	PRJNA552034		HSA_43	SRR10260860	56.2051	HSA	Tumor	HSA BI	PRJNA552034		P2	SRR6277191	0.00614579	HSA	Normal	HSA UPenn	PRJNA417727
HSA_40	SRR10260867	113779199	HSA	Tumor	HSA BI	PRJNA552034		HSA_43	SRR10260861	0.94281	HSA	Normal	HSA BI	PRJNA552034		HSA_43	SRR10260861	0.9015	HSA	Normal	HSA BI	PRJNA552034		HSA_43	SRR10260861	0.41481	HSA	Normal	HSA BI	PRJNA552034		HSA_5	SRR10260866	58.8949	HSA	Normal	HSA BI	PRJNA552034		P22	SRR6277176	0.00444624	HSA	Tumor	HSA UPenn	PRJNA417727
HSA_43	SRR10260861	44034159	HSA	Normal	HSA BI	PRJNA552034		HSA_43	SRR10260860	0.94235	HSA	Tumor	HSA BI	PRJNA552034		HSA_43	SRR10260860	0.87609	HSA	Tumor	HSA BI	PRJNA552034		HSA_43	SRR10260860	0.49	HSA	Tumor	HSA BI	PRJNA552034		HSA_5	SRR10260855	17.4613	HSA	Tumor	HSA BI	PRJNA552034		P7	SRR6277215	0.00465198	HSA	Tumor	HSA UPenn	PRJNA417727
HSA_43	SRR10260860	44133821	HSA	Tumor	HSA BI	PRJNA552034		HSA_5	SRR10260866	0.9065	HSA	Normal	HSA BI	PRJNA552034		HSA_5	SRR10260866	0.88851	HSA	Normal	HSA BI	PRJNA552034		HSA_5	SRR10260866	0.39358	HSA	Normal	HSA BI	PRJNA552034		HSA_9	SRR10260935	95.7529	HSA	Tumor	HSA BI	PRJNA552034		P9	SRR6277183	0.00366509	HSA	Normal	HSA UPenn	PRJNA417727
HSA_5	SRR10260866	40480849	HSA	Normal	HSA BI	PRJNA552034		HSA_5	SRR10260855	0.74252	HSA	Tumor	HSA BI	PRJNA552034		HSA_5	SRR10260855	0.7885	HSA	Tumor	HSA BI	PRJNA552034		HSA_5	SRR10260855	0.54658	HSA	Tumor	HSA BI	PRJNA552034		HSA_9	SRR10260936	52.755	HSA	Normal	HSA BI	PRJNA552034		HSA_1	SRR10260943	0.003037	HSA	Tumor	HSA BI	PRJNA552034
HSA_5	SRR10260855	98437993	HSA	Tumor	HSA BI	PRJNA552034		HSA_9	SRR10260935	0.91819	HSA	Tumor	HSA BI	PRJNA552034		HSA_9	SRR10260935	0.65725	HSA	Tumor	HSA BI	PRJNA552034		HSA_9	SRR10260935	0.41717	HSA	Tumor	HSA BI	PRJNA552034		P1	SRR6277190	56.7119	HSA	Tumor	HSA UPenn	PRJNA417727		HSA_1	SRR10260944	0.003767	HSA	Normal	HSA BI	PRJNA552034
HSA_9	SRR10260935	91411608	HSA	Tumor	HSA BI	PRJNA552034		HSA_9	SRR10260936	0.9157	HSA	Normal	HSA BI	PRJNA552034		HSA_9	SRR10260936	0.88598	HSA	Normal	HSA BI	PRJNA552034		HSA_9	SRR10260936	0.42636	HSA	Normal	HSA BI	PRJNA552034		P1	SRR6277192	26.9917	HSA	Normal	HSA UPenn	PRJNA417727		HSA_10	SRR10260933	0.001855	HSA	Tumor	HSA BI	PRJNA552034
HSA_9	SRR10260936	47788212	HSA	Normal	HSA BI	PRJNA552034		P1	SRR6277190	0.959189	HSA	Tumor	HSA UPenn	PRJNA417727		P1	SRR6277190	0.920013	HSA	Tumor	HSA UPenn	PRJNA417727		P1	SRR6277190	0.58736	HSA	Tumor	HSA UPenn	PRJNA417727		P10	SRR6277173	26.0291	HSA	Normal	HSA UPenn	PRJNA417727		HSA_10	SRR10260934	0.002405	HSA	Normal	HSA BI	PRJNA552034
P1	SRR6277190	34176492	HSA	Tumor	HSA UPenn	PRJNA417727		P1	SRR6277192	0.888949	HSA	Normal	HSA UPenn	PRJNA417727		P1	SRR6277192	0.826355	HSA	Normal	HSA UPenn	PRJNA417727		P1	SRR6277192	0.357638	HSA	Normal	HSA UPenn	PRJNA417727		P10-1	SRR6277210	42.8915	HSA	Tumor	HSA UPenn	PRJNA417727		HSA_11	SRR10260930	0.002136	HSA	Tumor	HSA BI	PRJNA552034
P1	SRR6277192	17433389	HSA	Normal	HSA UPenn	PRJNA417727		P10	SRR6277173	0.812143	HSA	Normal	HSA UPenn	PRJNA417727		P10	SRR6277173	0.760071	HSA	Normal	HSA UPenn	PRJNA417727		P10	SRR6277173	0.514977	HSA	Normal	HSA UPenn	PRJNA417727		P12	SRR6277209	16.3924	HSA	Normal	HSA UPenn	PRJNA417727		HSA_11	SRR10260931	0.002861	HSA	Normal	HSA BI	PRJNA552034
P10	SRR6277173	21138725	HSA	Normal	HSA UPenn	PRJNA417727		P10	SRR6277174	0.518399	HSA	Tumor	HSA UPenn	PRJNA417727		P10-1	SRR6277210	0.692399	HSA	Tumor	HSA UPenn	PRJNA417727		P10-1	SRR6277210	0.532332	HSA	Tumor	HSA UPenn	PRJNA417727		P12-1	SRR6277207	6.48562	HSA	Tumor	HSA UPenn	PRJNA417727		HSA_12	SRR10260928	0.002491	HSA	Tumor	HSA BI	PRJNA552034
P10	SRR6277174	39315297	HSA	Tumor	HSA UPenn	PRJNA417727		P10-1	SRR6277210	0.734863	HSA	Tumor	HSA UPenn	PRJNA417727		P12	SRR6277209	0.672489	HSA	Normal	HSA UPenn	PRJNA417727		P12	SRR6277209	0.411439	HSA	Normal	HSA UPenn	PRJNA417727		P14	SRR6277213	40.0199	HSA	Tumor	HSA UPenn	PRJNA417727		HSA_12	SRR10260929	0.003295	HSA	Normal	HSA BI	PRJNA552034
P10-1	SRR6277210	39457565	HSA	Tumor	HSA UPenn	PRJNA417727		P12	SRR6277208	0.477426	HSA	Tumor	HSA UPenn	PRJNA417727		P12-1	SRR6277207	0.684987	HSA	Tumor	HSA UPenn	PRJNA417727		P12-1	SRR6277207	0.393041	HSA	Tumor	HSA UPenn	PRJNA417727		P14	SRR6277214	25.108	HSA	Normal	HSA UPenn	PRJNA417727		HSA_13	SRR10260926	0.002132	HSA	Tumor	HSA BI	PRJNA552034
P12	SRR6277208	39374832	HSA	Tumor	HSA UPenn	PRJNA417727		P12	SRR6277209	0.736051	HSA	Normal	HSA UPenn	PRJNA417727		P14	SRR6277213	0.662095	HSA	Tumor	HSA UPenn	PRJNA417727		P14	SRR6277213	0.570457	HSA	Tumor	HSA UPenn	PRJNA417727		P15	SRR6277212	45.4059	HSA	Tumor	HSA UPenn	PRJNA417727		HSA_13	SRR10260927	0.003936	HSA	Normal	HSA BI	PRJNA552034
P12	SRR6277209	17892834	HSA	Normal	HSA UPenn	PRJNA417727		P12-1	SRR6277207	0.750432	HSA	Tumor	HSA UPenn	PRJNA417727		P14	SRR6277214	0.770865	HSA	Normal	HSA UPenn	PRJNA417727		P14	SRR6277214	0.59049	HSA	Normal	HSA UPenn	PRJNA417727		P17	SRR6277203	28.4845	HSA	Tumor	HSA UPenn	PRJNA417727		HSA_14	SRR10260924	0.002061	HSA	Tumor	HSA BI	PRJNA552034
P12-1	SRR6277207	32579363	HSA	Tumor	HSA UPenn	PRJNA417727		P14	SRR6277213	0.718102	HSA	Tumor	HSA UPenn	PRJNA417727		P15	SRR6277212	0.665572	HSA	Tumor	HSA UPenn	PRJNA417727		P15	SRR6277212	0.565418	HSA	Tumor	HSA UPenn	PRJNA417727		P17	SRR6277204	82.8932	HSA	Normal	HSA UPenn	PRJNA417727		HSA_14	SRR10260925	0.003604	HSA	Normal	HSA BI	PRJNA552034
P14	SRR6277213	37784547	HSA	Tumor	HSA UPenn	PRJNA417727		P14	SRR6277214	0.815833	HSA	Normal	HSA UPenn	PRJNA417727		P17	SRR6277203	0.674127	HSA	Tumor	HSA UPenn	PRJNA417727		P17	SRR6277203	0.539681	HSA	Tumor	HSA UPenn	PRJNA417727		P18	SRR6277205	34.0526	HSA	Tumor	HSA UPenn	PRJNA417727		HSA_15	SRR10260922	0.002856	HSA	Tumor	HSA BI	PRJNA552034
P14	SRR6277214	17897722	HSA	Normal	HSA UPenn	PRJNA417727		P15	SRR6277211	0.599004	HSA	Normal	HSA UPenn	PRJNA417727		P17	SRR6277204	0.652412	HSA	Normal	HSA UPenn	PRJNA417727		P17	SRR6277204	0.488404	HSA	Normal	HSA UPenn	PRJNA417727		P18	SRR6277206	28.939	HSA	Normal	HSA UPenn	PRJNA417727		HSA_15	SRR10260923	0.003167	HSA	Normal	HSA BI	PRJNA552034
P15	SRR6277211	17631718	HSA	Normal	HSA UPenn	PRJNA417727		P15	SRR6277212	0.71322	HSA	Tumor	HSA UPenn	PRJNA417727		P18	SRR6277205	0.734393	HSA	Tumor	HSA UPenn	PRJNA417727		P18	SRR6277205	0.592854	HSA	Tumor	HSA UPenn	PRJNA417727		P19	SRR6277197	29.5873	HSA	Tumor	HSA UPenn	PRJNA417727		HSA_16	SRR10260920	0.003473	HSA	Normal	HSA BI	PRJNA552034
P15	SRR6277212	43279456	HSA	Tumor	HSA UPenn	PRJNA417727		P17	SRR6277203	0.813331	HSA	Tumor	HSA UPenn	PRJNA417727		P18	SRR6277206	0.719407	HSA	Normal	HSA UPenn	PRJNA417727		P18	SRR6277206	0.61026	HSA	Normal	HSA UPenn	PRJNA417727		P19	SRR6277199	55.581	HSA	Normal	HSA UPenn	PRJNA417727		HSA_16	SRR10260919	0.004692	HSA	Tumor	HSA BI	PRJNA552034
P17	SRR6277203	41839148	HSA	Tumor	HSA UPenn	PRJNA417727		P17	SRR6277204	0.775307	HSA	Normal	HSA UPenn	PRJNA417727		P19	SRR6277197	0.724151	HSA	Tumor	HSA UPenn	PRJNA417727		P19	SRR6277197	0.6212	HSA	Tumor	HSA UPenn	PRJNA417727		P2	SRR6277189	15.0422	HSA	Tumor	HSA UPenn	PRJNA417727		HSA_17	SRR10260917	0.002105	HSA	Tumor	HSA BI	PRJNA552034
P17	SRR6277204	25609911	HSA	Normal	HSA UPenn	PRJNA417727		P18	SRR6277205	0.867885	HSA	Tumor	HSA UPenn	PRJNA417727		P19	SRR6277199	0.715631	HSA	Normal	HSA UPenn	PRJNA417727		P19	SRR6277199	0.606334	HSA	Normal	HSA UPenn	PRJNA417727		P2	SRR6277191	56.4359	HSA	Normal	HSA UPenn	PRJNA417727		HSA_17	SRR10260918	0.002957	HSA	Normal	HSA BI	PRJNA552034
P18	SRR6277205	59201563	HSA	Tumor	HSA UPenn	PRJNA417727		P18	SRR6277206	0.846071	HSA	Normal	HSA UPenn	PRJNA417727		P2	SRR6277189	0.911759	HSA	Tumor	HSA UPenn	PRJNA417727		P2	SRR6277189	0.578157	HSA	Tumor	HSA UPenn	PRJNA417727		P22	SRR6277175	11.6529	HSA	Normal	HSA UPenn	PRJNA417727		HSA_18	SRR10260915	0.002705	HSA	Tumor	HSA BI	PRJNA552034
P18	SRR6277206	22130316	HSA	Normal	HSA UPenn	PRJNA417727		P19	SRR6277197	0.856312	HSA	Tumor	HSA UPenn	PRJNA417727		P2	SRR6277191	0.906954	HSA	Normal	HSA UPenn	PRJNA417727		P2	SRR6277191	0.577028	HSA	Normal	HSA UPenn	PRJNA417727		P22	SRR6277176	53.6604	HSA	Tumor	HSA UPenn	PRJNA417727		HSA_18	SRR10260916	0.003463	HSA	Normal	HSA BI	PRJNA552034
P19	SRR6277197	62638574	HSA	Tumor	HSA UPenn	PRJNA417727		P19	SRR6277199	0.851207	HSA	Normal	HSA UPenn	PRJNA417727		P22	SRR6277175	0.677402	HSA	Normal	HSA UPenn	PRJNA417727		P22	SRR6277175	0.443191	HSA	Normal	HSA UPenn	PRJNA417727		P4	SRR6277193	16.9772	HSA	Normal	HSA UPenn	PRJNA417727		HSA_19	SRR10260914	0.003138	HSA	Normal	HSA BI	PRJNA552034
P19	SRR6277199	35717785	HSA	Normal	HSA UPenn	PRJNA417727		P2	SRR6277189	0.952145	HSA	Tumor	HSA UPenn	PRJNA417727		P22	SRR6277176	0.73631	HSA	Tumor	HSA UPenn	PRJNA417727		P22	SRR6277176	0.560697	HSA	Tumor	HSA UPenn	PRJNA417727		P4	SRR6277194	25.8636	HSA	Tumor	HSA UPenn	PRJNA417727		HSA_19	SRR10260913	0.003236	HSA	Tumor	HSA BI	PRJNA552034
P2	SRR6277189	36830049	HSA	Tumor	HSA UPenn	PRJNA417727		P2	SRR6277191	0.951155	HSA	Normal	HSA UPenn	PRJNA417727		P4	SRR6277193	0.896308	HSA	Normal	HSA UPenn	PRJNA417727		P4	SRR6277193	0.57909	HSA	Normal	HSA UPenn	PRJNA417727		P7	SRR6277215	45.5745	HSA	Tumor	HSA UPenn	PRJNA417727		HSA_2	SRR10260921	0.002838	HSA	Tumor	HSA BI	PRJNA552034
P2	SRR6277191	15919340	HSA	Normal	HSA UPenn	PRJNA417727		P22	SRR6277175	0.792855	HSA	Normal	HSA UPenn	PRJNA417727		P4	SRR6277194	0.830343	HSA	Tumor	HSA UPenn	PRJNA417727		P4	SRR6277194	0.358912	HSA	Tumor	HSA UPenn	PRJNA417727		P7	SRR6277216	25.2955	HSA	Normal	HSA UPenn	PRJNA417727		HSA_2	SRR10260932	0.003089	HSA	Normal	HSA BI	PRJNA552034
P22	SRR6277175	52824355	HSA	Normal	HSA UPenn	PRJNA417727		P22	SRR6277176	0.872173	HSA	Tumor	HSA UPenn	PRJNA417727		P7	SRR6277215	0.808871	HSA	Tumor	HSA UPenn	PRJNA417727		P7	SRR6277215	0.471881	HSA	Tumor	HSA UPenn	PRJNA417727		P9	SRR6277183	86.729	HSA	Normal	HSA UPenn	PRJNA417727		HSA_20	SRR10260912	0.003148	HSA	Normal	HSA BI	PRJNA552034
P22	SRR6277176	48912487	HSA	Tumor	HSA UPenn	PRJNA417727		P4	SRR6277193	0.939357	HSA	Normal	HSA UPenn	PRJNA417727		P7	SRR6277216	0.783213	HSA	Normal	HSA UPenn	PRJNA417727		P7	SRR6277216	0.514376	HSA	Normal	HSA UPenn	PRJNA417727		P9	SRR6277184	15.9302	HSA	Tumor	HSA UPenn	PRJNA417727		HSA_20	SRR10260911	0.003291	HSA	Tumor	HSA BI	PRJNA552034
P4	SRR6277193	16053120	HSA	Normal	HSA UPenn	PRJNA417727		P4	SRR6277194	0.893221	HSA	Tumor	HSA UPenn	PRJNA417727		P9	SRR6277183	0.575509	HSA	Normal	HSA UPenn	PRJNA417727		P9	SRR6277183	0.484362	HSA	Normal	HSA UPenn	PRJNA417727		HSA_1	SRR10260943	57.7922	HSA	Tumor	HSA BI	PRJNA552034		HSA_21	SRR10260908	0.002207	HSA	Tumor	HSA BI	PRJNA552034
P4	SRR6277194	39960476	HSA	Tumor	HSA UPenn	PRJNA417727		P7	SRR6277215	0.866485	HSA	Tumor	HSA UPenn	PRJNA417727		P9	SRR6277184	0.759259	HSA	Tumor	HSA UPenn	PRJNA417727		P9	SRR6277184	0.549864	HSA	Tumor	HSA UPenn	PRJNA417727		HSA_1	SRR10260944	49.8214	HSA	Normal	HSA BI	PRJNA552034		HSA_21	SRR10260909	0.003466	HSA	Normal	HSA BI	PRJNA552034
P7	SRR6277215	37649198	HSA	Tumor	HSA UPenn	PRJNA417727		P7	SRR6277216	0.836863	HSA	Normal	HSA UPenn	PRJNA417727		HSA_1	SRR10260943	0.72075	HSA	Tumor	HSA BI	PRJNA552034		HSA_1	SRR10260943	0.51375	HSA	Tumor	HSA BI	PRJNA552034		HSA_10	SRR10260933	85.3351	HSA	Tumor	HSA BI	PRJNA552034		HSA_22	SRR10260906	0.002983	HSA	Tumor	HSA BI	PRJNA552034
P7	SRR6277216	19458087	HSA	Normal	HSA UPenn	PRJNA417727		P9	SRR6277183	0.619285	HSA	Normal	HSA UPenn	PRJNA417727		HSA_1	SRR10260944	0.89172	HSA	Normal	HSA BI	PRJNA552034		HSA_1	SRR10260944	0.41589	HSA	Normal	HSA BI	PRJNA552034		HSA_10	SRR10260934	87.2086	HSA	Normal	HSA BI	PRJNA552034		HSA_22	SRR10260907	0.003517	HSA	Normal	HSA BI	PRJNA552034
P9	SRR6277183	18726299	HSA	Normal	HSA UPenn	PRJNA417727		P9	SRR6277184	0.809233	HSA	Tumor	HSA UPenn	PRJNA417727		HSA_10	SRR10260933	0.75154	HSA	Tumor	HSA BI	PRJNA552034		HSA_10	SRR10260933	0.50937	HSA	Tumor	HSA BI	PRJNA552034		HSA_11	SRR10260930	131.781	HSA	Tumor	HSA BI	PRJNA552034		HSA_23	SRR10260904	0.002235	HSA	Tumor	HSA BI	PRJNA552034
P9	SRR6277184	35301840	HSA	Tumor	HSA UPenn	PRJNA417727		HSA_1	SRR10260943	0.84516	HSA	Tumor	HSA BI	PRJNA552034		HSA_10	SRR10260934	0.8947	HSA	Normal	HSA BI	PRJNA552034		HSA_10	SRR10260934	0.4373	HSA	Normal	HSA BI	PRJNA552034		HSA_11	SRR10260931	72.5436	HSA	Normal	HSA BI	PRJNA552034		HSA_23	SRR10260905	0.003113	HSA	Normal	HSA BI	PRJNA552034
HSA_1	SRR10260943	123107784	HSA	Tumor	HSA BI	PRJNA552034		HSA_1	SRR10260944	0.93247	HSA	Normal	HSA BI	PRJNA552034		HSA_11	SRR10260930	0.88584	HSA	Tumor	HSA BI	PRJNA552034		HSA_11	SRR10260930	0.45645	HSA	Tumor	HSA BI	PRJNA552034		HSA_12	SRR10260928	54.8524	HSA	Tumor	HSA BI	PRJNA552034		HSA_24	SRR10260902	0.002473	HSA	Tumor	HSA BI	PRJNA552034
HSA_1	SRR10260944	39100000	HSA	Normal	HSA BI	PRJNA552034		HSA_10	SRR10260933	0.81821	HSA	Tumor	HSA BI	PRJNA552034		HSA_11	SRR10260931	0.89083	HSA	Normal	HSA BI	PRJNA552034		HSA_11	SRR10260931	0.4609	HSA	Normal	HSA BI	PRJNA552034		HSA_12	SRR10260929	60.5683	HSA	Normal	HSA BI	PRJNA552034		HSA_24	SRR10260903	0.003219	HSA	Normal	HSA BI	PRJNA552034
HSA_10	SRR10260933	97076460	HSA	Tumor	HSA BI	PRJNA552034		HSA_10	SRR10260934	0.93713	HSA	Normal	HSA BI	PRJNA552034		HSA_12	SRR10260928	0.48489	HSA	Tumor	HSA BI	PRJNA552034		HSA_12	SRR10260928	0.50034	HSA	Tumor	HSA BI	PRJNA552034		HSA_13	SRR10260926	98.1237	HSA	Tumor	HSA BI	PRJNA552034		HSA_25	SRR10260900	0.002568	HSA	Tumor	HSA BI	PRJNA552034
HSA_10	SRR10260934	61927595	HSA	Normal	HSA BI	PRJNA552034		HSA_11	SRR10260930	0.92374	HSA	Tumor	HSA BI	PRJNA552034		HSA_12	SRR10260929	0.87841	HSA	Normal	HSA BI	PRJNA552034		HSA_12	SRR10260929	0.37052	HSA	Normal	HSA BI	PRJNA552034		HSA_13	SRR10260927	41.488	HSA	Normal	HSA BI	PRJNA552034		HSA_25	SRR10260901	0.002911	HSA	Normal	HSA BI	PRJNA552034
HSA_11	SRR10260930	96169110	HSA	Tumor	HSA BI	PRJNA552034		HSA_11	SRR10260931	0.92097	HSA	Normal	HSA BI	PRJNA552034		HSA_13	SRR10260926	0.75657	HSA	Tumor	HSA BI	PRJNA552034		HSA_13	SRR10260926	0.44688	HSA	Tumor	HSA BI	PRJNA552034		HSA_14	SRR10260924	65.0404	HSA	Tumor	HSA BI	PRJNA552034		HSA_26	SRR10260898	0.003108	HSA	Normal	HSA BI	PRJNA552034
HSA_11	SRR10260931	49227410	HSA	Normal	HSA BI	PRJNA552034		HSA_12	SRR10260928	0.64808	HSA	Tumor	HSA BI	PRJNA552034		HSA_13	SRR10260927	0.88856	HSA	Normal	HSA BI	PRJNA552034		HSA_13	SRR10260927	0.34652	HSA	Normal	HSA BI	PRJNA552034		HSA_14	SRR10260925	59.0545	HSA	Normal	HSA BI	PRJNA552034		HSA_26	SRR10260897	0.004273	HSA	Tumor	HSA BI	PRJNA552034
HSA_12	SRR10260928	98579237	HSA	Tumor	HSA BI	PRJNA552034		HSA_12	SRR10260929	0.90917	HSA	Normal	HSA BI	PRJNA552034		HSA_14	SRR10260924	0.60805	HSA	Tumor	HSA BI	PRJNA552034		HSA_14	SRR10260924	0.47734	HSA	Tumor	HSA BI	PRJNA552034		HSA_15	SRR10260922	61.3333	HSA	Tumor	HSA BI	PRJNA552034		HSA_27	SRR10260895	0.002093	HSA	Tumor	HSA BI	PRJNA552034
HSA_12	SRR10260929	54173601	HSA	Normal	HSA BI	PRJNA552034		HSA_13	SRR10260926	0.86558	HSA	Tumor	HSA BI	PRJNA552034		HSA_14	SRR10260925	0.86706	HSA	Normal	HSA BI	PRJNA552034		HSA_14	SRR10260925	0.38509	HSA	Normal	HSA BI	PRJNA552034		HSA_15	SRR10260923	76.7995	HSA	Normal	HSA BI	PRJNA552034		HSA_27	SRR10260896	0.003759	HSA	Normal	HSA BI	PRJNA552034
HSA_13	SRR10260926	93059842	HSA	Tumor	HSA BI	PRJNA552034		HSA_13	SRR10260927	0.93946	HSA	Normal	HSA BI	PRJNA552034		HSA_15	SRR10260922	0.6867	HSA	Tumor	HSA BI	PRJNA552034		HSA_15	SRR10260922	0.5392	HSA	Tumor	HSA BI	PRJNA552034		HSA_16	SRR10260920	75.9388	HSA	Normal	HSA BI	PRJNA552034		HSA_28	SRR10260893	0.00265	HSA	Tumor	HSA BI	PRJNA552034
HSA_13	SRR10260927	36918221	HSA	Normal	HSA BI	PRJNA552034		HSA_14	SRR10260924	0.75947	HSA	Tumor	HSA BI	PRJNA552034		HSA_15	SRR10260923	0.8758	HSA	Normal	HSA BI	PRJNA552034		HSA_15	SRR10260923	0.42187	HSA	Normal	HSA BI	PRJNA552034		HSA_16	SRR10260919	56.7069	HSA	Tumor	HSA BI	PRJNA552034		HSA_28	SRR10260894	0.002825	HSA	Normal	HSA BI	PRJNA552034
HSA_14	SRR10260924	83238139	HSA	Tumor	HSA BI	PRJNA552034		HSA_14	SRR10260925	0.92555	HSA	Normal	HSA BI	PRJNA552034		HSA_16	SRR10260920	0.88542	HSA	Normal	HSA BI	PRJNA552034		HSA_16	SRR10260920	0.43418	HSA	Normal	HSA BI	PRJNA552034		HSA_17	SRR10260917	122.731	HSA	Tumor	HSA BI	PRJNA552034		HSA_29	SRR10260891	0.002789	HSA	Tumor	HSA BI	PRJNA552034
HSA_14	SRR10260925	51460839	HSA	Normal	HSA BI	PRJNA552034		HSA_15	SRR10260922	0.80351	HSA	Tumor	HSA BI	PRJNA552034		HSA_16	SRR10260919	0.86791	HSA	Tumor	HSA BI	PRJNA552034		HSA_16	SRR10260919	0.4457	HSA	Tumor	HSA BI	PRJNA552034		HSA_17	SRR10260918	64.5398	HSA	Normal	HSA BI	PRJNA552034		HSA_29	SRR10260892	0.002993	HSA	Normal	HSA BI	PRJNA552034
HSA_15	SRR10260922	119488512	HSA	Tumor	HSA BI	PRJNA552034		HSA_15	SRR10260923	0.92511	HSA	Normal	HSA BI	PRJNA552034		HSA_17	SRR10260917	0.89164	HSA	Tumor	HSA BI	PRJNA552034		HSA_17	SRR10260917	0.47176	HSA	Tumor	HSA BI	PRJNA552034		HSA_18	SRR10260915	79.7518	HSA	Tumor	HSA BI	PRJNA552034		HSA_30	SRR10260890	0.002975	HSA	Normal	HSA BI	PRJNA552034
HSA_15	SRR10260923	68300000	HSA	Normal	HSA BI	PRJNA552034		HSA_16	SRR10260920	0.93336	HSA	Normal	HSA BI	PRJNA552034		HSA_17	SRR10260918	0.89463	HSA	Normal	HSA BI	PRJNA552034		HSA_17	SRR10260918	0.45305	HSA	Normal	HSA BI	PRJNA552034		HSA_18	SRR10260916	54.3355	HSA	Normal	HSA BI	PRJNA552034		HSA_30	SRR10260889	0.004746	HSA	Tumor	HSA BI	PRJNA552034
HSA_16	SRR10260920	62000000	HSA	Normal	HSA BI	PRJNA552034		HSA_16	SRR10260919	0.93001	HSA	Tumor	HSA BI	PRJNA552034		HSA_18	SRR10260915	0.87809	HSA	Tumor	HSA BI	PRJNA552034		HSA_18	SRR10260915	0.42242	HSA	Tumor	HSA BI	PRJNA552034		HSA_19	SRR10260914	70.4748	HSA	Normal	HSA BI	PRJNA552034		HSA_31	SRR10260886	0.002316	HSA	Tumor	HSA BI	PRJNA552034
HSA_16	SRR10260919	113643379	HSA	Tumor	HSA BI	PRJNA552034		HSA_17	SRR10260917	0.93238	HSA	Tumor	HSA BI	PRJNA552034		HSA_18	SRR10260916	0.88021	HSA	Normal	HSA BI	PRJNA552034		HSA_18	SRR10260916	0.42069	HSA	Normal	HSA BI	PRJNA552034		HSA_19	SRR10260913	77.5947	HSA	Tumor	HSA BI	PRJNA552034		HSA_31	SRR10260887	0.003734	HSA	Normal	HSA BI	PRJNA552034
HSA_17	SRR10260917	102731237	HSA	Tumor	HSA BI	PRJNA552034		HSA_17	SRR10260918	0.92802	HSA	Normal	HSA BI	PRJNA552034		HSA_19	SRR10260914	0.86788	HSA	Normal	HSA BI	PRJNA552034		HSA_19	SRR10260914	0.3989	HSA	Normal	HSA BI	PRJNA552034		HSA_2	SRR10260921	96.5777	HSA	Tumor	HSA BI	PRJNA552034		HSA_32	SRR10260884	0.00213	HSA	Tumor	HSA BI	PRJNA552034
HSA_17	SRR10260918	44900000	HSA	Normal	HSA BI	PRJNA552034		HSA_18	SRR10260915	0.9302	HSA	Tumor	HSA BI	PRJNA552034		HSA_19	SRR10260913	0.87004	HSA	Tumor	HSA BI	PRJNA552034		HSA_19	SRR10260913	0.41847	HSA	Tumor	HSA BI	PRJNA552034		HSA_2	SRR10260932	73.8963	HSA	Normal	HSA BI	PRJNA552034		HSA_32	SRR10260885	0.003274	HSA	Normal	HSA BI	PRJNA552034
HSA_18	SRR10260915	78000896	HSA	Tumor	HSA BI	PRJNA552034		HSA_18	SRR10260916	0.92372	HSA	Normal	HSA BI	PRJNA552034		HSA_2	SRR10260921	0.87584	HSA	Tumor	HSA BI	PRJNA552034		HSA_2	SRR10260921	0.44881	HSA	Tumor	HSA BI	PRJNA552034		HSA_20	SRR10260912	51.1289	HSA	Normal	HSA BI	PRJNA552034		HSA_33	SRR10260882	0.00255	HSA	Tumor	HSA BI	PRJNA552034
HSA_18	SRR10260916	41827473	HSA	Normal	HSA BI	PRJNA552034		HSA_19	SRR10260914	0.92459	HSA	Normal	HSA BI	PRJNA552034		HSA_2	SRR10260932	0.8723	HSA	Normal	HSA BI	PRJNA552034		HSA_2	SRR10260932	0.41121	HSA	Normal	HSA BI	PRJNA552034		HSA_20	SRR10260911	61.0316	HSA	Tumor	HSA BI	PRJNA552034		HSA_33	SRR10260883	0.003405	HSA	Normal	HSA BI	PRJNA552034
HSA_19	SRR10260914	65729947	HSA	Normal	HSA BI	PRJNA552034		HSA_19	SRR10260913	0.92548	HSA	Tumor	HSA BI	PRJNA552034		HSA_20	SRR10260912	0.87768	HSA	Normal	HSA BI	PRJNA552034		HSA_20	SRR10260912	0.40252	HSA	Normal	HSA BI	PRJNA552034		HSA_21	SRR10260908	85.5597	HSA	Tumor	HSA BI	PRJNA552034		HSA_34	SRR10260881	0.003273	HSA	Normal	HSA BI	PRJNA552034
HSA_19	SRR10260913	84163983	HSA	Tumor	HSA BI	PRJNA552034		HSA_2	SRR10260921	0.92511	HSA	Tumor	HSA BI	PRJNA552034		HSA_20	SRR10260911	0.76373	HSA	Tumor	HSA BI	PRJNA552034		HSA_20	SRR10260911	0.39558	HSA	Tumor	HSA BI	PRJNA552034		HSA_21	SRR10260909	53.885	HSA	Normal	HSA BI	PRJNA552034		HSA_34	SRR10260880	0.004465	HSA	Tumor	HSA BI	PRJNA552034
HSA_2	SRR10260921	83341552	HSA	Tumor	HSA BI	PRJNA552034		HSA_2	SRR10260932	0.92414	HSA	Normal	HSA BI	PRJNA552034		HSA_21	SRR10260908	0.79117	HSA	Tumor	HSA BI	PRJNA552034		HSA_21	SRR10260908	0.52541	HSA	Tumor	HSA BI	PRJNA552034		HSA_22	SRR10260906	60.484	HSA	Tumor	HSA BI	PRJNA552034		i_03A6	SRR10351810	0.003612	GLM	Normal	GLM JL	PRJNA579792
HSA_2	SRR10260932	59297575	HSA	Normal	HSA BI	PRJNA552034		HSA_20	SRR10260912	0.91151	HSA	Normal	HSA BI	PRJNA552034		HSA_21	SRR10260909	0.89714	HSA	Normal	HSA BI	PRJNA552034		HSA_21	SRR10260909	0.43221	HSA	Normal	HSA BI	PRJNA552034		HSA_22	SRR10260907	63.1349	HSA	Normal	HSA BI	PRJNA552034		i_03A6	SRR10351811	0.003613	GLM	Tumor	GLM JL	PRJNA579792
HSA_20	SRR10260912	65512856	HSA	Normal	HSA BI	PRJNA552034		HSA_20	SRR10260911	0.91159	HSA	Tumor	HSA BI	PRJNA552034		HSA_22	SRR10260906	0.71916	HSA	Tumor	HSA BI	PRJNA552034		HSA_22	SRR10260906	0.50185	HSA	Tumor	HSA BI	PRJNA552034		HSA_23	SRR10260904	157.242	HSA	Tumor	HSA BI	PRJNA552034		i_05CA	SRR10351583	0.002625	GLM	Normal	GLM JL	PRJNA579792
HSA_20	SRR10260911	93194833	HSA	Tumor	HSA BI	PRJNA552034		HSA_21	SRR10260908	0.94106	HSA	Tumor	HSA BI	PRJNA552034		HSA_22	SRR10260907	0.87395	HSA	Normal	HSA BI	PRJNA552034		HSA_22	SRR10260907	0.3976	HSA	Normal	HSA BI	PRJNA552034		HSA_23	SRR10260905	67.0904	HSA	Normal	HSA BI	PRJNA552034		i_05CA	SRR10351584	0.003024	GLM	Tumor	GLM JL	PRJNA579792
HSA_21	SRR10260908	118501469	HSA	Tumor	HSA BI	PRJNA552034		HSA_21	SRR10260909	0.94101	HSA	Normal	HSA BI	PRJNA552034		HSA_23	SRR10260904	0.88805	HSA	Tumor	HSA BI	PRJNA552034		HSA_23	SRR10260904	0.39617	HSA	Tumor	HSA BI	PRJNA552034		HSA_24	SRR10260902	94.2629	HSA	Tumor	HSA BI	PRJNA552034		i_0FF0	SRR10351580	0.002574	GLM	Normal	GLM JL	PRJNA579792
HSA_21	SRR10260909	47500000	HSA	Normal	HSA BI	PRJNA552034		HSA_22	SRR10260906	0.84355	HSA	Tumor	HSA BI	PRJNA552034		HSA_23	SRR10260905	0.87117	HSA	Normal	HSA BI	PRJNA552034		HSA_23	SRR10260905	0.37645	HSA	Normal	HSA BI	PRJNA552034		HSA_24	SRR10260903	67.2977	HSA	Normal	HSA BI	PRJNA552034		i_0FF0	SRR10351581	0.002666	GLM	Tumor	GLM JL	PRJNA579792
HSA_22	SRR10260906	132830116	HSA	Tumor	HSA BI	PRJNA552034		HSA_22	SRR10260907	0.92833	HSA	Normal	HSA BI	PRJNA552034		HSA_24	SRR10260902	0.84424	HSA	Tumor	HSA BI	PRJNA552034		HSA_24	SRR10260902	0.51368	HSA	Tumor	HSA BI	PRJNA552034		HSA_25	SRR10260900	97.2623	HSA	Tumor	HSA BI	PRJNA552034		i_1165	SRR10351577	0.002494	GLM	Normal	GLM JL	PRJNA579792
HSA_22	SRR10260907	57300000	HSA	Normal	HSA BI	PRJNA552034		HSA_23	SRR10260904	0.86478	HSA	Tumor	HSA BI	PRJNA552034		HSA_24	SRR10260903	0.86543	HSA	Normal	HSA BI	PRJNA552034		HSA_24	SRR10260903	0.39529	HSA	Normal	HSA BI	PRJNA552034		HSA_25	SRR10260901	74.9207	HSA	Normal	HSA BI	PRJNA552034		i_1165	SRR10351579	0.003297	GLM	Tumor	GLM JL	PRJNA579792
HSA_23	SRR10260904	86375670	HSA	Tumor	HSA BI	PRJNA552034		HSA_23	SRR10260905	0.9152	HSA	Normal	HSA BI	PRJNA552034		HSA_25	SRR10260900	0.88364	HSA	Tumor	HSA BI	PRJNA552034		HSA_25	SRR10260900	0.50846	HSA	Tumor	HSA BI	PRJNA552034		HSA_26	SRR10260898	64.5698	HSA	Normal	HSA BI	PRJNA552034		i_1166	SRR10351575	0.002876	GLM	Normal	GLM JL	PRJNA579792
HSA_23	SRR10260905	46581159	HSA	Normal	HSA BI	PRJNA552034		HSA_24	SRR10260902	0.86052	HSA	Tumor	HSA BI	PRJNA552034		HSA_25	SRR10260901	0.91256	HSA	Normal	HSA BI	PRJNA552034		HSA_25	SRR10260901	0.44616	HSA	Normal	HSA BI	PRJNA552034		HSA_26	SRR10260897	47.8441	HSA	Tumor	HSA BI	PRJNA552034		i_1166	SRR10351576	0.001792	GLM	Tumor	GLM JL	PRJNA579792
HSA_24	SRR10260902	96997440	HSA	Tumor	HSA BI	PRJNA552034		HSA_24	SRR10260903	0.91592	HSA	Normal	HSA BI	PRJNA552034		HSA_26	SRR10260898	0.88366	HSA	Normal	HSA BI	PRJNA552034		HSA_26	SRR10260898	0.41723	HSA	Normal	HSA BI	PRJNA552034		HSA_27	SRR10260895	130.64	HSA	Tumor	HSA BI	PRJNA552034		i_157E	SRR10351573	0.001785	GLM	Normal	GLM JL	PRJNA579792
HSA_24	SRR10260903	44257494	HSA	Normal	HSA BI	PRJNA552034		HSA_25	SRR10260900	0.80922	HSA	Tumor	HSA BI	PRJNA552034		HSA_26	SRR10260897	0.54459	HSA	Tumor	HSA BI	PRJNA552034		HSA_26	SRR10260897	0.45533	HSA	Tumor	HSA BI	PRJNA552034		HSA_27	SRR10260896	49.3386	HSA	Normal	HSA BI	PRJNA552034		i_157E	SRR10351574	0.001968	GLM	Tumor	GLM JL	PRJNA579792
HSA_25	SRR10260900	101521538	HSA	Tumor	HSA BI	PRJNA552034		HSA_25	SRR10260901	0.95106	HSA	Normal	HSA BI	PRJNA552034		HSA_27	SRR10260895	0.90002	HSA	Tumor	HSA BI	PRJNA552034		HSA_27	SRR10260895	0.44042	HSA	Tumor	HSA BI	PRJNA552034		HSA_28	SRR10260893	111.839	HSA	Tumor	HSA BI	PRJNA552034		i_1793	SRR10351571	0.002665	GLM	Normal	GLM JL	PRJNA579792
HSA_25	SRR10260901	44000000	HSA	Normal	HSA BI	PRJNA552034		HSA_26	SRR10260898	0.89689	HSA	Normal	HSA BI	PRJNA552034		HSA_27	SRR10260896	0.88461	HSA	Normal	HSA BI	PRJNA552034		HSA_27	SRR10260896	0.41719	HSA	Normal	HSA BI	PRJNA552034		HSA_28	SRR10260894	94.2707	HSA	Normal	HSA BI	PRJNA552034		i_1793	SRR10351572	0.003056	GLM	Tumor	GLM JL	PRJNA579792
HSA_26	SRR10260898	65808947	HSA	Normal	HSA BI	PRJNA552034		HSA_26	SRR10260897	0.93215	HSA	Tumor	HSA BI	PRJNA552034		HSA_28	SRR10260893	0.87404	HSA	Tumor	HSA BI	PRJNA552034		HSA_28	SRR10260893	0.41118	HSA	Tumor	HSA BI	PRJNA552034		HSA_29	SRR10260891	101.148	HSA	Tumor	HSA BI	PRJNA552034		i_22C7	SRR10351568	0.001435	GLM	Normal	GLM JL	PRJNA579792
HSA_26	SRR10260897	83367783	HSA	Tumor	HSA BI	PRJNA552034		HSA_27	SRR10260895	0.9143	HSA	Tumor	HSA BI	PRJNA552034		HSA_28	SRR10260894	0.90091	HSA	Normal	HSA BI	PRJNA552034		HSA_28	SRR10260894	0.44641	HSA	Normal	HSA BI	PRJNA552034		HSA_29	SRR10260892	75.2332	HSA	Normal	HSA BI	PRJNA552034		i_22C7	SRR10351569	0.002232	GLM	Tumor	GLM JL	PRJNA579792
HSA_27	SRR10260895	93154143	HSA	Tumor	HSA BI	PRJNA552034		HSA_27	SRR10260896	0.92314	HSA	Normal	HSA BI	PRJNA552034		HSA_29	SRR10260891	0.85845	HSA	Tumor	HSA BI	PRJNA552034		HSA_29	SRR10260891	0.45281	HSA	Tumor	HSA BI	PRJNA552034		HSA_30	SRR10260890	65.8841	HSA	Normal	HSA BI	PRJNA552034		i_2C25	SRR10351564	0.001634	GLM	Normal	GLM JL	PRJNA579792
HSA_27	SRR10260896	73125783	HSA	Normal	HSA BI	PRJNA552034		HSA_28	SRR10260893	0.93446	HSA	Tumor	HSA BI	PRJNA552034		HSA_29	SRR10260892	0.87127	HSA	Normal	HSA BI	PRJNA552034		HSA_29	SRR10260892	0.39843	HSA	Normal	HSA BI	PRJNA552034		HSA_30	SRR10260889	43.8534	HSA	Tumor	HSA BI	PRJNA552034		i_2C25	SRR10351565	0.001843	GLM	Tumor	GLM JL	PRJNA579792
HSA_28	SRR10260893	100074779	HSA	Tumor	HSA BI	PRJNA552034		HSA_28	SRR10260894	0.9464	HSA	Normal	HSA BI	PRJNA552034		HSA_30	SRR10260890	0.87843	HSA	Normal	HSA BI	PRJNA552034		HSA_30	SRR10260890	0.40596	HSA	Normal	HSA BI	PRJNA552034		HSA_31	SRR10260886	123.337	HSA	Tumor	HSA BI	PRJNA552034		i_2C4F	SRR10351562	0.001975	GLM	Normal	GLM JL	PRJNA579792
HSA_28	SRR10260894	69000000	HSA	Normal	HSA BI	PRJNA552034		HSA_29	SRR10260891	0.94759	HSA	Tumor	HSA BI	PRJNA552034		HSA_30	SRR10260889	0.80595	HSA	Tumor	HSA BI	PRJNA552034		HSA_30	SRR10260889	0.45408	HSA	Tumor	HSA BI	PRJNA552034		HSA_31	SRR10260887	51.9866	HSA	Normal	HSA BI	PRJNA552034		i_2C4F	SRR10351563	0.006375	GLM	Tumor	GLM JL	PRJNA579792
HSA_29	SRR10260891	94062607	HSA	Tumor	HSA BI	PRJNA552034		HSA_29	SRR10260892	0.85429	HSA	Normal	HSA BI	PRJNA552034		HSA_31	SRR10260886	0.52088	HSA	Tumor	HSA BI	PRJNA552034		HSA_31	SRR10260886	0.47595	HSA	Tumor	HSA BI	PRJNA552034		HSA_32	SRR10260884	89.6257	HSA	Tumor	HSA BI	PRJNA552034		i_2EC9	SRR10351561	0.003348	GLM	Tumor	GLM JL	PRJNA579792
HSA_29	SRR10260892	41607265	HSA	Normal	HSA BI	PRJNA552034		HSA_30	SRR10260890	0.91284	HSA	Normal	HSA BI	PRJNA552034		HSA_31	SRR10260887	0.89558	HSA	Normal	HSA BI	PRJNA552034		HSA_31	SRR10260887	0.42115	HSA	Normal	HSA BI	PRJNA552034		HSA_32	SRR10260885	59.0737	HSA	Normal	HSA BI	PRJNA552034		i_3688	SRR10351558	0.001497	GLM	Normal	GLM JL	PRJNA579792
HSA_30	SRR10260890	51181372	HSA	Normal	HSA BI	PRJNA552034		HSA_30	SRR10260889	0.87983	HSA	Tumor	HSA BI	PRJNA552034		HSA_32	SRR10260884	0.78459	HSA	Tumor	HSA BI	PRJNA552034		HSA_32	SRR10260884	0.54508	HSA	Tumor	HSA BI	PRJNA552034		HSA_33	SRR10260882	79.8218	HSA	Tumor	HSA BI	PRJNA552034		i_3688	SRR10351559	0.002015	GLM	Tumor	GLM JL	PRJNA579792
HSA_30	SRR10260889	90086416	HSA	Tumor	HSA BI	PRJNA552034		HSA_31	SRR10260886	0.92403	HSA	Tumor	HSA BI	PRJNA552034		HSA_32	SRR10260885	0.86501	HSA	Normal	HSA BI	PRJNA552034		HSA_32	SRR10260885	0.39662	HSA	Normal	HSA BI	PRJNA552034		HSA_33	SRR10260883	75.6318	HSA	Normal	HSA BI	PRJNA552034		i_3F8C	SRR10351806	0.001314	GLM	Normal	GLM JL	PRJNA579792
HSA_31	SRR10260886	120501796	HSA	Tumor	HSA BI	PRJNA552034		HSA_31	SRR10260887	0.92931	HSA	Normal	HSA BI	PRJNA552034		HSA_33	SRR10260882	0.70633	HSA	Tumor	HSA BI	PRJNA552034		HSA_33	SRR10260882	0.4896	HSA	Tumor	HSA BI	PRJNA552034		HSA_34	SRR10260881	54.3394	HSA	Normal	HSA BI	PRJNA552034		i_3F8C	SRR10351807	0.003057	GLM	Tumor	GLM JL	PRJNA579792
HSA_31	SRR10260887	43800000	HSA	Normal	HSA BI	PRJNA552034		HSA_32	SRR10260884	0.90415	HSA	Tumor	HSA BI	PRJNA552034		HSA_33	SRR10260883	0.87968	HSA	Normal	HSA BI	PRJNA552034		HSA_33	SRR10260883	0.42837	HSA	Normal	HSA BI	PRJNA552034		HSA_34	SRR10260880	71.4635	HSA	Tumor	HSA BI	PRJNA552034		i_42D9	SRR10351804	0.003099	GLM	Normal	GLM JL	PRJNA579792
HSA_32	SRR10260884	99240825	HSA	Tumor	HSA BI	PRJNA552034		HSA_32	SRR10260885	0.90896	HSA	Normal	HSA BI	PRJNA552034		HSA_34	SRR10260881	0.87744	HSA	Normal	HSA BI	PRJNA552034		HSA_34	SRR10260881	0.42008	HSA	Normal	HSA BI	PRJNA552034		i_03A6	SRR10351810	94.3091	GLM	Normal	GLM JL	PRJNA579792		i_42D9	SRR10351805	0.002915	GLM	Tumor	GLM JL	PRJNA579792
HSA_32	SRR10260885	60459689	HSA	Normal	HSA BI	PRJNA552034		HSA_33	SRR10260882	0.85208	HSA	Tumor	HSA BI	PRJNA552034		HSA_34	SRR10260880	0.84114	HSA	Tumor	HSA BI	PRJNA552034		HSA_34	SRR10260880	0.46617	HSA	Tumor	HSA BI	PRJNA552034		i_03A6	SRR10351811	82.9328	GLM	Tumor	GLM JL	PRJNA579792		i_4990	SRR10351803	0.004292	GLM	Tumor	GLM JL	PRJNA579792
HSA_33	SRR10260882	101945600	HSA	Tumor	HSA BI	PRJNA552034		HSA_33	SRR10260883	0.9199	HSA	Normal	HSA BI	PRJNA552034		i_03A6	SRR10351810	0.91992	GLM	Normal	GLM JL	PRJNA579792		i_03A6	SRR10351810	0.40824	GLM	Normal	GLM JL	PRJNA579792		i_05CA	SRR10351583	55.449	GLM	Normal	GLM JL	PRJNA579792		i_49E6	SRR10351800	0.004158	GLM	Normal	GLM JL	PRJNA579792
HSA_33	SRR10260883	67800000	HSA	Normal	HSA BI	PRJNA552034		HSA_34	SRR10260881	0.91663	HSA	Normal	HSA BI	PRJNA552034		i_03A6	SRR10351811	0.91649	GLM	Tumor	GLM JL	PRJNA579792		i_03A6	SRR10351811	0.40824	GLM	Tumor	GLM JL	PRJNA579792		i_05CA	SRR10351584	66.0237	GLM	Tumor	GLM JL	PRJNA579792		i_49E6	SRR10351801	0.002075	GLM	Tumor	GLM JL	PRJNA579792
HSA_34	SRR10260881	56819012	HSA	Normal	HSA BI	PRJNA552034		HSA_34	SRR10260880	0.77629	HSA	Tumor	HSA BI	PRJNA552034		i_05CA	SRR10351583	0.63695	GLM	Normal	GLM JL	PRJNA579792		i_05CA	SRR10351583	0.46174	GLM	Normal	GLM JL	PRJNA579792		i_0FF0	SRR10351580	98.8196	GLM	Normal	GLM JL	PRJNA579792		i_4BAC	SRR10351796	0.002393	GLM	Normal	GLM JL	PRJNA579792
HSA_34	SRR10260880	82076094	HSA	Tumor	HSA BI	PRJNA552034		i_03A6	SRR10351810	0.94858	GLM	Normal	GLM JL	PRJNA579792		i_05CA	SRR10351584	0.72543	GLM	Tumor	GLM JL	PRJNA579792		i_05CA	SRR10351584	0.44723	GLM	Tumor	GLM JL	PRJNA579792		i_0FF0	SRR10351581	112.416	GLM	Tumor	GLM JL	PRJNA579792		i_4BAC	SRR10351798	0.00248	GLM	Tumor	GLM JL	PRJNA579792
i_03A6	SRR10351810	96167621	GLM	Normal	GLM JL	PRJNA579792		i_03A6	SRR10351811	0.94494	GLM	Tumor	GLM JL	PRJNA579792		i_0FF0	SRR10351580	0.86866	GLM	Normal	GLM JL	PRJNA579792		i_0FF0	SRR10351580	0.40948	GLM	Normal	GLM JL	PRJNA579792		i_1165	SRR10351577	72.0653	GLM	Normal	GLM JL	PRJNA579792		i_5CE5	SRR10351791	0.002683	GLM	Normal	GLM JL	PRJNA579792
i_03A6	SRR10351811	78165275	GLM	Tumor	GLM JL	PRJNA579792		i_05CA	SRR10351583	0.66769	GLM	Normal	GLM JL	PRJNA579792		i_0FF0	SRR10351581	0.88353	GLM	Tumor	GLM JL	PRJNA579792		i_0FF0	SRR10351581	0.40673	GLM	Tumor	GLM JL	PRJNA579792		i_1165	SRR10351579	68.4446	GLM	Tumor	GLM JL	PRJNA579792		i_5CE5	SRR10351792	0.002721	GLM	Tumor	GLM JL	PRJNA579792
i_05CA	SRR10351583	83052855	GLM	Normal	GLM JL	PRJNA579792		i_05CA	SRR10351584	0.77238	GLM	Tumor	GLM JL	PRJNA579792		i_1165	SRR10351577	0.77125	GLM	Normal	GLM JL	PRJNA579792		i_1165	SRR10351577	0.45623	GLM	Normal	GLM JL	PRJNA579792		i_1166	SRR10351575	119.737	GLM	Normal	GLM JL	PRJNA579792		i_607E	SRR10351788	0.002242	GLM	Normal	GLM JL	PRJNA579792
i_05CA	SRR10351584	90568489	GLM	Tumor	GLM JL	PRJNA579792		i_0FF0	SRR10351580	0.91486	GLM	Normal	GLM JL	PRJNA579792		i_1165	SRR10351579	0.78072	GLM	Tumor	GLM JL	PRJNA579792		i_1165	SRR10351579	0.43199	GLM	Tumor	GLM JL	PRJNA579792		i_1166	SRR10351576	123.677	GLM	Tumor	GLM JL	PRJNA579792		i_607E	SRR10351789	0.002453	GLM	Tumor	GLM JL	PRJNA579792
i_0FF0	SRR10351580	80720452	GLM	Normal	GLM JL	PRJNA579792		i_0FF0	SRR10351581	0.91983	GLM	Tumor	GLM JL	PRJNA579792		i_1166	SRR10351575	0.88265	GLM	Normal	GLM JL	PRJNA579792		i_1166	SRR10351575	0.40463	GLM	Normal	GLM JL	PRJNA579792		i_157E	SRR10351573	109.314	GLM	Normal	GLM JL	PRJNA579792		i_6254	SRR10351787	0.002879	GLM	Tumor	GLM JL	PRJNA579792
i_0FF0	SRR10351581	90536348	GLM	Tumor	GLM JL	PRJNA579792		i_1165	SRR10351577	0.80299	GLM	Normal	GLM JL	PRJNA579792		i_1166	SRR10351576	0.85879	GLM	Tumor	GLM JL	PRJNA579792		i_1166	SRR10351576	0.40096	GLM	Tumor	GLM JL	PRJNA579792		i_157E	SRR10351574	116.895	GLM	Tumor	GLM JL	PRJNA579792		i_63FE	SRR10351783	0.001749	GLM	Normal	GLM JL	PRJNA579792
i_1165	SRR10351577	91404358	GLM	Normal	GLM JL	PRJNA579792		i_1165	SRR10351579	0.81829	GLM	Tumor	GLM JL	PRJNA579792		i_157E	SRR10351573	0.81886	GLM	Normal	GLM JL	PRJNA579792		i_157E	SRR10351573	0.40298	GLM	Normal	GLM JL	PRJNA579792		i_1793	SRR10351571	112.046	GLM	Normal	GLM JL	PRJNA579792		i_63FE	SRR10351784	0.001488	GLM	Tumor	GLM JL	PRJNA579792
i_1165	SRR10351579	92158662	GLM	Tumor	GLM JL	PRJNA579792		i_1166	SRR10351575	0.92105	GLM	Normal	GLM JL	PRJNA579792		i_157E	SRR10351574	0.85654	GLM	Tumor	GLM JL	PRJNA579792		i_157E	SRR10351574	0.40643	GLM	Tumor	GLM JL	PRJNA579792		i_1793	SRR10351572	106.589	GLM	Tumor	GLM JL	PRJNA579792		i_6561	SRR10351779	0.002819	GLM	Normal	GLM JL	PRJNA579792
i_1166	SRR10351575	95500000	GLM	Normal	GLM JL	PRJNA579792		i_1166	SRR10351576	0.89728	GLM	Tumor	GLM JL	PRJNA579792		i_1793	SRR10351571	0.82113	GLM	Normal	GLM JL	PRJNA579792		i_1793	SRR10351571	0.45757	GLM	Normal	GLM JL	PRJNA579792		i_22C7	SRR10351568	109.383	GLM	Normal	GLM JL	PRJNA579792		i_6561	SRR10351780	0.002218	GLM	Tumor	GLM JL	PRJNA579792
i_1166	SRR10351576	103887922	GLM	Tumor	GLM JL	PRJNA579792		i_157E	SRR10351573	0.85942	GLM	Normal	GLM JL	PRJNA579792		i_1793	SRR10351572	0.77955	GLM	Tumor	GLM JL	PRJNA579792		i_1793	SRR10351572	0.45585	GLM	Tumor	GLM JL	PRJNA579792		i_22C7	SRR10351569	91.8255	GLM	Tumor	GLM JL	PRJNA579792		i_6638	SRR10351777	0.002628	GLM	Normal	GLM JL	PRJNA579792
i_157E	SRR10351573	94411030	GLM	Normal	GLM JL	PRJNA579792		i_157E	SRR10351574	0.89339	GLM	Tumor	GLM JL	PRJNA579792		i_22C7	SRR10351568	0.71437	GLM	Normal	GLM JL	PRJNA579792		i_22C7	SRR10351568	0.39399	GLM	Normal	GLM JL	PRJNA579792		i_2C25	SRR10351564	107.612	GLM	Normal	GLM JL	PRJNA579792		i_6638	SRR10351778	0.002383	GLM	Tumor	GLM JL	PRJNA579792
i_157E	SRR10351574	98600000	GLM	Tumor	GLM JL	PRJNA579792		i_1793	SRR10351571	0.84064	GLM	Normal	GLM JL	PRJNA579792		i_22C7	SRR10351569	0.84939	GLM	Tumor	GLM JL	PRJNA579792		i_22C7	SRR10351569	0.38104	GLM	Tumor	GLM JL	PRJNA579792		i_2C25	SRR10351565	126.107	GLM	Tumor	GLM JL	PRJNA579792		i_66A9	SRR10351774	0.002396	GLM	Normal	GLM JL	PRJNA579792
i_1793	SRR10351571	107000000	GLM	Normal	GLM JL	PRJNA579792		i_1793	SRR10351572	0.78987	GLM	Tumor	GLM JL	PRJNA579792		i_2C25	SRR10351564	0.76938	GLM	Normal	GLM JL	PRJNA579792		i_2C25	SRR10351564	0.44737	GLM	Normal	GLM JL	PRJNA579792		i_2C4F	SRR10351562	104.822	GLM	Normal	GLM JL	PRJNA579792		i_66A9	SRR10351776	0.001652	GLM	Tumor	GLM JL	PRJNA579792
i_1793	SRR10351572	103000000	GLM	Tumor	GLM JL	PRJNA579792		i_22C7	SRR10351568	0.74591	GLM	Normal	GLM JL	PRJNA579792		i_2C25	SRR10351565	0.85527	GLM	Tumor	GLM JL	PRJNA579792		i_2C25	SRR10351565	0.44102	GLM	Tumor	GLM JL	PRJNA579792		i_2C4F	SRR10351563	31.404	GLM	Tumor	GLM JL	PRJNA579792		i_6D5C	SRR10351770	0.0022	GLM	Normal	GLM JL	PRJNA579792
i_22C7	SRR10351568	109027752	GLM	Normal	GLM JL	PRJNA579792		i_22C7	SRR10351569	0.88634	GLM	Tumor	GLM JL	PRJNA579792		i_2C4F	SRR10351562	0.88654	GLM	Normal	GLM JL	PRJNA579792		i_2C4F	SRR10351562	0.42276	GLM	Normal	GLM JL	PRJNA579792		i_2EC9	SRR10351560	14.0957	GLM	Normal	GLM JL	PRJNA579792		i_6D5C	SRR10351771	0.002078	GLM	Tumor	GLM JL	PRJNA579792
i_22C7	SRR10351569	81400000	GLM	Tumor	GLM JL	PRJNA579792		i_2C25	SRR10351564	0.79972	GLM	Normal	GLM JL	PRJNA579792		i_2C4F	SRR10351563	0.89044	GLM	Tumor	GLM JL	PRJNA579792		i_2C4F	SRR10351563	0.40869	GLM	Tumor	GLM JL	PRJNA579792		i_2EC9	SRR10351561	86.1382	GLM	Tumor	GLM JL	PRJNA579792		i_6E45	SRR10351768	0.001929	GLM	Normal	GLM JL	PRJNA579792
i_2C25	SRR10351564	100000000	GLM	Normal	GLM JL	PRJNA579792		i_2C25	SRR10351565	0.88873	GLM	Tumor	GLM JL	PRJNA579792		i_2EC9	SRR10351560	0.91591	GLM	Normal	GLM JL	PRJNA579792		i_2EC9	SRR10351560	0.4134	GLM	Normal	GLM JL	PRJNA579792		i_3688	SRR10351558	115.013	GLM	Normal	GLM JL	PRJNA579792		i_6E45	SRR10351769	0.002949	GLM	Tumor	GLM JL	PRJNA579792
i_2C25	SRR10351565	106000000	GLM	Tumor	GLM JL	PRJNA579792		i_2C4F	SRR10351562	0.91402	GLM	Normal	GLM JL	PRJNA579792		i_2EC9	SRR10351561	0.89373	GLM	Tumor	GLM JL	PRJNA579792		i_2EC9	SRR10351561	0.41112	GLM	Tumor	GLM JL	PRJNA579792		i_3688	SRR10351559	111.57	GLM	Tumor	GLM JL	PRJNA579792		i_750B	SRR10351766	0.00187	GLM	Normal	GLM JL	PRJNA579792
i_2C4F	SRR10351562	107414951	GLM	Normal	GLM JL	PRJNA579792		i_2C4F	SRR10351563	0.86241	GLM	Tumor	GLM JL	PRJNA579792		i_3688	SRR10351558	0.80791	GLM	Normal	GLM JL	PRJNA579792		i_3688	SRR10351558	0.39709	GLM	Normal	GLM JL	PRJNA579792		i_3F8C	SRR10351806	81.8491	GLM	Normal	GLM JL	PRJNA579792		i_750B	SRR10351767	0.002059	GLM	Tumor	GLM JL	PRJNA579792
i_2C4F	SRR10351563	33100000	GLM	Tumor	GLM JL	PRJNA579792		i_2EC9	SRR10351560	0.95495	GLM	Normal	GLM JL	PRJNA579792		i_3688	SRR10351559	0.85713	GLM	Tumor	GLM JL	PRJNA579792		i_3688	SRR10351559	0.39711	GLM	Tumor	GLM JL	PRJNA579792		i_3F8C	SRR10351807	92.3188	GLM	Tumor	GLM JL	PRJNA579792		i_81E2	SRR10351763	0.001599	GLM	Normal	GLM JL	PRJNA579792
i_2EC9	SRR10351560	1.04858e+07	GLM	Normal	GLM JL	PRJNA579792		i_2EC9	SRR10351561	0.92699	GLM	Tumor	GLM JL	PRJNA579792		i_3F8C	SRR10351806	0.67286	GLM	Normal	GLM JL	PRJNA579792		i_3F8C	SRR10351806	0.41331	GLM	Normal	GLM JL	PRJNA579792		i_42D9	SRR10351804	104.406	GLM	Normal	GLM JL	PRJNA579792		i_81E2	SRR10351765	0.0028	GLM	Tumor	GLM JL	PRJNA579792
i_2EC9	SRR10351561	65537181	GLM	Tumor	GLM JL	PRJNA579792		i_3688	SRR10351558	0.84306	GLM	Normal	GLM JL	PRJNA579792		i_3F8C	SRR10351807	0.87838	GLM	Tumor	GLM JL	PRJNA579792		i_3F8C	SRR10351807	0.43181	GLM	Tumor	GLM JL	PRJNA579792		i_42D9	SRR10351805	87.1878	GLM	Tumor	GLM JL	PRJNA579792		i_8228	SRR10351761	0.002054	GLM	Normal	GLM JL	PRJNA579792
i_3688	SRR10351558	103066363	GLM	Normal	GLM JL	PRJNA579792		i_3688	SRR10351559	0.89382	GLM	Tumor	GLM JL	PRJNA579792		i_42D9	SRR10351804	0.89279	GLM	Normal	GLM JL	PRJNA579792		i_42D9	SRR10351804	0.39215	GLM	Normal	GLM JL	PRJNA579792		i_4990	SRR10351803	36.6397	GLM	Tumor	GLM JL	PRJNA579792		i_8228	SRR10351762	0.002557	GLM	Tumor	GLM JL	PRJNA579792
i_3688	SRR10351559	92873954	GLM	Tumor	GLM JL	PRJNA579792		i_3F8C	SRR10351806	0.71296	GLM	Normal	GLM JL	PRJNA579792		i_42D9	SRR10351805	0.8745	GLM	Tumor	GLM JL	PRJNA579792		i_42D9	SRR10351805	0.37533	GLM	Tumor	GLM JL	PRJNA579792		i_49E6	SRR10351800	31.5639	GLM	Normal	GLM JL	PRJNA579792		i_8A0A	SRR10351758	0.001696	GLM	Normal	GLM JL	PRJNA579792
i_3F8C	SRR10351806	93579769	GLM	Normal	GLM JL	PRJNA579792		i_3F8C	SRR10351807	0.91145	GLM	Tumor	GLM JL	PRJNA579792		i_4990	SRR10351803	0.62765	GLM	Tumor	GLM JL	PRJNA579792		i_4990	SRR10351803	0.39911	GLM	Tumor	GLM JL	PRJNA579792		i_49E6	SRR10351801	59.6221	GLM	Tumor	GLM JL	PRJNA579792		i_8A0A	SRR10351759	0.002703	GLM	Tumor	GLM JL	PRJNA579792
i_3F8C	SRR10351807	71739238	GLM	Tumor	GLM JL	PRJNA579792		i_42D9	SRR10351804	0.93748	GLM	Normal	GLM JL	PRJNA579792		i_49E6	SRR10351800	0.6617	GLM	Normal	GLM JL	PRJNA579792		i_49E6	SRR10351800	0.54031	GLM	Normal	GLM JL	PRJNA579792		i_4BAC	SRR10351796	64.6012	GLM	Normal	GLM JL	PRJNA579792		i_92AC	SRR10351755	0.001394	GLM	Normal	GLM JL	PRJNA579792
i_42D9	SRR10351804	83962479	GLM	Normal	GLM JL	PRJNA579792		i_42D9	SRR10351805	0.91372	GLM	Tumor	GLM JL	PRJNA579792		i_49E6	SRR10351801	0.65598	GLM	Tumor	GLM JL	PRJNA579792		i_49E6	SRR10351801	0.4984	GLM	Tumor	GLM JL	PRJNA579792		i_4BAC	SRR10351798	80.7482	GLM	Tumor	GLM JL	PRJNA579792		i_92AC	SRR10351756	0.001772	GLM	Tumor	GLM JL	PRJNA579792
i_42D9	SRR10351805	73492670	GLM	Tumor	GLM JL	PRJNA579792		i_4990	SRR10351802	0.53863	GLM	Normal	GLM JL	PRJNA579792		i_4BAC	SRR10351796	0.64081	GLM	Normal	GLM JL	PRJNA579792		i_4BAC	SRR10351796	0.48023	GLM	Normal	GLM JL	PRJNA579792		i_5CE5	SRR10351791	117.36	GLM	Normal	GLM JL	PRJNA579792		i_99AF	SRR10351751	0.002331	GLM	Tumor	GLM JL	PRJNA579792
i_4990	SRR10351802	71265602	GLM	Normal	GLM JL	PRJNA579792		i_4990	SRR10351803	0.63528	GLM	Tumor	GLM JL	PRJNA579792		i_4BAC	SRR10351798	0.76367	GLM	Tumor	GLM JL	PRJNA579792		i_4BAC	SRR10351798	0.41719	GLM	Tumor	GLM JL	PRJNA579792		i_5CE5	SRR10351792	111.705	GLM	Tumor	GLM JL	PRJNA579792		i_A71E	SRR10351748	0.001516	GLM	Normal	GLM JL	PRJNA579792
i_4990	SRR10351803	62746302	GLM	Tumor	GLM JL	PRJNA579792		i_49E6	SRR10351800	0.69208	GLM	Normal	GLM JL	PRJNA579792		i_5CE5	SRR10351791	0.88328	GLM	Normal	GLM JL	PRJNA579792		i_5CE5	SRR10351791	0.40881	GLM	Normal	GLM JL	PRJNA579792		i_607E	SRR10351788	116.314	GLM	Normal	GLM JL	PRJNA579792		i_A71E	SRR10351749	0.002859	GLM	Tumor	GLM JL	PRJNA579792
i_49E6	SRR10351800	50851093	GLM	Normal	GLM JL	PRJNA579792		i_49E6	SRR10351801	0.68682	GLM	Tumor	GLM JL	PRJNA579792		i_5CE5	SRR10351792	0.88076	GLM	Tumor	GLM JL	PRJNA579792		i_5CE5	SRR10351792	0.41873	GLM	Tumor	GLM JL	PRJNA579792		i_607E	SRR10351789	115.995	GLM	Tumor	GLM JL	PRJNA579792		i_A974	SRR10351746	0.001938	GLM	Normal	GLM JL	PRJNA579792
i_49E6	SRR10351801	99768649	GLM	Tumor	GLM JL	PRJNA579792		i_4BAC	SRR10351796	0.67384	GLM	Normal	GLM JL	PRJNA579792		i_607E	SRR10351788	0.86606	GLM	Normal	GLM JL	PRJNA579792		i_607E	SRR10351788	0.40741	GLM	Normal	GLM JL	PRJNA579792		i_6254	SRR10351787	56.3542	GLM	Tumor	GLM JL	PRJNA579792		i_A974	SRR10351747	0.002404	GLM	Tumor	GLM JL	PRJNA579792
[truncated: 236 more rows]
[truncated: 9 more columns]

## Sheet: Figure S1
Figure S1a								Figure S1b								Figure S1c								Figure S1d								Figure S1e								Figure S1f						Figure S1g
[truncated: 173 more rows]
[truncated: 2 more columns]

## Sheet: Figure 2
Figure 2
Case ID	Provided breed	Breed cluster	Final breed	Tumor type	Validated breed	Data type
CMT-241	Shih Tzu	Shih Tzu	Shih Tzu	MT	Validated Breed	WES
[truncated: 510 more rows]

## Sheet: Figure S2
Figure S2a							Figure S2b							Figure S2c
[truncated: 627 more rows]

## Sheet: Figure 3a
Figure 3a
[truncated: 105 more rows]
[truncated: 155 more columns]

[truncated: 13 more sheets: Figure 3b, Figure S3, Figure 4, Figure S4, Figure 5, Figure S5, Figure 6, Figure S6, Figure 7, Figure S7, Figure 8a, Figure 8b, Figure S8]
